# Supplementary material for: Blimp-1 and c-Maf regulate immune gene networks to protect against distinct pathways of pathobiont-induced colitis
Source: Nat Immunol. 2024 Apr 12;25(5):886–901. doi: 10.1038/s41590-024-01814-z (PMC11065689; doi:10.1038/s41590-024-01814-z)
Supplement: Supplementary file 2 — Supplementary Table 1. [file 41590_2024_1814_MOESM2_ESM.xlsx]

## Sheet: Legend
Supplementary Table 1
RNA-Seq data from lamina propria leukocytes (LPL) from uninfected or H. hepticus infected mice with Cd4Cre-mediated deletion of Prdm1, Maf, or both Prdm1 and Maf, against floxed control, treated with anti-IL-10R mAb or isotype control mAb. The "RawCounts" sheet contains the raw gene counts obtained from QoRTs software and the "rlogNormCounts" sheet contains the normalised gene counts obtained wit…

## Sheet: RawCounts
	external_gene_name	Uninfected_Isotype_prdm1 fl/fl maf fl/fl_2	Uninfected_Isotype_prdm1 fl/fl maf fl/fl_3	Uninfected_Isotype_prdm1 fl/fl maf fl/fl_4	Uninfected_Isotype_prdm1 fl/fl maf fl/fl_5	Hhepaticus_Isotype_prdm1 fl/fl maf fl/fl_15	Hhepaticus_Isotype_prdm1 fl/fl maf fl/fl_16	Hhepaticus_Isotype_prdm1 fl/fl maf fl/fl_17	Hhepaticus_Isotype_prdm1 fl/fl maf fl/fl_18	Hhepaticus_Isotype_prdm1 fl/fl CD4-Cre_24	Hhepaticus_Isotype_prdm1 fl/fl CD4-Cre_25	Hhepaticus_Isotype_prdm1 fl/fl CD4-Cre_26	Hhepaticus_Isotype_prdm1 fl/fl CD4-Cre_27	Hhepaticus_Isotype_maf fl/fl CD4-Cre_28	Hhepaticus_Isotype_maf fl/fl CD4-Cre_29	Hhepaticus_Isotype_maf fl/fl CD4-Cre_30	Hhepaticus_Isotype_prdm1 fl/fl maf fl/fl CD4-Cre_19	Hhepaticus_Isotype_prdm1 fl/fl maf fl/fl CD4-Cre_20	Hhepaticus_Isotype_prdm1 fl/fl maf fl/fl CD4-Cre_21	Hhepaticus_Isotype_prdm1 fl/fl maf fl/fl CD4-Cre_22	Hhepaticus_Isotype_prdm1 fl/fl maf fl/fl CD4-Cre_23	Hhepaticus_antiIL-10R_prdm1 fl/fl maf fl/fl_31	Hhepaticus_antiIL-10R_prdm1 fl/fl maf fl/fl_32	Hhepaticus_antiIL-10R_prdm1 fl/fl maf fl/fl_33	Hhepaticus_antiIL-10R_prdm1 fl/fl maf fl/fl_34	Hhepaticus_antiIL-10R_prdm1 fl/fl CD4-Cre_40	Hhepaticus_antiIL-10R_prdm1 fl/fl CD4-Cre_41	Hhepaticus_antiIL-10R_prdm1 fl/fl CD4-Cre_42	Hhepaticus_antiIL-10R_prdm1 fl/fl CD4-Cre_43	Hhepaticus_antiIL-10R_prdm1 fl/fl CD4-Cre_44	Hhepaticus_antiIL-10R_maf fl/fl CD4-Cre_45	Hhepaticus_antiIL-10R_maf fl/fl CD4-Cre_46	Hhepaticus_antiIL-10R_maf fl/fl CD4-Cre_47	Hhepaticus_antiIL-10R_prdm1 fl/fl maf fl/fl CD4-Cre_35	Hhepaticus_antiIL-10R_prdm1 fl/fl maf fl/fl CD4-Cre_36	Hhepaticus_antiIL-10R_prdm1 fl/fl maf fl/fl CD4-Cre_37	Hhepaticus_antiIL-10R_prdm1 fl/fl maf fl/fl CD4-Cre_38	Hhepaticus_antiIL-10R_prdm1 fl/fl maf fl/fl CD4-Cre_39
	Gnai3	1669	1754	1519	1547	1693	1680	1596	1648	2319	2173	2204	2207	2511	1874	1806	2088	2388	1932	2268	2226	1768	1902	2278	1989	1905	1757	1885	2093	2403	1218	1336	1094	2098	1884	1878	1534	1791
	Cdc45	193	158	130	119	220	245	136	130	488	330	371	309	378	269	378	536	529	375	580	524	276	422	332	395	297	286	220	321	421	267	208	175	264	351	376	338	332
	H19	14	4	4	14	9	22	8	11	41	171	60	22	25	14	91	26	19	25	16	45	17	23	30	49	9	8	2	18	15	16	4	2	39	4	22	12	10
	Narf	495	401	362	374	378	472	441	352	536	446	502	560	587	335	489	482	532	498	562	495	478	511	471	402	635	466	535	505	558	313	374	262	569	480	366	525	477
	Cav2	206	423	290	424	337	143	192	192	60	79	54	119	73	62	51	36	30	43	25	46	59	54	47	46	118	28	58	83	74	35	50	34	37	41	38	32	42
	Klf6	13804	13624	13556	13688	11055	11286	13839	16050	10049	15866	14362	19336	15355	15002	10986	8057	8250	8641	7821	8216	9462	11717	11978	11318	16510	8888	11973	12064	9426	8133	6373	6600	9557	9727	7375	9918	8169
	Scmh1	497	564	495	513	509	471	555	427	344	555	510	577	601	521	376	254	251	304	243	319	331	593	407	516	567	349	468	567	489	310	212	178	426	387	207	331	166
	Cox5a	669	254	366	252	273	712	567	350	850	480	767	528	1029	705	623	716	930	828	803	846	711	957	779	1125	616	774	750	775	1075	503	440	264	965	795	677	629	526
	Tbx2	238	970	589	548	543	286	520	346	29	80	40	204	30	51	38	13	26	19	11	12	38	34	33	20	159	27	31	39	15	15	44	31	16	6	7	30	8
	Ngfr	47	47	56	50	76	44	39	26	49	102	21	80	35	47	114	20	14	16	17	12	40	20	13	8	28	35	8	94	3	23	23	24	6	8	20	11	21
	Wnt9a	76	119	81	111	60	54	37	66	5	19	14	39	9	25	22	6	21	7	1	0	18	13	3	1	26	3	10	10	7	0	5	15	6	11	4	8	3
	Fer	293	402	305	317	316	309	326	353	162	235	223	248	221	281	198	147	119	190	96	125	125	175	189	141	239	130	192	175	223	131	86	65	188	146	89	103	87
	Xpo6	1335	1213	1337	1434	1545	1351	1267	1415	1838	2290	1912	2000	2041	1625	2061	2133	2048	2024	2099	1913	2118	2019	2158	1817	1733	1812	1849	1751	1595	1511	1303	1293	1793	1757	1815	1529	1789
	Tfe3	978	1062	1071	1091	885	1036	887	1024	1199	1157	1021	1129	1104	976	1016	1007	1242	1107	1151	963	1242	1110	1145	905	952	998	888	992	914	741	912	749	1009	814	1026	888	972
	Axin2	670	535	591	539	554	566	694	603	629	1286	783	1376	1084	769	471	539	513	551	487	424	383	758	702	495	1075	515	783	897	399	354	258	200	430	480	289	666	499
	Brat1	227	209	241	228	224	214	219	237	215	246	208	217	181	205	253	199	198	176	196	171	186	183	199	173	215	157	181	109	194	151	119	114	185	156	134	151	181
	Gna12	630	918	575	660	630	497	654	665	450	592	430	639	476	409	296	336	561	446	382	347	503	329	360	389	443	419	296	452	377	279	327	344	290	340	329	325	439
	Slc22a18	461	52	146	67	53	319	352	142	273	160	163	140	432	170	136	114	204	163	154	126	165	175	167	300	280	262	290	231	458	136	87	28	337	206	143	196	75
	Igsf5	134	69	53	53	44	120	105	58	94	81	87	70	116	125	88	70	89	73	67	88	46	122	105	161	115	114	92	98	200	65	24	18	166	90	70	60	24
	Dlat	743	623	554	410	521	705	773	495	803	698	805	689	1124	493	695	546	722	617	683	727	580	953	830	1100	938	647	823	835	1054	562	334	301	849	861	623	581	456
	Sdhd	1267	655	773	532	650	1372	1315	823	1585	1128	1671	1218	2354	1869	1325	990	1386	1280	1404	1499	1345	1678	1581	1880	1470	1221	1457	1647	2207	908	809	468	1838	1553	1190	1262	866
	Ccnd2	5276	3934	4601	3920	3852	3351	4763	4669	4797	6049	5031	6211	5421	4244	3695	3455	3484	4105	3390	4720	3067	3113	3199	3089	6060	3171	4599	5372	3149	2781	2486	2694	3176	3733	3658	3044	3198
	Gpr107	1005	823	891	1038	800	1021	1162	896	1065	1196	1087	1055	1114	897	981	1023	886	906	1018	955	1057	970	972	960	1035	921	989	916	1101	733	716	516	1037	899	783	771	839
	Slfn4	114	50	65	51	64	665	96	47	707	282	914	128	798	801	1084	693	423	487	466	1219	1427	1959	1679	2048	188	570	565	600	817	1358	874	287	1483	1097	1465	218	241
	Drp2	60	166	72	74	79	32	92	56	6	37	9	59	13	24	25	20	15	13	21	16	13	17	6	15	46	18	5	13	12	19	17	14	16	13	5	9	9
	Tspan32	131	136	126	170	145	73	92	144	96	172	132	166	158	211	240	143	139	112	153	85	187	75	115	58	122	160	123	116	59	109	94	142	102	110	117	148	168
	Gmpr	51	107	84	73	59	99	228	54	61	97	64	167	108	71	28	36	28	58	32	35	25	52	28	45	193	30	74	131	47	27	11	9	40	45	13	39	27
	Mid2	409	348	281	309	301	334	455	290	225	264	254	323	396	209	174	139	242	245	216	163	127	261	258	312	383	231	307	365	355	181	99	49	373	251	194	212	112
	Trim25	2151	1523	1823	2143	2249	2490	1966	1860	3078	3200	3176	3049	3406	2281	3321	2341	2810	2838	2575	3457	4084	4099	5402	3849	2581	2575	2917	2777	2586	2474	2215	2051	2783	2652	2462	2760	2151
	Dgke	412	330	410	520	376	273	368	348	341	375	355	424	305	270	337	323	210	275	218	239	341	222	292	159	297	255	316	278	205	230	190	272	272	243	213	264	270
	Scpep1	1530	2268	1617	1649	1662	1439	1523	1623	1318	1560	1189	1987	1554	1432	1410	1009	1345	1169	1004	1130	1667	1156	1692	1497	1457	1139	1063	1369	1289	992	1263	1134	1218	1085	1066	1154	911
	Mnt	924	849	895	946	926	837	984	903	1073	1312	1082	1206	1276	969	901	1001	1296	1254	1158	881	1300	899	1264	867	988	959	872	945	773	775	674	711	801	793	972	939	1106
	Itgb2	1545	1650	1819	2135	2327	2369	1482	2065	4592	4918	4908	3859	5761	4308	4660	5466	6719	5329	5584	4372	7954	3522	7599	4574	2276	4163	2810	3591	2714	3749	6071	4172	3297	3033	4650	3110	5307
	Hddc2	112	83	91	54	72	115	89	74	162	149	220	91	202	140	119	135	161	112	172	164	106	201	113	169	143	107	123	141	209	87	51	30	157	138	130	167	87
	Cdh1	9375	2605	4172	2881	3243	9049	12272	4489	10338	8434	8435	8834	14574	7127	6672	5108	7412	6786	5873	7662	4501	14144	9741	14109	14063	9037	12490	12376	16849	7069	2775	1184	13435	10847	6552	7856	3832
	Ckmt1	5540	1361	2744	939	1366	3736	12907	1783	5225	3156	3857	2872	5161	2560	2105	1671	2808	3930	2198	2241	1879	3529	2362	3978	10442	3349	6650	6362	5852	2157	864	320	5185	3718	2221	2608	1387
	Bcl6b	128	316	174	297	212	163	124	121	18	47	32	82	30	43	28	10	17	27	8	22	48	32	38	14	47	31	29	21	36	29	29	14	17	9	5	22	37
	Clec10a	94	72	75	75	41	33	18	81	40	79	41	89	56	85	70	30	38	30	19	33	54	34	28	36	48	44	38	36	24	29	67	93	20	23	34	33	49
	Alox12	68	137	119	155	111	88	77	58	23	28	13	37	10	10	14	4	4	14	1	6	11	5	15	11	54	3	30	16	3	10	8	1	3	8	10	10	13
	Arvcf	231	375	311	358	262	166	289	250	85	169	129	196	158	155	102	61	58	82	62	90	71	99	93	82	229	90	116	114	93	48	80	40	78	77	36	108	54
	Comt	678	766	678	687	608	581	825	552	577	668	620	726	843	618	537	389	595	559	486	530	514	612	429	727	745	501	533	614	697	411	345	210	601	563	454	488	354
	Rtca	176	143	142	104	121	196	131	117	204	131	185	135	225	136	136	184	216	179	195	208	171	161	182	220	167	157	193	176	207	112	112	102	191	190	154	165	154
	Dbt	346	260	332	212	291	272	433	293	348	478	313	464	486	317	250	217	318	254	283	245	236	353	336	327	450	252	359	378	453	211	129	103	362	343	266	271	220
	Dazap2	2899	2630	2681	2867	2798	3336	2857	2619	3938	4038	4004	4248	5071	3741	3543	3654	4754	3897	4247	3365	5234	3176	4723	4126	3470	3511	3462	3966	3968	2542	3105	2599	3471	3146	3700	3043	3910
	Mcts1	152	103	124	80	140	118	149	113	118	157	167	164	167	141	118	131	136	162	165	144	155	92	158	126	163	107	148	125	151	83	90	88	104	119	133	84	112
	Rem1	149	241	217	263	127	96	190	135	12	41	29	75	60	43	26	9	30	25	16	11	34	18	14	15	48	18	7	21	11	15	33	9	27	20	13	8	18
	Trappc10	1425	910	1114	979	1032	1103	1309	1049	1682	1505	1357	1452	1919	1325	1377	1357	1576	1533	1505	1354	1514	1687	1641	1607	1615	1539	1530	1529	1816	1097	868	800	1703	1472	1368	1233	1299
	Ccm2	418	472	466	527	586	429	343	451	648	717	665	624	677	595	712	680	687	577	708	616	878	686	759	528	455	620	563	573	506	455	452	520	539	489	507	533	597
	Tbrg4	1152	762	854	779	817	1217	824	830	1477	1185	1145	1061	1710	1048	1196	1164	1308	1236	1264	1410	1048	1698	1194	1617	1212	1224	1247	1220	1821	994	618	519	1439	1346	1126	1045	995
	Tmprss2	3350	867	1452	978	905	1920	3865	1143	2615	2558	2935	2508	3946	1940	2166	2072	1532	2209	1678	2708	1177	5622	2236	4227	4339	2342	4383	3497	4566	2351	616	455	4268	3657	1656	2401	1360
	Mx1	64	64	116	78	47	107	42	79	115	164	83	89	140	113	138	162	102	116	223	147	182	163	178	179	69	104	71	117	133	98	163	72	148	112	115	138	108
	Fap	591	280	381	651	301	149	244	416	60	250	114	156	89	208	94	38	39	76	29	29	65	21	35	24	142	29	23	73	87	27	62	43	72	21	23	28	16
	Gcg	172	61	243	133	48	713	386	289	569	1010	432	565	878	945	213	381	420	749	521	604	295	403	470	286	362	151	392	510	344	213	119	57	404	393	297	414	375
	Ndufa9	855	528	538	422	467	784	815	563	953	767	894	786	1268	842	718	771	945	707	950	872	801	838	889	966	917	761	877	965	1254	613	463	327	1000	889	741	772	603
	Lck	429	380	456	482	663	507	332	377	2819	1935	2458	1218	1840	1496	1889	4499	4933	3794	5857	2822	2929	981	2141	1314	1091	2757	1612	1655	1836	1197	2016	1616	2050	1585	3650	1827	4719
	Cttnbp2	124	110	111	144	177	84	153	89	68	152	92	184	170	85	61	66	38	55	44	60	36	139	84	71	224	64	145	85	77	57	23	23	57	70	41	101	31
	Galnt1	1183	1202	981	945	1076	1095	1166	1074	1440	1550	1589	1530	1771	1238	1213	1566	1740	1445	1741	1378	1345	1434	1493	1445	1323	1220	1278	1458	1582	1028	986	738	1400	1255	1370	1144	1406
	Mkrn2	237	326	260	225	222	255	262	241	333	393	283	384	337	289	253	211	257	266	304	258	281	229	282	222	368	250	296	279	198	149	167	166	222	226	192	226	224
	Pparg	582	294	328	253	239	675	411	403	405	299	278	323	805	470	360	199	281	272	237	377	297	633	319	628	332	422	487	400	751	281	196	67	675	391	299	253	162
	Raf1	813	778	812	805	1017	830	901	857	1248	1380	1149	1265	1132	901	1003	1087	1099	1052	1121	1164	1139	1077	1133	999	966	894	1011	979	1004	737	630	673	965	904	935	824	909
	Sept1	798	808	891	990	1162	789	684	848	2309	2266	2251	1814	1802	1696	2144	2706	3458	2506	3465	1827	2732	1125	2101	1308	1287	2223	1807	1610	1197	1189	1797	1849	1542	1376	2779	1663	3197
	Pdgfb	396	535	520	787	426	444	299	344	112	236	248	341	284	242	214	120	104	123	88	113	405	207	212	179	158	134	137	177	104	135	213	189	110	109	80	122	144
	Acvrl1	1302	4060	2117	2425	1942	1406	1982	1587	291	858	512	1293	671	626	504	262	432	435	249	338	654	353	515	523	855	404	276	525	358	376	677	435	276	223	261	269	358
	Grasp	1333	1570	1578	1933	1355	1152	1107	1384	915	1673	1206	1549	1154	1323	1230	836	690	914	735	668	1243	749	1314	921	1229	970	1011	1070	435	790	989	1007	638	753	731	936	724
	Acvr1b	888	454	535	443	452	634	1082	534	797	793	684	964	1092	728	599	501	611	643	551	613	571	889	768	979	1037	758	896	934	1112	592	483	223	950	707	533	523	388
	Tom1l2	988	1000	941	934	686	730	1163	874	511	662	444	690	604	537	402	270	353	398	404	403	517	489	429	430	654	427	513	536	578	378	264	279	532	407	358	435	297
	Gpa33	3462	845	1565	844	1063	3117	4392	1729	4528	3052	3737	3177	6078	3140	2771	2563	3417	3070	2561	3406	2229	5598	3838	6071	5274	3903	5097	5102	7058	2770	1040	397	6027	4731	3214	3314	1896
	Zfp385a	488	1017	582	785	527	351	515	594	212	442	279	504	407	307	362	176	273	184	211	172	465	205	417	313	348	213	161	259	170	190	371	281	196	191	204	224	243
	Itga5	1775	3725	2558	2887	2206	2239	1941	2119	1483	2315	1515	2100	1989	2055	1867	1262	1643	1259	1061	1918	2900	1965	2688	2021	1346	1587	1156	1638	1583	1315	2767	1581	1366	1475	1603	1245	1423
	Wdr77	113	113	108	79	110	153	80	99	138	140	147	179	151	108	125	110	57	108	80	148	65	123	75	156	160	97	141	122	131	55	44	45	91	133	66	101	69
	Atp5pb	2331	1315	1560	1210	1397	2325	2211	1564	3255	2475	2985	2285	3680	2577	2372	2593	3042	2352	2924	2915	2404	2723	2710	3075	2714	2303	2590	2627	3522	1672	1518	1146	3077	2765	2253	2210	1911
	Sox9	1023	980	1008	844	776	1112	1494	860	1080	1530	1282	1899	1936	1129	890	681	728	770	642	988	379	2023	980	1343	2164	744	1387	1409	1156	815	277	189	1078	1127	562	1262	570
	Hnrnpd	1626	1365	1391	1235	1660	1637	1455	1342	2152	2259	2036	2090	2390	1797	1806	2297	2374	1919	2203	1967	1808	1949	2324	2287	1910	1678	1828	2017	1956	1280	1160	1016	1759	1903	1998	1487	1807
	C1d	218	199	181	142	194	216	200	167	249	214	278	251	336	315	274	227	281	272	304	216	286	220	271	229	210	222	244	238	302	156	175	127	284	217	271	210	170
	Gm2a	2924	4510	3579	4014	3538	3030	2514	3680	4488	6372	5370	5522	5084	4458	3943	4641	5559	4619	4551	3482	6799	2539	5083	3255	3577	4291	3255	4274	2492	3015	5053	4449	2981	2778	4108	3459	4103
	Krit1	469	431	437	459	484	389	363	336	502	676	628	544	439	402	502	688	442	560	466	544	440	456	533	342	466	487	521	388	394	372	408	346	419	407	382	451	404
	Clcn4	1157	1209	992	1026	976	1019	1088	910	1145	1340	1185	1349	1281	931	966	929	1099	1004	1065	972	1156	932	1205	927	1028	987	950	964	1087	733	868	665	1044	998	889	935	840
	Sema4f	79	95	69	94	59	66	32	64	372	258	206	152	99	99	101	512	503	347	518	351	114	60	89	67	119	290	211	171	224	76	112	100	221	238	461	270	465
	Hk2	3181	4178	3445	3792	4179	3897	4533	3955	9379	7939	7282	5275	9129	6821	7063	7478	8047	7398	7763	9203	6405	11647	8249	13271	5066	7016	6131	7343	12112	8118	5551	2930	9819	8778	8007	4893	5596
	Myo18a	3013	1848	1836	1862	1698	3030	3066	1957	2967	2257	2221	2321	3873	2645	2888	1901	2175	2240	1908	2136	2393	3955	2879	4410	2766	2962	3271	2747	4615	2311	1465	1031	4136	3034	1990	2177	1577
	Haao	103	73	90	119	177	83	35	68	94	120	69	138	53	79	168	88	76	82	110	35	186	81	124	95	60	107	97	61	32	85	89	87	46	53	77	105	92
	Cd52	1263	1129	1166	1223	1546	831	968	1235	2673	2513	2874	2478	2743	2911	2989	2669	3056	2831	3240	2091	3951	1522	3091	2498	1619	2651	2080	2193	1262	2032	2987	2794	2340	2284	3168	2078	3275
	Hoxb6	70	72	46	87	36	246	46	138	208	80	73	34	238	149	54	44	117	105	142	75	98	133	126	71	63	126	140	53	202	67	73	15	220	81	99	131	40
	Loxl3	301	475	358	397	308	220	294	297	102	281	161	269	145	179	147	78	102	150	66	83	119	45	72	77	170	74	76	136	85	54	116	105	60	51	86	57	82
	Kat2b	591	843	711	701	651	604	807	684	573	733	589	948	827	579	616	538	540	562	602	558	675	645	698	677	676	598	665	646	616	468	524	458	660	639	573	507	444
	Rab5b	1039	1159	1088	1030	854	745	1075	972	824	936	796	958	1037	639	769	688	772	803	781	728	882	702	777	729	962	728	731	786	765	564	673	469	702	642	752	647	719
	Icosl	899	1568	1212	1151	1090	629	958	995	505	813	574	768	622	779	862	494	418	467	407	438	1011	557	708	465	624	470	484	523	349	521	735	489	331	388	463	397	413
	Spg7	840	524	631	519	642	826	802	687	885	817	705	870	1032	752	659	733	897	711	718	712	687	797	718	769	965	677	819	838	754	537	427	379	839	665	666	658	612
	Rpl13	9635	11419	10369	9656	10658	11723	9929	9376	13636	14019	14538	14064	14584	13201	10843	11806	15173	13378	16334	13028	12973	11850	12448	11337	13582	10173	11123	11866	11363	8069	7853	6778	9764	10842	11040	10312	11817
	Chmp1a	1301	765	814	705	753	1126	1429	861	1354	1215	1186	1226	1733	1095	1106	1063	1320	1199	1219	1117	1146	1130	1242	1348	1223	1224	1180	1285	1577	789	692	572	1371	1086	1141	996	1001
	Rpa1	757	729	706	632	1017	925	752	734	1617	1544	1679	1495	1515	1272	1263	2020	2370	1723	2437	1862	1215	1251	1416	1184	1264	1463	1261	1365	1350	931	995	918	1292	1316	1743	1268	2056
	Serpinf1	1108	1221	1003	1462	817	559	754	993	162	758	368	767	442	492	427	177	214	304	139	107	281	94	89	121	488	147	143	289	156	143	277	243	114	105	191	103	235
	Tubgcp3	786	677	694	818	915	669	633	687	776	951	869	1005	790	771	717	749	743	660	819	743	663	818	710	669	828	717	794	675	741	600	500	378	591	688	597	720	576
	Polr3d	585	512	595	608	603	603	436	541	503	693	617	543	610	416	505	424	450	462	399	591	362	577	564	603	673	396	522	517	442	395	257	255	454	543	352	438	315
	Tcf7	810	875	910	957	1167	974	643	748	3900	2664	3283	2079	986	1058	1343	4946	7169	5333	7567	3168	2037	945	1645	966	1692	3706	2499	2089	2302	734	1042	934	1951	1663	4360	2048	7093
	Ddx3x	10007	13826	10994	12221	11498	8768	10123	9795	7110	9375	7984	10143	9785	7685	7365	6238	6877	6747	6688	6532	6958	6987	7371	7268	7089	5526	6204	6974	6729	5013	4783	4614	6212	6255	5721	5312	5595
	Il12rb1	152	190	207	187	163	172	132	155	371	396	366	263	457	314	285	337	359	291	345	267	490	218	379	254	270	340	205	294	193	205	401	267	232	243	371	196	350
	Kcnn3	446	617	566	573	521	164	503	470	46	238	81	288	130	168	107	27	28	47	26	31	77	26	67	63	181	36	40	110	79	31	51	50	14	21	17	43	20
	Usp32	591	608	526	554	636	565	611	563	625	821	632	751	655	588	624	560	582	571	710	582	670	639	734	606	553	631	617	636	623	441	557	419	698	539	604	454	462
	Car4	424	179	108	66	52	369	1619	116	362	68	186	18	496	448	294	56	210	45	168	118	189	152	132	236	277	207	299	411	568	148	113	14	359	260	209	69	30
	Txnrd3	143	173	174	145	127	162	164	137	83	118	102	170	178	131	70	34	82	68	49	88	53	123	100	122	157	55	99	106	130	80	54	45	76	129	65	92	56
	Fasl	274	115	207	274	241	172	124	174	347	242	294	107	359	198	300	354	442	296	435	211	388	139	452	167	175	175	114	190	125	224	291	329	142	125	300	156	362
	Zfp512b	470	499	531	584	424	417	684	502	334	524	458	645	553	414	364	351	324	445	420	263	408	353	300	281	634	393	406	410	340	255	242	198	294	309	325	315	340
	Dnajc5	1802	1538	1527	1638	1668	1706	1827	1542	2414	2190	2163	1953	2195	1649	1955	2201	2265	2182	2608	2323	2104	2161	2362	2023	1864	1902	2121	1788	1933	1436	1459	1186	1989	1727	2068	1588	2193
	Tpd52l2	844	852	912	857	818	754	765	846	885	905	976	955	876	858	752	846	847	742	1000	910	740	883	755	644	817	625	776	756	648	528	466	466	672	712	659	670	675
	Fmr1	712	596	599	634	664	620	612	487	686	764	758	783	759	569	620	654	671	624	772	662	666	813	798	767	659	644	694	600	719	499	414	440	629	533	492	515	575
	Bcl11a	78	46	56	54	104	129	102	55	184	147	120	197	245	112	235	127	93	164	186	97	324	317	267	216	181	190	222	170	133	163	134	89	127	90	111	195	115
	Pxmp4	226	212	209	183	157	294	266	211	152	213	175	240	279	174	135	145	166	152	157	138	137	178	157	186	235	157	197	194	216	104	115	100	175	127	154	121	147
	Dlg3	481	456	474	319	370	448	727	402	425	493	418	545	574	414	356	299	359	348	368	406	254	515	313	502	745	450	516	549	676	254	130	109	541	453	299	354	263
	Mmp11	157	640	344	316	248	137	344	246	22	56	71	195	50	75	57	20	21	37	13	21	16	6	10	26	159	19	29	25	30	22	28	34	21	25	17	19	29
	Smarcb1	845	690	807	637	793	931	723	766	1079	1009	1048	943	1308	973	897	1047	1015	976	1067	1075	853	1121	920	1184	979	955	928	1067	1234	807	627	460	1071	1117	816	840	861
	Vpreb3	74	36	53	41	85	26	53	39	73	53	124	135	40	88	114	79	68	83	54	72	62	26	48	21	47	60	87	53	5	66	67	102	65	106	61	80	104
	Hip1r	1825	1122	1506	1693	1650	1758	1503	1411	2728	2516	2564	2438	2606	2045	2624	2576	2715	2630	3061	2462	2494	3177	2564	2573	1844	2386	2374	2317	2389	1982	1431	1418	2386	2127	2248	2195	2342
	Nsun5	127	100	104	100	104	102	101	99	108	112	154	122	111	107	129	110	108	73	131	110	94	122	92	134	97	94	104	112	134	83	42	54	75	99	122	120	106
	Top1mt	77	78	94	83	101	132	96	81	146	91	133	132	160	99	104	101	100	111	123	138	94	173	123	141	134	91	102	128	87	118	62	50	78	118	105	103	86
	Hoxa10	405	222	281	219	185	226	371	218	184	227	364	285	344	275	351	182	156	128	125	360	148	690	210	623	376	275	339	307	342	173	39	31	316	340	183	247	126
	Mmp14	2759	6556	4100	3860	3517	3037	4226	3511	2521	3175	2718	3637	4284	2661	2713	2255	2926	2779	2122	2565	4057	2850	3589	3413	2778	2443	1875	2831	2634	2193	3548	2044	2380	2131	2084	2129	2022
	Slc7a7	315	179	267	214	174	381	371	206	332	336	368	381	440	318	311	183	301	259	232	298	266	354	328	455	373	305	297	426	446	193	212	150	437	414	212	292	158
	Oxa1l	675	528	552	531	491	594	683	558	738	740	667	771	1145	653	646	655	784	681	726	601	676	763	811	836	848	651	591	759	755	482	396	393	696	584	623	696	559
	Heatr6	384	393	376	408	435	390	338	384	433	502	470	550	476	408	432	465	392	430	497	447	393	527	463	465	456	397	468	388	468	312	209	280	431	470	341	353	345
	Ccl3	839	276	426	478	489	790	498	644	1049	1169	1345	1073	2061	1682	1763	943	949	1178	934	1035	2691	1723	1610	1569	452	678	515	851	620	819	1428	1232	648	776	782	612	669
	Wfdc18	28	5	25	17	17	136	28	25	63	62	129	63	231	163	89	31	45	41	33	80	24	137	92	117	92	32	85	61	56	77	25	5	52	68	24	52	21
	Ilf2	869	728	695	635	880	881	669	694	962	951	1140	1001	1256	897	916	984	1056	839	1099	1037	748	1074	1064	999	993	763	898	869	1033	714	493	411	901	929	846	837	802
	Chtop	1737	1632	1596	1584	1677	1586	1300	1464	1706	1924	1833	1863	1928	1499	1590	1789	2041	1727	2041	1713	1712	1560	1747	1388	1611	1505	1462	1521	1506	1193	1264	993	1559	1414	1524	1404	1609
	Snapin	260	301	260	265	212	239	266	278	195	255	254	328	242	213	202	177	173	175	208	166	203	185	205	213	234	179	176	211	195	119	118	142	193	151	166	179	202
	S100a4	21	47	33	25	48	79	20	11	38	56	58	39	67	91	76	25	49	33	26	32	91	28	67	61	40	31	23	34	35	42	35	62	23	21	23	25	42
	S100a6	7173	6717	5330	4207	4104	6808	8698	4058	4145	4303	4912	4741	5641	4897	3549	2572	3862	3832	3597	3404	3367	3972	3372	4928	5873	3173	4379	4772	4817	2421	2517	1466	4638	4123	3132	3038	2929
	Icam2	161	228	227	224	243	144	114	179	150	181	169	192	92	111	149	163	168	131	158	126	169	67	128	102	126	152	152	88	68	94	109	95	98	85	133	89	163
	Mapk7	322	414	324	351	310	275	324	295	322	308	291	304	342	248	256	338	297	274	350	293	330	352	372	270	283	268	248	278	241	229	208	179	244	290	279	284	283
	Epn2	467	1177	743	844	623	521	683	663	193	259	260	564	338	271	192	102	196	165	126	200	168	238	213	301	373	145	273	254	212	137	119	114	238	205	151	162	131
	B9d1	58	116	93	66	66	76	78	65	54	60	47	51	64	110	45	39	61	37	54	51	27	54	43	55	96	33	33	58	50	25	20	32	41	40	30	45	40
	Sec24b	947	1181	1130	1153	1205	952	1085	1106	1370	1476	1228	1408	1505	1197	1155	1234	1390	1318	1385	1319	1535	1526	1813	1466	1123	1123	1086	1144	1274	1017	1192	888	1188	1076	1199	1016	1163
	N4bp3	376	447	390	407	369	399	398	277	260	368	339	422	395	299	209	251	223	217	179	316	184	511	363	380	472	218	321	364	313	302	145	125	250	393	225	242	199
	Rmnd5b	308	285	278	302	318	299	240	265	281	320	293	353	303	267	240	265	242	261	289	222	256	306	316	228	322	243	263	265	215	222	161	160	294	250	263	217	217
	Nhp2	411	275	355	281	382	548	318	295	691	517	793	506	836	700	597	678	726	639	756	840	590	950	602	904	472	475	480	640	792	412	378	210	577	730	620	576	517
	Vps9d1	321	296	285	280	244	275	273	234	238	317	235	260	262	264	222	181	214	250	236	272	200	267	299	229	276	226	289	243	251	195	175	165	231	198	208	204	220
	Zfp276	240	230	239	278	198	241	179	249	275	277	245	264	317	222	295	265	208	240	222	269	228	236	260	238	323	282	269	212	282	211	154	117	253	207	190	267	219
	Mfsd10	338	381	385	377	336	374	322	361	460	447	470	474	511	356	405	360	440	350	339	380	424	461	458	450	417	391	368	427	426	326	283	238	364	359	433	346	330
	Luzp1	1537	1573	1391	1411	1243	1429	1681	1114	1263	1257	1167	1409	1723	1007	899	796	1075	1012	854	1059	860	1567	1512	1654	1624	1164	1370	1408	1605	913	601	377	1543	1270	858	955	746
	Slc13a2	599	15	112	20	6	291	304	90	258	78	140	17	456	194	154	80	150	202	172	73	229	169	208	295	267	276	248	251	499	121	51	33	402	200	94	136	27
	Kctd10	926	1346	1024	1121	931	993	1071	828	995	884	920	994	1124	779	914	845	1152	888	928	826	879	984	949	984	990	890	866	993	1225	591	604	488	1097	918	849	750	784
	Poldip2	511	427	438	425	412	622	579	471	602	626	616	681	848	576	488	400	568	428	457	582	379	717	690	605	671	481	535	622	638	390	326	270	598	609	415	459	376
	Ift20	467	321	447	324	422	438	302	361	521	506	705	518	474	640	518	389	394	442	425	548	435	375	410	482	442	382	401	372	300	317	302	365	517	497	361	465	378
	Col6a1	12156	31832	19003	16784	17687	8681	18975	16987	1852	7130	3452	9150	4184	4611	3531	1034	1718	2488	1067	941	2486	1006	854	1144	7771	1469	1211	3119	1818	1248	2518	2698	997	1019	1332	1284	1815
	Pcbp3	110	211	110	145	153	106	94	99	49	77	31	81	44	46	50	14	53	40	28	27	73	18	24	23	46	31	27	39	39	28	38	49	24	23	17	24	41
	Lgals9	1132	1458	1088	1188	1111	1682	1134	1150	3156	2171	2739	1356	4062	2335	2267	2370	3217	2927	2986	3618	2326	5151	4689	5241	1882	2400	2039	3136	3162	2650	1765	882	3595	3764	2843	2597	2034
	Araf	1012	773	893	891	849	844	912	824	1101	1095	1037	1180	1038	864	995	981	1022	958	1055	1042	876	999	902	775	1061	934	1000	899	929	812	608	624	901	936	904	884	855
	Cfp	365	440	343	441	428	467	204	426	560	631	640	584	622	672	613	618	790	727	652	527	1065	418	811	579	309	520	344	471	338	525	993	504	518	348	532	416	677
	Timp1	80	186	126	130	141	407	103	117	134	125	73	102	119	111	173	97	101	119	114	118	162	50	46	90	110	75	46	123	89	107	214	82	93	105	173	57	157
	Uxt	99	53	61	67	38	119	49	50	94	84	92	79	99	76	101	96	115	76	91	86	78	100	114	55	91	87	104	82	96	61	52	32	68	64	95	73	91
	Cnnm3	492	430	414	447	394	352	412	429	319	374	265	379	413	287	286	243	250	284	220	268	212	333	251	274	328	225	296	255	275	215	170	181	275	265	190	290	237
	Lman2l	418	316	272	328	305	308	283	324	245	242	266	311	260	243	321	245	214	266	254	269	260	340	215	211	257	214	240	182	206	171	169	146	270	217	174	219	214
	Mcm3ap	846	760	859	773	844	736	795	787	977	1049	955	866	962	832	814	1023	1031	974	1121	1015	866	962	862	909	876	865	912	918	914	689	608	596	886	907	1004	842	886
	Pcnt	1351	1094	1077	1257	1373	1241	1188	1265	1768	1763	1494	1544	1683	1287	1487	1896	1938	1669	1948	1613	1675	1956	1817	1578	1501	1569	1334	1638	1651	1379	1165	888	1353	1282	1423	1529	1390
	Mxd1	3878	2726	2660	2895	2757	3821	2723	2674	7732	6024	6777	3676	8621	5784	8622	6500	7351	5940	8089	7016	13561	9421	11421	12236	3636	6778	5089	6031	7082	6504	9191	5063	8346	6733	9770	4447	7209
	Gmcl1	274	217	179	186	208	220	303	260	318	302	337	323	322	228	237	339	308	295	327	326	266	301	320	290	329	276	252	397	332	180	148	157	362	277	252	260	220
	Snrnp27	314	279	265	185	266	282	259	269	455	350	492	329	416	348	348	478	475	415	510	471	529	344	364	413	326	354	304	366	366	277	281	203	416	413	425	341	409
	Ocrl	468	455	377	350	336	332	408	407	232	376	283	423	362	239	200	168	197	213	195	205	230	225	280	234	362	231	253	294	298	175	202	139	286	183	170	211	151
	Calm1	8198	6802	6670	6426	6491	7789	7090	6025	9079	8512	8836	7817	11108	7934	7291	8029	10060	7936	9408	8464	10346	7480	11168	9800	7382	7759	7338	8394	9801	6044	7431	4481	9164	7557	8055	6187	7038
	Agpat3	969	994	949	880	877	856	1080	952	984	1152	1028	1274	1255	888	874	1084	1244	1081	1252	1097	1006	1010	979	953	1084	974	968	1105	830	610	734	628	897	992	1140	937	1145
	Slc26a3	1680	28	192	12	9	380	2249	350	475	172	240	18	671	259	341	202	291	169	216	185	374	486	365	757	408	588	687	586	1124	126	95	26	890	383	154	194	72
	Sema6b	277	593	392	596	357	349	287	334	108	193	95	219	173	139	149	75	132	101	113	128	143	193	133	287	144	117	91	151	246	124	112	48	131	140	80	121	98
	Uhrf1	894	530	644	344	1048	1410	639	722	2013	1795	1986	1327	2547	1404	1383	2389	2615	2114	2687	2413	1301	2335	2087	2176	1682	1455	1360	1762	1924	1335	961	633	1548	2070	1897	1717	1836
	Dpp9	892	759	822	765	848	855	730	892	1359	1137	1123	998	1466	1023	1190	1327	1638	1145	1437	1278	1127	1343	1239	1446	1038	1164	1091	1192	1643	927	786	684	1477	1218	1196	1031	1144
	Ramp2	305	574	420	491	336	223	374	321	9	138	50	196	68	99	85	25	30	46	20	33	87	31	32	39	131	36	61	57	49	24	84	40	22	39	38	39	54
	Lsr	338	240	385	333	318	407	711	317	503	704	703	797	700	493	361	371	414	430	275	461	151	873	518	554	991	337	608	701	429	441	154	193	504	584	285	543	296
	Gramd1a	1729	1923	1793	2223	2022	1389	1279	1570	2504	2590	2359	1818	1837	1852	2319	3257	2948	2771	3598	2148	2711	1640	2408	1359	1465	2099	1665	1521	1337	1527	2028	1463	1674	1439	2421	1735	2811
	Hpn	94	93	111	127	128	89	170	111	95	203	97	188	171	141	93	70	36	54	36	78	77	67	73	82	177	33	88	85	41	41	31	54	50	76	23	71	31
	Ckb	1012	2149	1443	1524	1300	1058	931	966	591	965	736	945	765	811	843	474	642	479	527	533	1082	920	800	892	751	539	443	586	437	458	842	749	452	495	351	490	445
	Sp1	2388	2620	2492	2453	2555	2145	2630	2584	2763	2699	2547	3093	2819	2110	2341	2714	3049	2643	2944	2698	2511	2621	3015	2529	2557	2180	2356	2589	2324	1777	1609	1508	2205	2324	2265	2136	2597
	Itgb7	1802	2212	2065	2321	2424	2149	1570	2393	4503	4165	4809	3776	3440	2974	3480	5678	6465	4587	5967	3565	4606	1906	3700	2296	3143	4458	3184	3016	2092	2140	3160	3457	3158	2889	4836	3334	4777
	Myg1	274	263	227	190	218	282	245	238	338	286	308	284	358	301	274	335	334	324	329	358	272	299	282	283	323	231	242	309	269	207	172	110	297	330	359	292	276
	Rarg	467	1092	838	993	690	501	796	704	240	379	284	509	359	393	327	208	262	185	165	231	376	277	444	290	453	240	216	290	188	200	259	191	210	203	193	183	206
	Pfdn5	1389	1996	1672	1561	1551	1449	1500	1491	2018	1943	2595	1861	1940	3193	2043	1618	1965	2017	2295	1608	2554	1356	1637	1417	1538	1474	1521	1496	1276	964	1371	1250	1428	1314	1476	1325	1905
	Efnb2	1410	1490	1237	1291	1083	1210	1540	1108	1062	797	624	912	1360	797	651	541	730	643	586	650	635	1254	1156	1222	1137	1002	1373	1034	1588	809	361	252	1408	887	630	761	382
	Rrp15	221	176	168	160	195	214	156	163	302	229	282	238	264	223	220	255	262	226	260	294	185	314	295	372	232	176	153	224	319	176	106	93	209	226	223	225	185
	Rnd2	115	196	121	151	120	68	96	92	27	60	36	71	45	56	28	26	20	20	20	15	54	25	52	27	35	25	16	28	24	6	23	25	21	16	15	26	13
	Srr	157	156	121	115	100	120	165	116	74	99	80	100	76	77	61	60	85	73	88	60	85	73	85	62	102	62	95	63	84	45	36	46	82	74	53	60	52
	Sync	62	154	93	106	91	39	115	97	20	47	27	74	31	42	37	16	17	36	16	36	18	40	15	26	57	16	15	36	14	13	13	15	18	29	17	18	17
	Acp5	794	342	575	509	560	888	1154	549	1365	1342	1711	1265	1454	1100	1079	1031	1692	1574	1601	1029	1664	1051	1166	1137	1222	1320	1249	1306	1247	680	1066	1030	1315	1055	898	1005	1315
	Cnn1	332	1057	647	598	549	378	259	235	51	134	49	117	49	41	69	13	62	34	18	40	89	50	47	37	69	25	33	60	30	16	84	23	17	25	23	38	29
	Fbxo9	365	275	300	340	245	357	376	285	422	379	328	327	452	398	322	304	324	278	335	281	294	391	342	427	463	326	363	315	458	217	171	176	419	377	268	288	233
	Vps50	317	227	254	234	353	320	308	269	351	361	330	371	374	332	316	320	302	261	302	342	280	395	408	392	331	276	371	334	366	277	200	186	335	322	178	342	215
	Hars	680	586	603	570	596	701	557	546	1060	834	918	782	1134	882	869	986	1082	892	1030	1095	858	997	864	1076	684	766	746	864	874	705	593	561	975	1039	975	719	923
	Zmat2	538	551	530	410	461	514	571	486	617	592	669	711	750	622	585	641	711	642	646	683	634	580	556	602	548	534	493	504	605	414	496	335	537	519	585	476	530
	Ube2c	413	180	201	167	343	561	238	293	888	545	800	591	1132	534	771	1040	1239	761	1176	1199	684	1152	922	1562	713	765	785	898	1119	613	446	338	1092	1204	961	936	780
	Smg5	1369	1163	1334	1296	1327	1391	1109	1189	1761	1809	1747	1656	1881	1464	1695	1749	1666	1629	1962	1820	1477	2446	2031	1996	1550	1444	1564	1495	1925	1333	1040	952	1742	1639	1315	1521	1375
	Cct3	1865	1576	1563	1408	1671	2276	1463	1487	3033	2462	2999	2347	3003	2208	2373	2828	3164	2712	3279	3068	2038	2926	2495	2759	2049	2030	1995	2515	2971	1790	1362	1013	2445	2745	2201	2001	2277
	Glmp	1022	863	945	908	837	988	1052	986	1235	1170	1280	1273	1285	909	1071	1137	1313	1148	1161	1166	1237	937	1156	1079	1223	1142	1043	1085	1029	808	922	855	1176	1026	1037	992	1091
	Mef2d	2617	2797	2866	3130	3076	2505	2558	2424	2829	3402	2877	3325	2977	2430	3291	2493	2883	2624	2890	2415	4172	2642	3586	2864	2472	2654	2603	2518	2161	2187	2338	2315	2283	2209	2546	2325	3273
	Tmem79	119	43	58	76	52	134	138	82	145	123	159	146	235	104	92	129	115	117	111	138	87	217	162	238	192	143	172	194	206	122	46	20	190	173	127	114	91
	Snd1	3891	2916	3634	3121	3956	3802	3523	4182	6825	6121	5889	5844	6490	5283	5421	5981	6713	5655	6380	6795	5245	6841	5919	6769	4776	5617	5254	5468	6311	5205	3903	3676	5967	6943	5665	5381	4893
	Col18a1	2075	5347	3393	2763	3374	2900	3144	2697	688	1364	614	1985	854	964	683	288	553	612	329	342	721	377	344	388	1806	467	445	810	666	389	945	439	314	358	352	353	372
	Slc19a1	149	136	163	126	144	161	185	162	261	239	238	263	339	227	225	195	281	259	271	246	169	266	198	259	251	173	184	280	216	168	121	121	231	281	257	190	188
	Kpnb1	4053	3720	3553	3098	3934	4659	3853	3604	6151	5303	5310	5375	6860	4394	4691	6010	6745	5336	6366	6582	4409	6646	6169	7111	5339	4763	4987	5719	6390	4049	3208	2517	5391	6278	5693	4939	4719
	Npepps	1020	960	805	856	862	921	1154	923	1396	1330	1106	1280	1474	1121	1138	1155	1141	1067	1223	1202	1033	1441	1265	1534	1230	1106	1194	1196	1594	929	824	574	1561	1072	1078	936	857
	Tbx21	331	157	255	329	190	315	119	171	472	346	360	284	338	226	362	529	598	521	840	453	528	264	387	305	247	379	265	288	265	280	423	190	211	218	453	189	762
	Mrpl10	374	262	276	238	312	409	374	294	463	407	388	407	640	451	346	358	473	384	446	443	338	391	479	549	412	353	364	398	517	211	226	178	397	440	411	371	331
	Cyp51	1905	1294	1463	1109	1327	2032	1210	1106	1664	1898	1905	1539	1999	1589	1516	1651	1533	1434	1719	1680	1417	1702	1475	1679	2196	1325	1714	1905	1915	1093	1132	1024	1801	1640	1118	1460	1445
	Tcf25	4184	3461	3844	3949	3971	3817	3711	3677	5125	5699	4607	4653	4894	4301	4279	4467	4953	4524	4880	4470	5049	4378	4575	4357	4059	4162	4307	4151	4179	3532	3300	2817	4327	3967	4335	3632	3808
	Tubb6	1959	3645	2434	2646	2350	1820	1854	2317	935	1574	1076	1599	1363	1357	1130	800	1175	1003	932	972	1669	773	1442	1078	839	740	586	903	650	716	1434	992	606	810	906	819	763
	Def8	293	317	358	275	308	270	323	301	318	358	283	387	352	273	265	227	267	249	252	279	258	263	244	293	266	262	290	288	214	193	240	198	247	232	283	269	221
	Meox1	79	155	110	119	96	95	85	75	13	39	15	38	34	38	27	3	2	4	7	13	22	6	25	19	33	3	11	27	20	15	27	17	10	12	2	13	18
	Col1a1	27654	58999	35994	34569	38033	45986	40430	30050	12856	31378	17762	27261	19313	13909	22041	10301	9392	17251	9690	8991	19524	7056	4185	8625	30431	12646	8327	15540	11647	7660	17712	10768	9201	6042	9755	9066	14004
	Itga3	1347	584	748	797	544	1434	1362	702	2022	1359	1591	1062	2616	1523	1803	1115	1536	1293	1310	1737	1176	3204	1748	3479	1713	1755	1895	1912	3648	1589	673	341	2933	2337	1462	1451	675
	Foxm1	427	192	242	269	378	502	246	317	701	557	637	545	997	501	707	801	742	536	997	822	545	1093	896	995	595	579	676	783	931	647	347	333	849	971	768	736	571
	Itfg2	298	203	232	259	262	266	203	216	252	316	286	395	297	272	252	274	217	256	227	286	211	316	251	243	299	214	281	256	210	221	165	132	263	259	193	250	221
	Tulp3	232	489	385	352	291	222	312	397	175	247	234	300	221	147	229	154	161	164	171	152	135	173	147	237	290	120	138	153	153	115	110	164	170	175	144	150	119
	Gtf2h4	171	131	125	139	152	160	137	178	224	171	198	213	271	191	176	171	265	179	229	268	162	279	196	222	190	134	218	183	198	178	101	82	213	263	163	191	165
	Tubb5	5598	7273	5965	5425	7713	7300	5698	6017	12205	10929	10974	9871	12076	8046	9464	14508	18147	12023	16610	13979	11263	10284	12612	11827	7806	9671	7593	10438	9566	7060	7668	6184	8535	10522	12440	10343	12471
	Ell2	1990	1946	2393	2127	2657	1719	1715	2637	2676	3554	2947	3446	2423	2714	2852	2157	1839	1972	1790	2536	3234	1562	2799	2088	1887	2090	2396	2208	1079	1851	2223	2666	2180	2525	2206	2022	2170
	Jup	3591	2902	2621	2423	2221	3334	4260	2635	3220	2691	2563	2664	4321	2728	2202	1533	2476	2384	1884	2213	1972	4434	3383	4130	4032	3066	3773	3623	4584	2309	1173	699	4239	3315	1950	2484	1203
	Fkbp10	337	930	547	566	522	423	559	410	95	246	129	329	165	177	158	56	101	103	60	88	145	57	44	50	257	68	69	145	72	55	137	86	51	46	69	69	80
	Nom1	545	478	449	504	584	500	458	409	607	730	666	666	757	503	552	601	552	553	585	591	533	721	640	699	614	570	567	599	575	504	333	273	597	573	495	530	432
	Ergic1	2235	2133	2287	2080	2166	2241	2499	2476	2254	3014	2406	3086	2455	2540	1991	1667	1702	1771	1577	2327	1596	2135	1972	2114	2760	1590	2075	2182	1749	1554	1055	1520	1887	2292	1646	2016	1416
	Tnk1	246	85	174	164	94	292	361	170	322	275	255	201	466	261	200	182	202	216	226	214	149	612	350	392	380	292	370	339	491	283	122	31	461	320	182	280	110
	Acap1	916	720	751	1028	1233	708	542	833	1619	1861	1645	1470	1200	1064	1752	2366	2211	2083	2694	1592	1764	850	1230	765	1136	1563	1365	1012	972	999	1305	1205	1189	1086	1786	1374	2172
	Tcea3	398	205	311	281	151	425	459	283	361	457	315	403	479	372	221	221	326	269	228	262	205	436	309	325	616	318	431	429	341	202	98	59	326	242	191	304	130
	Ifrd1	4802	5452	4815	5416	4324	4549	3549	4144	3148	5887	4672	4896	4219	4271	4007	2824	2792	2922	2734	3091	3780	3680	4973	3199	4384	2762	3898	3338	2694	2885	3124	2975	2974	2658	2266	2945	2319
	Stk38l	657	477	628	601	468	693	911	543	719	808	837	925	1084	630	497	466	484	609	582	614	465	1046	871	817	1087	593	888	885	943	644	347	273	736	739	464	659	397
	Brpf1	981	926	827	1072	911	1000	926	790	1303	1492	1241	1256	1637	1249	1275	1290	1426	1272	1407	1457	1485	1536	1739	1573	1195	1104	1195	1227	1254	1083	1105	716	1187	1279	1098	1205	1173
	Akr1b3	934	984	896	742	914	808	901	741	1007	1105	1214	1167	1176	978	947	1006	1105	994	1066	1015	953	1032	835	1030	1166	729	832	1012	850	522	625	601	670	885	861	866	926
	Gstt1	302	507	368	344	308	274	408	316	151	274	185	290	218	209	170	318	267	236	318	253	157	23	100	152	259	141	146	162	189	82	108	96	201	134	224	146	161
	Gstt3	247	133	171	129	99	174	293	175	202	197	182	247	274	203	119	179	173	171	188	196	101	178	160	175	319	149	197	216	226	103	81	42	238	189	135	160	132
	Ddt	66	62	50	53	78	105	85	56	191	112	143	95	125	117	129	221	230	171	254	177	138	126	107	132	95	135	112	131	128	60	87	54	125	103	170	99	167
	Tat	29	11	7	1	2	87	79	16	245	40	129	21	337	256	272	95	217	114	132	212	103	327	135	570	107	216	130	134	704	224	70	16	311	253	78	138	16
	Marveld3	346	132	174	151	127	359	513	194	427	362	392	402	580	286	299	294	352	327	302	344	208	662	396	558	627	366	497	501	654	318	136	54	558	469	248	405	154
	Ddx18	515	389	400	370	447	467	337	429	677	653	646	553	751	566	556	530	609	576	736	655	479	652	582	685	555	493	488	622	613	479	318	310	586	617	559	482	588
	Ubl3	1706	1568	1686	1708	1700	1411	1689	1532	2158	2612	2263	2335	2316	2180	1938	1726	2301	2017	2168	1759	2940	1804	2585	1909	1704	1713	1657	1852	1853	1538	1931	1621	1610	1443	1872	1529	2024
	Gramd3	1411	730	1107	1013	1414	1296	884	1092	2434	2342	2417	1681	2314	1650	2563	2636	3471	3362	4394	2026	3155	1782	2545	1761	1481	2788	2353	1890	1981	1861	2030	2253	1864	1620	2429	1871	3365
	Eef1e1	131	144	167	116	143	195	118	155	346	245	411	229	333	286	256	334	314	268	290	359	243	270	253	300	222	173	241	235	270	222	186	107	266	291	223	198	264
	Akt1	2841	2888	2578	2416	2509	3243	2651	2307	3934	3506	3860	3199	4827	3417	3369	3751	4514	3569	3930	3989	3595	4787	4222	5027	3406	3388	3065	3818	4685	2954	2274	1750	3962	4092	3585	3173	3263
	Cldn15	1144	176	659	530	281	1227	750	702	867	969	753	697	1094	1113	568	523	701	513	595	812	530	1596	780	1307	1177	726	971	822	1158	463	240	133	1014	765	410	701	406
	Il16	452	360	365	482	568	301	388	550	704	743	617	664	448	565	727	775	816	643	804	680	788	350	516	392	312	442	433	333	256	331	390	498	365	375	625	378	805
	Tcirg1	1068	1017	1035	1184	1062	1308	815	1100	1886	2551	2350	1838	2432	2184	2198	2184	2021	2109	2334	2256	3126	2527	3151	2089	1495	2125	1662	1870	1771	2079	2538	1621	2184	1953	1866	1813	1660
	Naglu	422	375	366	358	334	450	399	368	307	374	370	509	408	357	252	179	250	315	275	243	343	263	258	277	525	239	269	348	235	199	254	240	282	207	229	269	240
	Coasy	333	300	276	250	248	302	387	265	329	319	342	432	418	326	317	243	240	236	289	309	262	363	274	377	395	287	320	327	381	232	169	161	311	331	246	321	181
	Smo	617	994	778	742	758	701	861	731	260	654	448	717	593	475	317	225	233	263	243	310	154	629	340	447	661	218	370	531	399	282	202	106	223	318	183	325	196
	Tspan33	202	185	194	144	147	118	324	154	98	332	189	312	249	237	131	153	182	141	111	169	191	92	159	144	280	131	193	187	89	141	199	144	114	148	132	127	110
	Crnkl1	504	480	504	489	539	593	436	443	795	793	795	654	693	591	665	789	779	682	877	728	646	685	771	660	615	561	608	659	575	465	461	451	611	567	675	611	685
	Rin2	1391	1710	1584	1459	1192	1247	2168	1384	865	1488	995	1766	1438	1137	751	632	570	768	505	768	563	1080	989	997	1744	832	1317	1287	1000	820	604	328	867	887	612	824	504
	Chordc1	773	641	646	687	603	728	458	509	815	753	833	673	512	532	754	805	697	667	838	924	581	669	555	512	597	530	613	554	633	421	397	370	648	623	543	569	755
	Rtcb	1435	1261	1234	1133	1336	1598	1621	1362	2228	2190	1956	2242	2620	1752	1679	1939	2111	2120	2071	2007	1845	2201	1949	2117	2134	1718	1962	2284	1890	1485	1283	926	1888	1879	1688	1760	1710
	Pwp1	382	355	419	373	437	590	406	414	784	925	922	727	931	803	838	856	967	864	864	954	749	861	741	715	536	541	647	756	672	502	547	489	674	751	662	606	608
	Fbxo7	245	252	233	266	301	255	256	229	379	327	369	339	371	237	254	342	337	306	339	330	287	286	387	268	346	258	264	334	280	255	219	181	310	295	278	253	332
	Capns1	3186	3752	3288	3118	2759	3313	3184	2637	3047	3338	2954	3136	3862	2869	2719	2503	3467	2963	3195	2822	2924	2942	2921	3289	3225	2706	2737	3009	3198	1989	2077	1502	2946	2706	2675	2243	2467
	Lrp3	169	363	260	285	154	93	203	202	23	79	65	107	55	96	58	28	21	53	29	18	32	20	19	23	101	22	24	66	23	31	49	12	14	26	30	33	37
	Hoxd13	8	318	81	31	157	209	526	52	248	312	529	738	551	2	68	1	166	109	37	4	3	118	127	41	1092	18	489	641	40	187	52	57	11	186	51	329	18
	Clpb	593	475	468	430	464	519	517	533	552	528	582	577	685	588	489	500	544	522	439	544	395	609	451	593	613	505	544	512	574	396	265	304	566	612	517	508	387
	Sept7	1435	1784	1525	1505	1740	1325	1375	1422	1496	1605	1674	1743	1356	1353	1466	1606	1573	1553	1702	1487	1380	1093	1531	1155	1452	1220	1257	1156	1157	860	1123	1031	1204	1220	1285	1068	1406
	Zdhhc4	249	186	237	213	192	236	215	201	271	277	241	295	329	223	258	259	328	240	303	263	285	271	326	253	236	225	296	258	237	160	206	162	254	241	287	226	185
	Rac1	3294	3045	2919	2686	2651	3274	3309	2864	4429	3647	4360	3904	4990	3463	3428	3781	4810	4137	4171	3958	4041	4285	4569	4903	3755	3646	3599	4177	4808	2731	2818	1934	4249	4013	3778	2916	3423
	Nup214	874	835	806	899	879	838	810	868	1245	1142	1177	1223	1101	976	1060	1214	1159	1113	1160	1085	1083	1197	1245	1127	1014	1048	1005	1079	1069	910	709	708	1031	1016	1079	947	1026
	Aif1l	67	106	116	124	100	50	53	157	2	7	11	50	10	19	11	5	9	7	3	6	10	10	0	7	13	4	3	7	1	9	4	8	5	1	4	4	5
	Cpa3	7	44	14	58	46	68	110	63	102	375	131	145	48	63	27	112	58	90	57	166	64	9	32	23	22	15	16	23	31	7	10	14	39	21	38	7	45
	Ltbp1	1864	3680	2926	2770	2302	1379	2517	2528	276	1411	540	1556	519	921	444	217	321	618	195	249	545	191	239	201	1164	203	202	513	381	251	566	438	267	209	308	241	254
	Ugp2	1396	1042	1142	926	1014	1263	1383	1200	808	1115	986	1057	1265	1130	791	660	812	813	829	922	587	785	853	1006	1209	745	996	972	1197	587	591	413	1038	960	730	676	546
	Trmt1	741	726	774	756	775	801	752	720	879	1087	1022	1217	1098	823	792	827	920	850	953	979	817	1112	891	956	1055	727	943	899	798	692	435	414	759	855	575	837	650
	Nacc1	1679	1182	1403	1215	1415	1615	1494	1400	2208	2089	2017	2083	2590	1898	1931	2223	2581	2116	2385	2218	2042	2555	2544	2769	1965	1958	1953	2237	2440	1440	1236	1135	2179	2069	2129	1842	2054
	Nfix	3086	5285	4162	4158	3379	2213	4151	3731	1265	2522	1912	3337	2223	2103	1243	818	1150	1265	790	973	992	1500	997	1448	2976	913	1343	2000	1456	960	1019	778	964	1104	859	1294	953
	Slc1a5	3137	2347	3006	3294	2186	2966	3069	2579	2926	3884	2966	3380	3309	2804	2591	2891	2771	2902	2932	2753	2158	2958	2174	2002	3303	2264	2655	2689	2237	1971	1520	1765	2522	2521	2387	2468	2427
	Uba1	5102	4503	4626	4234	4514	5569	5201	4749	7652	7059	6950	6414	8340	5999	5723	7292	9298	7483	8507	7792	6139	6684	7022	7255	6613	6357	6336	6882	7619	4582	4437	3575	7152	6895	7314	5958	6652
	Vwf	1238	2507	1508	2427	1858	954	1137	962	263	569	191	922	316	296	211	78	181	163	70	108	326	211	134	278	508	265	320	331	274	182	189	139	142	123	133	169	291
	Siae	328	340	386	356	254	252	438	356	201	295	204	452	309	226	199	137	203	225	179	137	179	171	165	139	373	182	237	269	215	115	166	140	157	191	141	196	142
	Vsig2	254	72	147	126	53	148	98	128	41	99	34	78	140	119	34	35	33	25	18	48	15	70	52	53	82	18	68	43	44	20	9	6	51	35	27	37	15
	Esam	385	1094	740	1073	731	508	484	397	62	135	16	281	81	103	59	35	39	66	21	24	109	59	52	74	149	50	87	115	50	32	68	37	30	41	37	54	65
	Fam50a	414	387	391	406	421	413	354	333	505	445	467	442	496	317	435	413	490	466	481	461	468	436	477	489	478	365	367	389	368	288	325	273	421	374	444	317	435
	Emd	908	1082	890	1030	1071	922	659	885	1138	1447	1208	1199	1224	1013	1133	1235	1431	1247	1418	1233	1504	879	1145	1106	992	976	869	970	972	715	1022	808	772	780	1115	862	1201
	Taco1	90	68	84	45	45	156	102	73	134	91	132	108	182	124	117	75	132	108	115	118	73	160	122	159	140	112	103	167	206	66	53	31	147	142	91	114	80
	Gria3	145	268	240	200	154	97	183	191	30	88	38	128	61	52	39	20	12	40	7	12	41	9	12	20	85	37	37	56	20	14	39	30	12	14	17	15	23
	Sipa1l2	553	729	793	829	897	683	670	604	657	1022	592	724	854	788	789	568	612	580	488	690	1221	927	1321	971	554	695	634	650	582	652	815	506	537	421	524	550	428
	Ap4e1	227	235	260	217	204	153	166	241	296	270	274	292	246	186	259	291	177	239	236	243	244	269	237	219	212	226	264	233	217	187	137	150	252	215	231	235	211
	Blvra	188	170	139	121	161	228	158	149	268	209	291	201	309	285	229	294	303	226	295	199	277	212	233	248	238	213	179	244	262	173	200	162	257	220	204	190	277
	Pdzd4	128	239	182	138	144	125	124	135	39	73	40	83	66	84	75	31	61	31	22	22	41	34	16	24	95	29	42	33	34	37	46	40	28	35	28	26	15
	Srpk3	39	44	37	52	95	25	24	25	29	34	44	75	20	37	121	46	22	26	57	26	63	43	74	41	29	51	54	22	9	48	43	57	13	15	33	63	33
	Idh3g	1408	900	963	927	988	1359	1316	1094	1601	1547	1521	1516	1978	1346	1172	1257	1610	1358	1470	1424	1428	1388	1452	1625	1469	1304	1348	1655	1659	957	824	654	1432	1309	1200	1297	1121
	Ssr4	2227	1588	2322	1759	2059	2046	1892	2471	3159	2917	3881	3360	2596	3468	2636	2358	2379	2295	2449	2799	2391	1545	2194	1959	2559	2135	2358	2510	1758	1692	1425	1902	2725	2873	2349	2297	2178
	Bcap31	1167	1013	1010	903	733	1094	1255	1102	1360	1180	1347	1294	1657	1104	1030	1098	1321	1165	1251	1089	1026	1034	1023	1193	1220	946	1070	1138	1266	734	688	574	1192	1030	998	894	944
	Fam98a	394	261	309	290	340	382	330	354	462	433	456	450	545	404	434	382	371	381	420	467	249	513	388	529	543	319	455	442	467	323	226	227	457	532	334	410	305
	Kmt2a	3940	4203	3933	4500	4236	3029	3920	3936	5612	4648	4634	4837	3746	3424	4418	6414	5462	5726	6226	5069	5182	4718	4821	3670	4334	4398	4102	3622	2911	3219	3429	3459	3568	3317	4353	4055	4836
	Ift46	463	510	418	424	393	320	550	430	332	420	394	516	501	391	327	257	266	335	302	263	347	352	345	329	449	287	370	411	327	194	184	187	313	261	285	299	271
	Cd3g	255	261	291	301	348	261	201	243	1570	1030	1500	708	1274	1038	1030	1903	2466	1755	2543	1487	1439	505	1006	576	569	1248	800	829	875	618	1187	978	982	735	1916	926	2185
	Trappc6a	351	199	222	177	205	385	339	201	454	373	401	361	537	430	301	260	393	358	375	392	350	399	299	351	509	298	346	376	311	235	220	173	318	324	345	317	260
	Supt6	3085	3233	3223	3375	3224	2843	3073	2954	3888	4230	3522	3638	3683	3220	3459	3512	3870	3531	3612	3352	3721	3655	3884	3679	3267	3254	3130	3484	3280	2612	2647	2223	3219	3341	3156	3057	3292
	Spag5	329	145	223	132	254	413	198	234	546	468	506	506	798	415	461	739	642	483	840	726	378	848	684	695	594	456	490	594	647	475	321	222	568	637	587	570	472
	Unc119	211	243	259	242	215	210	359	194	226	352	353	345	367	318	258	240	255	302	209	273	330	163	240	207	360	234	295	237	194	135	257	185	206	243	189	216	240
	Rab34	245	542	359	327	307	223	315	287	35	140	66	202	96	144	55	40	57	61	40	43	60	22	22	35	153	32	27	78	41	44	54	50	35	30	29	38	30
	Sdf2	651	591	586	515	528	647	590	559	633	740	683	671	676	733	565	530	601	602	673	634	593	470	528	471	725	539	604	603	655	397	422	340	561	544	481	538	487
	Ccne1	115	48	53	41	67	116	47	51	198	90	182	134	197	135	134	204	250	142	249	247	117	197	172	231	136	124	118	140	193	99	86	55	170	242	186	172	196
	Bbc3	414	347	336	462	294	290	322	431	280	376	333	403	367	323	346	323	264	348	327	378	291	414	294	217	406	224	294	266	200	194	162	238	276	282	254	326	288
	Psmc3	1844	1624	1649	1466	1833	2360	1654	1669	2797	2491	2733	2146	3207	2409	2463	2516	3026	2246	2684	2995	2407	2953	2847	3018	2126	2245	2080	2543	2934	1799	1602	1310	2571	2702	2506	2292	2146
	Acp2	512	587	553	508	445	422	563	540	436	643	596	635	756	606	486	450	680	507	518	531	909	485	795	557	494	527	396	539	441	431	738	459	515	386	466	463	547
	Slc39a13	273	432	333	362	315	253	343	282	150	316	209	284	203	203	193	114	117	115	130	114	180	159	129	118	256	140	190	169	117	110	145	116	158	135	115	132	135
	Celf2	1446	1887	1631	1927	1923	1066	1428	1827	2013	2418	2037	2297	1366	1562	1840	2522	2634	2375	2711	1778	2551	1028	1995	1193	1455	1963	1437	1447	1165	1133	1765	1692	1256	1180	2177	1345	2548
	Nr1h3	143	137	126	143	113	136	163	112	183	166	216	173	223	152	126	150	294	189	243	124	265	174	243	180	159	194	175	156	194	127	209	119	216	130	93	108	189
	Ddb2	124	104	110	154	146	158	96	79	160	170	135	187	145	114	138	158	126	127	172	105	136	111	117	95	136	117	148	128	91	104	85	123	96	96	122	119	179
	Spi1	578	636	636	685	736	762	481	725	1114	1516	1287	1051	1560	1376	1445	1118	1340	1063	858	1286	2910	1525	2512	2055	473	1082	744	999	701	1132	1931	1058	996	1033	1334	844	910
	Sf3a1	1610	1381	1448	1339	1659	1660	1498	1446	2610	2119	2150	1915	2735	1756	1907	2185	2647	2201	2505	2395	1979	2574	2279	2493	2022	1857	1774	2136	2160	1596	1205	1068	1974	2117	2024	1904	1917
	Stat6	2084	2032	2087	2257	2231	2138	1983	2085	3548	3252	2807	2716	2899	2301	2827	3643	3962	3463	4052	3257	3741	2750	3167	2885	2217	2811	2466	2473	2912	2068	2354	1764	2813	2233	3213	2371	3075
	Napsa	240	371	356	367	283	177	134	330	307	498	490	505	410	396	514	270	297	289	347	306	766	262	485	350	335	383	326	372	195	348	561	405	223	222	313	294	315
	Vrk3	524	374	377	419	449	577	465	392	777	624	606	591	879	512	606	721	795	652	733	645	697	604	673	625	564	645	590	612	673	475	432	295	671	661	629	564	558
	Smg9	498	456	497	489	455	461	410	468	526	645	550	593	651	534	449	479	514	478	496	466	505	610	550	504	462	498	440	450	572	416	389	285	379	426	472	468	407
	Paxip1	583	476	421	410	535	519	449	478	885	754	745	712	807	614	686	870	893	760	965	804	594	878	857	860	687	605	784	689	811	591	417	376	738	708	641	683	683
	Rmnd5a	1408	1131	1111	1037	1030	1029	1527	1183	1279	1228	1107	1427	1389	887	1034	1103	1334	1229	1197	1000	1083	1013	1235	928	1361	1042	1243	1224	1097	694	780	849	1077	1018	979	1014	1062
	Mov10	456	372	350	422	323	386	442	314	446	436	432	435	490	469	522	444	454	438	468	378	517	598	438	553	445	329	457	488	379	354	399	168	366	409	410	398	481
	Ppm1j	125	74	47	95	46	68	92	63	147	109	109	78	106	75	123	139	131	113	186	113	94	73	99	94	95	98	88	56	117	94	81	68	103	82	88	67	226
	Rhoc	1216	1814	1379	1296	1113	1020	1644	982	367	627	401	795	494	478	385	243	349	309	255	280	369	248	198	361	704	284	347	423	378	232	367	247	338	227	245	243	310
	Tead3	388	832	481	537	440	416	636	426	389	349	249	449	452	334	264	191	272	238	221	222	173	483	334	367	437	270	314	284	470	210	149	85	372	378	183	239	138
	Ppard	1672	894	995	972	862	1693	1925	1192	2141	1703	1535	1516	2781	1824	1734	1307	1567	1676	1497	1682	1548	3007	2432	3388	2261	1892	1843	2234	3292	1736	940	473	2560	2235	1397	1547	995
	Def6	204	168	219	274	302	204	146	230	480	425	371	367	358	376	431	608	607	443	669	491	595	263	567	340	205	422	294	263	283	264	368	325	403	306	538	332	706
	Peg3	271	726	445	660	266	128	361	343	59	188	95	128	94	122	78	35	31	80	25	33	67	47	23	18	115	22	41	50	32	30	32	61	26	12	33	43	51
	Lmf1	418	284	360	355	330	421	351	409	421	446	466	434	396	344	296	354	328	383	345	316	302	403	335	355	413	351	374	412	400	264	234	235	353	299	366	340	269
	Ciao3	230	170	179	193	196	248	194	189	241	234	265	238	310	215	220	211	256	298	235	308	278	321	254	288	283	238	270	289	333	183	162	121	216	262	225	209	178
	Angptl4	108	167	140	202	48	490	79	100	90	49	36	121	101	71	136	37	43	62	32	80	148	69	38	45	46	94	30	121	77	49	85	34	37	42	69	47	72
	Dbf4	333	182	241	213	301	356	166	218	500	478	497	499	638	375	407	496	499	390	508	553	356	651	547	625	392	376	427	475	496	341	252	239	456	523	428	465	451
	Daxx	472	488	446	549	495	558	451	421	799	814	786	642	914	650	707	775	906	703	900	969	968	1329	1135	1208	572	689	676	792	750	758	657	427	884	828	950	713	783
	Cd320	193	125	158	156	141	136	161	140	111	195	198	197	153	163	118	119	88	91	98	170	98	138	100	131	210	94	153	164	136	59	49	69	142	91	98	106	100
	Ipo4	251	288	212	231	279	276	263	294	274	295	339	352	335	235	270	226	236	265	257	292	204	389	249	385	265	186	247	310	319	302	136	115	239	288	243	256	181
	Tm9sf1	1070	704	822	720	696	1117	859	787	1048	1028	988	1007	1322	1026	944	842	980	808	936	1064	752	1130	974	1148	1154	892	908	1038	1332	783	575	430	1245	1165	865	835	703
	Irf9	603	748	693	929	758	856	544	567	913	1011	968	800	1045	791	1013	866	882	833	982	990	1259	1082	1133	950	807	802	837	935	810	715	641	566	849	814	911	855	885
	Mdp1	586	303	385	317	382	555	492	364	550	511	554	454	647	603	499	425	523	516	604	521	412	562	438	518	597	504	510	409	586	354	284	232	610	513	444	441	396
	Dhrs1	484	450	417	367	362	370	534	423	444	473	436	610	510	459	433	331	377	392	411	377	402	289	439	415	612	380	428	449	320	276	300	360	392	387	397	372	410
	Tmem161a	331	346	259	302	324	297	289	298	282	358	286	381	324	243	279	295	333	268	320	282	259	254	260	221	351	265	276	253	340	178	167	142	273	224	279	251	232
	Armc6	103	77	115	76	95	144	77	105	121	98	140	94	122	104	76	88	128	91	89	108	57	135	113	93	98	87	91	95	138	83	53	49	93	128	62	68	72
	Borcs8	170	182	173	153	196	184	180	126	260	183	263	208	244	197	219	235	287	224	228	206	220	216	214	176	163	230	192	191	203	179	185	127	235	164	202	177	221
	Slc25a42	171	81	115	102	104	99	139	110	129	126	109	71	108	57	101	73	62	53	80	103	67	60	58	59	143	94	97	76	71	56	40	44	99	85	60	70	64
	Snx9	1404	1762	1648	1402	1863	1241	1751	1707	1183	1417	1213	1822	1623	1388	1221	843	913	952	840	977	1534	1274	1524	1369	1417	1102	1246	1251	1124	1022	828	1030	1206	1292	850	1083	752
	Ranbp3	1028	1044	981	1040	1060	901	901	960	1328	1495	1228	1313	1260	1177	1254	1236	1312	1109	1341	1313	1222	1274	1310	1256	1021	1058	1065	1159	1096	966	774	673	1078	1175	1123	1101	1127
	Ndufa11	325	224	216	193	221	336	266	237	447	283	356	261	475	364	295	268	448	318	388	385	359	350	332	376	326	322	282	318	402	168	214	141	328	310	280	280	243
	Nr2f6	300	243	222	210	174	309	330	208	318	269	339	253	374	237	215	277	243	266	237	307	202	502	306	434	410	343	343	374	401	284	135	97	467	319	240	284	237
	Use1	968	1133	983	1030	923	990	997	905	1133	1145	1144	994	1194	1094	966	932	1169	1061	1135	881	1292	815	981	813	1019	883	839	896	792	717	706	556	812	698	853	836	934
	Ocel1	301	230	208	294	154	253	218	172	210	221	202	192	242	199	151	191	228	188	200	177	181	231	198	166	261	143	174	186	198	157	145	86	212	143	192	175	116
	Dyrk1b	358	293	337	371	239	304	303	255	224	331	215	304	302	197	214	192	269	206	272	180	311	237	277	197	287	206	239	220	182	115	178	143	208	158	124	250	227
	Braf	893	1051	1039	1026	1067	793	918	996	1327	1392	1136	1084	1129	903	1027	1268	1323	1170	1018	1138	1255	897	1497	1065	872	1064	926	1024	946	808	1073	855	951	955	1086	802	904
	Ndufb2	139	105	126	104	107	137	137	103	122	125	132	131	147	143	109	78	68	84	106	130	112	91	110	107	124	81	104	98	135	77	71	44	131	106	62	88	78
	Hltf	539	490	484	492	487	431	432	452	513	653	666	639	637	575	541	706	639	538	707	691	578	476	543	500	626	525	581	561	564	447	425	373	581	472	480	549	599
	Prpf6	1008	955	883	982	1042	921	1085	825	1408	1283	1201	1333	1443	1047	1266	1330	1382	1287	1411	1303	1242	1338	1333	1311	1199	1033	1166	1162	1191	879	809	708	1237	1263	1231	1117	1343
	Rgs19	178	181	220	214	301	238	175	262	393	344	397	340	270	260	310	388	512	384	439	308	403	205	345	233	288	313	256	238	220	216	284	189	219	238	367	252	423
	Snrpd1	419	403	362	283	385	448	292	295	636	581	704	599	728	592	509	552	731	589	742	710	514	628	610	698	549	393	464	580	565	385	317	286	456	607	563	494	539
	Tchp	173	168	147	178	171	127	149	150	160	204	135	181	160	110	126	136	141	149	121	143	136	229	152	153	217	126	110	118	143	121	83	88	117	122	127	132	110
	Tiam1	909	980	954	1117	981	833	742	957	914	1647	1007	1112	1296	1218	1015	862	1123	989	903	1010	944	1058	1333	971	987	864	926	1091	936	944	788	806	902	1023	1003	860	836
	Tsc2	1359	1509	1280	1371	1333	1201	1418	1278	1293	1394	1215	1422	1464	1247	1052	1065	1121	1167	1096	1051	1027	1290	1189	1142	1474	1125	1201	1265	1324	833	804	675	1319	1034	997	1046	1047
	Slc9a3r2	782	1861	1355	1671	1223	770	1057	740	80	344	141	568	237	345	169	79	96	93	49	113	136	167	96	149	415	100	175	166	94	68	134	69	100	116	58	128	95
	Puf60	1855	1807	1816	1709	1815	1772	1525	1691	2063	2364	2142	1993	2374	1712	1708	1925	2149	2011	2117	1978	1899	1856	2111	1911	2045	1614	1696	1840	1836	1274	1220	1061	1597	1543	1647	1640	1839
	Golga2	1549	1371	1534	1548	1373	1426	1682	1473	1788	1643	1483	1560	1782	1422	1438	1415	1643	1434	1498	1466	1440	1860	1617	1901	1611	1421	1412	1525	1686	1089	985	830	1691	1586	1410	1334	1235
	Uck1	464	354	394	375	395	379	382	417	454	511	495	472	469	365	353	396	463	416	543	395	387	469	394	367	439	354	428	365	441	335	280	217	414	307	423	342	361
	Scin	648	190	313	219	141	507	621	410	430	743	408	351	430	204	111	285	270	227	258	431	112	119	122	81	531	156	318	224	139	92	97	75	152	141	194	157	100
	Ikzf4	89	277	214	226	205	101	207	154	307	213	313	120	231	188	280	328	395	383	387	367	160	107	87	92	138	191	109	156	134	207	187	184	148	171	286	194	287
	Mien1	133	98	134	81	92	165	137	104	202	163	155	118	187	175	133	148	123	142	192	149	143	145	119	119	153	115	123	145	161	82	95	80	146	168	146	111	94
	Axl	6283	10025	7905	9090	6755	4444	6631	7622	1572	3814	2738	4644	3077	3285	2200	1475	2418	2331	1471	1176	3499	1153	1756	1408	2862	1579	1280	2229	1327	1545	2943	2774	1273	1168	1173	1403	1696
	Tgfb1	2243	2712	2331	2866	2802	2121	1524	1967	3062	3932	3337	3017	3290	2919	3315	3034	3705	3149	3280	2578	5552	2433	4827	2538	1903	2982	2169	2518	1690	2500	3564	3004	1818	1765	3055	2170	3268
	Ccdc97	759	869	800	853	853	698	724	730	932	1008	880	878	1069	761	912	917	1083	820	981	956	991	863	1003	961	826	855	791	859	746	631	716	547	843	778	863	778	923
	Akap8l	767	935	793	987	770	683	770	706	632	799	711	895	622	561	698	620	609	593	636	567	727	598	663	406	754	681	653	542	463	445	436	405	601	441	503	530	680
	Pdcd2l	142	145	148	119	130	170	109	121	146	208	188	160	208	166	161	142	182	131	177	206	141	175	178	158	134	113	144	145	137	95	121	83	142	126	109	109	145
	Gtf2f1	1099	1126	994	1229	1027	1247	902	834	1321	1308	1271	1122	1337	1053	1221	1161	1450	1200	1296	1289	1256	1412	1442	1389	1025	1115	948	1051	1243	855	857	699	1116	1039	1241	1004	1081
	Clpp	270	189	218	228	195	302	256	213	354	302	355	270	463	359	288	222	335	294	307	371	208	383	292	370	299	232	285	348	417	199	169	149	321	334	274	217	254
	Alkbh7	111	101	100	57	74	99	135	89	111	86	107	90	130	136	74	102	93	113	97	113	83	95	87	68	131	73	84	111	120	62	65	35	93	97	66	108	71
	Dennd1c	584	293	380	500	383	460	334	377	790	724	863	687	682	618	874	974	797	857	1114	672	977	556	731	561	535	878	647	589	589	542	591	582	764	527	842	687	1034
	Med6	157	117	114	138	133	129	116	134	129	160	160	160	164	152	149	167	175	119	167	156	137	162	190	148	138	132	141	152	180	96	121	78	149	108	107	104	132
	Prkd1	49	153	106	90	109	66	82	111	18	24	19	64	34	23	12	3	22	22	4	6	16	4	32	6	65	23	32	33	13	5	21	5	13	9	1	24	19
	Lcp2	871	1091	1121	1217	1313	1063	828	1206	3510	3276	3202	2025	3232	2604	2785	4408	4973	4015	4790	3067	5292	2333	3945	2949	1235	2958	1914	2217	2092	2187	3793	2586	2465	2252	3827	1800	4362
	Cse1l	812	805	753	710	942	786	614	795	963	1126	1186	1186	1065	848	845	1023	961	784	1050	1111	834	855	1005	1005	861	770	876	894	974	652	530	532	812	925	846	786	767
	Naa20	353	311	301	252	275	378	305	269	538	423	619	457	589	494	395	479	555	554	546	517	324	428	469	557	417	423	446	518	586	297	201	233	472	463	466	411	450
	Prkra	253	245	181	159	164	190	288	174	173	196	219	235	297	240	144	130	187	122	133	104	167	209	179	184	311	178	217	231	263	98	121	74	217	173	103	166	90
	Fkbp7	154	241	144	189	152	105	166	137	29	87	62	119	80	60	47	24	28	45	35	37	31	41	20	20	111	18	33	79	42	17	29	31	28	24	33	30	43
	Plekha3	443	444	378	317	365	360	380	313	562	508	395	397	562	395	419	444	609	435	609	475	445	482	469	544	476	450	481	461	577	333	292	233	495	382	501	335	440
	Ykt6	1119	895	1039	870	939	1161	1018	999	1326	1286	1258	1255	1641	1180	1209	1177	1402	1239	1253	1411	1207	1398	1411	1371	1149	1244	1172	1189	1448	858	811	590	1383	1286	1183	1125	1014
	Baz1b	2531	2774	2456	2351	2730	2302	2447	2388	3230	3193	3201	3261	3236	2386	2937	3255	3070	2992	3240	3244	2819	3187	2955	2929	2980	2565	2676	2674	2872	2118	1791	1694	2708	2830	2637	2498	2895
	Pex6	577	605	539	491	439	666	613	507	552	662	510	573	864	510	603	475	562	474	461	534	429	775	591	691	847	529	586	598	769	448	342	257	667	531	494	446	360
	Mrpl2	401	258	289	277	249	500	373	275	567	439	525	430	665	472	391	393	450	395	431	490	399	607	487	575	429	391	510	494	647	348	241	170	503	538	360	410	338
	Mea1	424	292	308	254	303	472	379	338	556	430	501	364	561	550	487	405	535	542	589	488	538	582	459	509	408	396	438	463	539	341	289	253	524	437	487	402	350
	Grin2d	77	127	109	118	52	89	86	93	42	67	50	74	58	44	49	34	40	47	30	39	40	49	36	35	56	37	44	50	57	37	35	8	39	48	27	32	23
	Kdelr1	1768	1680	1654	1550	1520	1645	1986	1650	1785	1786	1712	1964	2127	1701	1675	1252	1547	1421	1448	1605	1383	1833	1575	2066	2210	1467	1685	1862	1861	1242	971	1017	1814	1705	1356	1580	1154
	Tmem143	179	123	144	149	118	136	196	139	138	127	125	177	156	117	83	97	173	92	151	93	102	151	124	110	182	114	123	153	105	67	72	53	119	114	97	96	117
	Ggct	167	129	130	186	123	158	105	89	129	141	154	121	183	169	215	143	183	128	151	147	239	203	238	152	118	90	124	131	148	142	141	128	141	160	151	101	177
	Jag2	508	631	506	739	477	393	337	310	104	277	153	285	185	168	163	52	40	70	54	95	125	84	97	82	256	107	143	132	107	96	116	86	95	78	87	64	65
	Btbd6	241	161	152	137	164	225	233	154	186	210	192	230	248	158	189	186	185	170	189	180	151	242	171	156	225	149	201	202	222	139	76	102	233	152	146	174	184
	Nudt14	137	69	77	67	56	122	121	93	173	137	155	121	174	200	149	107	170	157	158	123	151	117	139	138	180	124	138	172	170	90	65	41	173	115	111	107	121
	Epdr1	184	239	169	237	123	128	185	181	20	94	72	137	89	54	66	36	46	47	20	24	40	16	15	30	85	29	19	53	48	25	58	42	18	26	30	30	37
	Flii	2754	2473	2512	2630	2346	2765	2910	2605	3695	3248	3018	3016	4041	2792	3154	3483	4250	3622	3749	3275	3469	3889	3735	3706	3233	3391	3140	3184	3921	2482	2241	1695	3775	3245	3524	2903	3041
	Top3a	271	248	227	215	256	236	228	284	303	326	253	367	341	285	283	266	327	260	282	326	248	378	346	387	346	234	238	248	230	232	169	167	245	240	215	244	281
	Atg4d	573	329	445	456	342	542	549	403	702	542	616	505	769	609	604	577	659	611	664	714	701	774	666	906	629	643	650	523	874	419	411	280	836	716	584	479	506
	Qtrt1	285	198	244	247	256	281	229	269	294	331	320	352	306	257	235	208	218	331	245	331	213	372	293	330	299	167	226	227	285	234	150	142	228	295	186	247	203
	Plin4	50	65	86	111	65	49	42	24	8	26	13	12	25	12	27	15	16	10	7	14	19	16	16	9	32	7	7	22	6	13	6	2	16	16	14	13	7
	Hdgfl2	988	805	989	975	855	877	711	809	1035	1071	959	906	959	757	928	1012	1043	980	1094	969	781	1071	1050	899	1068	815	865	777	808	693	543	543	742	822	808	793	868
	Chaf1a	269	137	206	145	255	346	217	178	531	480	494	347	646	386	422	585	778	540	724	602	433	710	666	674	386	418	439	466	621	428	262	168	443	621	578	466	483
	Adprh	480	699	528	555	578	576	549	597	1001	833	853	695	743	586	566	986	1111	918	1044	980	979	548	721	619	529	643	517	617	584	449	594	507	570	559	738	487	774
	Tmem39a	620	639	683	651	619	539	485	643	765	938	658	737	649	792	729	847	823	644	860	826	668	632	579	565	669	626	670	653	581	526	558	467	656	606	700	622	647
	Timmdc1	249	200	198	157	198	282	232	174	301	254	355	204	347	263	248	262	308	222	322	267	171	323	218	310	250	213	215	251	293	160	133	112	325	274	189	231	232
	Pla1a	67	107	55	86	63	69	32	56	48	73	54	156	78	68	49	19	42	48	40	40	48	39	53	39	73	31	26	62	43	42	86	41	30	18	39	21	56
	Mcm2	841	741	713	499	1169	1160	703	763	1924	1629	1898	1514	1926	1368	1482	2294	2497	1915	2275	2326	1437	1954	1669	1899	1429	1565	1187	1640	1660	1101	984	780	1460	1799	1804	1550	1872
	Tpra1	309	326	312	295	247	260	379	280	299	373	287	331	297	247	325	288	326	322	311	262	279	254	358	250	398	303	296	279	276	191	223	156	298	235	248	297	289
	Nab1	1093	1280	1218	1125	1420	1355	1059	1274	2586	2531	2256	1836	2373	1704	1717	2498	3304	2659	2899	2293	2381	1674	2450	2106	1488	2264	1884	1804	2068	1290	1670	1271	1866	1760	2188	1414	2149
	Adgre5	4847	5399	5447	5833	6747	3850	4772	6564	4290	6768	4682	7061	4354	5454	5230	3792	4309	4269	3604	3591	6171	3059	5312	3327	3249	3480	3593	3139	1654	3226	3829	5415	2468	2884	3243	3140	3572
	Il17ra	1196	1095	1122	1390	1359	1363	956	1207	1997	1905	1929	1629	1831	1333	2040	1979	2039	1958	2365	1654	2589	1569	2170	1354	1096	1614	1408	1438	1187	1409	1776	1608	1365	1354	1772	1489	2131
	Lamb1	6122	16899	9541	9721	8732	5093	9267	7803	979	3693	1564	5115	2172	2565	1446	537	1033	1235	530	607	1593	467	529	629	3855	822	690	1607	1142	703	1523	1216	598	516	763	669	574
	Arrdc2	320	221	313	344	226	367	241	200	300	272	232	253	286	175	228	234	191	215	219	195	200	384	224	242	288	194	238	178	245	204	142	99	246	202	148	230	172
	Cd36	572	1343	853	1463	736	344	602	677	85	260	107	560	198	220	144	59	76	152	60	58	247	45	137	67	174	122	81	166	103	98	168	206	62	100	137	80	149
	Map2k7	470	493	489	511	507	426	438	518	489	524	488	605	500	428	484	471	494	465	560	485	473	427	580	426	469	428	452	495	440	315	314	255	418	419	431	371	472
	Timm44	662	484	507	459	543	765	617	556	1032	853	856	769	1017	767	766	811	941	850	915	954	741	950	819	1081	841	742	734	844	982	612	505	369	897	870	742	770	628
	Ap2a2	1528	1393	1364	1384	1188	1357	1452	1482	1393	1461	1296	1417	1653	1300	1140	1192	1417	1218	1268	1188	1314	1188	1426	1414	1318	1242	1115	1159	1577	992	932	750	1438	1137	1153	942	963
	Pnkp	303	274	295	279	291	398	290	285	523	523	508	362	562	385	458	526	646	465	617	550	560	497	518	526	414	460	464	364	580	315	428	285	493	468	464	356	460
	Med25	967	839	835	907	719	896	1014	884	1147	1063	1027	990	1313	1085	948	885	1171	983	910	1046	874	1318	1006	1468	1107	951	968	1069	1338	756	552	491	1197	1038	876	990	786
	Bcam	762	1664	1221	1725	1181	856	822	638	103	253	94	412	152	202	84	41	71	69	26	46	92	85	48	66	257	55	130	137	79	63	102	45	60	73	62	98	85
	Clptm1	2263	1982	1852	1666	1774	2397	2532	1927	2620	2582	2471	2377	3199	2188	2010	2001	2797	2275	2392	2407	2270	2333	2383	2822	2724	2163	2227	2408	3116	1500	1313	1249	2570	2432	2353	1900	1933
	Relb	1913	1763	1679	2023	2112	1534	1516	1875	2775	3431	2611	2401	2259	2015	2208	2657	3325	3070	2916	2624	2979	1652	2316	1624	1865	2321	1853	1954	1696	1610	2049	1856	1790	1599	2298	1858	2389
	Tomm40	681	336	434	313	486	850	422	435	1028	752	995	649	1329	769	860	792	996	850	951	1197	697	1713	1108	1572	794	840	724	990	1556	811	466	259	1140	1098	905	827	670
	Apoe	9139	8542	7550	8368	8213	3583	7159	9840	4900	5763	8142	13464	8072	7911	6170	3496	6313	7458	5124	3123	21220	5866	7934	7806	3549	5138	4220	5957	4297	4740	8624	10744	3057	2761	3660	4456	5433
	Hbp1	619	590	549	700	659	581	608	597	555	754	648	743	580	565	611	600	611	591	698	563	667	427	670	434	478	497	486	436	333	364	461	483	481	426	429	498	579
	Prkar2b	160	270	179	207	261	120	248	250	48	183	69	250	94	105	64	48	68	49	23	35	64	46	67	72	188	46	34	97	24	42	50	60	35	39	37	71	53
	Cdkn1b	1388	1285	1384	1414	1365	1456	1331	1306	2055	1734	1993	1652	1702	1465	1645	2077	2467	2005	2659	1926	2100	1540	1787	1261	1712	1603	1499	1396	1388	1193	1530	1172	1477	1314	1920	1581	2256
	Klf4	13307	23890	17394	17544	11274	10896	14052	12884	5143	9502	6389	11110	9878	8060	5454	2768	4475	4826	2870	3068	4821	6082	6276	6976	9369	4880	5784	7082	7124	4294	3394	3308	5530	4334	3427	4048	2545
	Ap1m1	597	753	821	714	917	560	519	752	905	954	845	829	714	671	794	926	1035	1061	1092	778	1041	523	782	586	533	716	597	605	564	531	686	501	602	528	832	708	829
	Rab8a	1645	1288	1229	1113	1449	1593	1464	1360	2148	1891	2030	1776	2327	1870	1869	2206	2781	2190	2847	2102	2456	2053	2170	2234	1699	1991	1853	1796	2130	1341	1567	1241	2073	1876	2245	1613	2281
	Hmgn2	1090	997	866	854	1076	1372	876	840	1974	1660	1873	1513	2419	1616	1705	1950	2637	1909	2512	2127	1898	2413	2512	2119	1541	1575	1439	1931	1865	1404	1214	824	1554	1870	1855	1799	1691
	Fam32a	993	764	751	678	813	931	981	726	1112	1194	1266	1055	1435	1090	1036	906	1115	1033	968	947	1146	1151	1161	1043	1016	953	926	987	1044	700	670	554	968	999	906	990	964
	Elf3	2925	1481	1634	1380	1722	3421	4645	2040	5732	4200	4714	4955	8605	4390	3620	3038	4102	4062	3588	4359	2157	8674	5464	7898	7059	5179	6400	6447	8534	4624	1513	755	7484	5912	3180	4808	2036
	Stard3nl	331	294	275	280	291	334	250	274	347	373	368	331	392	413	289	358	381	291	382	314	323	343	310	297	332	284	327	270	328	206	252	208	363	267	264	268	261
	Stk11	1645	1432	1395	1615	1657	1539	1380	1287	1803	2230	2029	2023	2097	1538	1950	1693	2058	1720	1982	1760	2180	1861	1914	1804	1618	1705	1662	1751	1821	1485	1403	1123	1649	1542	1734	1657	1740
	Atp5d	3034	1817	1960	1740	1744	3074	2933	1970	3972	2990	3262	2690	4633	3002	2888	3007	4111	3413	3648	3468	3014	3678	3622	4129	3436	3291	3359	3651	4761	2425	2110	1484	4120	3227	3022	3005	2564
	Ppp5c	1081	796	837	735	888	1066	1131	841	1352	1170	1415	1269	1614	1122	1099	1254	1320	1191	1404	1377	990	1743	1156	1733	1360	1087	1323	1319	1757	960	710	511	1434	1360	1097	1139	958
	Cdk12	2038	1964	1907	2119	1885	1956	1786	1702	2733	2532	2634	2532	2483	1965	2270	2712	2605	2517	2879	2343	2635	2401	2650	2232	2213	2443	2206	2268	2251	1620	1753	1465	2227	2080	2220	2046	2323
	Lipe	218	365	343	427	324	275	263	195	159	253	163	246	226	207	171	145	198	125	126	160	262	155	207	179	170	173	120	201	139	165	183	101	151	128	169	128	134
	Pafah1b2	954	866	880	771	754	758	885	887	895	1072	963	1056	1225	948	874	920	1060	863	1066	978	963	1024	1137	1034	913	762	872	1028	982	590	749	546	936	914	835	812	815
	Tbc1d8	634	857	778	968	839	537	614	736	783	1623	1023	878	929	1047	809	824	738	795	783	879	952	689	895	656	856	775	740	766	564	712	837	618	652	581	744	554	580
	Cnot11	349	306	345	318	398	386	366	354	485	489	495	548	576	407	490	541	563	456	553	461	499	453	623	476	471	420	438	453	478	344	280	282	425	446	449	444	525
	Slc2a3	356	538	438	576	541	400	337	439	964	656	800	490	754	599	910	1293	1104	997	1359	1036	1026	880	879	954	284	593	464	396	367	449	653	497	511	429	935	355	945
	Foxj2	756	988	873	890	823	556	872	844	674	745	635	847	731	739	678	571	657	665	797	560	809	620	675	563	764	650	587	576	554	427	499	558	563	525	649	520	730
	Sri	2469	1195	1306	1212	1141	1992	1980	1537	2590	1972	2264	1906	3054	1994	1850	2089	2715	2426	2544	2277	1935	2146	2109	2396	2470	2262	2317	2398	3099	1465	1309	922	2608	1966	2127	1813	1859
	Dgcr2	732	597	634	536	609	671	814	539	754	794	747	935	1044	699	580	487	568	606	584	699	532	885	706	810	992	589	846	852	885	582	308	278	758	717	501	679	472
	Irf3	723	667	650	665	540	651	648	635	772	835	749	775	781	621	727	652	589	635	660	715	630	790	604	655	819	575	814	648	815	533	421	346	792	563	636	580	567
	Bcl2l12	70	43	51	66	62	56	52	44	86	51	71	54	99	80	70	68	69	87	114	84	56	102	55	83	75	52	69	60	76	47	23	37	67	67	51	78	64
	Zfp959	99	59	58	68	69	72	71	70	79	90	115	114	69	80	64	72	56	70	92	71	68	36	81	47	83	68	69	61	41	49	59	42	53	56	59	73	52
	Mpnd	644	567	561	532	587	696	715	505	710	671	596	703	911	638	608	568	736	606	653	638	533	746	571	694	811	604	671	758	799	495	419	369	769	603	508	565	567
	Sh3gl1	840	963	857	965	906	789	719	743	733	1017	888	885	761	662	815	721	749	789	778	815	710	816	773	741	754	596	665	686	702	567	544	482	611	693	719	632	640
	Ebi3	67	68	68	97	88	53	50	50	147	156	102	87	127	146	119	161	124	133	132	105	163	109	72	84	61	120	86	98	70	86	161	135	84	109	120	97	99
	Yju2	207	199	195	231	214	220	172	191	258	305	218	271	202	217	257	241	232	256	245	270	261	227	159	189	189	210	229	167	196	171	160	127	207	178	205	220	209
	Ranbp2	3376	2975	2928	3243	3405	3067	2857	3024	4592	4455	4163	4238	3360	3224	3613	4289	3578	3612	4065	4541	3816	3419	4161	3280	3124	3375	3386	3498	2942	2813	2820	2790	3395	3162	3451	2932	3260
	Grk5	717	1469	1030	1084	906	810	987	1027	293	602	397	738	442	605	384	297	309	310	217	310	475	330	341	361	477	302	306	448	355	291	377	268	339	293	290	295	296
	Dvl3	693	733	643	652	593	689	758	685	704	722	722	848	977	669	690	559	609	601	618	711	554	861	784	859	773	563	692	728	716	493	351	394	834	679	544	620	444
	Abcf3	730	582	580	743	675	680	654	519	720	831	735	719	764	632	684	637	681	616	675	766	655	743	599	690	750	579	736	694	737	529	424	442	716	699	584	587	607
	Eif2b5	717	634	610	511	664	839	684	551	983	919	1029	850	996	806	865	909	1023	859	986	1063	765	1051	885	1122	773	905	836	962	1010	596	448	382	997	970	804	740	728
	Cyth2	1108	1225	1103	1238	1142	1125	978	1067	1097	1450	1138	1262	1344	957	1060	1033	1195	1026	1233	1069	1159	1063	1241	1056	1092	1002	1113	966	1047	765	638	649	975	832	892	941	1048
	Sult2b1	203	38	69	43	42	84	95	75	129	83	74	84	103	94	79	109	104	99	99	93	80	106	107	85	110	101	115	100	162	88	62	37	167	117	74	94	66
	Hck	222	233	247	259	502	445	329	393	898	1212	987	609	1389	1156	1152	957	1085	824	816	1081	2240	1176	1852	1401	406	748	501	772	615	831	1674	712	772	739	945	740	818
	Mrpl4	566	534	488	488	471	581	541	522	661	659	713	603	799	591	668	587	847	604	740	761	751	805	686	780	609	618	519	615	806	466	436	355	624	641	672	529	605
	Keap1	524	330	448	403	446	541	504	488	627	558	580	651	852	539	488	533	541	570	603	675	520	706	645	719	614	535	612	623	803	476	275	266	752	777	543	528	484
	Ap1m2	668	177	394	223	328	727	744	389	700	685	941	633	1312	754	538	491	616	601	551	712	460	1085	734	1014	1039	619	897	896	1275	550	193	96	1010	980	462	662	316
	Glg1	3265	3992	3569	3395	3416	3142	4147	3510	3279	3678	3076	3978	3772	2970	2557	2935	3502	3049	2973	2934	2787	3014	2939	2971	3749	2745	2944	3459	3138	2254	2210	1834	2623	2530	2562	2666	2471
	Btbd2	483	551	420	450	353	437	572	422	459	483	430	595	628	422	371	336	454	405	361	334	339	446	430	470	655	394	421	501	502	305	227	161	369	307	358	339	257
	Csnk1g2	1558	1407	1303	1304	1351	1557	1476	1227	1703	1872	1654	1874	2188	1557	1543	1670	1961	1606	1892	1460	1661	1873	1831	1843	1733	1749	1637	1755	1666	1273	1188	1022	1724	1542	1542	1509	1696
	Abhd17a	534	450	371	370	376	516	483	465	595	541	671	564	788	495	536	562	630	537	732	587	619	658	580	687	515	628	565	621	668	446	446	357	677	680	528	521	474
	Mob3a	304	279	291	267	255	217	228	264	309	327	315	294	279	233	262	456	418	326	420	308	252	270	295	236	285	238	246	256	212	214	221	156	292	263	347	219	370
	Cacnb3	563	749	578	503	530	616	631	482	667	574	506	471	681	473	429	516	606	524	708	569	448	833	666	696	642	535	539	543	674	383	388	239	706	500	531	521	419
	Fkbp11	207	91	184	141	175	225	102	170	377	323	384	244	196	385	403	255	215	191	198	458	269	288	175	290	236	255	319	237	171	231	172	275	303	332	287	315	207
	Ddx23	1474	1536	1438	1369	1542	1630	1406	1403	1854	2026	1847	1924	2182	1544	1658	1968	1837	1797	1930	1940	1858	1891	1844	1897	1746	1572	1655	1661	1818	1383	995	901	1681	1642	1658	1445	1578
	Pld3	1177	1246	1363	1257	1245	911	1196	1394	1332	1352	1383	1641	1348	1262	1402	1279	1461	1320	1387	1241	1522	846	1464	1017	1176	1261	1078	1284	804	882	1186	1230	1142	1065	1454	1040	1618
	Grik5	292	452	421	432	313	253	351	265	133	242	168	275	180	220	157	118	166	184	156	103	107	108	136	75	257	112	165	148	119	114	97	134	133	117	107	114	177
	Cd79a	773	630	960	920	1317	462	628	1136	1083	1075	1184	1681	571	1212	1920	815	507	1208	1139	837	1810	793	1114	807	651	1149	1208	1047	109	943	795	1634	763	1056	1163	1213	1022
	Rabac1	835	1135	1049	1086	920	704	856	1003	639	869	805	956	710	859	709	603	753	708	640	641	790	528	605	473	665	556	564	642	510	489	515	618	513	592	632	605	586
	Etv3	4116	3990	3733	5259	3585	3198	2456	3586	5115	7277	5234	4983	4975	4433	4745	4923	4737	5083	4285	4456	5292	3493	5422	3334	4231	4707	4262	4183	3116	3094	4077	3369	3589	3610	4171	3888	3982
	Prkcsh	1906	1373	1496	1364	1594	1956	1889	1618	2777	2303	2392	2126	2838	2006	2145	2122	2513	2136	2329	2550	2024	2758	2113	2759	2424	2260	2204	2238	2760	1645	1484	1203	2273	2329	2146	1982	1777
	St8sia6	523	345	494	520	667	221	427	823	413	510	451	716	327	533	492	325	180	321	224	390	333	140	276	211	382	390	374	362	35	304	270	629	372	508	322	433	372
	Fcgrt	1353	2067	1599	1795	1156	964	1510	1321	597	760	526	999	872	782	529	247	475	531	360	246	827	357	568	458	896	499	435	550	648	339	517	340	448	268	303	365	302
	Nosip	380	394	381	370	377	422	444	321	466	454	465	422	543	420	416	431	573	384	459	456	475	486	474	499	420	388	436	438	452	302	329	218	431	424	498	457	401
	Pih1d1	305	283	259	289	275	335	293	291	368	335	381	341	476	345	347	307	356	340	372	371	394	320	326	351	326	267	333	325	386	241	244	189	337	312	304	301	281
	Rps11	3513	4101	3618	3359	3869	4484	3982	3265	5222	5108	5702	5193	6014	5668	4584	4563	6346	5436	7024	4971	5521	3761	4932	4363	4826	3949	4087	4369	4568	2914	3138	2697	4123	4195	4323	3803	4996
	Supt5	2633	2510	2540	2619	2744	2420	2311	2440	3332	3516	3105	3201	3267	2633	2846	3089	3406	3304	3563	3050	3223	2876	2959	2820	2806	2693	2666	2741	2569	2242	1927	1908	2547	2764	2941	2754	2996
	Paf1	1266	1167	1068	1332	996	1200	882	939	1079	1406	1262	1178	1345	1005	1187	1107	1232	1126	1092	1252	1460	1246	1541	1221	1052	1019	941	1054	1020	987	1041	780	986	946	1025	1005	1096
	Timm50	368	247	261	227	240	388	282	287	478	397	515	394	652	459	382	373	538	377	462	568	303	579	490	593	456	328	345	439	614	319	245	169	469	566	471	405	342
	Med29	119	91	111	118	109	131	106	82	90	138	127	122	130	96	137	107	99	111	91	123	89	114	98	125	101	78	89	105	87	78	75	63	93	100	75	104	81
	Bicd1	180	106	165	134	154	135	199	150	134	181	202	226	188	141	127	127	119	161	103	123	48	195	100	130	264	100	148	173	145	114	66	72	149	163	74	158	71
	Ncstn	1752	1453	1495	1504	1513	1774	2050	1596	2198	2169	1901	1976	2545	1841	1673	1623	2193	1748	1692	1723	1943	1974	1930	2050	1947	1764	1812	2080	2190	1348	1345	1131	2029	1736	1752	1642	1250
	Pex19	667	608	503	535	563	668	694	548	615	572	574	594	845	529	539	567	608	492	514	465	560	623	617	651	578	561	530	694	757	412	390	263	681	612	534	475	393
	Inmt	118	215	172	267	63	46	91	215	4	36	16	107	39	38	21	2	11	10	5	0	14	0	0	5	26	1	8	34	10	5	6	48	11	7	4	7	13
	Cyp4f18	80	62	114	112	291	237	247	293	355	576	601	421	548	614	755	310	287	315	241	403	827	289	516	480	83	249	219	295	113	244	358	327	250	168	283	228	276
	Impdh1	866	827	814	960	954	945	759	848	994	1084	895	1062	1063	975	976	820	1066	789	998	1025	881	958	962	1018	954	800	881	864	732	638	518	681	782	946	806	909	832
	Dusp3	973	1468	1203	1313	1144	911	923	1035	507	777	551	832	606	603	544	363	425	500	315	548	708	519	726	541	692	437	494	497	488	448	529	416	493	489	444	413	371
	Prodh	161	110	136	138	99	199	109	122	257	186	211	182	364	176	157	186	182	209	178	250	140	379	224	280	209	197	181	281	334	247	77	45	326	238	242	203	84
	Ess2	342	365	354	311	338	315	329	242	374	449	473	473	469	329	400	354	378	345	498	411	473	377	486	371	402	345	356	385	380	259	261	258	334	292	371	311	394
	Slc25a1	746	467	573	575	458	845	800	545	979	811	919	721	1345	921	870	845	962	816	887	978	814	1374	932	1342	923	933	935	1002	1364	828	552	381	1178	1105	727	821	690
	Dgcr6	141	128	112	111	98	156	135	105	122	123	154	149	201	149	139	114	108	105	104	117	140	164	125	141	151	108	123	164	136	107	75	56	157	119	95	121	88
	Ddr1	1354	833	696	577	577	1250	1469	752	1399	922	901	941	1434	887	738	721	844	883	833	921	644	1444	1068	1356	1468	1103	1345	1197	1737	802	485	203	1517	1069	888	860	596
	Ier3	1863	4433	2614	3131	2760	3091	2398	1955	1882	1896	1550	1733	2820	1914	2130	1446	1834	1514	1152	2132	3013	2805	3565	2852	1389	1516	1022	1568	1680	1796	2951	1209	1655	1417	1691	1121	1823
	Fosb	38992	97427	68401	68540	48173	33831	56860	56207	14535	37151	27816	47213	24677	34474	22353	11740	13337	17515	9473	9387	13326	14996	15912	16590	32025	16809	18866	23550	12146	16499	12304	15961	15487	17902	10880	14733	10598
	Klc4	843	442	409	425	338	787	992	508	815	622	624	571	1155	700	683	531	573	615	589	549	692	1124	721	1105	954	849	759	765	1422	528	277	171	1221	780	493	633	367
	Ercc1	234	209	237	265	200	196	185	201	204	218	176	174	235	174	181	198	204	205	224	191	172	208	196	146	186	192	159	177	157	121	104	115	164	131	149	151	220
	As3mt	418	260	369	242	299	353	430	278	395	386	399	506	531	356	283	236	202	309	224	311	159	418	343	400	545	301	498	476	517	226	136	141	460	370	211	302	231
	Homer3	70	128	142	118	90	73	100	87	41	64	76	73	49	51	39	21	33	38	20	47	54	30	62	37	67	30	28	36	28	26	22	25	30	37	23	31	22
	Crtc1	360	331	383	356	405	377	357	386	267	360	307	416	431	298	272	224	256	250	246	240	246	342	249	257	378	243	293	320	246	188	168	143	221	213	211	185	267
	Rnf215	325	273	291	306	202	257	295	255	247	305	262	273	308	217	234	180	273	235	278	267	284	195	226	174	245	218	258	249	224	170	169	129	196	237	214	236	254
	Sec14l2	68	78	50	40	43	66	65	50	77	69	68	55	110	39	63	44	45	45	50	71	57	67	63	84	65	48	61	55	74	33	21	30	95	63	52	72	55
	Aven	235	144	206	150	222	241	202	174	397	295	367	295	381	258	341	398	436	357	464	434	241	381	357	355	264	352	289	324	452	269	203	160	380	322	389	308	289
	Cp	550	326	405	431	480	412	385	585	197	265	276	517	379	405	362	147	319	296	152	123	378	119	236	182	272	130	140	339	299	241	360	210	171	217	157	137	213
	Crot	515	408	399	369	334	397	383	374	364	394	385	474	499	338	302	302	375	374	400	329	349	308	339	240	484	301	366	329	375	227	282	215	346	273	300	324	324
	Rps6ka1	2543	1047	1381	1305	1329	2289	2664	1721	3223	2754	3099	2703	4439	2937	2862	2595	2944	2829	3060	3183	2468	4300	3256	4540	3420	3127	3137	3313	4355	2314	1580	1149	3937	3458	2633	2756	2275
	Snrnp200	2753	2637	2640	2642	3104	2702	2866	2649	3894	3797	3585	3561	3934	2977	3141	4002	4087	3975	4211	3654	3745	3658	3968	3841	3359	3264	3165	3538	3478	2839	2587	2162	3324	3484	3667	3158	3521
	Ciao1	350	338	344	350	326	350	397	312	438	378	366	448	454	312	359	364	408	349	377	353	392	350	381	349	354	324	327	384	393	248	258	235	371	329	379	339	278
	Has1	1977	3829	3061	4210	4474	2252	4596	4685	507	1510	817	1139	535	1269	393	290	784	1052	262	326	417	167	153	204	485	240	188	687	598	307	713	761	113	178	326	207	440
	Taf6l	163	151	105	127	123	153	116	124	112	149	178	128	167	126	164	165	183	126	156	164	160	160	182	158	147	140	128	140	153	113	62	78	135	123	128	125	126
	Insig2	293	294	206	227	211	262	273	213	264	193	161	208	315	245	222	190	244	189	266	234	264	228	221	210	243	209	271	193	273	179	116	118	333	191	209	228	164
	Kpna6	940	915	763	771	803	904	964	841	1064	1055	1132	1116	1255	805	979	895	1029	964	960	1042	856	1167	1033	1296	1193	918	1053	1043	1248	733	611	505	1183	1106	814	908	773
	Man1a	3954	4053	4256	4852	4345	2821	3859	4882	2999	4209	3173	4749	2262	3763	3032	2520	2140	2608	2592	2391	3367	1875	2508	2055	2753	2435	2444	2501	1632	2043	1944	3162	2029	2057	2370	2317	2351
	Itpkc	983	1692	1139	1190	1239	1068	1406	1088	1341	1327	1257	1196	1674	1194	1254	1268	1025	1368	1254	1133	951	2101	1341	1470	1348	1268	1406	1235	1601	1163	853	598	1559	1418	1030	1155	911
	Coq8b	236	257	253	282	210	248	266	192	206	195	270	188	221	181	234	161	147	198	201	211	204	211	232	176	190	177	166	180	202	148	170	133	196	172	119	168	137
	Brd8	1328	1047	1168	1397	1423	1256	1122	1162	1450	1830	1443	1670	1531	1093	1271	1441	1256	1231	1485	1305	1211	1594	1566	1209	1456	1115	1303	1212	1302	1107	836	796	1241	1164	1086	1214	1065
	Kif20a	215	82	142	83	120	254	143	143	371	321	355	297	544	274	349	404	477	299	467	406	261	626	478	538	418	259	339	409	492	290	189	119	470	463	354	451	300
	Farsa	426	364	379	372	422	481	338	469	648	633	612	552	773	617	700	555	676	600	637	745	525	807	667	730	529	588	537	634	723	561	392	329	690	743	568	575	511
	Gcdh	413	247	321	264	277	351	437	332	347	331	344	431	434	386	299	210	279	294	313	292	229	338	339	351	559	300	374	369	359	258	179	139	310	368	287	308	273
	Mast2	1592	1328	1336	1118	1243	1515	1972	1439	1693	1663	1518	1723	2114	1274	1272	1375	1568	1590	1476	1417	1186	2262	1695	2120	1971	1556	1682	1727	2325	1271	787	547	2009	1625	1303	1429	1121
	Dnase2a	245	229	258	291	305	187	249	231	302	278	344	359	287	266	362	232	247	248	279	237	439	198	340	279	235	220	230	226	180	200	232	250	212	195	233	260	278
	Rad23a	674	610	573	571	511	541	629	560	758	678	711	706	855	580	640	657	844	706	794	761	581	709	586	750	693	602	618	798	755	507	450	379	692	672	645	564	589
	Calr	17713	18199	17721	16050	15897	17529	14796	16671	18937	18114	19806	17139	21395	18265	18937	16204	20126	16593	20342	21280	18596	20201	17971	22085	17370	15547	15606	16151	21537	13398	12592	11767	19197	19415	17567	16148	16064
	Syce2	62	34	44	32	64	68	49	41	78	111	124	82	136	95	71	124	112	70	93	98	92	106	96	104	87	78	84	105	68	45	49	45	91	73	66	64	94
	Nfat5	2070	3052	2334	2861	2565	1916	2444	2252	1993	2665	2021	2562	1730	1922	2024	2101	1761	1941	1838	2142	1981	1800	2288	1414	1856	1600	1696	1595	1420	1279	1609	1339	1692	1315	1405	1464	1657
	Nob1	277	329	303	307	313	324	264	251	424	480	404	449	416	330	429	371	417	385	401	443	319	509	435	425	373	326	355	381	457	271	223	177	367	394	309	357	360
	Nqo1	288	232	125	132	112	390	153	195	237	200	173	205	423	207	110	97	96	110	100	131	133	186	150	260	226	197	285	171	320	93	72	21	218	130	81	125	58
	Ppfia3	232	24	65	43	17	148	131	58	124	72	95	53	157	77	133	103	157	84	99	95	141	238	184	184	70	175	161	106	230	89	81	39	249	144	98	128	47
	Gys1	372	268	256	262	244	401	375	298	386	302	345	406	488	341	395	347	393	361	419	331	342	577	360	472	450	364	400	466	486	295	214	187	515	359	288	343	241
	Ruvbl2	517	399	451	343	524	691	463	481	910	788	865	706	1206	669	693	871	988	725	954	1183	572	1183	939	1151	876	657	689	963	977	707	454	287	828	1102	890	786	677
	Bax	259	292	246	241	279	266	195	224	326	347	329	307	351	291	308	330	328	289	444	325	301	323	308	243	272	313	237	247	288	235	265	146	303	246	321	216	282
	Il7r	1074	1195	1035	1392	1066	788	637	945	2256	1688	1966	1248	721	732	632	2829	3478	2536	3566	1747	882	363	996	371	913	1372	1140	1017	1138	509	802	717	987	683	2298	946	2704
	Tfam	461	307	313	310	363	431	393	313	532	512	473	594	598	517	574	493	437	479	521	542	464	567	520	474	474	432	506	459	435	332	265	238	460	439	425	390	495
	Zfp81	79	86	80	79	101	65	93	64	72	116	100	118	62	62	61	87	87	73	58	83	39	68	79	54	121	54	83	91	87	50	28	36	49	45	53	42	44
	Mmd	176	215	155	191	216	156	168	142	159	289	173	277	179	167	149	198	177	147	143	157	233	105	199	113	153	149	132	199	124	85	132	161	122	155	138	96	126
	Hlf	299	445	425	435	390	248	277	438	57	287	166	238	171	157	94	37	105	74	64	53	226	72	150	89	192	88	60	109	29	52	99	168	30	34	33	57	45
	Fam162a	420	189	233	179	146	595	291	346	576	332	456	269	769	621	508	472	739	492	821	559	505	556	470	705	330	573	500	411	1239	370	272	126	944	550	475	365	388
	Rpl8	12201	13380	12454	10974	13756	13944	12568	11366	18032	17055	18105	16853	19247	15712	14474	15469	20730	17527	20582	16955	17279	15947	15813	16248	15749	13731	14034	15907	15219	10139	10260	8910	13554	14465	15075	14205	15583
	Ssbp2	227	380	283	323	303	185	259	317	113	197	122	203	145	147	129	85	139	146	152	92	196	83	187	66	129	87	81	115	65	97	146	79	55	66	110	101	107
	Fancl	78	56	53	53	78	85	70	61	91	89	98	119	126	95	73	90	99	93	95	68	90	70	71	61	73	57	82	71	73	61	72	44	67	87	72	53	76
	Gstm5	169	141	138	129	118	611	193	113	104	149	168	178	233	182	99	89	78	111	86	119	54	152	122	142	192	65	119	155	157	64	52	40	103	137	57	138	61
	Gstm7	58	59	70	24	44	35	74	34	43	65	32	67	55	35	31	22	31	30	12	13	8	28	17	11	167	28	70	40	30	20	9	6	19	28	17	25	14
	Gstm3	243	57	119	46	97	224	198	167	139	154	126	234	339	125	76	72	101	116	39	91	28	166	109	149	411	139	235	220	158	67	17	16	118	96	52	105	30
	Stat3	4805	6580	6100	6720	7427	6430	5272	5543	10552	11471	9340	8126	9037	7400	9124	9726	11063	10302	11178	10099	11722	7591	9879	7215	6069	7744	7070	7334	7470	6474	7352	5759	6196	6239	8392	5841	8854
	Stat5a	1008	1130	1059	1474	1249	1212	665	975	3304	3293	2664	1810	1563	1353	2028	3100	3691	3446	4161	3044	2222	1239	1774	960	1489	2212	1776	1764	1716	1042	1367	1375	1364	1340	2150	1702	2454
	Cavin1	5670	13874	8961	9103	7759	4205	7528	6335	442	2228	1109	3785	1376	1791	933	293	640	889	268	327	880	385	356	517	2431	449	491	957	579	348	792	727	449	369	425	507	587
	Map3k11	1122	922	1008	1100	836	1125	975	795	1372	1159	1267	1048	1505	1075	1285	1212	1475	1197	1329	1394	1361	1648	1532	1650	1212	1295	1188	1385	1670	1033	863	649	1466	1303	1318	1169	1155
	Akt2	1459	1798	1682	1722	1639	1477	1399	1554	2040	2026	1798	1806	1943	1744	1542	2084	2342	2001	2350	2009	1972	1571	1988	1716	1339	1555	1397	1668	1671	1313	1507	1133	1478	1466	2063	1377	1820
	Dnaja3	820	522	534	453	609	855	789	604	957	818	982	782	1273	758	805	656	834	746	768	924	526	1240	844	1209	934	750	820	866	1184	626	362	297	1015	991	726	776	500
	Hmox2	298	317	271	286	312	319	327	267	337	328	444	353	352	306	295	413	369	342	406	400	342	302	351	339	308	322	295	317	320	209	245	184	337	310	343	285	301
	Cdip1	1069	881	897	1082	943	670	695	742	761	1102	793	905	754	562	817	725	574	662	621	714	712	575	685	496	728	540	671	640	503	471	497	490	573	458	461	529	498
	Map3k20	1200	2811	1990	1975	1870	1108	1880	1562	592	1003	881	1524	1097	837	642	388	431	504	457	613	524	840	705	759	1360	523	670	903	724	518	438	314	469	667	391	600	297
	Cwc15	948	712	797	693	885	925	710	738	1393	1128	1423	1050	1326	998	1071	1445	1765	1367	1703	1363	1481	1058	1288	1220	961	1107	1008	1067	1027	740	930	727	1042	1033	1228	989	1269
	Col5a3	2589	5372	3622	4151	3465	1549	3995	3457	305	1641	664	1858	703	882	724	210	247	470	172	174	666	179	184	255	1440	255	316	600	352	211	468	558	250	179	276	248	424
	Dnmt1	1865	1556	1627	1395	2100	2216	1671	1746	3556	2972	3108	2835	3873	2249	2495	4195	4582	3479	4387	3766	2735	3793	3599	3466	2872	2846	2659	2959	2960	2428	1970	1521	2892	3056	3311	2897	3403
	Ppan	678	565	567	652	653	649	414	481	665	785	688	721	825	581	689	599	485	608	595	841	487	911	626	719	680	474	563	596	622	586	313	348	606	688	486	572	519
	Angptl2	2094	3673	2828	2793	2341	1045	2630	2563	211	1081	560	1639	769	966	474	185	203	307	130	145	440	147	139	174	1134	217	244	459	247	121	302	406	186	157	132	266	168
	Cacna1e	944	479	603	903	724	251	514	807	611	757	674	887	245	590	938	544	182	583	356	526	632	355	536	315	464	716	716	488	88	647	297	688	609	571	573	676	405
	Cacna1b	63	31	77	88	58	76	119	68	57	115	86	61	84	39	38	45	44	58	72	66	40	96	50	63	141	58	97	73	46	37	34	30	57	55	39	77	30
	Trmt10a	117	77	91	104	117	103	72	76	116	104	101	104	101	80	98	126	73	80	86	141	79	129	112	102	155	79	63	102	138	94	55	72	85	132	102	86	107
	Etv1	70	277	148	148	155	63	232	138	20	76	25	108	42	47	18	15	19	28	9	21	28	16	24	9	51	5	30	38	21	12	15	11	13	10	9	8	12
	Kifc2	170	128	120	150	85	91	158	121	66	104	64	116	81	76	71	67	48	67	72	55	60	50	45	69	122	64	95	71	60	32	33	75	91	76	64	103	52
	Psap	16254	19093	15994	17415	14237	15326	14045	16250	15455	20773	16499	20356	25196	17969	16498	13873	19786	17382	14133	12531	31130	14389	25300	17781	13523	15991	12266	16964	13215	15721	26323	18896	13916	10884	12771	12562	14802
	Ikbkg	468	380	374	418	314	450	429	382	443	503	430	527	530	414	393	386	478	389	388	359	421	315	383	376	513	412	435	530	414	258	270	270	413	369	342	313	326
	Wars2	206	129	158	142	151	147	170	165	206	183	204	190	275	195	142	140	172	169	191	174	125	176	190	184	210	183	196	223	231	106	112	63	206	197	172	146	159
	Atn1	135	143	100	155	91	88	99	92	83	90	96	127	88	117	89	98	116	93	63	62	98	105	83	85	108	62	78	113	74	79	72	52	98	108	89	88	86
	Phb2	1373	976	947	766	935	1536	1224	934	2033	1582	1873	1512	2360	1604	1599	1608	2109	1864	1892	2090	1539	2281	1906	2387	1719	1515	1542	1945	2376	1220	862	670	1939	1881	1622	1628	1538
	Ptpn6	615	392	461	548	627	561	557	628	940	940	1072	858	1118	1051	1423	1308	1205	1214	1436	972	1863	917	1469	1088	602	997	743	764	746	809	1190	758	919	815	1169	758	1407
	Eno2	110	402	185	225	180	161	185	177	18	128	74	153	45	79	53	48	27	46	22	30	45	19	25	14	93	23	33	37	35	38	40	32	19	29	16	20	36
	Emg1	674	610	573	583	691	818	627	594	1218	950	1185	893	1189	906	963	1125	1131	1086	1378	1299	916	1216	876	1167	852	894	770	885	1162	691	710	476	982	1000	997	839	972
	Lpcat3	578	335	396	330	321	560	592	454	599	491	464	475	707	441	487	473	474	411	462	491	447	712	533	721	600	584	685	646	800	386	222	212	780	476	349	450	337
	Atp6v1f	781	740	760	848	768	955	784	794	1362	1133	1465	1076	1320	1262	1149	1201	1382	1247	1503	1236	1522	1068	1193	1067	934	980	898	1106	987	748	974	717	944	971	996	824	1050
	Il12b	18	75	83	86	57	26	27	49	317	602	449	173	404	432	282	858	541	423	483	452	357	232	233	155	150	587	365	508	279	143	568	286	421	537	484	371	403
	Clcn5	565	507	491	463	500	444	596	580	575	492	528	603	573	483	435	467	411	504	485	567	442	567	453	546	544	443	433	595	540	319	327	236	512	465	367	367	335
	Clcn3	1066	759	915	974	1080	1171	1146	945	1539	1613	1412	1630	1514	1151	1264	1262	1297	1130	1308	1328	1091	1536	1324	1297	1501	1339	1557	1421	1719	1037	699	598	1533	1250	1177	1136	944
	Hif3a	37	37	58	81	42	67	91	30	21	93	39	63	45	46	21	20	27	33	29	42	11	39	16	25	127	27	47	61	36	43	13	12	36	25	14	39	18
	Pde1c	81	108	104	54	92	41	106	69	31	99	26	61	42	80	33	31	21	30	29	28	9	25	45	10	51	13	39	39	22	9	16	13	21	13	21	22	23
	Utp20	1464	730	880	659	914	999	1076	880	1300	1245	1243	1350	1882	971	1064	1068	1031	1119	925	1336	717	1700	1124	1643	1426	1090	1347	1465	1705	1008	548	357	1337	1369	884	974	718
	Cul3	1199	1255	1162	1303	1267	1298	1244	1270	1662	1581	1658	1732	1630	1349	1432	1782	1779	1666	1935	1634	1568	1364	1714	1433	1201	1279	1398	1349	1448	1055	1067	967	1393	1190	1383	1219	1425
	Large1	363	729	494	470	392	357	427	429	129	284	169	316	255	259	133	139	147	156	123	111	130	176	144	109	282	151	142	170	187	135	149	89	141	117	92	141	82
	Ddx56	563	483	498	465	454	580	459	405	595	668	571	600	732	529	549	515	535	552	590	638	434	749	493	595	593	461	497	486	636	480	345	312	501	545	482	461	491
	Tmed4	601	614	648	602	545	662	715	547	686	720	739	693	903	732	643	466	561	579	606	740	536	847	566	761	759	459	605	647	705	438	332	283	742	581	498	523	464
	Bid	178	108	105	95	166	142	172	133	168	173	164	262	207	184	227	104	110	164	123	152	149	189	140	183	180	137	192	158	107	127	84	69	128	180	144	115	128
	Ralb	859	832	703	711	710	937	932	677	800	822	857	738	1246	828	706	497	727	658	634	803	886	1036	955	1123	860	661	750	914	1000	614	712	344	1001	766	610	659	499
	Ppp1cc	1021	1036	921	998	1013	1029	945	827	1715	1577	1806	1469	1639	1207	1263	1687	1882	1586	2051	1774	1802	1355	1578	1279	1262	1255	1292	1306	1260	967	1016	940	1252	1168	1486	1236	1359
	Dnajb11	2673	1931	2287	1811	2444	2393	1987	2655	3690	3003	3309	2842	3110	2954	3317	3175	3422	2800	3482	4059	3291	3351	3117	3913	2603	3004	2788	2848	3438	2568	2303	2289	3589	3920	3368	2938	2917
	Tbccd1	301	153	261	204	199	273	331	219	271	337	271	351	305	298	228	188	156	204	198	282	144	336	218	265	330	229	289	247	326	171	90	97	345	292	132	255	215
	Clec11a	143	97	111	135	72	99	91	99	31	111	81	83	51	92	61	31	42	66	50	34	47	54	24	19	92	31	32	70	49	28	42	32	33	27	35	31	83
	Zfp324	147	125	118	122	115	129	119	154	141	109	113	141	150	110	143	102	91	110	131	142	74	185	78	115	129	96	100	131	110	101	72	45	139	128	112	110	85
	Gab2	788	1266	1051	1035	926	684	1121	999	839	1157	840	1139	1252	1027	683	765	935	864	652	815	1365	885	1525	1227	778	709	689	863	759	721	1050	511	763	744	714	602	589
	Coro1c	2252	2077	1875	1770	1627	2238	2210	1691	2645	2099	2257	1857	3167	2045	2155	2456	2865	2242	2767	2553	2524	2982	3154	3522	2065	2382	2406	2512	3457	1818	1534	1139	3016	2679	2443	1848	2113
	Tax1bp1	3078	3041	3193	2928	3524	4189	4372	3215	5610	5857	5577	7359	7997	4714	4022	4727	5561	5200	5336	4613	4346	4813	5964	5072	7100	4099	5235	6354	5012	3961	3266	2359	4944	4811	3699	4498	3469
	Ctse	681	251	489	320	391	252	775	373	642	523	641	774	602	424	511	390	347	514	277	323	429	249	347	397	773	485	780	728	243	396	326	449	430	549	507	533	409
	Ndrg2	887	898	880	721	602	688	1535	721	556	694	550	878	761	415	444	242	348	487	282	293	213	333	294	378	1387	339	796	805	706	173	121	96	518	466	249	357	210
	Mettl17	215	155	197	226	158	199	176	154	237	267	255	248	171	162	218	235	194	192	207	221	192	212	191	191	239	192	271	186	233	155	116	109	223	186	132	174	178
	Arhgef40	852	1519	1163	1357	1102	769	1140	1012	299	734	450	755	531	417	360	225	258	304	194	264	292	301	250	269	773	218	341	382	287	225	295	199	242	202	198	223	207
	Pnpla6	828	584	585	676	604	632	662	620	751	724	681	713	719	558	618	718	552	636	657	691	642	806	590	612	864	661	715	626	933	524	370	329	759	686	481	593	418
	Mcoln1	454	440	422	441	352	375	419	410	326	429	351	463	427	349	383	325	333	339	353	281	413	358	386	297	393	339	372	331	322	249	237	219	335	266	261	275	257
	Arhgef18	652	623	523	600	493	627	729	463	527	634	517	665	728	561	686	531	637	649	695	415	627	694	624	635	621	653	665	655	763	503	402	280	659	539	538	544	935
	Pkn2	1039	1204	1048	1084	1159	1162	1319	1076	1324	1364	1424	1480	1406	1156	1028	1097	1265	1198	1294	1181	1125	1197	1469	1368	1312	1077	1185	1263	1375	834	762	632	1283	1107	922	886	982
	Cd33	345	179	273	259	205	235	212	243	173	308	337	395	422	381	424	191	170	144	137	202	493	389	365	413	167	154	155	224	196	277	292	282	256	250	205	112	117
	Etfb	160	84	85	69	76	164	133	80	176	128	123	135	228	186	141	110	153	123	153	159	158	171	112	223	106	125	129	157	178	102	83	58	182	152	110	130	106
	Nkg7	204	194	183	189	244	131	152	154	944	558	817	375	624	607	493	1121	1640	990	1668	850	794	293	639	460	344	716	398	555	615	412	837	408	590	468	1106	427	1611
	Stxbp2	1233	675	918	936	935	1181	1221	897	1832	2131	1673	1577	2105	1494	1527	1631	1940	1614	1756	1560	1806	1835	1830	1778	1604	1609	1653	1524	1681	1225	1111	962	1722	1482	1529	1479	1411
	Sgce	431	870	573	630	485	233	498	507	63	229	112	313	124	184	102	28	59	84	31	28	107	17	29	55	261	37	50	92	74	61	76	77	45	25	52	44	51
	Chn2	221	191	179	215	185	182	132	174	176	207	191	165	344	312	222	155	224	173	171	141	192	214	173	212	125	224	186	169	235	144	145	117	233	108	144	112	176
	Wwox	226	220	213	198	191	228	165	145	240	287	217	212	286	194	191	203	138	182	173	139	169	129	220	152	262	154	225	219	195	151	141	141	163	156	160	135	142
	Slbp	900	806	721	887	794	860	604	620	871	904	843	852	950	610	807	993	964	899	1030	970	743	780	849	721	822	673	716	803	719	546	508	449	721	695	780	692	759
	Aqp1	1136	1551	1386	1987	1278	1168	1184	1151	284	693	320	875	668	713	320	172	332	399	256	256	300	294	262	306	730	371	414	464	480	162	131	94	333	229	239	352	449
	Arid3b	329	258	244	275	286	190	217	293	276	302	326	337	191	221	352	279	161	230	246	247	300	214	336	206	194	256	317	181	114	207	211	227	259	221	248	227	255
	Cnn2	1307	2107	1628	1601	1894	1685	1154	1315	3617	3173	3189	2334	2986	2270	2699	4847	5569	4131	5665	3252	3986	1968	3515	2449	1995	3459	2265	2453	2338	1714	2969	2218	2633	2330	4401	2608	4889
	Polr2e	557	604	567	507	602	578	579	560	673	728	722	859	868	687	603	531	723	636	662	765	619	753	759	811	745	562	622	643	756	428	324	349	644	628	674	568	587
	Abca13	3	1	3	5	22	12	14	35	89	77	67	37	70	27	35	154	100	143	107	84	74	73	62	62	25	100	106	113	64	95	64	18	142	77	152	61	63
	Myo9b	2032	2032	2054	2204	2340	1881	1893	2065	3001	3584	3047	2792	3126	2770	2897	3416	3274	3228	3464	2801	4231	2764	3545	2714	2202	2794	2508	2377	2423	2414	2649	2281	2608	2143	2819	2472	3071
	Hdac9	207	229	277	245	300	135	196	335	141	267	208	378	165	234	233	144	78	136	53	153	169	93	165	59	182	176	199	195	45	144	101	294	126	134	95	146	100
	Ly9	319	248	264	323	379	229	224	401	529	557	542	532	426	498	597	637	612	641	812	490	758	253	620	364	362	519	446	434	301	373	498	553	376	381	553	397	890
	Cd244a	164	133	113	166	132	242	78	149	156	327	217	255	273	254	269	148	166	108	121	203	263	127	309	211	130	136	109	146	97	118	229	115	134	124	128	85	126
	Adgre1	597	437	493	449	639	448	578	890	377	782	685	1065	839	868	599	291	337	375	188	277	1586	413	712	530	209	236	212	319	195	311	690	657	211	98	185	212	280
	Mtfp1	70	37	41	33	41	99	74	52	122	89	125	76	153	77	96	68	94	82	93	123	41	241	91	192	124	63	95	97	164	71	24	13	138	148	101	93	59
	Rab23	369	401	437	435	353	215	399	374	125	279	163	302	194	176	145	91	122	143	79	129	104	124	120	103	241	112	131	137	141	65	98	108	88	119	121	96	110
	Rab11a	600	477	500	469	426	564	542	411	634	550	545	518	688	632	576	426	604	483	586	537	551	632	609	704	571	475	533	560	807	401	353	276	745	537	474	401	379
	Eif2b2	491	416	447	426	500	550	436	479	778	799	773	637	934	689	747	653	864	750	914	762	649	866	778	827	680	638	651	714	800	468	472	360	659	628	659	635	618
	Dlst	2368	1543	1612	1508	1735	2606	1987	1714	2872	2599	2542	2242	3405	2566	2442	2485	2816	2489	2572	2561	2468	3236	3068	3139	2559	2483	2499	2762	3157	2003	1667	1235	2867	2671	2258	2188	2013
	Pgf	129	128	170	126	149	65	106	113	150	268	172	240	97	158	105	82	106	113	108	138	89	60	88	76	119	73	81	120	84	37	86	52	69	62	61	75	56
	Ulk2	477	731	559	658	608	404	542	491	334	489	380	536	439	412	365	313	352	359	380	229	421	287	414	270	410	350	324	335	310	258	285	311	284	264	335	256	367
	Dgkq	343	218	214	239	224	260	246	223	308	268	252	237	324	279	267	247	216	289	244	231	267	362	300	256	217	284	331	236	429	227	161	110	314	254	202	234	155
	Grap	432	455	447	524	637	327	387	621	704	655	638	551	490	546	666	834	970	906	1283	533	916	329	529	312	404	663	473	374	342	349	593	575	372	371	649	425	1046
	Chmp2b	885	503	466	472	468	776	819	462	870	687	691	564	995	709	631	606	614	680	640	704	631	721	944	775	731	642	825	719	1058	479	429	268	940	689	591	527	412
	Plod3	774	1073	852	921	896	916	1022	831	691	796	656	800	807	697	664	563	634	653	560	825	692	814	773	844	773	545	445	678	776	634	713	413	690	730	651	611	500
	Ap1s1	618	308	468	287	343	731	539	434	842	610	714	513	1077	686	640	637	829	632	722	763	579	910	758	1159	697	687	705	873	1231	559	436	212	973	764	609	651	425
	Mapk13	965	309	432	291	347	1338	1322	530	1740	955	1424	1024	2754	1512	1169	987	1302	1187	1131	1417	991	2861	1889	2440	1637	1289	1614	1821	2688	1514	558	208	2319	1835	1078	1378	627
	Srpk1	1491	1169	1229	1296	1350	1575	1358	1201	2075	1934	1922	1804	2169	1569	1787	2154	2053	1854	2348	2094	1616	2180	1854	2098	1836	1781	1829	1725	2091	1370	1055	963	1841	1902	1866	1605	1774
	Lbr	1611	1239	1314	1276	1819	1694	1267	1412	2581	2233	2532	2393	2669	1987	2350	2700	2913	2348	2915	2586	2463	2597	2670	2540	2061	2254	2036	2326	2226	1703	1703	1610	2100	2310	2575	2247	2765
	Nes	454	1291	817	942	714	494	535	346	59	134	35	182	73	67	61	12	26	32	19	21	42	69	52	56	110	39	74	60	46	18	70	14	28	31	20	43	19
	Prcc	722	688	629	671	718	678	665	616	992	827	859	865	1003	732	747	831	1109	843	976	885	899	954	888	980	911	772	774	855	889	581	581	543	800	792	878	752	833
	Rrnad1	228	224	186	224	207	192	178	148	209	209	158	217	166	164	163	206	157	161	164	190	167	177	228	111	151	140	216	151	154	137	119	105	146	156	185	146	149
	Hdgf	2363	2097	1894	1698	2187	2764	2523	1889	3668	3132	3357	3184	4682	2754	2957	3282	3901	3130	3584	3874	2733	4543	3901	4367	3297	2648	3087	3586	3755	2620	1855	1458	3199	3661	3043	3138	2775
	Slc25a18	45	53	30	73	37	51	33	33	35	71	78	48	39	27	75	61	29	51	38	58	89	78	53	39	27	38	37	30	41	30	44	70	36	28	24	32	30
	Thop1	402	268	255	228	297	432	282	245	580	401	490	357	662	375	414	427	592	498	496	619	308	857	504	817	459	373	391	500	801	459	210	176	607	633	478	437	321
	Apba3	309	310	282	259	272	375	275	293	384	295	346	271	391	300	354	373	475	331	415	489	319	437	332	420	277	290	262	301	503	303	274	191	406	379	362	307	300
	Matk	124	69	83	101	102	95	53	85	141	239	167	171	130	115	152	134	98	74	95	91	174	107	96	81	143	186	128	133	91	98	120	142	93	92	95	124	101
	Pias4	438	360	402	374	442	424	446	345	597	539	536	529	601	445	513	525	761	555	592	687	511	619	669	603	522	463	529	514	557	405	411	243	485	494	580	478	458
	Map2k1	1278	780	887	777	785	1067	1333	893	1368	1222	1149	1125	1325	1086	1060	1149	1293	1205	1352	1248	1225	1108	1286	1310	1252	1149	1327	1146	1368	947	960	666	1319	1129	1089	1012	1074
	Sgta	904	946	817	699	783	934	947	778	1138	996	1008	938	1281	926	991	910	1250	932	1083	1218	1030	1241	1155	1364	1054	966	859	1035	1313	796	638	504	1189	1213	1013	919	771
	Tmem242	447	397	415	366	375	460	532	393	487	472	582	507	636	667	463	335	497	465	506	406	537	450	463	441	508	408	424	544	554	280	280	221	482	459	411	377	340
	Dtx2	356	488	393	452	385	462	351	371	570	492	491	508	479	398	532	503	519	474	564	683	654	463	527	423	331	407	388	364	397	336	436	333	397	383	409	342	497
	Hspb1	1057	2763	1730	2238	1293	1491	770	976	467	302	419	524	281	150	740	412	241	375	307	568	379	756	202	349	524	177	236	157	276	228	271	129	379	728	247	525	501
	Rasa4	781	964	968	1279	908	983	826	748	1084	1310	1030	1220	1361	974	1024	924	998	1032	1019	969	1569	1219	1483	1071	952	891	995	1170	841	929	1083	656	1025	862	872	986	711
	Hnrnpa2b1	7387	5603	5623	6086	5761	7258	5623	5209	8998	8242	8447	7768	9502	6338	7930	8850	8747	7703	9041	9238	7418	9522	8508	9064	7975	7213	8164	7793	8829	5817	5315	3928	8143	7709	7238	7210	6993
	Fxyd4	17	54	31	22	55	34	189	29	32	32	20	22	14	24	25	26	21	25	27	31	15	16	40	12	18	12	39	23	8	20	5	10	19	14	21	8	14
	Ccdc130	163	139	107	136	119	120	132	152	151	140	140	138	150	139	135	170	168	115	162	145	157	131	140	151	143	117	137	110	139	119	87	107	116	149	146	99	103
	Mri1	292	268	252	253	276	330	252	220	396	348	398	389	402	356	355	376	442	395	407	342	340	368	301	347	399	365	344	449	357	256	238	172	333	361	385	347	395
	Prkacb	1553	1295	1271	1111	1209	848	1383	1088	1278	1501	1600	1665	1658	1212	1192	1345	1414	1352	1459	1085	1254	1048	1242	985	1575	1343	1501	1740	1168	922	958	938	1144	1194	1170	1194	1635
	Sgsh	340	315	309	282	276	254	306	311	243	298	269	410	364	263	251	188	190	170	214	143	236	250	230	300	389	229	228	291	278	174	155	116	275	295	173	216	201
	Cstb	611	721	585	579	567	974	646	590	759	795	853	872	1036	788	780	673	881	766	807	872	1147	741	1094	814	642	583	549	732	698	499	804	585	702	761	615	525	639
	Sh2b2	92	154	130	131	198	284	120	121	299	340	365	199	496	382	435	225	294	218	190	366	673	408	741	520	112	261	192	196	232	339	512	260	272	290	338	160	213
	Pex5	655	730	585	615	594	722	689	628	777	833	724	729	874	625	727	621	744	662	655	687	706	843	910	675	814	594	674	641	697	518	528	406	717	620	632	634	669
	Jkamp	162	195	164	162	142	149	164	151	149	181	138	168	223	162	112	133	169	122	112	137	126	99	92	109	184	126	90	117	131	73	101	98	130	141	97	125	125
	Cd44	6050	10154	8530	8234	9478	6761	6723	10081	9384	12669	9965	10871	10031	10066	8111	8593	10046	9131	8173	8158	12040	6645	12943	8107	5535	7501	6671	7602	5123	5984	8958	8858	5997	6195	7517	5519	7702
	Eif2ak4	538	452	485	476	458	471	447	470	503	658	503	584	540	503	501	446	412	451	435	428	385	598	534	448	472	368	398	451	346	378	297	303	387	389	340	378	358
	Wdr1	4914	4137	4100	3976	3804	5210	4652	3663	7384	6951	6540	5365	7191	5310	5538	7456	8472	6844	7702	6777	6467	6431	6727	6734	6060	6444	6318	6156	7800	4605	4366	3146	7261	6198	6968	5223	6352
	Slc2a9	115	115	101	106	89	125	117	98	160	120	75	158	168	130	97	93	120	108	133	66	144	76	117	97	99	126	138	117	101	75	82	68	103	73	120	107	113
	Ccn4	47	142	81	75	86	71	69	79	120	239	142	130	160	85	158	159	133	147	105	146	71	38	51	23	82	120	58	149	92	64	89	138	116	134	171	113	163
	Ndrg1	2022	3215	2419	2731	2322	2275	2449	2387	2455	3742	2162	2611	2613	1780	1682	1930	2301	2078	1959	2264	2138	1678	2075	1807	2185	1708	1704	1864	1954	1034	1462	918	1469	1342	1491	1522	1548
	Man2b1	2511	2276	2284	2486	2354	2063	2578	2762	2923	3986	3360	3672	3568	3203	3170	2657	3200	2737	2637	2559	4268	2072	2908	2377	2666	2561	2441	2831	1932	2149	2910	2840	2451	2007	2468	2427	2580
	Klf5	3610	1371	2148	1479	1620	4099	5625	2446	4843	4489	4671	5497	7481	4051	3128	2786	3864	3769	3008	3821	2027	7561	4915	7904	7351	4120	6015	5732	6986	3570	1107	601	6048	4964	2560	4049	1920
	Wdr83	152	126	107	134	109	127	103	107	164	133	118	160	186	143	124	149	159	162	134	154	150	141	92	129	140	156	122	163	131	73	72	93	137	143	132	114	115
	Prdx2	1258	1124	998	826	875	1201	1291	850	1335	1349	1468	1344	1913	1732	1103	1045	1437	1089	1367	1299	1219	1514	1233	1432	1359	1093	1162	1224	1512	848	769	521	1288	1232	1069	1088	965
	Polr2a	5958	5283	5460	6458	5618	6280	4374	4491	6552	6833	6129	6818	6169	4502	6252	6814	7326	6564	7773	5794	6682	5807	6059	5606	5570	5646	5470	5746	4770	3877	4138	4266	4497	4745	5759	5502	7059
	Senp3	915	856	788	798	823	934	773	751	1037	1084	1108	1045	1336	972	1126	1103	1207	1072	1390	1040	1177	1070	1095	1164	986	960	976	967	1000	763	724	608	1134	1017	1124	896	1023
	Plekha8	567	193	228	203	151	482	552	353	513	393	387	420	749	430	373	248	329	290	301	426	263	654	450	669	610	333	535	614	837	344	152	63	718	563	278	390	167
	Spc25	122	34	61	42	66	114	69	59	157	154	150	147	187	115	128	157	168	98	202	242	111	169	105	164	144	136	121	167	197	105	109	61	154	167	152	136	132
	Dnah2	82	50	52	74	44	58	44	61	46	71	67	83	53	65	50	52	97	66	40	66	76	39	52	25	54	42	52	72	34	50	43	38	57	28	44	46	19
	Ripk4	401	191	281	289	249	443	635	308	406	621	482	633	718	487	282	233	326	332	307	523	173	798	631	680	731	292	593	642	615	424	90	110	481	521	304	442	228
	Ufd1	607	608	536	573	620	641	498	536	751	828	791	726	741	613	689	778	763	706	782	731	777	675	713	730	619	576	674	760	678	515	461	435	726	645	626	580	539
	Zfp287	126	147	108	140	136	104	118	98	141	108	160	108	116	63	113	178	115	126	156	83	80	72	111	79	108	89	108	96	110	71	88	72	103	110	130	85	157
	Prlr	311	186	232	251	208	243	305	304	129	234	102	290	140	211	100	50	109	142	79	79	50	56	63	61	226	72	110	145	91	80	41	92	100	82	63	73	31
	Letm1	1727	778	998	739	854	1572	1226	1033	1976	1452	1638	1242	2435	1514	1644	1563	2013	1735	1872	1777	1696	2367	1800	2553	1619	1747	1708	1937	2733	1327	978	683	2648	2039	1722	1560	1353
	Ubqln1	1722	1313	1409	1342	1545	1854	1566	1348	2298	2073	2040	2051	2310	1602	1939	2155	2374	2156	2159	2291	1762	2354	2195	2332	2070	1732	1832	1837	2133	1326	1132	1021	1968	1953	1717	1646	1671
	Fgfr4	257	270	184	139	172	255	275	197	326	230	253	324	475	255	195	144	258	196	172	286	71	365	171	356	367	239	360	299	416	196	67	25	364	279	186	244	102
	Cadm3	1266	2134	1380	1919	1105	564	1050	1399	104	582	275	713	294	504	174	97	218	198	79	117	205	61	71	87	528	95	89	230	172	139	223	225	112	79	128	79	123
	Txn2	1182	776	906	724	736	1241	1070	827	1379	1150	1463	1018	1797	1267	1217	1217	1627	1308	1292	1388	1077	1782	1321	1707	1415	1172	1483	1582	1928	1039	770	441	1535	1496	1122	1198	988
	Casp14	10	33	24	10	62	66	161	57	28	26	70	129	88	14	13	2	9	42	3	0	0	4	13	10	142	6	84	70	8	19	1	3	5	36	9	36	0
	Crbn	411	395	462	443	436	389	368	456	548	575	579	634	579	485	525	675	643	513	702	468	651	330	548	364	458	457	503	429	329	340	418	498	342	397	459	407	579
	Il5ra	38	28	128	56	51	31	37	192	19	48	62	36	20	44	34	15	21	17	21	19	38	22	10	22	15	16	14	8	4	7	8	33	8	1	12	15	1
	Msh6	562	423	432	444	592	552	491	483	841	864	937	858	993	633	649	950	869	782	975	845	670	867	730	762	844	639	706	824	779	571	439	374	677	787	620	674	766
	Fbxo11	888	1041	1108	1199	1147	993	885	930	1347	1694	1490	1574	1274	1224	1373	1529	1329	1391	1478	1239	1629	1105	1685	1243	938	1221	1316	971	993	965	1192	1110	1095	984	1152	888	1171
	Mlxipl	306	183	203	202	229	340	361	326	367	581	359	672	470	279	164	201	210	285	188	230	79	565	275	313	742	236	499	432	328	244	66	49	245	339	127	339	182
	Tbl2	510	429	450	446	425	514	451	489	599	563	566	663	600	416	497	488	464	432	483	595	330	635	456	596	600	460	521	463	525	419	296	231	585	652	450	466	411
	Bud23	378	252	284	242	298	329	288	289	483	397	463	384	543	360	460	476	460	466	548	517	445	520	409	506	444	384	404	396	503	423	284	263	499	479	385	350	361
	Nid1	6249	7828	6321	8772	5725	3670	5361	6696	753	3521	1704	3586	1702	2307	1452	510	1017	1291	616	488	1351	413	495	582	2649	693	622	1333	989	651	1345	1481	666	593	823	605	1047
	Mcm5	867	541	654	411	1053	1239	648	638	2206	1705	2045	1492	2272	1421	1622	2769	3297	2389	3089	2421	1571	2225	2098	2162	1485	1489	1395	1824	2097	1315	1013	813	1697	2187	2240	1737	2112
	Hmox1	978	820	664	821	559	1094	463	753	542	357	632	742	561	334	936	485	515	478	479	748	917	859	647	677	275	273	232	310	433	318	652	417	444	587	387	411	586
	Mprip	3597	5539	4574	4549	4186	3462	4541	3752	2196	3170	2286	3626	3090	2663	2122	1899	2073	2346	1915	1939	1945	2788	2538	2346	3217	2004	2312	2496	2465	1959	1587	1270	2298	1968	1800	1964	1671
	Cic	3361	3371	3514	3697	3271	3255	3133	3283	3780	3996	3815	3968	3911	3203	3681	4225	4340	4124	4759	3696	4457	4085	4317	3729	3442	3821	3242	3401	3173	3079	3039	2670	3328	3365	3831	3329	3908
	Pafah1b3	550	376	478	426	389	544	582	555	816	659	837	783	875	747	692	539	612	559	568	783	513	960	708	919	716	594	647	769	840	538	332	282	872	808	533	706	355
	Il27ra	302	222	270	316	288	208	165	246	927	706	802	577	475	413	518	985	1041	869	1225	609	844	368	610	354	476	776	533	510	530	409	500	485	461	397	891	484	975
	Prkaca	974	936	842	730	722	822	1022	843	996	935	850	1004	1164	830	805	742	1060	884	910	721	858	860	823	1051	1049	874	842	932	978	637	560	477	953	787	904	676	716
	Asf1b	151	63	75	66	135	185	67	86	373	212	406	196	361	207	238	538	631	357	627	489	301	348	322	323	206	251	214	324	437	189	204	117	370	381	490	330	431
	Ddx39	891	643	638	725	816	1159	621	597	1374	1175	1437	1069	2078	1348	1524	1572	1699	1385	1692	1734	1210	1961	1529	1908	1008	1158	1251	1407	1730	1091	832	568	1562	1722	1394	1354	1216
	Dnajb1	9923	15046	10939	14200	9310	11765	7185	8242	8551	7133	8782	8216	8073	5215	12032	8072	5957	8084	6825	9429	5619	11914	5624	7834	10713	5548	6636	5560	7218	5131	3515	2910	9387	11813	5007	8044	7278
	Usp40	328	256	250	261	274	317	278	257	279	301	280	377	348	198	307	242	197	229	213	231	222	297	232	286	361	173	257	306	295	189	146	140	315	235	221	238	170
	Kbtbd4	70	70	58	75	77	75	64	67	112	93	103	94	91	42	83	65	90	90	96	88	63	95	63	65	113	88	52	60	64	50	64	43	82	66	54	89	53
	Celf1	1525	1245	1205	1245	1476	1375	1403	1235	2079	1882	1871	1960	2253	1294	1640	2041	1781	1833	2041	2007	1441	2285	1758	1980	1860	1558	1871	1756	2135	1419	1074	979	1788	1849	1579	1458	1657
	Ndufs3	648	352	424	323	374	685	595	486	863	699	753	579	1024	651	658	639	802	696	719	785	591	795	684	798	673	691	764	782	1025	452	409	314	819	697	616	618	495
	Por	1660	1775	1518	1638	1455	2048	1603	1475	1614	1927	1727	1521	1884	1402	1314	1200	1578	1496	1456	1695	1856	1925	2317	1831	1371	1366	1316	1345	1819	1030	1250	774	1361	1270	1195	1110	1206
	Igf1r	1544	2471	1906	2248	1940	1125	2173	2093	868	1649	1025	1795	1412	1300	948	611	647	650	539	662	982	1349	1106	1091	1275	750	933	1096	853	735	673	541	753	680	596	807	491
	Insr	1789	1354	1416	1528	1095	1361	2235	1356	1000	1288	911	1466	1302	1025	833	617	718	865	651	724	911	1047	877	863	1625	892	1192	1144	1165	605	598	440	934	769	554	836	585
	Fcer2a	78	62	126	156	416	114	62	35	137	124	93	296	29	116	610	132	50	151	181	69	539	263	268	223	30	181	291	104	5	179	186	325	47	33	104	272	148
	Trim28	2809	2836	2671	2518	2578	3028	2545	2675	3212	3324	3438	3597	4021	2659	2832	3013	3361	2829	3290	3467	2355	3653	3023	3136	3405	2504	2830	3319	2933	2368	1869	1690	2630	2902	2717	2771	2689
	Ube2m	971	833	769	717	843	1045	917	821	1555	1189	1377	1050	1466	1136	1258	1297	1597	1197	1502	1612	1121	1431	1315	1544	1057	1210	1129	1263	1634	948	835	743	1334	1336	1379	1116	1129
	Adcy9	266	341	330	347	268	259	272	253	170	183	150	268	212	156	169	129	120	101	118	188	98	281	164	202	295	178	196	158	265	156	122	63	294	186	129	143	79
	Mef2c	1374	1283	1694	1705	2650	686	1391	1776	1055	1501	1010	1933	521	1245	1533	931	470	924	831	943	1823	648	1350	772	819	966	1237	839	156	839	853	1523	670	922	807	1046	815
	Ctr9	934	801	714	822	788	910	961	741	957	1027	1007	1137	1179	865	905	822	829	749	841	999	707	1118	838	1067	1183	749	1000	1004	1091	647	552	448	989	894	778	824	767
	Eif4g2	12593	11762	11323	11234	11414	12538	10864	10453	14293	13738	13595	13503	15832	11348	12441	12745	14402	12769	13966	14165	11909	13409	13279	14299	13042	11153	11839	12698	13743	8541	8359	7669	12558	12587	11080	10390	11259
	Mrvi1	231	954	614	582	623	254	503	338	39	122	42	172	54	49	65	20	18	27	45	17	58	46	25	26	151	36	52	33	29	29	71	28	18	39	27	24	24
	Pcyt1a	1403	1327	1404	1358	1264	1288	1141	1532	1157	1509	1334	1368	1302	1332	1205	816	1010	858	795	1106	1328	1024	1709	1179	1006	849	901	982	1120	761	748	837	1067	901	873	874	710
	Zfp592	1481	1528	1417	1510	1639	1167	1579	1513	1797	1919	1622	1910	1500	1252	1512	1650	1662	1736	1771	1515	1820	1535	1907	1504	1730	1493	1469	1511	1277	1145	1031	1115	1332	1335	1457	1292	1681
	Psmd4	1172	1150	1160	1072	1193	1406	1197	1078	1914	1667	1918	1439	1975	1423	1641	1682	2112	1808	2166	1891	1788	1859	1787	1990	1376	1416	1461	1560	1765	1137	1273	970	1689	1614	1707	1426	1656
	Snx6	440	430	398	376	436	384	479	492	499	451	476	505	482	454	442	424	469	427	469	544	443	437	445	440	514	367	442	542	472	278	343	244	485	415	437	368	378
	Mthfd2	415	344	464	397	540	610	266	383	904	753	780	507	723	494	633	1064	1224	973	1429	1204	804	695	787	635	558	616	552	595	580	468	550	552	625	665	805	634	942
	Kit	1242	1205	1638	1687	1460	1224	1413	1352	2048	2914	1808	1830	1213	1503	895	1900	1969	1851	1934	1768	838	802	1007	764	1577	1164	1088	1273	1032	769	887	630	969	900	1402	1072	914
	Tomm40l	90	73	67	78	75	109	93	107	123	96	98	69	132	92	118	110	101	98	103	106	93	114	70	123	108	91	103	92	125	74	58	55	108	98	86	80	78
	Pan2	897	581	657	743	793	720	623	671	712	952	756	954	938	723	668	737	588	729	713	639	608	883	762	590	753	664	847	682	703	615	405	376	738	640	618	691	464
	Cs	4885	2354	2825	2166	2629	4549	5565	2881	5892	5122	4997	4513	7229	4890	4705	4704	6032	4783	5470	5664	4451	6426	5755	6948	5915	5006	5534	5981	7800	3629	3149	2185	6747	5785	4909	4767	3869
	Ampd3	341	207	246	234	204	494	358	220	417	385	314	361	633	453	412	235	297	324	237	333	270	701	460	544	483	406	437	363	666	317	171	100	581	417	244	318	161
	Bcas2	513	400	459	466	470	563	485	523	500	658	714	609	645	595	603	607	629	583	710	616	610	612	636	511	564	475	555	569	499	426	382	346	560	515	513	549	648
	Sh2d1a	5	8	8	13	30	33	7	32	228	197	252	172	81	63	84	211	312	279	419	163	144	34	94	42	81	193	153	148	126	34	66	59	86	91	158	88	411
	Ctcf	1404	1234	1284	1286	1663	1305	1264	1408	2016	1989	1965	2092	1976	1463	1739	1923	2229	2013	2142	1795	1749	1680	1825	1843	1761	1673	1660	1856	1714	1343	1168	1157	1684	1640	1740	1656	1786
	Pard6a	70	93	68	94	66	76	49	61	57	113	89	85	62	83	83	74	95	57	106	67	67	46	73	48	65	54	63	56	55	51	71	42	42	67	64	58	74
	Tfap4	151	157	173	135	201	258	238	142	210	266	260	312	408	230	176	183	159	193	220	257	139	283	228	214	318	138	209	314	202	151	67	62	183	244	123	194	166
	Ranbp1	409	319	313	216	434	502	317	313	700	566	751	549	726	598	522	595	854	642	792	820	555	732	716	798	496	480	494	615	803	415	352	270	572	742	656	429	566
	Cd247	125	152	215	215	280	214	137	188	885	738	793	466	667	566	624	1276	1558	1120	1565	907	1131	311	738	448	287	617	388	450	571	354	593	443	523	452	1018	518	1526
	Rfx5	345	240	264	332	253	284	280	229	421	465	376	361	370	304	433	335	293	373	391	269	404	339	337	345	356	359	304	335	294	307	268	194	317	300	326	337	286
	Psmb4	1451	1186	1279	1143	1236	1553	1268	1237	2126	1949	2114	1728	2457	2042	1839	1999	2440	1929	2242	2066	2097	1816	2027	1913	1695	1652	1622	2033	2157	1405	1338	1061	2029	2149	2050	1791	1711
	Mmp8	3	1	1	3	7	9	7	2	65	20	42	6	84	29	114	36	75	58	29	45	78	118	45	221	3	49	10	41	95	92	119	17	164	42	41	7	12
	Slc30a4	690	413	384	366	284	476	572	427	383	397	326	431	371	375	271	327	348	249	456	421	231	387	336	352	409	282	376	371	502	222	212	143	484	349	301	294	268
	Sqor	2159	694	954	616	545	2243	2018	1247	2022	996	1231	925	2799	1598	1196	941	1790	1366	1297	1054	1164	1553	1430	2209	1508	1750	1759	1831	3440	925	681	171	3004	1762	1016	1115	538
	Bloc1s6	248	167	148	157	163	201	206	172	228	257	228	253	279	232	190	190	266	229	238	201	206	209	199	204	248	190	242	240	258	155	156	125	239	206	186	205	193
	Metap1	592	412	466	388	529	683	540	481	928	848	893	772	953	657	687	758	804	744	840	833	623	906	880	870	823	669	754	731	909	518	525	419	868	862	599	644	557
	Gpr108	1298	895	1019	883	709	1122	1336	1042	1114	1272	1122	1083	1307	1013	991	933	1099	973	951	1102	1017	1139	890	983	1232	954	1068	1045	983	678	649	684	1064	888	844	918	752
	Tnfsf14	186	236	154	276	266	257	147	186	190	431	340	278	296	353	291	253	277	340	226	277	374	189	372	290	242	219	179	264	234	113	231	158	160	176	167	186	208
	Gata6	474	180	295	263	224	542	530	304	595	636	649	722	865	509	380	308	317	404	343	496	225	935	621	691	873	464	635	674	772	466	131	86	618	550	261	562	268
	Rsl1d1	836	750	785	758	841	936	665	724	1231	1168	1212	1234	1260	939	903	1204	1381	1178	1388	1319	967	1130	1195	1193	1076	809	1026	1059	1050	834	643	563	1003	1148	1024	876	976
	Apc	2002	1615	1728	1630	1526	1632	2119	1564	1869	2037	1843	2062	2349	1802	1497	1457	1574	1489	1603	1765	1514	2195	2031	2304	2083	1743	1890	2016	2248	1414	1007	859	1955	1832	1309	1593	1211
	Reep5	1279	1544	1423	1367	1318	1152	1228	1361	1163	1392	1216	1493	1155	1250	1070	1162	1278	1054	1160	1124	1285	718	925	847	1115	834	892	953	818	716	821	856	918	919	1081	752	975
	Ergic3	1628	1654	1688	1390	1377	1493	1855	1632	1604	1681	1648	1833	1829	1485	1338	1167	1639	1438	1266	1292	1382	1279	1282	1355	1933	1351	1462	1542	1403	963	910	928	1704	1381	1310	1331	1050
	Uqcc1	425	307	346	283	311	523	496	378	472	353	471	444	643	444	386	311	476	373	417	468	282	534	392	536	634	343	459	501	581	345	155	119	492	455	316	368	253
	Ncoa2	1738	1751	1755	1825	2183	1246	1977	2161	2416	2587	2126	2564	1934	1801	1853	2195	2275	2328	2317	1923	2299	1585	2404	1887	1740	1875	1858	1933	1553	1616	1562	1657	1766	1681	2006	1684	2143
	Nr2c2	766	814	849	823	848	806	818	737	1072	1201	1040	1096	1121	726	802	1191	1168	1137	1192	1083	983	1057	1224	903	964	965	967	925	942	665	760	659	905	847	891	868	1101
	Nr2c1	187	216	189	179	182	150	195	192	97	137	117	209	191	155	101	78	116	106	120	87	100	147	126	137	210	107	144	165	111	73	69	67	100	106	76	119	76
	Smpd4	466	495	478	506	513	446	406	443	550	629	606	616	722	548	567	565	578	520	661	607	456	752	681	649	599	447	455	535	659	424	298	301	602	580	455	530	500
	Pex1	191	128	171	151	139	156	189	160	202	210	164	230	189	167	176	126	159	130	187	228	151	187	173	162	214	170	171	159	206	111	122	77	118	145	145	168	141
	Kctd20	921	1233	1145	1159	1150	959	984	957	1054	1326	1096	1209	1198	948	1125	1003	1019	910	1034	1085	1130	1027	1211	1010	982	777	904	916	837	695	882	700	814	773	851	778	909
	Itgae	443	588	491	494	536	337	315	495	1727	2183	2229	1725	1416	1336	1360	1915	2309	1941	1304	1129	858	367	676	388	1599	2403	1582	1661	1104	842	1272	1433	1239	1486	2246	1691	2320
	Ctns	290	278	262	314	313	193	403	229	158	194	208	328	218	184	205	136	107	169	132	151	218	159	206	180	248	148	197	218	174	161	146	154	170	156	103	189	137
	Shpk	122	68	79	78	67	83	154	102	86	89	69	92	104	67	35	61	51	81	51	43	58	65	80	49	132	81	79	99	98	38	38	32	71	49	36	40	56
	Ephb3	793	889	908	867	788	853	1174	855	495	1294	842	1845	1357	977	562	389	433	484	355	434	239	1003	590	649	1345	331	780	897	545	467	209	190	427	540	250	667	320
	Tuft1	475	324	488	472	346	589	660	427	526	763	478	663	644	480	348	441	325	399	384	477	210	977	631	754	740	469	843	669	702	701	253	186	640	624	354	480	244
	Rcn1	751	880	793	787	735	463	665	702	380	708	483	582	587	545	418	417	442	515	378	394	389	329	316	276	539	290	253	447	214	288	378	268	272	301	367	363	355
	Trap1	1065	778	892	741	949	1133	1103	827	1338	1392	1424	1349	1988	1169	1037	1238	1339	1195	1394	1413	1008	1738	1380	1539	1504	1158	1235	1422	1655	928	655	475	1283	1506	1141	1263	942
	Naa60	345	324	292	285	295	336	355	308	474	465	532	435	553	378	457	468	600	532	610	420	448	468	489	454	453	454	448	407	479	304	376	311	455	469	476	409	498
	Tpr	3240	2841	3010	2785	3522	3178	3077	2846	5484	4771	4638	4597	5049	3629	4011	6017	6273	5577	6180	5251	4389	4064	4869	4219	4304	4599	4162	4317	4169	3274	3214	3024	4108	4048	4901	4104	5053
	Odr4	430	397	418	364	353	392	368	449	431	399	337	499	368	344	314	310	309	340	312	393	280	239	355	263	392	261	342	371	337	209	219	255	333	358	311	225	236
	Dhx34	321	313	296	276	263	302	320	277	314	307	297	299	362	227	243	319	259	286	261	307	336	276	357	258	288	256	285	281	283	213	224	165	237	262	251	241	247
	Kptn	214	223	211	234	221	178	191	218	161	206	208	187	186	222	188	185	188	230	213	189	180	167	175	133	169	159	139	194	182	124	119	106	149	124	139	146	158
	Napa	1951	1690	1734	2040	1678	1617	1453	1575	1633	2111	1706	1910	1950	1599	1874	1674	1629	1605	1743	1837	2001	1851	1842	1701	1676	1451	1429	1599	1558	1324	1228	1123	1558	1466	1541	1380	1441
	Sra1	525	386	471	415	448	539	489	430	695	632	628	543	783	602	547	591	726	614	743	714	629	647	589	671	675	501	500	524	774	366	424	313	681	560	577	544	471
	Atp5g1	1331	594	722	522	594	1271	1033	738	1564	1097	1403	1010	1850	1250	1165	1140	1449	1227	1272	1514	1122	1702	1329	1877	1344	1270	1294	1454	2173	861	660	443	1853	1484	1188	1076	929
	Snf8	534	420	450	361	431	522	479	458	809	623	672	547	785	609	671	623	786	635	751	759	736	637	583	764	585	601	639	751	795	481	464	370	778	655	641	556	593
	Tbcb	517	504	445	367	488	484	476	455	706	493	617	589	756	616	608	528	739	604	666	630	630	565	573	585	488	521	485	574	666	405	499	317	662	509	556	460	466
	Inpp5k	551	661	488	691	475	416	625	502	500	670	619	752	619	437	621	610	640	527	614	513	721	416	645	437	523	561	545	557	429	401	509	391	464	379	540	471	549
	Crkl	1012	1085	1071	1128	1125	937	1011	1011	1446	1436	1348	1393	1296	973	1018	1371	1627	1264	1410	1369	1153	1147	1508	1146	1065	1112	1167	1121	994	736	913	789	1051	982	1253	993	1358
	Eps8l1	329	183	113	410	243	226	285	245	176	411	283	188	174	236	105	144	42	305	41	192	384	55	26	95	235	59	216	149	163	216	130	111	159	213	114	276	195
	Clint1	3292	2129	2342	2272	2612	3185	2891	2726	4453	3835	4045	3538	5053	3708	3550	3555	4635	4177	4428	3595	4403	4014	4355	4540	3504	3724	3725	3857	4441	2650	2660	2556	4014	3410	3601	3012	3522
	Prss16	47	24	62	53	76	23	55	43	166	60	108	62	52	72	103	122	112	117	114	80	78	115	70	82	60	78	101	70	93	96	43	49	96	98	67	57	102
	Cdkal1	364	390	359	319	365	334	379	327	332	526	389	476	420	360	342	376	344	368	371	345	330	396	417	320	405	338	354	371	330	340	243	191	308	318	329	319	261
	Htra1	1303	5008	2216	2139	2156	1510	2165	2034	241	758	325	1858	393	615	288	94	238	237	104	124	187	124	86	90	1238	116	129	356	159	129	299	194	113	116	114	113	124
	Zbtb17	475	497	459	492	572	449	451	468	865	944	798	664	828	730	732	934	1075	900	940	786	818	676	792	643	595	731	650	599	641	573	571	466	673	576	731	655	806
	Fblim1	883	1520	1081	775	856	834	1399	839	696	731	632	1060	910	613	512	326	521	508	419	494	416	860	630	820	1252	635	850	924	880	403	290	139	886	645	398	548	285
	Hspb7	47	138	79	88	49	30	33	28	6	22	12	30	14	6	47	3	8	18	3	5	22	2	5	9	32	13	15	7	5	16	12	0	6	3	2	5	2
	Mob1b	703	431	498	531	430	615	692	515	810	626	746	692	844	548	736	601	566	597	645	609	619	739	747	828	762	557	755	723	965	484	466	336	818	677	570	578	444
	Atp6v1b2	1092	952	948	885	953	1215	930	886	1367	1459	1477	1356	1771	1220	1285	1328	1571	1291	1445	1323	1697	1312	2089	1474	1022	1105	1121	1301	1360	1109	1393	947	1282	1178	1324	1126	1140
	Eps15l1	967	975	887	979	966	948	1003	850	1045	1163	969	1030	1079	901	965	1067	1116	1078	1172	998	1112	946	1081	971	1065	957	1020	866	1051	712	690	576	1066	848	819	891	940
	Tep1	2467	1360	1567	1445	1307	2085	2483	1527	2732	2502	2192	2318	3017	2159	1864	1990	2067	2276	1935	1851	2163	2396	2276	2104	2863	2341	2635	2515	3045	1794	1418	954	2936	2015	1614	2032	1535
	Ttc5	380	302	309	344	362	315	401	305	361	440	393	485	465	406	399	360	351	369	449	386	373	368	392	349	464	338	433	428	342	285	256	222	299	333	355	368	364
	Osgep	340	405	321	288	332	314	341	312	424	481	459	473	475	378	361	377	469	393	453	367	477	358	364	330	449	347	350	414	332	247	319	238	290	332	332	338	332
	Aamp	1368	1265	1293	1362	1376	1417	1334	1238	1582	1699	1503	1537	1584	1305	1320	1518	1713	1623	1651	1501	1418	1498	1474	1314	1436	1339	1277	1392	1348	1049	1080	874	1248	1315	1301	1331	1417
	Tmbim1	2349	2847	2176	2441	1840	2233	2866	1974	1479	1955	1564	1945	2030	1582	1422	1025	1196	1220	1016	1297	1362	1544	1735	1625	2294	1165	1758	1880	1859	1120	945	764	1575	1383	1080	1104	814
	Arpc2	3477	3407	3137	3384	3497	4084	3151	3214	5737	5326	5426	4603	5861	4430	4664	5874	7322	5746	6683	5059	6417	4275	6375	5385	3988	4907	4199	4652	5078	3604	4660	3393	4599	4417	5364	3691	5449
	Kmt2b	2066	1940	2101	2404	2134	2025	1884	1926	2876	2802	2489	2617	2656	2121	2542	2846	2752	2555	2910	2767	2760	3307	3210	2509	2478	2543	2470	2388	2422	2175	1936	1553	2502	2431	2342	2300	2483
	Zbtb32	79	70	64	102	66	149	55	55	120	148	92	79	99	68	109	174	145	105	185	141	100	122	109	87	96	105	128	66	104	52	68	52	119	76	82	79	115
	Tmem147	366	238	290	225	263	389	311	317	416	359	531	390	562	472	409	422	395	374	429	480	339	462	371	458	396	296	399	411	524	338	229	230	494	496	358	387	288
	Rps9	11043	12554	11715	10670	12288	13220	12104	10275	19160	17173	20407	16816	18844	20090	16388	16667	20585	19089	22927	17888	20920	15461	15381	14612	14786	13209	13297	15596	13605	10249	13559	9267	12780	13252	14435	13739	16655
	Tfpt	192	199	152	154	188	198	151	117	226	155	181	180	273	221	231	219	244	201	226	221	198	248	179	213	158	133	198	230	233	146	132	108	193	223	171	171	188
	Susd2	258	939	500	441	472	216	416	339	255	286	331	391	195	128	168	549	627	398	445	209	179	100	156	112	355	285	202	209	207	127	182	132	200	182	503	190	340
	Ggt5	466	602	514	660	406	464	510	495	158	320	261	260	186	208	198	124	290	275	201	125	178	104	121	117	228	138	123	204	219	138	185	135	126	136	242	148	177
	Ggt1	10	14	16	12	8	41	10	6	247	58	205	24	78	82	93	449	412	327	539	256	77	31	62	72	26	148	72	55	120	57	100	68	219	181	365	148	393
	Crip2	976	1895	1402	1482	1219	765	1055	1090	191	545	344	674	338	351	228	132	189	200	104	110	205	105	140	124	497	166	198	223	113	111	135	183	75	151	113	150	127
	Crip1	3884	5037	4121	3773	3419	2820	5398	4007	2725	3399	3327	3977	3087	3469	2244	2573	3611	2900	3098	2212	2555	1652	2204	1949	3380	2244	2413	2761	2229	1505	1964	2173	2178	1816	2270	1896	2497
	Cbfa2t3	777	951	1071	1194	806	741	917	937	538	1218	737	1030	791	960	716	519	474	516	438	631	633	971	765	763	1053	519	756	707	483	532	454	460	568	526	441	590	335
	Fbln1	7252	19327	13464	11249	10988	6701	13955	11964	1346	3589	2855	6338	3447	4134	2326	981	1501	1809	1017	930	1667	1343	967	1540	5324	1211	1041	2439	1875	1155	1847	1453	937	1060	843	1042	873
	Pgrmc1	1125	1283	976	1116	771	936	986	931	615	749	734	859	900	835	518	474	575	573	620	537	545	634	630	603	792	537	621	606	702	348	383	370	614	509	565	505	431
	Tek	1096	1479	1266	2086	1069	612	1033	1169	79	425	201	472	227	336	163	54	93	102	27	28	153	73	75	87	350	78	135	171	101	34	121	123	64	35	59	129	73
	Elovl1	761	728	573	613	576	828	782	620	888	759	811	772	1101	658	749	719	1027	752	898	860	869	816	1003	864	755	741	745	725	1071	483	516	360	874	757	840	626	681
	Med8	273	179	213	206	254	306	205	200	444	364	387	315	482	346	330	338	445	358	456	397	315	439	393	433	293	323	358	337	507	253	225	177	340	405	382	320	356
	Hyi	200	222	159	166	135	145	201	137	152	133	81	128	139	114	84	93	109	79	88	73	106	135	96	64	128	80	108	106	128	49	72	55	93	87	75	85	58
	Cdc20	451	172	254	175	347	606	252	328	821	558	755	634	1234	591	794	839	812	515	884	1132	619	1597	939	1544	801	672	789	859	1282	674	420	353	966	1158	709	885	620
	Adamts4	1958	5018	3613	4259	3850	1688	4288	2982	352	828	328	1253	351	514	437	143	359	467	152	227	535	153	131	190	401	270	192	474	518	259	507	512	140	88	370	176	643
	Nectin4	48	35	43	53	80	39	111	61	65	92	88	146	120	102	68	34	54	71	54	67	56	103	103	82	101	62	80	121	47	97	44	26	76	98	56	73	33
	Pfdn2	274	273	271	246	266	252	270	233	340	323	330	311	409	317	304	311	419	375	349	346	346	385	408	383	337	299	274	290	355	238	218	174	295	295	263	299	310
	Rnf114	862	879	818	796	818	1062	926	758	1725	1572	1658	1434	1909	1268	1470	1500	1898	1703	1923	1730	2026	1700	1985	1758	1203	1412	1299	1536	1362	1180	1333	837	1518	1420	1550	1301	1633
	C330007P06Rik	394	300	345	328	328	333	347	372	378	370	426	440	436	350	373	361	314	329	391	387	372	311	375	343	399	308	328	361	292	275	250	250	330	319	297	297	279
	Neurl1a	63	58	62	70	70	43	83	105	7	32	21	51	20	20	16	1	6	16	1	7	14	9	16	22	22	13	6	21	11	9	15	6	9	6	3	11	8
	Srm	534	331	474	362	581	623	344	510	872	708	808	622	693	630	615	701	692	616	698	1061	429	902	719	817	535	517	564	627	602	581	432	389	609	866	668	678	552
	Epha2	1078	1617	1184	1620	1237	1394	1271	1073	811	1187	923	1060	1362	1027	797	471	682	684	527	949	645	1748	1629	1776	1608	717	1450	1169	1456	1167	449	413	1385	1368	761	915	450
	Rbm14	613	358	454	413	364	568	398	373	665	519	619	443	775	478	660	621	642	521	600	701	454	828	632	658	601	525	672	577	675	477	417	286	627	679	551	631	563
	Zdhhc24	123	96	107	85	70	103	138	72	92	107	104	100	87	58	68	90	70	77	92	82	103	84	73	83	112	55	85	85	57	62	56	50	109	70	69	67	72
	Bbs1	106	132	91	142	115	77	112	119	11	70	35	76	53	50	38	9	10	26	3	13	37	16	26	28	91	32	20	50	24	17	10	23	10	22	16	21	24
	Ndor1	110	87	101	99	70	119	86	70	114	111	118	134	117	104	92	115	102	106	78	96	87	150	95	91	109	123	107	97	77	76	72	54	112	76	83	119	75
	Nsmf	639	674	660	687	581	619	688	593	422	635	442	616	527	447	298	384	415	427	395	349	357	469	375	347	650	368	458	475	507	319	272	185	465	367	310	400	289
	Pdk1	372	331	339	279	352	544	590	338	651	619	583	759	885	553	552	493	583	539	647	530	549	772	569	711	812	550	685	788	924	424	306	203	688	585	440	538	523
	Ptbp1	4883	4629	4412	4593	4528	5377	4028	3825	5845	6377	5939	5762	7205	4753	5105	5455	6545	5645	6202	5666	5694	6759	6306	6308	5444	5131	4923	5809	5863	3813	3431	3149	5276	5224	5107	5134	5249
	Mvd	461	224	271	175	217	488	277	210	548	524	568	354	855	485	488	480	514	455	537	606	511	907	604	700	692	484	634	667	785	462	328	230	663	725	388	469	405
	Cyba	1215	1293	1153	1122	1492	1236	1266	1518	2686	2352	3013	1999	2987	2842	2592	2715	3145	2771	3058	2498	4080	1987	2926	2491	1559	2383	1798	2300	1794	2087	2750	1917	2416	2113	2689	1903	2568
	Stimate	210	330	257	208	147	234	261	225	218	207	190	321	275	249	176	344	262	244	325	276	198	222	245	240	261	187	245	225	237	141	176	139	190	230	227	164	250
	Sfmbt1	306	393	334	345	420	348	450	375	590	680	551	653	563	449	444	535	575	532	570	528	590	469	717	455	445	476	468	483	388	335	408	373	347	484	463	381	453
	Ihh	510	177	320	190	177	491	675	296	330	465	434	628	650	350	223	149	240	375	213	306	217	437	262	375	858	325	764	570	473	261	89	69	523	328	239	342	159
	Slc4a1	39	67	91	81	52	34	23	48	5	21	10	36	16	48	30	7	53	35	8	13	32	21	36	22	62	18	19	10	14	21	23	45	17	32	51	7	2
	Rundc3a	59	25	35	28	34	75	48	29	70	60	57	84	106	41	44	57	60	56	84	86	52	117	64	87	67	47	106	65	104	42	31	25	99	50	75	60	43
	Slc4a3	197	281	275	299	271	180	180	216	52	123	65	119	48	81	31	15	52	43	18	32	35	25	21	20	109	18	31	44	36	34	37	35	23	37	43	27	22
	Cdt1	585	423	499	473	659	669	427	467	892	769	872	863	1024	702	935	988	1133	889	1293	978	1083	1135	1168	1046	706	792	672	867	717	723	559	586	728	968	897	838	984
	Runx1t1	151	299	245	295	203	75	249	217	13	76	38	74	40	62	41	11	35	22	4	20	27	27	12	21	77	9	25	60	38	18	37	21	14	10	13	6	18
	Aprt	514	468	393	361	421	735	598	374	1020	778	891	674	1029	738	791	905	1034	928	1001	943	840	1046	863	1121	673	933	753	814	1223	641	532	314	1116	796	871	709	838
	Gtf2h1	673	580	563	548	590	717	611	595	746	769	737	754	834	565	610	638	768	611	715	834	593	783	802	762	717	639	668	608	746	486	429	376	733	664	573	526	660
	Hfe	200	210	222	209	198	192	230	217	88	195	169	246	203	170	93	67	86	93	70	92	215	98	98	88	139	93	102	126	100	68	153	101	102	64	56	90	80
	Slc5a6	230	220	196	144	200	214	367	204	202	152	157	265	237	105	103	88	100	99	86	124	68	136	125	134	312	108	179	163	153	63	36	40	127	149	86	110	72
	Aplp1	140	268	179	195	172	167	196	149	208	205	220	233	201	143	194	139	178	165	176	174	173	174	102	217	208	204	169	232	235	102	91	79	257	176	185	130	179
	Qrich1	1566	1665	1645	1622	1828	1607	1598	1522	1985	2236	2017	2229	2086	1562	1759	1903	2101	1982	2078	1859	1949	1820	2196	1824	1748	1748	1598	1702	1689	1344	1250	1136	1526	1669	1612	1603	1767
	P4htm	87	136	91	119	78	45	65	65	43	40	25	58	30	32	39	25	35	43	53	49	24	24	15	17	39	27	16	51	38	25	19	14	16	23	20	26	28
	Usp19	2748	2808	2624	3162	2888	2700	2577	2463	2957	3430	2850	3263	3232	2570	3037	2786	2871	2902	2888	2818	3028	3141	3043	2643	3030	2628	2753	2414	2437	2203	2060	1908	2560	2493	2460	2613	2578
	Pola1	412	304	292	330	420	329	320	359	535	665	613	639	652	442	445	698	793	582	807	749	393	580	500	524	532	491	516	556	455	382	328	297	480	507	499	501	588
	Cdc42	4002	4854	3983	3861	4371	4118	4041	4401	5544	5456	5603	5181	5633	4809	4533	5609	6015	5571	6309	5028	5754	3536	5504	4326	4249	4646	4644	4824	4714	3194	4606	3503	4904	3968	4956	3876	5107
	Pknox1	432	558	477	472	499	464	435	473	537	566	573	595	451	372	457	628	583	626	610	547	579	394	608	411	437	483	458	480	434	388	350	389	387	422	517	384	672
	Gmnn	201	83	72	76	114	189	149	95	282	238	283	250	321	305	221	348	412	278	429	353	183	315	253	290	276	228	233	225	264	175	156	128	262	315	307	290	294
	Acot13	193	144	177	104	141	209	186	137	198	204	196	157	262	226	158	159	181	167	192	190	173	202	152	184	230	165	176	189	181	115	95	68	171	166	135	135	142
	Cdk4	1005	1034	874	808	1054	1108	1032	915	1626	1541	1713	1709	2113	1417	1227	1483	1771	1475	1697	1812	1097	1902	1425	1610	1418	1184	1284	1642	1378	1011	746	678	1199	1501	1296	1251	1292
	B4galnt1	1419	750	1019	935	972	1137	720	1052	1769	1441	1742	1151	1632	1594	1531	2115	2800	2180	2870	1876	1926	1395	1691	1484	997	1908	1532	1440	1836	1002	1436	1092	1715	1259	2014	1450	2396
	Mettl1	324	260	313	260	331	316	238	315	381	426	421	360	471	377	303	303	263	293	255	393	193	392	268	339	355	253	277	395	312	280	158	149	271	368	285	296	178
	Tspan31	411	498	379	403	325	443	458	399	434	390	443	475	514	400	392	381	469	399	520	455	358	428	414	420	425	347	365	404	484	265	297	246	485	398	394	312	353
	Kif5b	2660	2281	2318	2149	2423	2385	2422	2388	3191	3328	3198	3372	3773	2634	2877	2888	3120	2924	3174	3132	2749	3156	3086	3468	3124	2755	2877	3095	3520	2253	1817	1724	3326	3131	2638	2522	2574
	Saal1	168	138	194	157	162	183	159	128	242	230	248	232	277	219	183	184	229	148	191	244	196	167	145	207	207	180	187	207	192	134	128	108	180	188	186	196	138
	Krt23	140	46	137	102	71	77	175	93	21	115	22	105	62	97	31	13	21	17	15	21	21	64	51	45	131	44	88	57	43	28	8	8	16	34	13	38	8
	Cnp	699	554	689	682	686	676	668	824	1265	1064	1266	1074	1195	989	1152	1285	1546	1232	1553	1105	1040	1108	1066	1254	1003	1195	1018	1216	1164	754	814	644	1153	1166	1276	1063	1273
	Sulf2	1724	3097	2110	2299	1802	1445	2166	2448	1920	1815	1898	2420	2912	1804	1879	1557	2160	1934	1696	1973	1809	2885	2120	3130	1797	1661	1237	2099	3344	1700	1402	900	2566	2257	1659	1653	1385
	Sod2	1287	1073	1001	985	1007	1747	1226	1069	2117	1786	1885	1382	3060	2134	2200	1909	2311	1781	1749	2487	3289	2536	2942	2747	1324	1800	1357	1787	2105	1745	3284	1405	1971	1783	1932	1235	1389
	Tmco6	197	141	147	134	137	151	157	134	186	214	213	166	195	176	193	216	209	186	242	213	182	163	189	144	201	200	173	199	192	150	175	123	182	150	233	146	192
	Stambp	306	261	233	270	219	280	322	235	277	259	273	290	323	278	211	234	242	277	234	307	216	265	242	306	360	272	314	311	347	197	194	140	298	247	221	279	217
	Ezh1	879	1058	897	981	875	681	1034	951	727	894	727	1011	860	662	727	667	718	717	709	621	696	490	661	582	892	746	843	764	621	461	514	508	605	466	554	596	753
	Hap1	58	41	63	89	45	92	51	31	75	177	103	111	100	96	48	113	64	66	70	87	64	177	108	69	104	68	92	91	74	56	24	35	83	104	61	122	80
	P3h4	118	334	238	223	147	141	189	179	39	73	37	143	42	44	43	16	27	22	24	20	28	19	20	21	72	20	19	48	31	23	24	15	16	12	9	9	12
	Ctnnb1	4895	4546	3913	4132	3511	4323	4855	3530	4176	4066	4053	4572	5670	3604	3473	3192	3701	3423	3390	3579	3081	4960	4155	4358	4752	3671	4184	4593	4918	2785	2114	1633	4591	3875	3090	3253	2692
	Eif1b	213	321	226	275	271	211	275	229	283	297	240	337	287	260	273	274	229	262	300	292	269	236	299	256	284	203	214	199	191	156	223	138	211	245	225	242	204
	Chrd	144	263	254	226	150	136	217	214	42	96	53	107	92	106	44	26	32	69	29	30	59	34	27	34	115	29	31	50	54	41	36	37	52	41	18	29	27
	Psmd2	2511	2086	2050	1808	2242	2828	2248	2076	3990	3440	3840	3038	4422	3066	3284	3811	4274	3387	4035	4212	3251	4455	4121	4679	3145	3387	3230	3569	4505	2564	2377	1773	3969	4154	3626	3122	3125
	Vars	3163	2219	2867	2514	3526	3223	2491	3045	5714	5044	5189	5098	5637	4190	5046	5233	5362	4668	5306	5966	4448	6044	5130	5790	4598	4414	4328	5195	4752	4338	2914	3412	5156	5837	5099	5175	4365
	Slc44a4	1741	218	778	578	299	1980	2270	777	1757	1121	1062	738	2429	1519	926	739	1303	1111	1059	1079	982	1838	1167	1935	1866	1537	1920	1703	2875	919	525	168	2688	1515	887	1002	483
	Msh5	64	64	60	84	51	74	50	43	54	79	34	63	26	60	28	40	24	23	46	37	31	59	44	50	85	33	44	27	44	45	28	29	23	59	25	18	18
	Abhd16a	821	922	787	806	745	821	761	815	848	1016	770	866	1116	765	743	753	841	750	765	819	849	885	808	742	822	657	725	797	937	656	655	436	831	724	737	623	622
	Neu1	683	515	534	626	613	845	662	587	806	738	714	694	1005	733	950	699	710	738	912	901	1128	872	1049	742	665	665	744	599	709	499	619	495	782	629	734	681	731
	Ddah2	442	652	499	625	457	282	356	434	62	236	99	248	119	246	104	88	55	82	45	49	116	93	76	59	187	70	64	112	60	57	79	76	79	57	50	59	71
	Clic1	2245	2264	1965	1968	2026	2615	2292	1938	3736	2960	3510	2802	4469	2852	3115	3489	4520	3445	4523	3708	3907	3710	4174	4338	2679	3380	2923	3278	4385	2342	2509	1695	3919	3588	3733	2736	3193
	Lsm2	185	110	160	124	171	209	103	120	278	228	243	197	271	182	216	246	250	199	315	301	213	304	216	354	217	128	190	260	237	161	134	92	267	255	219	226	221
	Pole	407	196	309	163	401	480	297	323	783	870	717	652	886	584	614	1024	982	813	984	928	583	887	796	718	622	691	549	725	652	462	417	373	558	693	748	662	654
	Atp1a2	1288	1884	1567	1832	1335	688	1524	1391	173	605	290	795	384	517	415	85	175	279	149	100	226	30	86	70	621	100	86	243	191	79	241	225	104	70	83	115	79
	Stx1a	74	97	75	87	83	69	58	56	81	74	89	69	62	68	71	92	46	68	84	89	44	125	71	89	52	78	43	58	85	41	36	27	87	59	74	45	57
	Zfp775	85	76	67	80	86	61	83	69	44	54	63	77	84	63	38	65	66	57	56	39	41	46	33	48	92	49	78	59	58	36	27	26	55	62	31	36	56
	Mrpl49	351	273	301	214	229	331	286	282	405	262	330	323	387	286	304	282	344	256	289	363	218	384	322	413	339	251	298	334	395	191	145	102	326	319	257	277	246
	Dennd2c	52	124	68	95	56	64	84	45	30	51	46	81	44	50	47	20	16	33	29	30	40	39	47	23	45	18	49	32	37	27	17	21	27	43	21	20	36
	Mark3	1040	1078	1050	1055	1057	938	937	998	1323	1319	1187	1243	1202	1058	1164	1215	1210	1110	1103	1146	1218	1325	1371	1247	1096	996	1160	1083	1152	902	892	685	1107	895	924	871	884
	Gatad1	558	599	532	498	516	511	583	460	551	623	542	654	715	431	422	448	521	428	493	465	418	599	493	593	620	514	492	501	616	294	309	225	579	496	445	411	371
	M6pr	2437	2230	2240	2220	2236	2782	2526	2183	4200	4240	4312	3745	4763	3336	3575	4046	4849	4334	4533	3869	4599	3316	4589	3781	3381	3459	3309	3503	3593	2671	3433	2280	3471	3196	3613	3056	3685
	Lrrc8a	306	429	325	406	348	252	353	263	196	204	238	386	284	202	174	139	215	177	148	188	152	253	250	299	288	175	217	267	230	138	134	96	195	253	116	116	137
	Ppp2r1a	3130	2877	2686	2712	2646	3402	2992	2692	3944	3758	3537	3441	4853	3306	3111	3262	4344	3554	3713	3376	3635	3656	3839	3748	3348	3467	3183	3807	3869	2338	2239	1818	3622	3253	3435	2953	3024
	Fance	204	227	189	175	151	189	249	149	200	266	216	256	237	184	177	159	176	180	183	170	161	258	179	166	237	149	180	190	183	123	100	92	152	203	189	188	187
	Tinf2	984	558	760	1004	776	810	467	609	666	948	696	819	733	611	805	678	672	581	850	789	884	726	856	683	595	582	584	633	587	573	496	505	570	621	588	612	666
	Dus3l	566	491	537	599	510	570	530	541	669	797	636	647	740	580	629	603	661	625	667	702	535	784	600	634	659	566	508	592	622	518	393	354	669	592	517	591	471
	Gtpbp3	226	247	181	197	214	220	231	173	261	240	264	273	305	204	247	205	250	196	216	275	203	299	213	314	258	214	202	237	198	191	175	123	287	266	213	201	167
	Tgfbr1	994	1258	1014	926	1092	775	872	1185	740	1249	1019	1465	815	945	876	560	577	609	570	759	1158	641	1021	614	696	579	728	699	486	481	769	913	582	627	499	582	574
	Homer1	654	927	855	849	691	512	429	484	503	668	590	603	480	406	514	381	387	419	436	484	833	521	632	492	365	475	452	434	564	395	479	445	440	386	339	431	456
	Cav1	1321	5036	2648	2723	3098	2006	2444	1790	95	509	212	1032	286	267	225	55	118	161	52	51	213	75	91	178	650	135	185	253	111	69	185	171	82	81	71	105	196
	Arpp19	568	433	402	398	413	554	503	369	610	578	543	597	653	555	549	511	660	521	687	533	496	628	556	708	608	468	574	575	613	343	377	268	628	598	488	425	429
	Bcl2l1	944	1024	892	897	866	719	866	837	1170	1262	933	920	1277	985	1093	851	1191	1026	1067	941	1507	1077	1251	1078	823	861	844	993	930	750	1048	1003	806	736	949	622	1133
	Khsrp	2796	2488	2594	2455	2865	3194	2762	2700	4535	3996	4109	4062	4831	3320	3500	4289	5221	4222	4946	4598	3611	4951	4240	4794	3868	3867	3633	4194	4360	3033	2665	2080	3939	4047	4115	3846	3894
	Ccdc124	545	431	425	380	420	552	438	380	725	630	682	485	770	659	645	743	783	573	795	828	638	1066	717	1019	548	597	632	563	893	524	491	318	660	746	802	643	544
	Cct4	2095	2144	1864	1873	2037	2367	2004	1846	2578	2872	2798	2744	2755	2129	2124	2414	2740	2320	2762	2532	2054	1942	2090	2099	2234	1738	1998	2187	2156	1373	1309	1222	1998	2076	2054	1790	1890
	0610009B22Rik	87	62	73	54	47	87	86	79	61	81	93	94	97	95	48	51	53	53	77	54	38	79	89	72	133	65	78	86	86	41	32	18	77	89	45	55	30
	Cpt1c	118	248	152	186	136	65	135	117	9	61	36	77	64	47	24	17	23	22	17	14	32	4	14	8	63	17	7	27	18	4	31	23	14	12	14	9	19
	Zfp655	821	922	687	922	830	822	593	760	809	980	981	1005	758	577	729	786	754	724	806	906	798	579	773	590	817	635	701	765	602	544	484	588	632	611	601	578	718
	Rhoa	4882	5779	5018	4982	5078	4567	5343	4806	5616	5500	5761	5711	5661	5021	4616	5111	6173	5309	5612	4909	6080	4629	5556	4997	5107	4530	4376	4969	4650	3308	4143	3272	4820	4281	4668	3976	4689
	Zmiz1	2966	3849	3704	3576	3688	2770	3821	3492	2994	4062	2999	3683	3366	3230	2518	3190	3835	3354	3369	2450	3921	2732	3720	3111	2633	2999	2370	3036	2563	2145	2699	2471	2592	2318	2927	2217	3364
	Ankrd26	206	215	210	173	253	250	197	211	236	246	237	285	276	249	216	239	193	170	189	208	101	316	165	208	237	155	206	242	216	168	94	99	160	264	234	171	155
	Aldh16a1	672	365	463	410	437	779	511	380	987	769	781	644	1119	767	692	732	965	827	833	895	896	1065	951	1077	727	861	944	971	1227	735	566	358	1088	885	822	815	547
	Hnrnpa0	2586	2471	2551	2552	2640	3074	2489	2206	4164	4047	3748	3663	4526	3172	3314	4047	4896	3935	4360	3980	3490	4444	4608	4493	3800	3611	3320	3953	3948	2954	2639	2108	3465	3422	3722	3360	3772
	Prrg2	261	152	121	158	106	280	247	148	216	168	237	141	278	189	142	132	157	169	165	145	166	248	178	211	238	201	236	189	369	93	98	46	249	222	110	152	101
	Hnrnph1	4489	3961	3827	4924	3529	3583	2704	3232	3155	3974	3504	3892	2864	2626	3415	3309	2532	2733	3039	3157	2900	3716	3025	2691	3205	2473	3037	2632	2716	2228	1851	1802	2582	2370	2225	2523	2469
	Ift43	161	158	147	105	132	160	188	134	141	124	156	139	214	149	118	81	119	146	108	98	102	158	141	202	177	132	136	158	210	80	50	18	165	175	102	87	83
	Id3	2066	5550	3293	3351	2507	1476	2629	2256	658	1226	822	1719	1136	1145	739	438	684	701	458	510	712	719	751	690	1434	707	547	825	997	598	701	381	902	520	532	592	508
	Arid1a	3433	3946	3823	4206	4200	3436	3704	3872	5314	5244	4597	5476	5310	4292	4979	5005	5318	5215	5696	4570	5551	5247	5319	5344	4490	4600	4146	4663	4115	3602	3687	3511	4511	4454	4710	4361	5835
	Ctsd	2027	1952	1774	1726	1685	2205	2065	1656	2104	1951	2109	2053	2502	1939	1999	2067	2434	2073	2210	2094	3038	2106	2636	2310	1668	1668	1311	1685	1659	1289	2023	1561	1780	1552	1712	1357	2264
	Rplp1	8912	9787	9289	8431	9034	10411	9360	7873	12254	11781	13223	12218	12866	12647	10087	10652	14175	12503	14254	11510	12040	9748	9826	10080	10838	8782	9446	10910	10362	6784	7506	5677	8856	9314	9821	9140	10956
	Abhd8	275	390	224	247	289	242	269	288	302	374	316	315	314	260	281	409	494	431	572	210	309	198	307	188	270	382	229	300	224	158	229	194	297	276	443	264	466
	Ift22	141	149	117	109	111	127	127	127	78	136	113	142	163	109	137	80	70	66	102	82	100	83	99	127	124	69	84	105	78	66	85	74	141	71	68	97	40
	Fzd3	76	53	56	67	37	102	40	84	133	46	81	33	167	148	87	54	100	40	94	96	112	141	133	151	29	129	84	68	144	76	54	9	96	99	66	92	25
	Mid1ip1	685	386	450	340	420	570	515	398	449	528	593	581	769	420	442	374	478	353	450	422	315	651	475	693	727	381	617	541	712	382	219	174	577	536	385	432	324
	Ap2s1	588	468	498	424	458	700	650	467	1009	934	896	895	1130	881	799	946	1280	958	1056	994	965	889	1005	1032	780	874	822	917	1027	683	772	536	963	937	883	734	857
	Fgfrl1	182	196	189	183	173	259	189	204	155	226	189	254	336	205	98	70	137	139	121	132	108	252	212	224	256	115	170	219	138	166	74	56	151	148	106	168	89
	Fhl2	392	661	584	488	576	526	663	425	271	604	352	513	520	441	274	189	185	272	234	324	185	678	453	467	619	253	484	497	399	470	178	127	376	382	186	304	140
	Emc10	960	1005	980	1000	923	968	985	943	1117	1053	1046	1060	1209	1010	881	891	1164	1030	1137	902	947	925	907	1064	1046	900	957	955	1059	604	747	587	1045	928	990	872	971
	Fbxw9	176	102	106	103	113	141	136	103	131	126	135	162	205	184	107	90	97	108	104	132	128	183	129	128	158	123	151	198	191	89	91	61	166	122	86	121	84
	Spib	62	25	68	51	249	90	42	24	108	123	113	257	71	64	511	161	70	209	297	88	522	256	250	181	103	213	248	127	67	144	194	203	142	141	208	239	264
	Fnbp4	1510	1325	1372	1488	1552	1519	1130	1162	1867	2220	1933	1893	1713	1471	1764	2105	1669	1991	2094	1827	1737	2209	2202	1528	1755	1654	1806	1363	1546	1423	1183	995	1522	1475	1515	1480	1484
	Cers4	697	607	631	541	515	500	740	465	359	509	396	580	465	422	409	336	296	370	342	283	293	319	321	276	570	332	371	361	401	246	250	223	324	288	254	288	462
	Scrn3	102	72	85	73	105	89	140	96	56	85	71	116	112	79	47	60	54	61	71	51	45	68	52	46	142	35	65	75	51	62	24	36	45	67	51	80	38
	Phax	407	319	335	312	360	358	374	350	471	471	478	438	497	408	410	398	587	416	436	450	414	449	534	410	486	412	438	441	412	259	272	245	427	428	370	375	461
	Tle1	771	809	782	891	595	718	618	669	506	751	516	612	681	511	525	341	358	395	320	463	405	854	515	599	646	450	645	531	634	413	306	237	629	466	335	491	252
	Relt	114	131	114	127	121	268	56	105	181	229	175	141	168	223	246	200	137	137	177	182	325	107	192	176	99	129	102	104	105	119	149	106	113	114	172	114	161
	Snrpb2	275	276	255	257	284	316	272	282	448	435	481	504	473	396	351	479	559	464	579	433	457	374	466	430	364	357	360	283	380	257	401	220	394	407	452	298	424
	Ubc	6159	7371	6214	6688	5123	5839	5249	5091	5611	6016	4754	5361	5618	3454	3442	4389	4121	4445	4147	4772	4892	5803	5111	4471	5237	4511	4160	4353	3896	3521	3845	1902	4753	4411	3730	4454	3953
	Prpf31	392	281	306	295	408	473	314	332	742	541	646	520	761	467	540	671	734	569	733	747	534	925	695	886	550	479	439	621	693	508	367	253	643	758	727	578	567
	Sertad1	2106	4054	2679	3041	2238	1851	1940	1829	804	1226	1030	1434	1253	1173	904	608	809	797	681	810	846	1027	981	966	1326	690	746	927	912	674	604	490	792	832	642	730	587
	Carhsp1	1760	2007	1581	1611	1271	1530	1957	1562	1244	1540	1545	1805	1764	1359	1361	942	1144	988	1099	1266	1050	1650	1217	1576	1739	1004	1342	1383	1412	880	731	609	1339	1178	966	1270	851
	Elk3	386	758	565	728	671	501	519	510	438	602	489	567	390	414	481	651	630	492	630	464	590	315	523	365	366	463	379	388	307	265	440	309	342	354	491	371	611
	Herpud2	667	915	818	835	793	653	741	763	686	886	711	903	716	619	578	642	678	698	573	559	694	559	701	519	610	576	648	599	568	368	448	461	477	441	575	522	630
	Rdh13	273	234	213	218	190	334	278	193	338	283	402	289	439	314	253	265	304	277	278	383	243	459	354	555	364	259	389	336	512	282	135	100	437	387	288	288	168
	Nutf2	154	117	136	142	158	163	141	115	187	186	202	213	244	170	145	169	219	187	231	205	123	200	227	251	184	124	153	168	260	103	95	71	192	188	191	125	149
	Fut1	62	47	60	85	45	49	48	96	74	118	69	69	46	92	96	34	27	34	37	67	24	16	32	22	84	35	63	82	24	57	42	48	50	61	66	49	40
	Arpc5	2175	1701	1784	1756	1800	2467	2140	1837	4150	3415	4137	2991	4186	3388	3620	4061	4783	4015	4696	3616	4797	3472	4163	3738	2920	3509	3028	3565	3765	2290	3132	2094	3682	3043	3846	3112	3721
	Pou2f2	322	283	309	382	357	358	183	388	535	545	472	570	354	424	589	552	390	471	467	575	782	453	659	480	307	539	412	335	169	295	422	389	308	341	423	423	454
	Mgst1	692	620	587	479	414	874	835	562	766	558	762	675	1460	1168	690	392	534	511	520	651	569	1001	705	1044	786	571	711	870	1090	498	519	166	852	730	505	575	247
	Nfib	2542	3053	2898	3103	2389	1706	2736	2285	976	1807	1378	2188	1715	1498	962	624	706	1002	670	805	632	1433	785	1104	1826	743	1103	1355	1186	687	533	419	989	898	566	895	603
	Rab25	936	264	473	328	344	899	1239	462	946	838	1085	842	1556	910	632	476	859	774	723	843	474	1287	904	1391	1525	820	1155	1211	1587	684	236	105	1225	1093	703	872	389
	Ubqln4	850	631	705	672	667	865	818	693	931	871	826	925	1211	810	765	686	839	763	842	847	629	1305	983	1093	1000	693	914	931	1041	647	497	407	840	967	703	770	673
	Rps18	7473	8450	8300	6919	8269	9457	8046	6815	11977	11545	14872	11609	12914	16047	11091	10095	12840	12081	16344	11174	12536	9061	9196	9034	11073	7703	8680	9148	9414	5828	6126	4988	8101	8898	8716	8284	10630
	Rpl10	10752	12207	10949	10092	11465	11519	11948	11126	13502	14679	14340	15436	15414	12905	11099	11594	14776	13011	14867	13074	12893	10431	12675	11058	14101	9891	11352	12452	11087	7895	8258	7857	10198	11453	11245	10820	11433
	Rps15a	4246	4540	4303	3831	4873	4628	4231	3823	6098	6533	7063	7427	6828	7058	5355	6012	6485	6424	8239	6080	5865	3556	4741	4038	5465	4186	4787	5037	4670	3090	3631	3309	4145	4136	4732	3997	6015
	Ncaph2	1277	1122	1225	1079	1256	1398	1163	1103	1770	1716	1838	1663	1954	1607	1604	1827	2036	1628	1969	1826	1699	1841	1690	1646	1656	1496	1556	1675	1739	1266	1264	964	1556	1557	1625	1490	1502
	Hipk1	3384	3190	3208	3241	3570	2635	3532	3604	3759	4357	3305	4489	3433	3043	3206	3179	3733	3618	3609	3481	3613	2453	3500	3027	3407	3187	3121	3306	2754	2399	2535	3053	2792	2517	3096	2582	3731
	Gprc5b	382	652	549	559	406	317	406	465	51	241	126	277	166	162	126	62	93	107	38	48	86	12	28	34	186	40	57	132	58	35	90	101	59	48	74	50	73
	Man1a2	1379	1102	1138	1006	1110	1244	1556	1286	1780	1604	1642	1890	1894	1496	1487	1469	1561	1500	1595	1584	1308	1673	1521	1819	1807	1484	1646	1844	1970	1169	918	804	1807	1735	1368	1480	1201
	Acyp1	110	86	101	94	85	68	80	83	62	77	84	111	98	107	78	56	55	76	76	49	87	69	69	71	111	49	77	45	63	38	44	39	41	67	53	55	53
	Cd163	359	160	254	291	221	69	268	379	25	69	41	247	37	125	40	5	9	21	3	11	38	3	15	14	33	6	7	28	18	1	14	40	15	17	22	17	6
	Hdac5	1227	1765	1445	1613	1342	1138	1467	1383	804	1194	914	1384	1006	787	982	696	799	702	612	773	1322	883	1321	857	1148	819	882	808	442	684	925	709	649	591	707	765	671
	Rala	526	471	461	420	416	474	496	447	665	540	704	574	752	518	570	470	488	443	484	547	440	594	518	764	584	527	550	570	702	335	348	263	617	545	401	366	315
	Vdac3	1150	592	676	544	646	1171	1117	776	933	751	790	779	1304	798	717	807	985	931	897	918	730	703	949	961	898	808	863	948	1060	511	560	356	1116	905	723	696	692
	Vps72	455	456	459	352	433	502	607	428	662	660	607	576	665	437	495	531	679	547	632	600	525	517	527	631	677	477	493	612	603	325	329	230	520	589	532	473	556
	Gabpa	666	746	629	654	825	636	728	683	730	799	804	904	777	550	664	735	750	706	875	752	688	659	819	722	746	553	709	700	664	452	487	452	585	603	709	600	729
	Bmp7	150	1104	500	371	467	397	558	416	63	159	66	281	107	108	76	31	58	42	31	20	54	46	64	35	215	40	79	78	51	28	56	57	16	55	21	47	74
	Dynll1	1624	1570	1405	1462	1198	1388	1054	1023	1226	1030	1392	1097	1561	999	1266	1083	1260	1133	1293	1436	894	1376	1041	1447	1225	918	1044	1121	1627	868	713	543	1444	1473	1015	882	1012
	Pdcl	409	391	368	346	351	401	355	385	330	478	373	416	504	398	355	302	365	297	376	332	273	397	390	401	411	292	367	367	402	255	207	199	319	397	294	351	332
	Tmem184b	1216	1622	1387	1532	1388	964	1373	1592	1208	1263	1126	1533	1016	1127	1121	1132	1090	1067	1118	1142	1176	974	1202	906	1111	953	849	992	764	769	825	881	921	1103	1110	854	922
	Nf2	1514	1189	1226	1152	1032	1538	1556	1195	1653	1511	1439	1485	1945	1475	1252	1284	1409	1443	1508	1424	1243	1868	1417	1735	1631	1291	1468	1470	1935	953	763	617	1559	1337	1181	1226	1035
	Zmat5	73	47	77	50	75	65	74	26	111	66	72	93	102	55	69	101	117	85	113	81	71	79	72	72	80	79	61	54	115	23	43	52	77	61	103	64	74
	Ewsr1	3869	3356	3467	3583	3640	4075	3346	3157	4819	5484	4834	5016	5639	3960	4331	5029	5072	4669	5367	4939	4896	4918	5123	4869	4323	4104	4237	4481	4387	3222	2897	2587	3808	4006	4267	4100	4307
	Ap1b1	1509	1097	1244	1182	1148	1560	1598	1469	1744	1985	1711	1875	2103	1544	1422	1418	1956	1568	1648	1609	1530	1795	1783	1813	1855	1672	1780	1764	2107	1247	1026	861	1673	1535	1487	1332	1654
	Derl3	850	487	840	694	646	241	485	1057	836	894	1076	949	380	837	831	719	491	743	400	781	408	199	423	317	543	660	604	672	91	579	405	858	785	963	786	804	630
	Bcl2l13	886	674	666	671	785	942	832	886	1012	1088	946	1114	1297	859	904	1032	1216	990	1236	1041	1012	1131	1226	1120	978	1071	1021	1088	1126	720	699	581	1122	1073	1039	935	1076
	Dqx1	271	89	148	169	111	287	324	186	364	248	181	317	357	274	173	160	203	247	151	133	238	224	270	195	347	293	395	299	380	202	82	69	367	215	174	208	84
	Ccl8	42	24	43	26	94	70	99	183	69	125	112	376	132	216	89	106	111	76	96	68	358	79	171	142	51	70	43	78	100	61	72	28	62	72	100	65	77
	Lnpk	184	216	216	241	219	223	205	188	246	290	311	238	255	221	259	216	148	256	230	287	202	265	279	237	296	185	293	228	252	196	148	145	224	186	207	210	160
	Ascl2	19	39	29	20	28	10	53	50	56	105	71	181	99	67	24	28	34	39	17	21	2	47	51	53	117	15	59	46	14	42	5	6	30	27	6	52	24
	Rarres2	578	1670	938	937	819	256	1024	777	90	325	152	574	177	308	184	62	126	128	74	56	146	61	85	89	382	77	76	156	113	58	179	106	38	61	58	53	83
	Pttg1ip	2274	2442	2051	2163	1787	1887	2739	1986	1484	1687	1343	2054	1902	1431	1352	970	1247	1289	1136	1066	1487	1264	1702	1249	2032	1141	1380	1646	1285	870	1103	818	1168	1067	995	1196	1015
	Trpm2	273	193	268	285	214	285	134	263	431	829	732	476	951	722	620	509	641	468	562	441	907	603	781	682	418	524	365	498	467	749	749	578	571	477	465	456	449
	Ube2g2	466	622	537	563	544	529	540	571	729	689	712	694	687	567	670	657	739	649	740	872	781	659	719	717	564	577	592	607	602	485	527	413	694	620	611	563	612
	Mpo	5	5	4	2	3	8	5	2	30	0	10	2	1	1	4	32	54	67	11	18	25	14	156	20	1	89	8	16	4	52	60	14	12	0	37	9	13
	Lpo	184	28	76	38	42	413	84	139	126	131	197	106	371	269	82	81	98	86	116	138	44	134	55	153	231	102	158	200	231	97	22	16	126	152	58	74	25
	Met	436	300	354	289	299	602	542	303	1010	714	774	623	1376	783	893	685	832	762	807	945	857	1375	1401	1363	754	780	820	1062	1194	715	862	378	1175	1085	716	778	406
	Slc16a12	27	83	85	49	91	49	98	98	29	79	38	179	176	42	40	12	14	21	4	5	15	10	19	5	197	32	56	106	12	31	9	9	12	72	4	75	13
	Syn2	31	96	61	97	62	28	143	50	29	106	70	210	52	38	25	21	35	30	16	3	11	13	9	11	177	10	77	70	12	17	9	13	15	7	11	39	19
	Elk1	166	246	188	204	200	195	168	207	151	213	194	217	222	161	169	172	223	161	211	158	188	165	172	161	180	138	149	154	187	142	156	116	104	168	164	143	193
	Nav1	2305	5845	3823	4360	3410	2095	3837	3640	686	2094	1136	2688	1210	1641	907	567	550	797	481	549	1052	658	769	718	1781	735	700	1061	703	632	911	820	601	546	539	732	608
	Tnpo1	1825	1896	1684	1619	1822	1703	1900	1598	2370	2303	2167	2366	2543	1706	1790	2184	2158	1979	2212	2242	1972	2285	2744	2252	1866	1796	2085	2112	2383	1606	1539	1142	2084	1904	1881	1692	1818
	Rnmt	314	236	292	281	266	318	253	227	491	434	459	439	427	340	364	534	431	395	460	451	401	397	420	359	404	373	389	380	333	302	273	244	385	438	325	319	369
	Kcnq1	865	409	479	311	517	877	1076	672	839	927	740	1469	1577	934	463	363	506	549	484	552	265	1085	769	845	1349	515	870	1101	876	499	176	105	798	763	334	686	332
	Srp14	488	573	461	460	458	446	439	402	677	678	701	619	678	715	640	674	801	663	827	699	655	453	511	593	523	476	508	551	529	412	480	344	552	553	568	489	671
	Cdk9	1016	979	996	1084	1011	1074	875	860	1219	1261	1241	1190	1338	1066	1171	1023	1069	1045	1118	1182	1195	1397	1312	1162	1121	893	1192	1050	867	902	785	651	1062	965	936	972	1006
	Tor2a	363	272	325	280	289	332	332	381	634	523	570	469	567	481	485	450	582	486	509	570	546	526	454	590	450	530	438	477	451	414	329	266	611	595	499	543	474
	Fpgs	347	294	311	268	366	296	264	289	343	292	360	386	388	340	313	254	261	254	211	361	206	523	303	364	282	228	299	333	308	294	123	155	275	308	219	313	178
	Mrtfb	1161	1198	1160	1277	1132	941	1549	1156	850	1092	943	1391	1432	997	703	642	790	694	661	687	594	1140	905	1026	1268	839	1054	1111	1078	477	393	324	975	770	594	834	607
	Cbx5	1623	1604	1345	1276	1450	1339	1637	1465	1780	1687	1740	2101	2052	1240	1361	2043	2010	1593	2002	1928	1126	1886	1719	1855	1923	1265	1511	1801	1903	1051	878	688	1651	1736	1528	1500	1466
	Apobec3	1268	888	1124	1229	1281	1309	830	1026	2630	2043	2359	1925	2523	1691	2098	3187	2801	2437	3341	2810	2272	2548	2506	2495	1690	2159	1877	2352	2467	1839	1467	1069	2479	2471	2746	2148	2569
	Sardh	276	158	195	206	151	150	207	150	31	99	54	111	80	114	31	25	48	36	15	21	26	17	20	13	76	22	57	74	59	30	42	24	28	32	31	26	26
	Vav2	582	588	612	593	688	520	454	735	557	840	506	792	499	725	605	627	439	610	652	496	844	520	715	423	429	647	505	513	454	435	521	472	479	407	600	479	490
	Ppp2cb	855	910	859	759	831	869	1044	838	1161	1134	1035	1347	1439	857	799	946	1237	1117	1103	1099	749	1150	1156	1038	1288	847	1032	1126	1089	746	592	495	921	1038	806	913	746
	G0s2	78	109	122	93	157	273	134	123	403	195	618	150	893	721	908	301	347	303	246	374	1290	1033	711	1480	77	330	149	240	363	644	670	290	692	593	720	108	246
	Dmap1	169	176	153	143	150	154	151	177	210	237	196	218	276	204	221	185	199	215	254	191	216	279	244	248	228	208	214	187	230	183	165	113	264	170	170	178	159
	Mcu	1199	736	719	612	640	1230	1256	798	1230	940	1024	868	1736	1108	879	639	925	805	817	865	704	1491	1148	1550	1235	1054	1102	1201	1800	725	417	271	1483	1145	700	880	482
	Bcr	1878	5958	3613	3963	3140	1737	2834	2132	1017	1413	904	1556	1173	992	954	841	904	797	962	838	1016	1301	1054	1346	1309	963	1038	1084	1159	820	687	620	1011	974	735	867	854
	Fxyd5	1841	2477	2033	2139	2171	2338	1498	2059	3103	3037	3367	2792	3166	2556	3016	3563	4449	3361	4356	3049	4642	2150	3902	3113	1719	2800	1951	1961	1886	1979	3032	2167	2462	1998	4013	2140	3942
	Kcnd1	64	86	83	78	51	58	54	44	19	44	59	46	32	31	42	15	21	32	29	29	27	17	12	15	40	11	16	20	9	16	31	25	29	14	17	15	21
	Tfcp2	163	213	188	186	177	119	185	173	78	118	147	131	151	87	108	96	80	65	109	80	91	102	75	74	148	85	105	138	149	74	58	48	93	89	69	76	75
	Pou6f1	393	537	527	589	537	328	419	425	392	607	434	617	321	322	384	426	592	514	652	293	514	299	370	286	440	439	475	440	311	236	300	391	288	292	445	383	1042
	Ubp1	1038	897	920	1050	904	914	864	878	1137	1460	1170	1230	1066	946	1122	1184	882	1028	1201	1075	1024	1289	1255	958	1032	927	1100	879	1015	931	728	649	1052	907	863	912	775
	Nuak2	571	689	703	699	700	791	514	566	838	945	844	868	1199	804	1011	716	787	890	736	893	1364	1208	1844	1213	727	876	750	843	801	857	1049	596	899	754	781	764	550
	Ick	953	478	723	532	416	811	1022	563	806	710	745	664	1170	775	669	490	568	609	504	628	456	1054	727	1094	913	709	849	936	1499	512	241	158	1126	875	562	629	314
	Sdhb	1428	741	878	627	725	1277	1403	885	1742	1288	1447	1195	2146	1341	1184	1395	1792	1350	1646	1434	1426	1417	1651	1684	1298	1457	1373	1478	1841	1016	888	624	1803	1424	1376	1232	1105
	Cox4i2	23	105	75	107	51	39	52	20	4	13	13	24	10	9	8	4	2	4	3	1	16	12	4	8	7	3	15	3	8	8	18	2	4	3	2	6	8
	Snap47	176	207	165	158	166	156	215	198	153	241	172	199	163	212	127	160	124	161	192	128	95	130	105	103	204	166	184	146	85	97	92	110	167	162	143	113	143
	Kdsr	553	496	494	516	408	446	614	453	365	529	380	615	487	396	315	300	313	394	278	301	303	406	354	310	471	322	381	388	389	245	220	196	313	283	284	313	273
	Vps4b	1187	752	937	967	945	1317	1084	993	1564	1520	1622	1472	1828	1321	1356	1398	1383	1374	1455	1563	1426	1561	1765	1546	1412	1281	1382	1450	1527	1008	1040	813	1519	1344	1246	1085	996
	Rps25	5151	5839	5221	4629	5335	5775	5309	4641	7330	7299	8248	7491	8164	9207	6820	6417	7996	7369	9178	7021	7301	5351	6122	5872	6553	5174	5355	6104	5707	3657	4229	3386	5031	5521	5606	5170	6061
	Taz	519	392	414	390	436	500	540	418	471	495	533	534	597	441	470	443	344	377	389	443	414	486	445	404	477	340	488	458	497	337	285	217	496	425	368	438	313
	Kif19a	94	65	66	83	89	33	44	114	48	98	77	114	66	65	75	54	56	66	46	35	60	59	43	32	66	54	59	62	21	47	30	51	57	54	62	44	39
	Aldh3a2	1095	949	890	801	827	1151	1058	934	888	1036	914	1052	1193	886	828	641	842	703	705	701	654	864	850	907	1117	799	999	983	1066	557	471	436	998	701	728	754	523
	Tmem115	610	654	609	563	525	605	609	496	697	722	721	590	732	532	559	555	717	628	666	612	676	742	677	736	707	529	591	683	575	456	381	301	614	571	517	463	608
	Hyal2	301	215	227	232	163	340	277	143	274	240	284	237	444	256	279	180	253	172	209	234	157	404	243	438	325	272	324	270	483	197	121	84	363	304	181	224	108
	Ifrd2	297	196	195	184	269	445	277	233	566	427	474	397	582	428	459	342	420	358	382	709	237	763	467	783	457	294	386	482	603	483	217	128	466	594	391	408	248
	Hyal1	93	117	92	119	81	72	103	80	37	65	47	51	47	45	46	34	18	41	23	39	25	94	39	35	101	34	59	33	59	36	20	20	51	34	36	35	10
	Tusc2	214	183	212	229	184	220	223	176	205	206	170	229	267	167	178	143	163	219	138	172	212	224	194	126	185	151	175	203	219	104	107	111	230	199	146	157	126
	Nprl2	158	89	108	135	124	170	132	116	139	162	153	139	186	136	144	191	158	164	200	159	153	147	92	173	159	125	171	125	115	108	71	73	144	162	148	123	192
	Rassf1	509	642	502	623	439	450	460	415	371	479	516	464	483	384	332	342	342	328	359	401	365	564	487	398	533	328	419	354	362	314	248	192	364	315	280	325	252
	Epn3	439	80	167	138	105	336	272	162	273	267	189	242	460	279	219	135	176	222	201	246	113	523	283	434	359	210	264	349	509	175	52	29	355	351	174	207	136
	Slc3a2	4366	4529	4867	5262	4490	4197	3713	5649	5619	7009	6352	5331	5782	4782	5076	5089	6237	5775	5691	5048	6120	4212	6470	4506	4258	4447	3941	4624	3132	3840	4810	4601	3720	4051	4964	4217	5496
	Nxf1	1993	1735	1787	2124	1885	2000	1474	1432	1874	2305	2039	1934	1671	1466	1888	2009	1643	1812	2347	1952	1964	1848	1973	1516	1744	1564	1840	1530	1564	1358	1178	1080	1692	1494	1521	1499	1697
	Stx5a	1576	1279	1453	1545	1313	1342	1440	1427	1272	1828	1335	1561	1322	1161	1384	1194	1195	1190	1172	1481	1347	1185	1306	1025	1542	1072	1226	1089	1085	937	869	868	1152	1055	1061	1179	1129
	Tnfrsf13b	732	471	738	609	750	309	605	1027	601	885	798	1123	339	750	843	521	282	514	362	590	518	264	398	317	564	517	585	682	124	469	402	893	563	780	470	667	444
	Spire2	376	81	155	91	94	292	325	144	357	346	351	271	559	318	307	202	245	273	255	333	215	699	422	621	387	347	444	445	730	302	117	59	566	447	256	297	156
	Prox1	159	61	110	104	141	55	121	165	29	78	43	109	59	92	54	26	40	28	17	12	46	30	32	27	48	35	33	54	31	27	30	16	33	23	24	39	33
	2610507B11Rik	4027	2848	3012	2742	2772	3787	4458	3055	4653	4099	3837	4319	5705	3747	3848	3765	4225	3916	4236	4150	3626	4830	4533	5226	4800	4052	4066	4446	5341	3225	2688	2049	4842	4436	3814	3645	3226
	AI597479	162	146	132	132	130	158	176	147	170	189	143	179	172	157	121	139	147	145	171	184	109	179	154	135	207	125	157	139	198	105	94	69	154	134	134	142	133
	Tmem86a	90	179	132	131	135	119	145	124	66	86	69	188	121	93	66	61	39	88	43	57	122	39	101	86	80	45	52	52	43	43	57	44	30	44	32	82	80
	Tex14	112	83	80	98	57	71	43	69	45	83	51	69	27	54	54	42	38	30	30	57	60	13	39	39	72	57	30	32	22	41	34	31	52	41	45	39	26
	Ifi35	207	301	283	241	247	293	212	251	358	337	395	305	376	366	357	373	403	414	425	405	464	408	316	333	230	305	269	394	339	303	353	196	388	342	353	306	324
	Rdm1	152	179	159	170	109	89	131	150	97	149	111	166	107	99	95	140	122	127	164	98	82	92	83	78	136	114	108	94	103	59	60	73	93	114	89	75	93
	Nedd8	611	614	610	470	564	675	606	539	971	831	978	732	1088	923	765	804	1030	914	973	987	880	937	981	1083	791	721	758	831	1030	580	654	380	904	818	835	691	794
	Gosr1	554	557	576	537	536	605	621	506	690	839	666	669	822	610	585	666	647	619	678	613	645	698	846	676	738	634	676	701	769	448	431	398	629	613	571	588	497
	Mrpl52	471	379	406	327	371	582	507	352	599	570	708	501	825	735	525	563	612	535	662	665	527	652	511	635	549	455	552	636	705	371	393	213	570	561	532	481	466
	Kansl3	1487	1384	1371	1414	1339	1324	1338	1181	1475	1557	1399	1544	1567	1116	1305	1255	1392	1465	1528	1244	1400	1580	1540	1313	1412	1291	1268	1288	1288	1010	845	760	1307	1135	1113	1130	1221
	Ebf3	73	194	127	155	161	83	108	105	11	55	21	62	18	26	24	13	6	21	12	15	17	15	2	5	27	17	4	42	13	22	38	13	17	10	9	16	32
	Faf1	734	620	684	565	767	790	756	743	885	909	980	952	991	759	728	866	884	803	1017	935	712	828	976	836	809	769	866	884	946	581	518	484	813	894	810	652	620
	Mettl16	307	360	333	298	349	353	305	359	486	380	405	407	413	313	424	381	392	345	394	495	283	369	342	477	386	337	422	383	425	244	199	172	380	434	368	381	336
	Apol7a	24	0	9	6	7	31	22	17	78	44	60	22	59	34	35	58	57	68	79	51	45	76	60	69	17	65	65	56	105	42	19	3	139	99	77	50	31
	Pigyl	94	73	106	39	68	79	87	84	91	113	117	115	130	117	84	101	117	105	118	102	74	89	137	83	109	68	100	104	112	58	71	38	120	76	75	73	68
	Rbm25	2233	1951	1953	2089	2351	2076	1718	1823	2557	3077	2561	2477	2094	1901	2419	2552	2188	2230	2581	2572	2416	2416	2519	2049	1920	1960	2054	1943	1902	1584	1471	1354	1962	1775	1780	1771	1847
	Psen2	410	422	401	430	424	404	347	422	426	586	414	539	594	459	551	444	599	417	498	505	602	427	557	506	412	450	418	438	403	407	394	388	438	423	460	470	543
	Plcd1	388	430	325	270	255	367	432	295	252	203	148	181	323	137	165	121	261	229	145	178	180	240	204	213	285	244	251	254	390	115	120	84	345	264	172	189	125
	Fads1	743	1034	789	762	755	869	803	669	615	725	730	790	1335	778	751	545	620	466	608	811	510	1432	778	1505	680	606	688	805	1137	563	378	344	838	842	475	691	439
	Lmbr1	175	191	209	205	168	141	232	139	131	136	144	221	150	139	78	61	74	138	111	92	69	157	61	123	159	92	105	124	104	79	41	53	134	95	53	109	59
	Tnfrsf22	70	114	73	109	99	99	52	78	66	80	60	57	54	61	60	117	46	59	80	51	67	44	36	52	62	78	60	54	35	26	27	20	26	40	56	42	78
	Cars	1033	852	944	944	1022	1008	621	931	1151	1172	1157	941	962	778	1151	1142	1163	1035	1302	1449	951	1080	1061	1026	802	767	909	866	1022	867	618	629	1032	1052	880	893	834
	Wnt2	33	97	59	64	60	54	78	56	7	14	21	29	20	21	14	4	5	0	3	3	2	3	1	3	36	6	7	18	3	2	7	12	0	7	3	4	6
	Kdelr3	519	512	551	435	413	385	454	414	238	453	338	338	316	382	292	194	182	168	226	299	168	322	222	294	432	145	254	292	243	152	133	138	267	294	176	237	104
	Apip	121	94	92	94	93	80	70	72	80	118	125	111	89	100	79	73	106	70	137	93	118	75	105	82	97	72	73	77	99	67	53	53	80	84	81	78	83
	Pdhx	201	151	143	151	151	200	204	145	255	214	257	219	306	250	235	183	244	219	253	268	203	428	229	312	203	215	256	276	336	205	113	81	300	289	209	199	161
	Vac14	669	578	666	654	749	693	561	700	974	1066	922	955	990	731	868	953	957	881	958	962	881	941	996	912	727	820	717	845	854	729	635	526	772	828	822	813	870
	Mcoln2	391	167	310	273	302	367	365	302	361	429	378	535	476	390	313	285	230	226	219	401	218	391	229	362	420	298	383	410	387	228	146	165	352	368	249	304	204
	Slc5a1	804	175	382	196	297	869	980	412	960	689	823	894	1450	767	474	589	698	775	625	721	446	1153	771	1182	1376	787	1040	1180	1680	614	266	58	1286	1053	627	776	266
	Akt1s1	473	510	523	454	400	607	544	433	658	540	617	589	768	551	504	512	598	484	519	671	422	934	575	823	620	456	489	597	835	465	252	178	646	646	409	482	402
	Tbrg1	1218	963	1075	990	1126	1453	1223	1029	1691	1488	1661	1647	1979	1504	1318	1249	1564	1354	1617	1551	1200	1509	1456	1525	1571	1260	1471	1642	1616	966	762	662	1583	1539	1145	1283	1211
	Adssl1	140	106	130	107	144	147	112	105	219	221	180	209	261	219	376	175	206	152	153	281	406	214	329	258	98	210	164	225	87	211	302	248	236	237	233	237	145
	Brf1	715	673	613	721	684	640	581	596	602	757	640	778	696	637	726	679	566	525	662	594	674	601	609	514	656	570	719	585	549	504	495	400	523	495	500	510	503
	Vipr2	225	243	300	264	228	107	356	244	43	168	59	161	89	106	64	27	38	41	22	35	33	67	24	47	127	29	52	65	69	15	49	39	42	32	33	46	29
	Odc1	11063	10806	11062	12490	10857	9846	6916	10187	10191	16065	12379	12871	12002	10109	10376	9094	10598	10115	10187	9365	13403	7023	10009	7432	9257	8480	8874	9456	6225	6055	8006	10240	6239	6870	7229	6845	9568
	Thg1l	135	113	96	61	115	150	87	90	262	170	215	155	235	153	148	148	174	181	192	188	154	188	182	201	170	141	136	174	156	106	111	57	144	177	135	123	130
	Adam19	1853	3288	2722	2662	3121	1280	2731	2682	2351	3109	2318	2498	1879	2180	1972	3212	3378	2717	3153	2506	2193	963	1798	1297	1577	2046	1597	1681	1550	1435	1960	1794	1592	1500	2833	1616	3946
	Pabpc4	1639	1278	1369	1447	1560	1893	1634	1348	2285	2425	2268	2295	2684	1866	1922	1933	2166	1961	2025	2294	1521	2772	2191	2445	2358	1804	2061	2232	2093	1627	1073	1077	1852	2164	1704	1960	1509
	Exoc3l2	212	559	608	734	390	306	339	219	18	83	10	140	43	54	47	7	27	16	12	14	33	36	26	20	87	18	32	28	18	14	33	23	3	8	9	30	19
	Sugp1	604	559	537	606	582	594	590	525	770	879	804	828	779	628	776	766	687	708	805	732	674	717	731	666	703	665	684	602	620	523	509	484	754	740	659	604	706
	Dhdh	129	198	151	170	129	97	151	135	55	104	72	133	61	91	58	38	67	74	72	82	101	36	72	35	92	55	46	80	30	44	61	64	27	50	59	71	71
	Zfp790	189	221	240	225	166	193	218	157	248	259	195	216	238	106	214	114	175	165	168	290	147	193	220	194	239	162	198	161	154	141	91	109	174	169	145	184	184
	Fuz	99	146	91	143	107	80	83	90	107	128	103	100	83	119	104	108	102	98	99	77	93	52	75	57	79	80	73	81	74	67	61	79	82	80	91	95	71
	Pgam1	503	414	385	305	408	646	514	336	982	554	765	557	992	522	738	945	1113	811	1122	1154	920	1028	1137	1066	617	775	649	765	1137	643	611	309	1028	958	1010	647	849
	Evi5	507	629	573	542	542	597	631	653	287	367	319	476	398	393	315	215	209	212	190	278	223	315	293	329	392	241	349	294	402	182	168	194	328	348	241	253	179
	Evi5l	291	391	348	337	296	235	366	343	218	257	201	298	221	265	187	127	180	146	178	146	192	169	236	144	255	180	227	199	215	126	150	147	171	163	149	158	138
	Snapc2	169	183	157	169	144	170	143	141	161	185	148	189	243	134	161	121	214	193	200	174	194	166	220	165	188	142	143	193	144	110	102	117	123	150	159	147	119
	Git1	1045	1274	1242	1179	1153	1232	1226	1019	1130	1193	1073	1189	1397	982	1017	965	1158	1066	1014	1075	1078	1335	1316	1325	1199	995	1064	1139	1168	823	680	533	1100	1030	936	884	894
	Gltp	922	753	752	679	671	983	856	800	1264	1156	1218	1174	1627	1053	1179	1317	1586	1172	1509	1286	1481	1253	1536	1441	1083	1330	1138	1334	1486	985	999	793	1332	1362	1337	1169	1283
	Bnip2	537	912	639	772	664	597	506	567	588	661	630	612	569	564	549	701	641	599	679	654	858	433	691	428	559	537	517	489	389	400	616	425	515	408	665	451	606
	Ccnt1	1330	1308	1184	1308	1223	1158	906	1072	1328	1361	1355	1275	1277	992	1169	1119	1234	1206	1364	1268	1206	1131	1430	1087	1095	1070	1118	1104	902	830	890	917	971	982	1143	959	1228
	Scarf2	482	1185	747	651	656	400	739	603	100	218	158	358	165	233	161	58	87	137	65	52	85	39	55	50	318	87	75	178	97	45	96	78	60	51	60	68	63
	Brms1l	120	151	133	154	132	135	136	109	148	105	115	129	104	87	106	140	82	119	116	128	86	105	119	93	77	73	108	101	111	76	65	57	94	84	70	88	90
	Med15	1112	1057	1036	1061	1073	1154	1082	1105	1663	1804	1538	1542	1664	1384	1326	1719	1741	1629	1843	1546	1545	1432	1705	1548	1352	1373	1442	1320	1587	1123	926	741	1228	1168	1431	1186	1295
	Dhdds	701	630	667	610	682	600	606	715	712	741	681	798	695	646	674	479	618	541	615	765	554	688	607	695	745	551	615	587	561	490	452	502	745	692	558	596	529
	Crybg2	471	151	233	287	186	472	416	299	471	512	378	396	635	422	398	271	308	403	334	394	233	763	434	577	621	413	519	496	743	386	171	99	653	484	330	334	214
	Ubxn11	100	76	91	116	89	61	83	96	106	163	93	103	93	72	132	119	112	101	129	55	131	87	99	52	90	73	91	63	60	70	67	93	51	59	69	71	107
	Tjap1	497	475	470	558	516	441	434	463	748	915	680	641	649	637	595	744	848	740	842	754	823	680	758	587	503	615	564	560	566	493	587	445	583	554	645	544	709
	Ehf	2560	819	1710	1320	1121	2498	3225	1761	2605	3492	2816	3708	3997	2680	1722	1654	1971	1841	1714	2515	741	3869	2410	3440	4710	1873	3289	3522	3265	1713	634	449	2948	2948	1451	2451	1048
	Rpl15	3430	3512	3386	3062	3527	3955	3659	2924	5296	5021	5659	4928	5673	5114	4110	4574	5540	5057	5700	4912	4619	4378	4023	3849	4484	3733	3989	4607	4059	2712	3143	2388	3815	4033	3962	3902	4012
	Tmem167	409	292	290	274	310	359	299	315	533	490	515	531	470	472	468	463	475	428	510	530	359	386	419	414	418	340	464	474	454	290	329	268	432	420	370	364	416
	Steap4	304	228	292	379	216	493	175	269	383	446	345	310	746	511	574	239	249	385	211	323	560	736	396	750	267	325	318	491	518	544	531	290	410	376	477	193	275
	Mplkip	124	134	135	142	116	136	125	129	150	153	156	176	140	109	109	141	106	154	153	151	104	162	157	103	181	97	134	113	114	75	66	86	136	108	97	115	104
	Kif11	588	289	395	295	649	716	412	464	1211	880	968	915	1270	748	1004	1447	1356	972	1385	1377	904	1158	1190	1180	960	830	975	1063	1252	889	637	631	1043	1261	1136	999	1005
	Rpa3	131	83	92	71	114	136	121	133	223	176	268	189	256	247	164	190	170	147	289	184	152	182	194	231	201	144	172	161	172	124	111	66	173	175	132	177	140
	Mlkl	193	144	162	117	173	275	173	149	428	270	403	255	556	331	268	308	443	347	391	445	295	495	434	611	273	366	345	446	615	329	180	95	568	525	436	273	280
	Tnpo3	1057	895	907	935	935	980	902	864	1157	1248	1187	1233	1329	922	1085	1071	1077	1013	1069	1163	961	1435	1080	1210	1090	876	1084	1087	1160	829	721	592	999	1008	892	1008	863
	Ttll5	477	445	400	431	430	367	391	404	485	508	457	479	457	355	430	474	384	484	459	485	416	518	409	444	444	392	436	443	495	341	241	229	454	457	330	403	408
	Zfp715	336	355	312	339	291	293	227	238	236	314	279	351	245	262	285	243	185	207	233	224	208	224	188	170	282	195	279	204	190	156	176	200	227	187	185	207	184
	Cdh23	67	40	90	92	134	71	50	104	159	144	161	128	110	144	163	137	67	106	109	150	164	93	228	95	87	119	88	83	56	139	100	115	126	99	86	112	84
	Rps5	7183	8462	7444	6848	7771	9002	7937	6784	10653	10107	11158	10811	11649	10198	8691	9330	12378	10778	13141	10142	10373	9332	8530	8509	9678	7784	8210	9338	8613	5824	6184	4841	7636	7923	8409	8009	9606
	Podnl1	180	150	156	170	119	109	100	138	470	409	419	244	137	140	127	225	256	137	239	71	396	150	221	179	252	308	255	249	176	47	92	61	71	69	175	82	186
	Adgrl1	757	1497	1223	1102	1074	619	1024	862	473	773	527	739	535	477	428	548	574	586	529	366	414	282	415	295	592	442	416	351	301	256	380	382	261	246	416	340	499
	Amotl1	1699	3630	2689	2856	2369	1448	2855	2586	253	957	516	1477	664	773	513	171	241	295	126	198	306	327	172	312	1144	205	337	477	276	201	302	288	186	233	180	272	162
	Etv5	739	522	802	819	604	585	828	756	359	1090	511	774	628	880	435	323	280	299	283	432	264	544	345	436	692	253	464	494	347	242	206	227	297	399	220	380	217
	Gfod2	89	69	59	67	66	125	71	77	94	82	81	71	170	102	86	72	112	71	96	73	53	127	100	148	103	88	118	79	138	86	36	16	117	130	68	75	57
	Enkd1	56	54	36	65	61	56	55	44	70	76	75	91	98	51	59	113	92	62	84	85	50	91	80	105	70	67	56	65	62	41	30	29	38	90	53	79	68
	Atp6v0d1	1175	1104	1121	1048	1113	1152	1144	1010	1292	1425	1189	1335	1423	1203	1236	995	1197	1241	1143	1265	1551	1156	1378	1320	1183	1123	1139	1081	1134	923	956	848	1205	1061	1098	866	1043
	Ptprs	2176	3667	2482	2506	2248	2019	2048	2083	1123	2303	1236	2198	1444	1274	1029	985	1123	1258	1088	909	1292	1011	952	739	1856	1118	1131	1276	1015	634	823	833	818	732	876	976	828
	Slc41a1	1024	1651	1400	1587	1390	1094	1051	1209	1370	1770	1411	1443	1170	1131	1503	1533	1366	1429	1468	1398	1195	1110	941	972	1282	1155	1129	1311	1045	948	951	990	950	1067	1172	1163	1394
	Fer1l4	32	2	5	1	2	22	2	2	63	13	52	9	98	28	97	43	44	14	26	84	72	91	35	157	6	97	75	86	263	56	12	3	148	85	39	32	16
	Iglon5	52	101	85	87	69	35	59	62	12	42	29	46	12	26	5	4	11	13	3	5	11	6	11	12	39	10	16	12	11	6	28	12	9	15	4	6	5
	B4galnt2	1219	140	342	254	125	1823	550	957	1512	639	606	458	1973	1262	724	608	1126	983	1051	857	964	1297	1284	1486	998	1330	1093	1013	2497	825	542	145	2035	1121	638	999	362
	Zfp651	310	618	451	432	390	274	400	322	74	190	103	223	120	171	112	46	52	60	30	33	75	61	50	41	157	78	39	82	54	41	73	75	33	30	38	54	60
	Nelfb	842	683	737	729	638	811	818	691	849	908	762	809	975	719	740	799	838	797	860	834	810	832	968	830	877	780	752	839	859	574	543	442	796	720	698	688	756
	Card14	134	52	59	55	52	163	186	82	244	158	200	157	308	142	194	180	200	144	176	230	119	403	196	379	215	209	212	227	456	255	66	42	381	300	211	172	70
	Tmem175	130	128	151	136	119	123	156	139	121	151	158	146	147	84	116	108	130	104	114	117	121	91	97	77	114	124	108	138	114	89	90	77	102	72	89	87	79
	Bcas1	163	78	138	200	149	306	240	159	164	304	277	302	305	196	135	135	142	196	141	205	54	443	168	253	464	147	347	284	258	153	51	55	251	236	121	290	147
	Tango2	208	186	166	153	133	172	243	171	183	196	241	253	241	177	153	211	193	210	185	178	196	142	128	168	254	169	194	185	177	97	97	98	194	138	152	128	161
	Aldh1a2	270	473	326	366	198	115	226	331	44	281	89	168	71	125	116	69	81	195	114	90	116	33	25	45	158	73	30	76	86	73	202	88	130	81	182	21	270
	Ndufs2	2270	1686	1673	1538	1497	2608	2548	1680	2533	2139	2485	2140	3473	2283	2006	2044	2730	2073	2369	2357	1969	2631	2275	2652	2456	2057	2339	2447	3288	1624	1360	874	2830	2269	1957	1858	1557
	Atraid	347	299	265	294	233	258	397	284	218	279	239	381	366	272	202	178	189	166	172	169	213	160	176	206	293	192	215	291	218	110	127	146	238	214	176	149	152
	Cad	1736	1287	1546	1264	1733	1510	1395	1682	2121	2140	2091	1896	2210	1660	2042	2542	2424	1952	2289	2641	1346	2554	1965	2366	1741	1601	1762	2190	2144	1702	1085	1214	1928	2598	2215	1884	1850
	Lypd8	12905	1424	3227	654	1267	11280	28859	3826	17386	6154	8789	4146	18572	8561	7244	5520	11727	9950	8862	6929	8738	8543	8902	14844	19309	12967	19235	16295	21073	5690	3697	667	20130	12282	8422	6260	3023
	Sh3bp5l	360	276	306	271	269	263	329	218	382	319	285	249	429	293	259	259	319	280	326	349	237	492	320	404	353	294	286	315	359	231	177	151	395	280	237	298	237
	1810065E05Rik	1342	16	194	22	4	4450	223	1464	1563	250	290	52	4459	1951	499	424	1200	1027	873	151	1216	468	1519	887	343	1397	1120	902	1795	544	717	73	1699	690	636	734	141
	Atad1	878	664	667	627	728	811	888	776	1008	967	899	1157	1227	923	765	923	879	877	923	929	777	803	928	778	947	730	847	1028	978	599	590	530	887	833	804	725	748
	Pten	1692	2254	1969	1820	2049	1609	2049	1874	1954	2259	2023	2735	2165	1846	1873	1802	1579	1486	1744	1786	2049	1660	2273	1959	1929	1779	1876	1835	1825	1490	1652	1314	1892	1754	1699	1570	1484
	Pea15a	1708	2167	1679	1841	1522	1118	1286	1528	721	1077	958	1202	860	848	802	739	899	780	839	646	1088	607	761	561	802	584	598	675	551	423	743	629	581	472	628	628	825
	Timm23	518	452	417	383	507	570	441	446	943	802	900	655	939	807	723	841	948	875	1030	1011	780	911	760	846	723	735	630	736	831	542	487	352	792	752	812	646	722
	Tnfaip8l2	68	41	48	76	78	63	35	51	228	103	203	86	113	118	156	271	325	249	418	236	244	142	192	102	75	162	105	114	109	74	121	69	154	148	279	95	268
	Trnt1	405	376	392	406	463	427	306	342	472	545	534	515	560	426	519	534	444	461	547	543	471	385	570	442	463	334	390	409	372	297	320	333	383	376	405	313	470
	Ehmt2	2048	1943	1837	2005	1896	2144	2326	1884	3015	3123	2873	3047	3594	2479	2358	2445	3039	2738	2929	2706	2436	3405	2857	2995	3251	2676	2735	3101	2758	2243	1934	1668	2756	2623	2348	2672	2481
	Elof1	410	281	304	279	323	486	398	326	530	520	527	472	721	699	511	441	527	447	599	632	583	559	553	593	512	432	509	495	726	336	326	241	617	659	472	449	427
	Med16	611	545	541	607	470	622	542	545	767	684	579	666	853	582	530	653	752	630	713	614	593	688	615	647	647	551	615	737	663	483	428	295	651	619	634	554	509
	St3gal1	1324	2289	1828	1976	1885	1814	1339	1987	2385	2868	1995	2243	2104	2010	2379	2290	2258	2271	2003	2546	3407	1806	3392	2208	1130	2090	1378	1814	1403	1541	2738	1912	1614	1577	2116	1450	2111
	Tmem259	1260	1202	1158	1185	1123	1225	1301	1117	1535	1494	1465	1525	1556	1189	1299	1306	1577	1426	1546	1382	1465	1564	1443	1555	1388	1394	1369	1347	1550	1091	960	796	1470	1184	1290	1260	1257
	Rnf170	96	83	80	73	81	102	102	94	114	109	126	127	128	128	81	90	117	79	79	76	97	109	96	96	150	82	92	115	125	51	40	42	123	76	51	61	66
	Clip3	436	996	622	629	528	332	587	498	113	264	170	317	134	158	141	114	137	160	150	65	133	68	34	59	273	119	108	141	71	49	126	89	58	60	112	86	138
	Dedd	80	61	46	86	92	91	96	60	93	75	108	91	82	60	110	98	73	95	117	121	96	102	95	84	84	90	86	73	74	72	46	45	80	76	74	73	50
	Mcemp1	44	114	63	93	63	98	35	43	164	176	230	95	389	186	311	217	281	165	181	273	466	322	462	472	64	185	90	155	179	219	462	154	339	217	281	154	160
	Nit1	405	311	278	230	283	319	399	276	308	325	276	349	359	310	279	278	331	233	362	281	274	293	292	262	397	262	319	323	424	202	194	147	340	313	291	243	229
	Pax5	68	101	190	131	805	135	88	55	263	217	190	760	81	292	999	380	128	417	710	129	1321	512	752	501	93	518	593	339	56	411	382	702	138	165	417	486	457
	Prdm15	313	286	313	277	292	246	249	278	369	371	366	384	371	264	303	311	213	276	288	283	223	348	298	260	351	312	349	302	310	224	143	171	351	283	186	303	238
	Rnf168	316	308	271	277	309	337	305	292	426	382	409	425	428	265	248	368	387	355	414	351	250	365	384	332	402	282	359	329	331	236	181	140	334	334	312	279	284
	Chp1	2397	1853	1741	1597	1668	2490	2308	1815	2785	2335	2402	2160	3096	1979	1977	2364	3318	2434	2633	2373	2558	2107	2955	2470	2188	2361	2347	2372	2638	1457	1807	1305	2696	1921	2378	1881	1931
	Trpv4	103	162	122	145	106	85	111	126	47	54	32	86	36	55	40	29	64	40	22	22	53	24	44	34	32	49	29	34	22	5	39	38	22	21	16	28	17
	Klhl3	41	52	67	72	59	33	74	57	59	75	54	63	72	40	69	91	57	110	94	92	57	36	76	34	74	68	48	54	68	46	64	39	55	52	88	72	125
	Tvp23b	454	249	319	311	250	382	459	370	335	385	324	438	352	381	273	221	275	242	276	320	204	272	234	254	486	261	331	385	332	178	167	171	333	274	176	240	202
	Dnajc7	987	746	839	813	868	917	836	797	1335	1079	1199	1278	1321	888	1079	1263	1135	1150	1297	1156	1143	1110	1122	1176	1046	1166	1141	1073	1110	822	767	678	1215	1009	973	1084	1195
	Cacybp	603	506	486	542	565	817	379	426	830	699	880	664	749	500	826	839	812	746	981	1035	581	800	617	771	567	530	571	573	658	366	379	288	616	869	630	624	794
	Cluap1	61	78	90	64	85	89	61	47	96	69	82	81	98	107	77	79	64	75	65	63	62	92	40	60	88	62	67	84	66	25	56	45	44	49	47	33	54
	Pigl	94	80	94	81	90	115	107	98	90	117	95	140	124	125	88	69	83	94	100	88	70	89	68	78	93	89	89	72	72	57	68	54	80	90	63	79	81
	Ndufa2	591	462	479	410	452	685	577	478	930	655	773	605	940	880	720	786	887	805	838	865	866	830	699	777	685	633	613	674	711	464	561	412	772	679	674	632	696
	Pam16	136	182	139	143	106	119	141	137	140	104	148	156	91	113	110	104	143	139	117	124	121	127	77	96	141	81	98	86	104	70	73	57	128	113	119	72	100
	Glis2	510	1060	733	739	697	437	745	677	124	408	191	467	173	265	168	108	211	149	118	104	132	95	52	60	382	108	105	141	113	78	152	143	99	82	96	83	91
	Cox6c	1852	938	1191	797	1001	1726	1744	1132	1914	1427	1913	1514	2111	2107	1397	1258	1661	1505	1610	1599	1312	1422	1545	1477	1890	1372	1694	1580	1875	871	1010	640	1859	1479	1342	1252	1065
	Bicc1	947	1429	1174	1098	1072	783	1259	1081	194	576	317	696	316	585	302	149	219	330	156	131	244	72	90	90	540	155	117	318	219	133	298	205	147	124	185	149	180
	Ube2z	1425	1626	1480	1404	1558	1531	1474	1374	2451	2246	1888	1885	2346	1571	1784	2161	2371	2009	2365	2242	1938	1824	2037	1864	1742	1819	1952	1904	1971	1248	1347	1136	1744	1736	1940	1562	1843
	Tmem87b	783	627	619	676	534	616	837	589	597	650	689	778	780	572	541	422	382	447	415	524	465	697	557	616	762	522	694	667	728	402	327	235	692	530	413	514	331
	Anapc1	1753	1798	1657	1618	1797	1770	1760	1681	2369	2487	2191	2311	2442	1727	1892	2250	2391	2281	2333	2418	1725	2321	2100	2183	2256	2037	2164	2318	2301	1577	1225	1173	2108	2076	1982	2034	1913
	Mertk	456	371	343	438	258	349	647	362	315	254	188	310	309	294	163	148	275	261	216	125	317	206	302	216	345	267	297	267	310	192	187	183	313	158	174	168	178
	Tsg101	601	542	465	422	396	589	584	490	797	664	779	707	855	651	559	635	708	667	799	599	722	614	709	689	727	571	663	695	719	423	361	368	604	599	556	536	516
	Hps5	724	565	514	526	411	534	634	491	514	562	506	625	674	535	502	496	440	474	515	393	626	568	554	486	651	499	589	465	578	472	432	350	554	411	377	470	414
	Map3k4	903	788	760	732	697	760	889	719	975	1036	953	950	1245	749	885	872	960	910	891	782	835	1117	923	1118	1039	974	1001	965	1113	777	570	451	1005	950	801	834	782
	Piezo1	1782	3048	2610	2611	2363	2401	1840	2133	1790	2286	1923	2231	1696	1721	1742	1828	1797	1877	1875	1691	2076	1899	2017	1703	1730	1800	1459	1569	1471	1539	1648	1444	1629	1586	1526	1408	1776
	Blk	140	116	221	230	478	152	101	122	183	243	236	477	111	279	506	167	44	239	291	88	603	287	362	240	159	288	412	118	78	298	218	283	72	96	185	245	189
	Rnf166	407	425	348	436	264	312	369	326	552	494	670	449	625	505	468	586	775	649	751	423	613	373	403	371	454	499	463	387	413	282	417	405	418	411	486	428	605
	Ankrd28	662	640	503	575	688	797	726	727	715	871	688	888	982	709	567	650	566	643	606	728	514	755	642	741	734	593	665	757	701	540	379	379	709	708	516	475	484
	Ankrd52	1275	881	1022	991	967	1264	1095	889	1995	1788	1670	1564	1897	1362	1598	1833	1774	1688	1721	1813	1553	2045	1647	2162	1640	1733	1670	1848	2159	1301	1034	952	1817	1857	1711	1575	1607
	Pkd2l2	123	87	103	93	76	60	100	98	94	85	77	100	65	74	72	81	56	65	61	59	101	74	54	64	101	56	73	78	68	54	51	45	56	65	43	55	52
	Srp19	356	247	285	233	303	346	201	272	503	474	488	509	423	407	473	453	493	433	530	675	373	394	394	431	371	300	378	353	419	310	255	271	426	482	373	347	322
	Wdfy2	449	501	502	512	585	350	458	551	526	843	676	789	461	474	409	380	523	417	385	298	760	438	606	465	573	533	523	474	408	376	409	359	375	365	362	287	529
	Rbsn	558	653	642	596	674	569	599	647	605	788	709	748	682	570	623	554	587	587	634	583	579	583	686	630	623	452	576	575	580	404	375	367	515	592	531	515	484
	Mrps25	206	178	197	143	169	204	189	160	259	195	252	213	314	219	231	225	208	236	241	279	194	388	214	287	245	195	207	258	279	179	143	97	237	262	242	163	165
	Dguok	187	182	162	187	164	143	169	160	169	174	200	212	231	168	149	165	171	185	158	112	128	116	137	118	156	120	125	146	129	103	105	86	135	110	118	141	197
	Camta1	209	202	160	160	197	131	244	125	158	220	169	223	139	142	122	169	106	143	144	147	112	249	110	136	195	118	191	194	145	92	60	56	110	83	102	102	101
	Csf1	1500	4505	2556	2700	2349	1695	2431	2345	943	1511	1202	1844	1719	1380	1171	689	975	960	505	798	1865	1424	1675	1122	1336	618	579	1073	617	1078	1380	920	606	733	1014	521	716
	Strip1	686	708	688	617	698	720	673	663	875	850	827	981	973	697	830	783	856	844	846	778	889	891	872	938	793	764	800	778	926	618	545	440	743	768	659	686	661
	Kif1a	124	163	119	217	129	78	71	80	218	357	191	152	252	211	225	220	215	210	168	211	337	149	248	154	109	185	140	186	145	159	219	127	192	129	187	174	133
	Slc25a11	789	582	640	508	491	802	852	618	984	740	873	842	1163	768	794	844	995	868	1018	805	818	848	837	901	1011	887	824	997	1101	612	629	395	1036	812	846	698	688
	Cmc2	102	107	71	75	87	130	83	81	195	124	140	103	151	92	165	173	160	133	171	197	168	171	121	184	112	135	159	154	169	104	99	85	166	146	128	120	106
	Chfr	467	342	372	346	404	498	387	360	782	699	696	600	740	509	631	817	857	714	924	721	752	684	685	580	642	646	705	696	724	431	431	391	754	614	690	539	630
	Tex261	828	736	664	652	688	764	795	757	956	916	856	975	1061	848	796	727	975	812	920	803	824	975	776	871	1008	755	923	966	1003	591	560	486	1016	862	844	774	671
	Fam120b	544	441	428	487	460	490	522	459	503	533	464	558	518	464	386	406	439	419	395	460	405	489	530	461	582	476	554	436	472	315	279	264	498	417	376	434	355
	Tbp	214	202	241	182	215	194	195	199	229	254	263	290	249	203	214	224	258	198	304	240	271	233	283	192	230	186	270	191	191	177	161	157	214	179	241	218	218
	Psmb1	1328	1384	1285	1188	1342	1509	1468	1283	2119	1900	2238	2075	2308	2066	1719	1881	2314	1971	2458	2076	1998	1626	1648	1883	1850	1586	1654	1782	1897	1102	1289	1131	1818	1760	1787	1549	1793
	Dll1	163	591	343	288	287	214	376	237	132	225	170	347	201	157	114	65	135	107	69	99	54	191	120	105	365	72	194	200	122	96	62	34	113	161	102	210	106
	Nol3	47	83	91	55	66	69	76	63	28	58	31	51	60	29	37	15	34	34	25	28	36	40	31	44	46	31	32	39	43	22	22	14	24	40	18	24	34
	Fhod1	457	561	475	528	431	535	438	348	616	642	535	598	769	582	676	677	640	613	613	837	831	901	763	657	583	564	529	510	740	489	578	268	777	617	569	639	473
	Slc9a5	122	128	91	128	96	96	115	74	94	155	117	113	165	86	123	155	99	98	126	144	92	159	92	103	138	84	107	92	105	89	59	38	85	114	71	106	40
	Elmo3	334	164	193	182	154	360	423	164	470	333	327	285	518	318	279	237	286	308	276	331	240	508	372	436	570	364	418	458	605	326	123	90	500	410	224	360	182
	Stc1	60	195	144	131	114	79	85	42	8	19	11	33	8	11	11	1	8	14	7	5	19	11	14	11	25	22	24	19	14	4	19	5	2	7	13	3	14
	4931428F04Rik	98	76	83	62	61	92	77	90	52	72	77	62	62	49	47	81	77	63	77	52	34	73	48	47	124	59	68	79	60	72	36	23	61	59	55	67	47
	Tppp3	2870	4884	3506	3217	2441	894	2651	2754	229	1085	670	1254	612	967	353	168	328	288	147	150	567	164	290	291	801	150	208	353	204	177	330	356	199	125	204	222	209
	Msh3	384	228	283	212	261	334	270	298	301	363	311	424	378	293	271	309	241	289	310	269	223	372	269	229	314	272	268	343	263	204	188	169	267	263	203	258	206
	Tmem208	302	181	232	206	259	340	249	266	408	298	405	324	355	455	339	311	309	252	294	369	342	252	250	221	258	237	299	266	296	182	180	154	349	310	236	222	226
	E2f4	723	547	632	540	709	844	643	589	1368	1066	1169	1036	1298	954	1042	1177	1452	1138	1384	1329	1006	1525	1340	1379	971	1134	933	1144	1303	853	640	584	1171	1196	1178	964	1259
	Surf4	3508	3462	3650	3059	3546	3959	3488	3965	4965	4620	4746	4595	5001	4296	4189	4117	5048	4179	4821	4772	4250	4312	4272	4752	4339	3951	3766	4245	4544	3004	3339	2989	4358	4314	4190	3672	3767
	Surf2	230	204	205	201	241	164	210	181	199	242	258	234	275	229	241	201	280	205	253	191	213	255	194	187	256	192	224	186	207	158	104	141	188	159	174	159	203
	Dnajb9	1638	1519	1446	1776	1239	1200	910	1209	812	1160	1176	1320	833	1081	978	664	642	814	749	892	843	691	739	647	1001	654	839	701	627	635	530	752	685	770	716	832	777
	Naf1	249	243	256	311	332	304	281	261	392	432	358	415	523	316	301	265	333	309	275	250	238	354	346	364	441	241	293	423	304	304	224	151	227	342	223	278	163
	Yes1	423	367	306	326	285	364	532	310	302	373	343	485	440	308	254	197	237	233	179	247	154	418	249	335	531	228	386	366	374	204	106	89	366	298	153	260	127
	Ppp1cb	2405	2266	2111	2000	2095	2534	2546	2127	2578	2819	2813	2739	2791	2474	2200	2339	2626	2384	2667	2390	2342	2189	2440	2472	2530	2175	2456	2580	2575	1589	1454	1384	2624	2188	2075	1974	1937
	Gorasp2	2017	1441	1918	1522	1765	1829	1722	1884	2416	2366	2294	2233	2434	2149	2004	1798	2094	1858	2046	2406	1807	2135	2181	2418	2062	1825	1982	2037	2169	1517	1101	1288	2232	2374	1819	1890	1528
	Tsen15	141	125	93	110	128	116	90	114	59	78	95	113	77	104	71	46	56	56	54	109	46	122	59	79	90	43	74	110	83	67	46	28	51	64	57	66	43
	Efr3a	1072	1100	979	918	963	997	997	986	1320	1262	1341	1362	1367	965	987	1425	1423	1159	1437	1306	1087	1046	1220	1108	1219	1167	1173	1278	1371	793	781	696	1177	1177	1209	941	1070
	Trappc2l	248	231	207	205	214	212	270	211	340	336	360	292	272	307	294	256	290	316	319	320	356	235	246	266	312	242	274	315	265	211	179	169	309	318	295	206	241
	Acsf3	341	228	250	244	254	366	282	258	379	454	355	295	535	379	319	288	385	323	339	266	269	495	377	576	438	310	415	408	489	300	203	152	444	428	296	375	240
	Ddx19a	614	617	578	627	636	627	579	572	807	774	799	820	928	736	614	787	960	735	937	772	689	742	757	729	720	604	713	739	722	476	425	435	627	728	684	544	766
	Galns	498	433	425	329	521	483	500	495	646	543	566	634	576	460	555	444	546	447	503	558	595	429	567	532	545	534	500	533	461	401	390	438	556	548	531	521	447
	Gata2	174	317	272	371	227	186	193	193	141	257	82	109	99	50	63	93	71	107	30	214	85	47	59	68	68	27	52	29	26	10	25	16	77	39	40	35	34
	Entpd2	554	766	683	660	555	312	602	539	153	413	245	420	309	308	168	86	173	185	93	95	113	94	77	60	441	90	123	215	186	85	131	166	110	98	144	126	99
	Rabl6	1131	1001	1049	971	1003	1182	1015	1125	1292	1411	1329	1366	1593	1226	1288	1225	1186	1228	1193	1346	1045	1584	1283	1412	1278	1063	1244	1236	1290	1033	769	582	1246	1501	1062	1162	954
	Edf1	1496	1210	1179	1060	1117	1633	1424	1290	2166	1532	1967	1537	2175	1691	1609	1939	2330	2135	2358	2018	1816	1940	1807	2141	1582	1682	1562	1640	2051	1184	1201	988	2027	1924	1776	1615	1714
	Npdc1	844	881	776	860	622	893	857	768	455	711	503	676	744	601	442	359	433	481	374	453	280	701	462	643	818	444	548	544	702	367	279	152	603	470	304	450	273
	Fbxw5	524	431	444	433	429	443	481	413	589	605	572	603	671	507	483	503	666	572	612	537	571	568	585	609	581	534	533	569	686	432	317	315	571	487	496	483	475
	Slc25a13	268	78	104	72	82	246	178	104	259	187	231	219	455	208	195	170	198	240	220	213	146	305	316	375	286	247	273	315	408	209	105	43	342	297	210	210	140
	Ube2i	1460	1353	1345	1419	1418	1500	1115	1241	1944	2243	1997	1978	2078	1548	1807	2051	2203	1989	2263	1895	2092	1706	1982	1724	1533	1560	1684	1636	1720	1334	1369	1114	1556	1479	1866	1563	1739
	Tsr3	60	68	61	74	73	78	91	57	124	99	135	89	143	77	96	113	124	120	137	94	104	119	79	133	96	95	99	96	108	87	81	51	106	97	123	81	105
	Unkl	273	314	349	351	313	257	311	300	364	347	251	324	255	180	311	300	349	308	274	266	316	239	297	202	270	261	265	232	206	157	246	239	219	180	261	217	242
	Lrrk1	1412	2102	1616	1615	1585	1569	1741	1541	1620	1827	1683	1745	2217	1634	1646	1215	1413	1471	1410	1670	1630	2099	1760	1999	1737	1577	1531	1742	1982	1508	1298	699	1877	1740	1464	1456	1297
	Aldh1a3	238	538	350	310	281	463	370	337	90	129	101	224	116	141	83	31	89	55	44	31	40	100	53	62	189	38	53	119	84	70	56	91	48	76	47	43	47
	Actn1	1665	2677	2214	1804	2065	2317	2381	1738	2367	2972	2423	2730	3227	2116	1958	2059	2483	2239	2512	2328	1440	3493	2105	3209	2950	2276	2574	2563	3100	1854	1160	787	2479	2551	1822	2278	1928
	Sirt2	1143	1457	1259	1236	1123	1148	1300	1108	1447	1437	1374	1403	1317	1107	1265	1514	1641	1502	1521	1193	1717	1103	1465	1138	1120	1206	1116	1203	1040	814	1124	984	1111	912	1341	970	1304
	Hnrnpl	5015	4823	4506	4690	4764	5476	5302	4435	6859	6999	6791	6483	8336	5866	5955	6922	7775	6447	7799	7141	6677	7424	7452	7110	6308	5722	5983	6782	6895	4485	4082	3360	6035	6264	6371	5868	6091
	Nolc1	1312	1387	1339	1361	1464	1562	956	1194	1793	1630	1723	1601	2118	1457	1665	1416	1762	1678	1757	1844	1102	2332	1708	2349	1672	1059	1296	1502	1739	1344	769	728	1331	1941	1507	1349	1424
	Casd1	467	357	466	361	374	478	798	420	459	532	527	838	759	452	359	308	299	392	298	383	254	563	404	436	953	343	677	651	558	354	193	118	484	421	237	395	226
	Cnksr3	428	575	478	517	419	422	636	424	180	350	138	319	278	282	165	118	142	142	101	147	149	276	144	170	362	176	202	209	163	163	145	100	142	109	92	164	126
	Mtmr1	446	438	407	409	479	428	413	356	593	636	604	573	626	498	522	591	657	591	684	532	506	472	602	506	513	491	471	529	544	366	456	370	483	497	550	460	576
	Hmgb3	148	136	124	73	204	212	193	107	272	259	290	338	508	308	214	239	256	219	268	244	171	408	310	353	318	220	223	326	278	200	102	80	249	325	204	225	217
	Map2	67	65	71	76	86	48	64	49	48	78	58	69	53	69	37	42	48	89	57	50	38	23	45	42	58	35	64	64	37	19	29	31	52	65	98	51	86
	Cyp2j9	85	121	121	145	79	74	105	108	29	44	26	84	52	34	20	24	20	14	5	6	22	18	19	18	47	14	25	28	19	7	21	7	22	11	13	22	14
	Abca1	1739	1998	2024	2317	2677	6296	1749	2291	1909	2532	2109	2780	2102	2210	2245	1640	1816	2150	1501	1663	4215	2230	3514	2708	1028	1904	1388	1544	1340	1884	3192	1956	1595	1188	1449	1226	1410
	Nipsnap3b	301	254	198	222	210	308	251	271	460	341	419	326	555	408	311	340	431	362	329	373	506	337	497	413	355	393	376	370	496	245	247	157	404	441	353	327	326
	Lage3	138	102	101	85	112	135	136	128	188	157	201	153	164	188	159	113	161	173	170	144	146	171	150	144	141	157	125	182	200	104	110	73	143	177	119	146	126
	Ubl4a	474	358	361	375	347	442	482	347	536	544	519	503	618	499	432	441	536	475	529	554	468	590	446	597	640	440	455	477	554	323	280	213	524	432	381	431	401
	Gdi1	1254	1400	1275	1469	1219	1043	1277	1204	1150	1352	1266	1278	1235	1038	1288	1383	1126	1093	1241	1028	1202	1020	990	878	1257	1002	1165	1007	932	804	869	675	1004	939	972	854	967
	Sash1	2628	2837	2784	2850	2182	1277	3487	2862	922	1822	1013	2157	1620	1482	891	688	933	1037	745	709	1213	1090	1288	1117	1758	991	1212	1334	1220	784	949	762	1055	780	679	937	877
	Gadd45b	5485	8237	6073	6969	5669	4554	4084	4482	3985	5887	4830	4426	4489	4463	3852	3376	3649	3498	3077	3755	5133	3543	4019	3323	3601	3197	2860	3345	2629	2677	4221	3325	2584	2668	3131	2425	2713
	Slamf6	222	206	184	165	330	205	164	213	673	689	605	596	268	404	457	680	701	582	1057	557	538	225	343	195	397	533	587	476	373	256	287	376	381	378	665	456	1033
	Slamf1	156	102	113	183	213	176	88	151	425	376	419	310	312	208	369	524	596	438	594	323	582	272	488	255	189	366	329	285	242	231	342	378	207	222	335	193	347
	Zdhhc12	102	38	65	55	64	105	82	73	120	100	138	80	165	69	101	110	106	99	107	134	100	155	136	177	99	112	107	98	165	89	45	40	140	115	104	117	77
	Endog	70	40	64	39	15	59	62	22	92	47	77	51	66	63	70	50	69	47	63	89	54	91	59	80	73	42	64	48	95	56	44	19	62	53	57	60	50
	Cybb	1289	1140	1183	1270	1912	1007	1280	1857	3146	3730	2740	3326	4611	3861	3706	3426	3373	3639	3088	2824	8227	2174	5439	3382	1166	3216	2408	2977	1525	3455	6547	4643	2571	2342	2970	2386	2817
	Golga7	546	527	448	531	524	550	547	504	730	826	710	679	601	566	569	663	800	633	737	634	646	506	671	526	599	523	556	643	626	470	492	400	617	576	543	525	667
	Xk	143	85	102	95	87	90	145	130	166	133	137	136	177	107	119	88	98	112	135	138	87	169	118	134	210	96	196	197	153	75	60	108	130	124	85	118	99
	Pcolce2	1456	836	1037	1684	683	440	627	1176	74	538	280	587	304	518	168	66	159	153	30	62	108	56	44	42	322	82	66	167	101	80	125	187	56	59	60	81	69
	Cd48	210	192	174	200	253	194	141	190	464	440	519	470	510	361	486	859	767	696	828	499	532	174	467	260	248	467	340	369	277	245	470	374	432	375	585	342	767
	Clpx	494	422	384	319	404	522	543	448	644	560	607	572	674	492	465	612	542	505	548	619	471	592	533	542	644	398	503	577	559	430	316	238	620	559	415	448	404
	Trabd	1243	865	1118	958	1147	1306	1004	1269	2288	1648	1957	1449	1764	1570	1759	1740	1700	1500	1780	2197	1414	1954	1601	1930	1483	1621	1629	1498	1893	1403	1013	1125	1896	1927	1652	1665	1477
	Dennd6b	203	95	162	167	116	118	89	103	137	193	119	168	125	123	142	128	109	116	121	117	141	188	137	104	162	117	175	123	114	134	77	66	152	86	83	148	115
	Cd83	3999	4340	3960	4421	4464	2177	2385	3410	2503	5375	3177	5294	2898	3693	3867	2336	2219	2850	2536	2077	5845	2001	3665	2344	2515	2726	2607	2540	1342	2150	3574	3158	1498	1647	1992	2222	2113
	Gzmb	426	471	431	446	740	1020	588	738	519	1210	469	361	2381	2303	1983	321	307	311	222	676	1743	752	1274	946	291	156	188	244	178	872	1663	1129	179	226	204	168	162
	Atf6b	950	867	983	816	928	934	921	946	1349	1235	1348	1207	1261	1008	1202	1201	1309	1133	1153	1434	1141	1297	1196	1297	1167	1165	1135	1122	1020	995	891	908	1175	1282	1209	1057	1112
	Notch4	340	540	596	844	530	586	411	347	251	249	188	273	330	192	186	110	177	184	143	153	118	359	233	273	346	131	269	310	228	215	124	68	250	283	141	244	188
	Ppt2	157	164	169	146	186	172	214	182	188	245	202	207	272	195	171	179	196	172	200	150	314	266	267	278	244	137	175	187	180	129	207	122	185	198	173	161	137
	Prrt1	157	151	167	185	123	93	114	109	37	97	135	119	91	125	98	47	54	52	47	57	181	63	101	75	113	65	68	63	61	41	80	93	47	40	24	44	32
	Rnf5	202	142	157	131	180	263	272	181	330	284	265	283	336	260	204	195	275	214	254	251	206	317	265	264	286	226	292	305	312	199	139	103	293	248	195	253	189
	Cacfd1	597	447	574	609	510	663	685	515	674	763	645	659	698	676	580	559	545	495	551	623	519	757	581	595	748	527	537	598	590	476	316	290	563	576	488	470	404
	Hivep2	1388	2152	2208	2178	2891	1277	1765	2224	2616	3175	2206	2326	1953	2172	1766	2889	3452	2866	3249	2237	3712	1690	2559	1757	1366	2505	1819	1761	1753	1636	1997	2024	1684	1268	2578	1480	2899
	Arnt	1281	1745	1345	1446	1476	1126	1526	1429	1450	1603	1299	1711	1402	1348	1316	1163	1333	1326	1208	1281	1381	1134	1494	1308	1302	1223	1180	1255	1178	982	1030	844	1039	929	1078	977	1005
	Itga2	760	284	457	423	295	840	606	558	1098	906	868	655	1567	994	830	663	769	653	676	1019	515	1426	805	1363	708	986	1050	951	1686	556	312	197	1217	899	726	695	490
	Mocs2	294	210	275	228	254	350	289	269	298	304	360	311	406	309	282	265	259	246	260	289	226	267	368	291	349	244	284	283	400	185	198	162	352	267	267	243	214
	Nat9	177	150	192	182	152	176	171	147	175	199	202	169	213	186	151	126	155	192	127	188	140	130	148	139	185	176	155	196	189	117	97	106	194	169	131	168	89
	Lpl	1072	1115	891	1030	799	359	817	1132	213	738	384	718	384	480	355	158	279	408	154	127	355	129	275	177	457	192	125	462	297	218	555	547	212	158	314	143	440
	Atp6v0e	533	510	438	504	544	553	481	505	663	757	810	708	740	695	662	667	764	722	790	665	909	589	912	700	582	673	629	600	607	466	548	486	661	616	628	492	699
	Zfp318	486	583	575	657	730	509	529	469	470	520	487	780	435	477	786	404	308	472	585	330	911	654	689	488	496	504	667	464	399	467	492	451	454	291	420	582	532
	Ttbk1	20	23	19	11	38	25	21	18	285	329	313	281	152	94	152	515	661	521	660	332	189	84	120	92	224	500	337	340	311	65	95	112	346	253	504	284	719
	Srf	1597	1788	1666	1786	1394	1788	1574	1480	1956	2274	1884	2265	2399	1509	1408	1624	2086	1821	1799	1807	1470	2438	2176	2095	2726	1660	1935	2165	1824	1654	1091	910	1542	1826	1624	1904	1479
	Gata3	836	1177	978	1113	926	635	474	788	609	1004	746	680	721	725	763	506	732	633	637	498	574	360	593	353	660	373	337	412	311	430	587	708	311	370	531	371	668
	Lama5	584	2992	1423	1539	1480	1975	1111	737	345	505	314	676	309	184	206	299	218	269	272	332	165	309	230	204	536	282	393	332	296	262	198	91	310	312	150	198	245
	Steap2	203	166	163	137	107	179	234	136	150	187	193	211	287	169	144	82	128	112	79	158	75	228	125	266	210	115	198	222	299	99	71	23	187	189	87	122	43
	Hspa8	48243	51041	47141	48375	42385	53590	31842	36186	49250	42327	49543	38967	41506	26826	47632	48473	55428	48354	52939	50755	33707	37509	32769	29576	34888	25830	27321	27249	29052	20250	24915	19590	31649	39476	27986	29538	35202
	Serac1	90	137	94	132	103	93	100	100	95	96	83	110	93	69	76	60	45	40	68	53	34	82	48	71	125	75	65	54	79	49	22	31	62	67	26	65	41
	Pdzd11	232	201	172	152	163	204	224	177	278	257	302	263	329	254	260	239	253	248	312	348	270	313	290	272	277	252	301	308	397	155	144	140	335	255	248	200	238
	Psma2	961	911	846	775	999	1064	961	858	1729	1582	1749	1328	2004	1644	1391	1707	1937	1616	1962	1730	1605	1259	1684	1566	1222	1340	1332	1543	1770	1009	1040	852	1517	1635	1750	1146	1488
	Mrpl32	210	182	213	194	249	251	184	212	296	303	390	312	308	330	281	254	329	275	376	297	244	260	344	264	254	222	268	268	298	175	186	139	316	265	241	205	304
	Setdb1	677	580	659	593	580	626	694	605	842	933	771	1106	988	680	727	838	766	654	791	882	597	882	751	780	957	709	740	777	723	616	473	388	832	716	639	712	602
	Arnt2	69	48	60	81	44	81	45	66	179	170	108	135	43	37	25	6	23	20	18	15	229	88	106	101	126	130	78	149	71	15	15	2	22	16	7	9	8
	Prune1	222	259	233	193	205	169	334	209	244	241	217	213	309	205	220	196	260	197	218	217	225	207	328	265	292	172	218	211	210	180	142	116	207	212	175	152	200
	Cers2	1130	1249	1191	1169	1200	1125	1154	1243	1337	1467	1400	1530	1373	1299	1290	1087	1317	1165	1242	1342	1249	1087	1520	1369	1269	1116	1064	1138	1099	892	878	923	1207	1180	1225	989	1091
	Capza2	1658	1269	1329	1204	1312	1394	1341	1376	1836	2030	2007	2041	2012	1639	1623	1908	1900	1764	1972	1891	2191	1491	2163	1839	1348	1557	1616	1589	1686	1029	1587	1125	1749	1506	1534	1262	1506
	Plekho1	358	532	487	462	628	434	292	366	507	554	418	490	500	422	484	481	492	431	497	537	956	432	930	543	328	481	399	392	285	386	605	352	407	468	417	400	446
	Vps45	199	165	149	163	136	164	189	152	219	201	188	200	290	214	227	181	243	230	231	228	134	226	183	227	231	184	199	208	254	164	114	89	244	211	168	168	150
	Prpf3	428	458	435	432	415	432	365	338	616	531	568	612	554	505	531	580	522	486	570	664	499	655	601	511	500	419	464	362	486	359	312	251	506	516	399	441	444
	Anp32e	1152	1174	1014	1006	1302	1223	1013	1100	2138	1702	1895	1614	1740	1292	1650	2514	2740	2257	2628	2314	1832	1526	1968	2024	1358	1782	1456	1820	1765	1102	1167	1036	1601	1736	2098	1650	1998
	Aph1a	476	364	386	338	318	557	561	361	624	478	496	505	828	442	469	493	653	479	473	473	603	602	693	628	627	524	632	562	856	383	378	281	695	577	513	433	348
	Tab2	1945	1862	1783	1857	2056	1988	1842	1911	3875	3281	3242	2866	3067	2277	2314	4226	4928	4180	5412	3666	3210	2483	3632	2914	2192	2908	2492	2479	2637	1888	2261	2077	2694	2434	3667	2149	3558
	Ppil4	580	491	549	641	539	485	476	499	590	715	653	718	571	539	585	651	668	591	771	667	626	593	607	568	648	514	579	521	444	427	367	367	594	512	473	480	550
	Cnih1	371	410	408	268	330	350	364	343	420	334	446	396	562	465	349	344	384	418	436	427	297	325	307	302	348	301	309	392	421	204	253	197	396	354	264	297	284
	Eps8	1414	1114	1137	1302	931	1679	1459	1051	1743	1987	1765	1646	2423	1908	1773	1324	1445	1289	1588	1724	1320	2531	2394	2630	1530	1357	1673	1831	2552	1633	869	580	2120	1942	1323	1294	858
	Med22	450	473	357	409	375	380	437	378	378	534	438	510	524	341	357	367	408	364	371	423	270	469	389	357	527	303	429	400	372	207	224	196	386	369	307	313	366
	Surf1	506	425	450	423	333	532	562	452	461	495	489	454	619	473	398	431	553	421	520	447	372	505	428	442	572	401	472	502	505	270	326	198	413	402	370	380	404
	Med28	390	454	394	392	404	373	320	343	514	518	541	401	539	444	470	427	457	485	566	611	511	416	471	445	457	319	411	486	483	305	309	250	444	431	399	353	415
	Qdpr	256	231	236	161	194	376	294	245	298	278	234	343	406	312	228	205	311	310	281	275	298	260	240	266	328	263	266	280	298	215	206	104	282	239	226	245	232
	Sqstm1	14707	20477	16720	17611	14796	13861	12932	15633	14171	18327	15373	15667	14309	12706	12632	12049	15645	13700	13430	12945	16236	11003	15018	11044	11996	10483	10249	11273	7926	7845	10507	11539	8661	9579	10461	9945	11065
	Nfe2l2	2659	2876	2318	2420	2485	2707	2322	2423	3123	3376	3191	2820	3965	2643	2383	2695	3247	2859	2607	2777	4287	3182	5045	3855	2210	2661	2450	2669	2801	2279	2981	1711	2825	2447	2670	1704	2100
	Rxra	1189	1187	1073	1026	966	1105	1309	1067	941	790	673	834	1305	974	753	491	819	640	603	580	802	966	875	1177	951	915	884	855	1234	633	477	308	1156	656	629	640	446
	Adamtsl4	1117	2716	1575	1883	1428	571	1577	1599	479	750	612	995	566	663	573	402	412	445	335	345	558	418	332	320	816	267	296	380	310	400	385	376	390	249	342	249	243
	Fcrls	435	223	228	273	196	82	245	398	4	87	47	125	24	98	20	5	3	3	1	27	19	2	11	6	23	12	3	24	20	7	8	9	18	2	15	8	9
	Prpsap1	726	619	492	552	466	810	562	590	847	614	648	640	1089	599	508	569	783	637	782	658	670	822	872	870	644	739	767	713	980	513	464	244	924	661	682	639	519
	Ncapg	152	62	93	84	144	165	88	100	355	223	305	251	319	208	268	410	304	258	423	508	183	353	341	303	222	228	269	278	294	206	215	174	321	325	301	262	192
	Lcorl	325	196	275	232	217	265	291	294	376	355	304	343	317	358	300	313	202	266	323	360	318	426	342	298	368	341	394	311	285	278	212	211	368	325	246	287	225
	Lta4h	1150	1122	1018	865	1026	1134	1387	1119	1551	1975	1873	2058	2258	1345	1365	1472	1602	1557	1578	1312	1200	1398	1697	1460	1928	1364	1510	1711	1692	1002	957	691	1497	1412	1243	1336	1272
	Dstn	5996	4631	4669	3455	3154	5837	6457	3621	5307	4835	5337	4786	7309	5445	3779	3065	3895	4015	3846	4467	2992	6787	5533	7316	7003	4816	6419	6762	8863	3871	1887	981	7428	5830	3283	4160	1933
	Macroh2a1	1704	1443	1408	1571	1678	1768	1360	1362	3127	2992	2813	2214	2934	2309	2385	3302	3667	3128	3366	2698	3027	2694	2976	2646	2272	2558	2242	2392	2390	1827	2082	1649	2365	2125	2823	2078	2687
	Gtf2ird2	212	164	172	168	244	207	206	185	214	358	363	248	314	327	405	252	201	242	221	261	277	292	199	223	267	158	156	232	191	190	149	161	248	147	254	206	244
	Bola1	91	78	107	93	78	91	87	84	104	77	116	121	181	102	86	86	89	98	92	96	54	120	127	107	85	69	87	147	128	94	55	39	114	109	84	81	62
	Castor2	284	461	386	438	299	235	373	382	184	245	180	297	183	305	220	154	194	203	144	213	245	120	271	167	197	210	123	200	143	127	256	154	165	181	154	135	168
	Fcgr1	67	39	35	45	78	107	55	84	204	168	177	145	274	181	143	131	216	142	162	289	526	246	638	399	35	173	86	163	158	224	312	106	167	144	251	135	178
	Ncf1	382	382	374	416	771	793	371	422	1592	2252	1759	1096	1676	1828	2243	1668	1605	1397	1386	1839	3097	1741	1833	2021	670	1281	922	1025	752	1114	1960	1322	1166	1022	1781	974	1444
	Wnt11	314	613	535	641	311	228	216	428	68	205	146	198	85	240	130	69	36	65	41	51	91	52	62	47	112	93	49	75	69	25	78	81	56	39	50	37	45
	Adss	946	893	814	883	933	1052	802	845	1528	1426	1495	1413	1304	1148	1252	1667	1512	1528	1729	1439	1213	1241	1258	1224	1081	1102	1099	1256	1360	821	841	724	1264	1148	1122	1048	1290
	Il17rb	149	216	141	143	150	53	64	135	50	165	159	130	108	165	76	49	66	72	51	95	54	55	36	33	124	36	51	80	48	57	65	72	60	76	42	56	14
	Cacna1d	400	332	598	492	334	180	499	397	144	241	191	220	176	293	182	131	80	144	105	157	121	83	146	148	164	139	130	151	90	143	176	138	129	164	124	122	99
	Chdh	1113	381	554	459	425	907	1173	602	1039	789	894	804	1245	688	569	471	724	691	620	743	509	1118	703	977	1509	799	1112	1092	1379	673	300	100	1277	937	568	690	361
	Actr8	397	400	393	448	350	372	403	351	420	470	480	440	453	359	380	364	365	437	340	344	320	438	434	368	446	337	389	405	351	316	206	224	372	425	343	410	349
	Stk32c	49	70	79	73	63	69	28	46	113	140	130	78	103	90	99	196	192	138	148	101	117	45	91	52	67	137	81	84	67	60	116	81	85	76	137	56	102
	Fnta	462	418	400	400	431	387	433	376	418	377	385	486	484	447	368	353	358	376	343	369	253	327	354	373	388	294	428	391	467	234	217	211	366	406	238	328	247
	Mtrex	681	639	623	627	660	708	585	676	955	997	1009	922	982	750	835	1043	1031	835	1027	1000	846	986	930	987	698	721	773	765	944	696	582	477	957	821	747	774	770
	Lbp	418	173	359	434	227	348	183	295	185	666	348	396	537	489	499	305	419	547	244	286	447	138	134	182	339	271	121	508	531	343	516	237	315	258	353	201	311
	Celsr1	1485	544	978	840	754	1692	1383	965	3392	2344	3070	2185	4023	2123	2142	3164	3139	3053	3072	3267	1509	4992	2643	4070	2943	2771	3000	3268	4230	2777	1082	679	3835	3781	2519	2743	2497
	Fli1	823	1264	1290	1292	1683	698	999	1254	1602	1561	1376	1630	1060	1338	1330	1539	1846	1729	1924	1308	1916	783	1732	1089	743	1323	1128	1020	721	999	1263	1402	900	965	1455	864	1601
	Stard13	545	1353	1089	902	905	505	1095	806	305	485	321	643	499	402	226	141	214	220	181	243	155	426	273	351	628	189	242	339	333	222	158	88	254	207	137	226	146
	Utp25	332	241	261	236	317	248	224	241	353	331	314	393	316	238	282	257	204	207	233	312	218	319	251	218	294	224	273	280	217	218	141	196	239	283	237	250	189
	Hsd11b1	626	524	557	556	547	427	451	601	401	555	433	472	378	442	491	287	342	321	405	311	535	208	278	242	373	275	237	398	207	200	358	270	308	284	330	250	348
	H2-M3	287	305	320	342	362	295	207	266	598	539	501	504	568	513	600	578	559	571	733	570	672	461	644	496	409	502	419	465	343	458	527	470	449	438	583	463	577
	Lonrf3	232	288	236	273	189	196	216	184	80	218	125	255	161	102	70	75	74	96	76	123	75	146	145	89	177	56	139	125	124	82	48	60	88	123	50	80	65
	Atp5e	1094	868	988	750	824	1258	1261	881	1610	1533	1746	1339	1830	2395	1462	1187	1644	1536	2036	1563	1644	1158	1314	1235	1384	1060	1218	1276	1559	813	921	604	1517	1390	1186	1053	1189
	Nelfcd	411	251	364	276	332	417	380	337	545	497	544	463	600	539	537	503	552	479	539	459	582	610	520	612	483	467	451	484	630	411	395	268	495	473	420	452	377
	Ctsz	2267	2757	2509	2371	2654	2712	2286	2521	4063	4515	4129	3912	4931	3623	4065	3775	4702	3931	3812	4518	6590	4078	5912	4924	2910	3419	2908	3631	3170	3211	4921	3370	3600	3618	3498	3348	3699
	Prelid3b	889	435	500	433	456	930	744	488	1230	1018	1211	926	1590	1098	1085	1222	1396	1231	1376	1354	1038	1399	1219	1609	981	1156	1061	1143	1698	741	680	415	1445	1179	1140	873	1023
	Sertad4	213	222	195	269	200	110	215	177	93	174	112	185	146	139	64	50	33	61	39	53	41	98	100	68	202	57	123	116	47	66	49	41	82	87	73	103	83
	H2-M2	215	93	101	147	80	35	91	92	199	306	369	365	308	330	288	302	320	530	278	149	411	90	263	145	143	214	206	318	149	271	486	520	243	227	221	210	395
	Ube2a	377	269	347	295	285	414	376	312	582	442	571	421	529	553	501	531	576	478	496	523	561	486	526	576	411	381	459	491	508	333	343	249	499	457	449	352	435
	Slc25a5	5740	2757	3551	2429	3052	5941	6167	3372	6765	5355	6417	5172	9441	5917	5086	4852	6923	5500	6338	6197	5013	6798	6476	7286	6871	5060	6482	6957	8900	3846	3224	2244	7326	6463	4960	5219	4176
	Ppdpf	465	328	365	321	298	472	451	354	468	486	538	458	545	420	435	429	502	493	475	443	405	435	311	430	502	449	450	455	500	255	330	277	414	403	441	382	352
	Col20a1	162	104	140	149	82	70	64	77	24	101	47	91	59	52	95	57	36	81	43	68	41	41	31	30	93	59	49	34	20	62	30	40	59	48	31	45	36
	Pls3	557	1220	848	813	737	517	747	605	152	337	193	476	282	261	170	90	118	134	82	126	133	158	97	156	331	111	164	225	186	82	147	104	141	122	107	136	111
	Nkap	244	166	264	257	233	178	223	195	254	349	294	314	270	277	290	302	327	278	298	297	330	208	285	236	287	205	240	248	192	180	200	206	259	235	245	215	256
	Ndufa1	691	516	499	364	520	610	769	583	738	643	747	668	828	734	669	635	739	712	718	672	685	562	575	614	729	647	668	742	647	371	418	382	652	703	546	601	563
	E2f3	263	170	169	132	186	252	219	141	371	340	333	274	382	276	297	449	360	331	413	352	280	427	362	400	276	296	322	299	380	307	217	168	375	336	318	253	283
	Cr1l	1063	928	861	911	904	830	1048	932	917	895	939	1153	993	949	845	781	872	778	909	868	899	749	767	834	916	731	818	841	805	584	623	595	834	929	864	694	712
	Ppfibp1	1154	1830	1385	1555	1224	912	1264	1268	776	871	768	1060	913	822	754	669	651	623	568	561	696	759	664	797	772	605	639	694	748	459	500	419	688	658	559	556	539
	Cd34	3585	5965	4458	4804	3645	2091	3337	3840	344	1807	917	2799	1083	1375	741	274	324	641	214	220	565	195	206	245	1734	284	381	663	333	275	520	598	233	245	237	338	355
	Plgrkt	555	367	462	529	452	560	548	469	579	887	704	871	790	506	564	583	504	606	567	557	573	546	663	499	857	444	689	656	476	421	402	342	501	526	514	510	449
	Cd274	1161	1016	1261	1295	1659	1666	929	1571	4119	4185	4010	2955	4341	3571	4470	3657	3691	3552	3700	4849	6940	4079	7037	5078	1333	2777	2242	2755	2000	3646	5146	3222	2901	3366	4472	2514	3005
	Pdcd1lg2	117	89	126	140	160	75	70	125	335	306	232	154	191	218	193	349	299	293	362	320	209	120	195	130	126	192	161	193	145	158	192	147	201	199	267	173	184
	Gtf3a	103	64	70	86	83	101	99	74	103	101	154	95	148	106	88	136	127	109	151	120	113	80	117	97	123	133	109	103	121	42	52	41	97	60	116	84	107
	Mtif3	169	93	125	90	84	153	135	90	139	109	204	132	214	159	191	145	153	125	152	192	104	171	132	215	177	118	159	156	182	117	80	83	197	150	112	157	94
	Lnx2	648	646	722	716	629	558	623	587	1053	1160	1022	977	792	563	674	1061	1209	1112	1346	997	740	877	902	788	867	1102	939	937	917	461	407	441	870	758	944	750	991
	Dyrk3	217	222	244	283	291	142	187	414	165	245	264	362	193	327	223	129	152	153	99	143	141	78	130	117	188	115	127	167	56	124	135	190	104	189	100	169	102
	Mapkapk2	2495	3077	2852	2860	3325	3237	2780	3145	5921	5874	4941	4508	6480	5457	5363	6014	6666	5800	6073	5587	9220	5236	7054	5699	2976	4691	3605	4533	3986	4235	6625	4743	4461	4548	5612	3632	4947
	Il10	499	250	337	325	469	433	475	619	383	441	405	658	995	648	593	311	370	591	407	257	1515	442	411	411	150	327	253	356	111	291	811	1141	206	285	262	457	537
	Lamp2	2268	3396	2584	2607	2400	2547	2683	2674	1973	2432	2285	2729	2430	2100	1922	1478	1981	1784	1722	1890	2570	1633	2402	2108	2147	1662	1466	2135	1834	1502	2074	1316	1855	1739	1865	1245	1433
	Atxn10	599	725	623	560	607	485	577	570	626	749	612	701	688	585	505	694	804	682	657	585	553	430	570	572	597	533	482	525	475	318	449	372	592	513	614	449	609
	Foxred2	165	127	143	124	133	73	140	125	105	176	139	174	103	102	113	107	92	102	112	91	90	91	84	70	105	94	107	102	42	56	80	92	45	109	93	81	119
	Eif3d	824	824	754	715	845	1008	762	789	1214	1258	1282	1201	1440	932	1070	1150	1439	1116	1472	1310	1041	992	1215	1291	1061	932	973	1113	1159	811	675	563	1015	1272	1165	1040	1007
	H3f3b	13870	12455	12496	13247	13456	12846	12357	12768	15586	18258	18417	17898	19104	14719	16993	14480	15543	15353	14938	15338	15576	14233	16209	14317	15825	13042	14229	15410	11831	10765	10783	9854	14486	14108	14109	14208	13298
	Nup50	1128	1042	1002	1070	1044	1136	1038	1087	1869	1501	1665	1556	1797	1310	1520	1607	1810	1541	1893	1714	1434	1732	1972	1834	1449	1395	1396	1430	1734	1168	1017	959	1545	1713	1520	1410	1527
	Phf21b	108	89	109	99	118	127	171	112	248	203	194	276	261	154	169	149	116	165	162	192	90	490	235	250	313	126	260	242	213	198	54	54	203	227	131	179	157
	Ift27	175	216	243	224	268	172	207	220	215	206	208	235	233	248	185	223	255	201	194	190	224	153	202	203	203	170	156	251	170	149	124	147	166	162	202	189	192
	Pacsin2	1526	1312	1188	1161	1299	1323	1525	1234	1415	1477	1399	1342	1776	1315	1286	1128	1529	1203	1209	1205	1372	1646	1745	1705	1500	1256	1278	1474	1549	1035	1108	690	1460	1340	1198	1182	964
	Cmah	1579	855	1544	1766	1481	972	1415	1624	1163	1874	1507	1958	790	1613	1592	1217	740	1065	862	1103	1214	561	898	776	1301	1014	1323	1086	327	939	724	1572	1135	1404	1115	1159	1100
	Ttll12	470	304	313	281	362	436	365	354	601	493	512	458	658	398	543	633	822	548	615	607	379	636	590	793	460	624	519	536	748	359	307	279	732	653	540	565	530
	Scube1	622	1927	1319	1094	1351	704	1575	1242	162	426	200	691	203	337	195	73	93	131	93	78	169	98	68	78	514	120	97	259	178	73	209	109	66	76	93	126	52
	Tox4	1441	1579	1307	1486	1431	1546	1340	1258	1922	2054	1842	1784	2118	1608	1770	1817	2064	1760	2132	1929	2046	1710	2113	1841	1537	1517	1570	1574	1697	1289	1358	1098	1703	1686	1697	1390	1895
	Sulf1	625	1066	949	1136	789	616	841	967	233	512	310	717	349	399	270	182	397	316	159	149	303	101	110	137	539	205	154	318	239	116	350	204	172	162	147	177	211
	Srsf6	3061	2249	2379	2713	2470	2684	1827	2099	2665	3113	2880	2947	2930	2446	2440	2472	2420	2438	2443	2444	2167	2931	2467	2646	2938	1971	2537	2442	2495	2035	1438	1313	2183	2148	2121	2252	2041
	Plcg1	938	1171	1124	1333	1000	793	914	803	1346	1451	1329	1334	1306	872	1192	1730	1896	1530	2108	1090	1217	997	1159	776	1139	1542	1180	1045	1165	722	1022	851	1113	915	1558	1168	1931
	Kctd2	322	282	329	323	294	235	347	282	276	290	290	349	311	230	257	247	275	247	280	240	227	219	311	245	298	229	312	248	272	220	220	170	284	182	239	277	249
	Kctd5	468	371	376	330	350	490	564	329	696	573	629	635	944	585	620	467	645	570	628	689	548	875	688	910	667	575	649	626	1115	489	337	187	739	724	550	504	421
	Etaa1	138	95	116	86	162	139	98	104	181	176	208	183	152	116	147	220	240	184	237	189	137	117	152	110	144	122	178	103	225	115	86	108	116	131	145	137	247
	Slpi	350	277	318	559	251	673	276	305	1584	813	1723	521	2135	1319	2260	1244	1098	966	1234	1018	1707	1412	1110	1567	382	1033	907	802	458	906	2258	973	816	1070	1184	857	1382
	Sdc4	3976	4635	3810	3401	3735	4086	5277	3999	4267	4475	3944	5957	5879	4091	3775	3022	3149	3616	2949	3378	4540	4451	3828	4190	4666	3368	3998	4771	3856	2884	4264	2833	3493	3427	2448	3146	2602
	Il13ra1	438	410	376	360	336	575	651	355	587	629	661	727	816	607	571	428	501	518	447	541	517	754	733	841	717	508	644	805	912	561	463	200	891	733	473	482	267
	Nbr1	2519	1839	1981	2066	1896	1977	2708	2053	1958	2408	1940	2436	2222	1785	1761	1750	1893	1878	1857	1952	1666	2080	2222	1902	2304	1896	1986	1937	1898	1202	1102	1120	2058	1877	1565	1891	1652
	Cyth1	1632	1535	1801	1927	2329	1535	1486	1677	2328	2760	2145	2470	2316	2328	2832	2333	2280	2314	2432	2117	4310	2650	4116	2754	1595	2336	2156	1901	1754	2091	2678	2106	1984	1819	2294	1883	2176
	Rnd3	1531	1673	1451	1726	1248	1339	1525	1332	1119	1432	1365	1601	1649	1095	907	643	658	929	612	964	629	1932	1280	1449	1877	884	1355	1357	1408	991	602	352	1149	1124	553	950	548
	Brca1	271	147	140	143	277	283	203	179	627	420	493	432	449	302	445	809	802	578	758	704	434	504	568	445	413	406	399	436	447	357	262	231	467	476	538	449	472
	Cntnap1	334	227	277	308	234	227	252	303	455	307	423	328	236	194	274	439	305	457	263	363	129	258	125	241	361	359	407	275	429	195	71	149	579	397	394	286	309
	Nt5c3b	248	301	277	223	259	261	203	235	336	326	361	320	306	358	240	378	523	373	426	322	289	217	227	155	274	247	234	273	279	137	162	133	189	244	345	198	392
	Coa3	470	222	342	208	224	507	441	291	536	398	524	355	697	618	430	365	417	375	493	514	403	516	446	655	468	409	472	569	742	341	249	111	595	580	394	383	304
	Med24	633	498	517	555	529	616	545	508	731	858	795	774	996	712	679	717	813	770	836	714	675	941	690	884	754	730	774	726	859	560	455	407	736	767	692	692	680
	Psmd3	1497	1225	1217	1083	1322	1629	1297	1303	2236	1926	2007	1779	2552	1732	2018	1989	2492	1863	2241	2407	1680	2620	2198	2845	1736	1947	1833	2186	2717	1609	1220	1015	2447	2376	2191	1878	1712
	Exosc10	1067	986	966	994	1069	1027	884	924	1285	1305	1318	1128	1476	980	1048	1151	1265	1125	1243	1261	996	1306	1107	1192	1116	971	988	1074	1220	939	708	676	946	1076	1042	945	1039
	Glod4	444	406	407	301	382	420	536	411	586	450	589	554	632	532	435	396	529	445	553	504	423	464	438	485	556	442	496	526	550	325	268	192	462	451	374	418	397
	Vps53	683	435	526	422	559	597	682	543	685	727	691	755	1021	718	658	666	666	611	697	683	562	925	717	864	760	767	725	762	991	508	394	373	918	833	594	611	597
	Taok1	1774	2023	1904	1874	1958	1423	1949	1865	1971	2086	1815	2094	1937	1714	1623	1903	1934	1939	1775	1870	1905	1959	2293	1959	1758	1812	1738	1773	1753	1271	1490	1167	1905	1530	1561	1460	1272
	Dnttip1	242	184	188	213	212	284	219	182	319	229	247	265	310	216	296	277	301	262	273	265	267	292	261	258	235	289	248	261	262	204	162	146	267	208	281	188	240
	Acot8	273	136	134	154	116	230	235	136	256	227	222	188	292	237	211	170	238	254	252	190	179	274	195	175	291	192	259	244	313	172	143	100	287	195	205	195	177
	Cd300lg	265	554	382	537	347	194	224	227	16	70	28	161	42	83	37	6	31	49	4	11	82	34	55	37	96	76	47	71	42	37	52	25	39	40	46	18	53
	Pyy	99	57	102	79	61	254	274	116	332	593	399	605	524	388	117	167	319	501	276	257	67	150	210	169	391	89	287	511	116	148	56	31	190	339	228	384	286
	Mpp2	84	188	122	157	123	87	93	112	101	122	104	97	76	40	84	73	103	79	105	79	95	50	87	52	88	88	66	57	34	41	68	55	57	39	75	52	103
	Vtn	116	159	156	200	108	55	79	90	13	42	18	59	19	23	43	9	34	31	11	13	31	6	8	8	18	21	15	10	33	13	25	28	16	7	13	3	29
	Nlk	307	245	254	287	290	357	253	267	466	464	440	372	417	309	414	532	555	451	637	532	469	341	365	384	435	482	382	371	431	290	327	266	415	361	435	354	619
	Traf4	982	728	835	906	848	962	881	800	1642	1605	1428	1316	1371	1033	1398	1336	1612	1550	1576	1347	1272	1447	1288	1196	1492	1190	1241	1357	1377	895	654	667	1158	1136	1320	1303	1344
	Aldoc	103	92	93	77	96	116	158	93	195	215	164	154	233	167	152	139	172	171	169	115	176	130	175	165	245	138	196	177	186	121	149	115	152	110	105	141	115
	Stac2	178	227	205	186	271	102	136	239	204	240	228	352	150	190	260	141	105	161	82	263	136	66	114	121	216	136	192	180	27	115	118	266	186	251	141	220	136
	Rpl19	4827	5639	5066	4504	5381	5990	5082	4430	7822	7511	8791	6733	8250	8465	6616	6720	8892	7965	10039	7372	8932	6435	6575	6645	6493	5810	5535	6479	6125	4161	4957	3924	5677	5616	6346	5945	7596
	Nek8	244	200	207	195	166	153	247	156	195	284	192	212	141	154	171	201	198	189	199	156	141	141	137	120	217	142	167	172	148	134	106	77	123	144	174	149	174
	Plxdc1	146	370	190	219	149	141	149	141	65	123	77	224	104	107	109	68	51	40	32	47	115	42	62	80	107	77	40	99	34	58	87	84	51	58	41	67	68
	Arl5b	1319	1333	1315	1509	1214	1227	1126	1070	1005	1578	1201	1381	1079	979	1157	882	668	952	777	964	1053	1175	1409	917	1414	809	1184	1064	914	869	746	772	862	757	729	765	631
	Zfp207	1516	1148	1301	1207	1268	1358	1274	1167	2015	1909	2018	1649	2145	1598	1694	1780	2080	1797	2179	1888	1802	1966	2199	1765	1910	1521	1767	1731	1909	1250	1158	932	1861	1841	1907	1560	1645
	Psmd11	1298	1107	1043	1077	1199	1433	1117	1199	1917	1661	1813	1590	1966	1444	1615	1693	2113	1778	1983	2056	1563	1963	1937	2028	1523	1465	1500	1578	2018	1167	1168	912	1839	1792	1658	1525	1609
	C1qtnf1	505	654	591	735	408	224	496	626	50	231	146	318	99	259	108	40	82	92	47	37	90	41	49	44	218	59	49	133	80	32	61	79	49	60	53	56	60
	Timp2	5286	10725	7106	8233	5530	3675	5980	6546	816	2756	1574	4874	1641	2183	1317	599	1014	1233	564	448	1167	459	547	610	3077	834	732	1347	873	579	1025	1157	533	478	645	689	899
	Zc3h18	1663	1400	1507	1514	1686	1672	1511	1462	2051	2177	1895	1978	2245	1640	1775	1749	1913	1745	2060	2017	1797	2410	2174	2131	1938	1576	1855	1767	2163	1698	1062	938	2007	2003	1735	1626	1614
	Top2b	1770	1859	1616	1677	1910	1617	1837	1627	2261	2306	2135	2460	2251	1662	1917	2413	2296	1956	2236	1924	2051	1945	2283	1895	2149	1898	2054	1906	1852	1352	1382	1472	1802	1660	1850	1574	2148
	Igfbp4	5526	10138	7514	6496	6774	8846	6624	6587	2799	6727	4282	7315	4780	4437	3909	2560	3704	4092	2905	2581	3884	1684	1914	1690	5778	2919	1536	4293	3938	1861	5748	2402	2424	2135	3722	1808	3589
	Cdc6	163	122	96	93	185	284	121	125	449	255	367	215	355	250	275	562	466	265	551	495	226	431	332	373	261	278	247	295	338	203	140	135	304	403	335	302	331
	Suz12	548	560	512	495	737	695	545	605	1126	1052	939	1069	1017	788	971	1251	1270	1185	1390	1316	938	815	1166	991	868	824	901	858	839	738	708	680	968	946	1013	834	1111
	Atad5	278	204	212	174	255	265	177	219	440	419	414	360	377	281	368	590	526	423	582	565	423	430	471	424	314	347	326	286	378	264	275	230	297	351	389	334	351
	Crlf3	556	552	577	617	771	567	393	569	1136	1231	1187	933	903	789	1088	1357	1388	1236	1556	1206	1556	874	1346	887	705	1144	894	829	742	718	1194	997	808	838	1215	869	1294
	Tns4	898	132	237	135	146	761	1540	310	867	468	582	449	1441	785	624	381	572	521	464	641	436	1191	848	1413	925	906	792	788	1363	536	261	62	1237	923	628	469	234
	Tnfaip1	1302	1057	1042	995	944	1316	1235	954	1256	1013	1047	1122	1596	1077	1078	788	1004	836	904	1127	888	1479	1249	1719	1349	1125	1272	1289	1984	896	500	350	1727	1314	1140	906	637
	Abr	2530	1828	1948	1914	1943	2477	2668	1963	3461	3569	3265	2795	4310	3065	3114	3299	3814	3261	3292	3104	4543	3796	4881	3869	2688	3255	2891	3057	3279	2493	3206	1994	3468	2886	3202	2589	2943
	Rab11fip4	395	323	339	420	275	413	453	324	760	969	723	555	858	588	653	763	924	758	964	465	690	595	768	475	569	657	631	546	468	391	546	507	545	424	675	456	1039
	Cd40	203	310	255	314	237	240	156	177	735	788	609	389	791	615	687	883	662	712	688	803	1207	555	795	543	305	593	446	569	428	498	1284	472	529	537	672	455	517
	Slc35c2	360	321	420	385	375	379	351	469	519	535	485	550	558	471	490	461	385	430	442	500	442	408	491	507	460	389	434	430	484	325	355	387	450	464	363	409	396
	Zfp334	77	181	118	135	112	80	118	93	22	48	25	89	42	56	24	12	21	22	21	9	16	10	14	18	68	10	37	27	17	11	12	25	17	19	18	13	12
	Elmo2	845	1415	1122	1200	970	758	927	847	644	902	739	957	908	823	728	572	622	652	648	697	928	743	864	724	824	669	479	630	631	504	593	396	634	547	658	542	601
	Wsb1	2709	3482	2827	3158	2263	2489	2226	2260	1725	2361	1740	2187	1948	1806	1650	1568	1449	1509	1592	1484	1615	1807	1917	1467	2062	1440	1523	1566	1492	1285	1254	1152	1529	1196	1234	1385	1154
	Ttpal	709	689	589	778	804	583	575	600	727	890	690	825	595	518	884	662	622	681	715	603	869	649	786	594	607	673	622	509	509	509	520	580	504	470	618	507	582
	Rhot1	428	434	434	428	470	443	455	426	485	544	408	612	469	484	451	402	425	398	457	444	354	422	434	474	556	360	438	397	438	337	333	265	453	468	333	337	393
	Hnf4g	217	41	78	54	56	139	281	103	215	159	120	138	326	177	98	104	197	169	130	194	122	251	202	314	241	175	188	200	433	135	55	23	316	240	128	148	67
	Rhbdl3	114	108	131	116	77	91	128	110	57	117	57	78	66	97	51	49	49	92	36	81	36	30	23	31	66	51	50	50	34	30	31	46	45	41	59	68	70
	Ada	191	205	226	211	219	240	200	182	334	295	332	323	424	325	451	293	318	271	314	481	317	409	304	425	190	256	245	304	277	266	174	245	375	477	337	319	280
	Serinc3	8700	7926	8464	8645	8398	7012	7738	9359	7327	9813	8516	11797	7948	8521	8148	6530	6869	6294	6431	6960	7590	5856	7528	6417	8086	5939	7287	7131	4578	5233	5596	7599	6441	6653	6199	6870	5992
	Tha1	60	33	78	64	46	120	72	45	102	82	102	48	132	90	99	80	82	98	100	107	61	119	100	154	110	90	91	103	128	93	45	18	127	93	47	73	36
	Pgs1	674	532	549	581	562	794	461	567	1106	1073	935	649	1270	975	1129	1113	988	851	998	1164	1227	1459	1258	1324	660	896	821	829	1178	899	807	519	1212	1000	872	797	685
	Birc5	264	99	167	89	207	386	110	157	540	333	565	323	782	339	606	714	751	435	751	848	519	801	606	775	430	480	479	573	739	383	325	190	612	714	603	545	518
	Afmid	108	97	90	95	92	42	81	114	61	107	64	79	64	87	114	77	78	78	69	57	59	36	55	33	80	70	48	56	37	64	41	51	55	35	70	50	68
	Pigt	1467	1021	1216	1036	1166	1407	1675	1334	1863	1907	1600	1864	2079	1512	1572	1344	1863	1410	1351	1571	1466	1805	1747	1997	2023	1504	1679	1930	1905	1249	991	965	1914	1849	1496	1693	1225
	Wfdc2	662	366	522	192	283	385	1473	318	237	474	539	765	590	322	130	91	172	199	54	193	62	297	137	193	1280	108	698	751	276	149	36	31	153	283	90	285	65
	Etv4	327	140	211	149	195	271	231	191	187	351	233	425	339	298	111	109	78	92	67	122	57	244	165	161	393	97	275	273	126	106	45	43	75	134	75	173	95
	Mmp9	287	84	181	201	141	344	180	270	257	399	354	227	787	950	847	136	126	160	131	160	1212	907	632	1277	68	279	132	215	241	380	549	427	386	321	333	102	153
	Ghdc	192	231	196	204	161	190	224	173	156	154	139	206	198	170	155	171	136	120	114	151	159	177	185	153	205	125	126	150	202	106	99	84	171	156	119	165	122
	Pltp	1117	2622	1640	1868	1522	861	1361	1445	296	697	517	1117	573	541	357	361	480	424	276	308	615	191	385	235	628	413	282	470	253	247	459	370	199	190	332	328	360
	Slc12a7	1432	1120	1233	1392	1029	1335	1553	945	1477	1350	1152	1395	1810	1180	1102	1082	1358	1253	1233	1212	1193	1974	1476	1840	1620	1419	1548	1463	2121	1069	781	508	1802	1301	1145	1298	995
	Ctsa	1879	1788	1688	1755	1619	1798	2090	1694	2513	2575	2644	2621	3098	2198	2302	2411	3085	2463	2711	2203	3557	2009	2988	2262	1966	2360	2034	2342	2152	1717	2467	1714	2346	1798	2444	1904	2503
	Zswim1	123	120	98	88	118	112	107	126	149	126	130	157	139	85	126	117	106	126	127	112	115	179	132	135	106	134	112	113	106	85	46	75	149	132	143	146	155
	Slc12a4	701	1288	977	992	1011	626	767	936	546	697	528	792	462	542	563	460	417	478	411	457	565	259	438	304	512	413	360	413	236	374	413	451	315	392	435	378	396
	Myo1c	3264	4499	3946	3724	4005	3621	3550	3377	2603	3331	2644	3238	3571	2977	3238	2302	2254	2465	2278	2536	3382	3502	3568	3518	2952	2653	2632	2788	3084	2401	2418	1754	3090	2791	2477	2360	1888
	Crk	1525	1758	1469	1549	1321	1672	1556	1354	1739	1436	1623	1568	2048	1578	1449	1291	1533	1490	1412	1717	1533	2195	1920	2128	1606	1579	1706	1618	2169	1189	1021	655	2028	1560	1320	1259	1105
	Cox7c	1566	927	1143	745	868	1524	1639	999	1848	1407	1789	1298	1974	1955	1457	1363	1665	1490	1758	1543	1424	1747	1435	1574	1616	1440	1442	1591	1964	910	991	592	1692	1445	1206	1249	1084
	Pitpna	2246	2366	2099	1896	1889	2361	2002	1852	2860	2529	2665	2628	3148	2623	2640	2673	3137	2678	2982	2689	3638	2705	3478	3092	2202	2466	2217	2351	2821	1953	2407	1670	2758	2296	2626	1972	2360
	Mlx	661	321	441	383	346	737	690	444	926	658	860	656	1062	866	687	601	706	666	688	793	512	942	720	965	903	678	791	828	1112	528	329	281	1026	935	662	624	519
	Retreg3	946	822	842	799	838	859	1206	855	1105	952	951	1025	1104	729	815	824	1003	936	991	941	971	654	1073	706	981	863	841	857	815	524	567	577	814	727	896	773	885
	Jph2	175	866	483	473	469	266	390	228	32	106	51	188	59	19	101	13	29	20	6	34	49	48	15	31	130	31	41	35	14	19	47	26	16	23	10	32	35
	Dhx58	126	96	77	118	92	216	125	90	336	265	306	238	321	219	196	254	321	340	319	336	443	323	408	366	247	308	236	287	237	195	344	167	314	301	329	223	300
	Rab5a	1376	1343	1260	1241	1318	1246	1252	1242	1432	1712	1597	1791	1452	1248	1244	1352	1396	1412	1450	1323	1467	1126	1544	1189	1445	1167	1281	1327	1163	888	960	938	1267	1089	1175	1083	1254
	Nkiras2	485	331	352	350	284	541	518	326	498	471	486	421	650	425	393	396	515	417	470	512	458	589	543	602	533	433	476	471	635	309	249	170	583	489	342	461	289
	Ppp2r5c	1730	1633	1669	1408	1729	1626	1859	1652	2275	2315	2213	2299	2507	1820	1873	2280	2872	2315	2869	2011	2303	1740	2184	1896	1810	1991	1971	1972	1914	1305	1545	1438	1885	1808	2098	1667	2537
	Ift52	410	287	320	240	328	312	402	284	433	464	395	452	523	360	312	420	513	400	486	374	404	312	404	297	443	327	391	354	457	267	333	243	366	362	392	367	367
	Mybl2	174	67	124	86	191	276	100	119	525	310	440	230	466	328	358	612	779	478	612	632	396	680	504	675	243	388	298	405	474	285	234	152	420	577	578	417	487
	Sgk2	115	0	9	15	0	76	38	26	108	29	37	12	98	75	101	20	34	19	40	50	44	73	53	111	26	57	57	59	239	42	16	3	113	94	38	25	21
	Eya2	152	103	95	132	80	124	56	68	59	121	102	110	171	114	99	71	64	62	47	70	80	144	96	138	62	54	76	64	139	61	72	49	76	46	45	56	45
	B4galt5	817	1268	951	1038	1367	1155	1028	1140	2022	2150	1653	1596	1868	1430	1579	1630	1933	1668	1538	1928	2535	1769	3325	1955	1065	1538	1197	1579	1445	1362	1924	1024	1325	1319	1683	1060	1563
	Hnf4a	4694	1066	1593	822	1370	4707	5128	2325	5161	3075	3838	3596	7117	3659	3526	2261	3943	3327	3226	3307	2677	6630	4295	6912	6726	4726	5862	5779	7706	3100	1328	378	7264	5011	3085	3786	1729
	Ptgis	234	292	280	268	215	185	236	223	52	172	99	167	96	80	89	16	58	67	37	19	58	35	22	30	127	30	24	102	42	31	57	54	26	32	29	33	69
	Cadps2	475	172	338	200	192	479	658	269	436	515	486	612	801	424	244	309	305	433	335	423	182	633	412	477	739	426	719	688	612	335	112	69	598	442	246	417	178
	Ddx27	711	676	669	671	803	901	634	681	1166	1110	1248	1038	1304	915	936	1096	1318	1065	1205	1053	879	1207	1062	1198	934	947	980	915	1010	716	612	478	939	1090	951	886	1008
	Cyth3	899	1975	1433	1519	1123	771	1370	1295	443	825	641	946	685	638	653	595	693	599	554	598	760	491	759	556	623	580	433	548	508	379	592	502	463	404	577	370	558
	Cyth4	1419	1311	1489	1892	1401	1050	921	1594	1555	1857	1707	1528	1629	1586	1678	1748	1898	1679	2031	1633	2413	1085	2308	1399	1008	1404	1064	1076	1045	1286	1584	1228	1193	1035	1600	1028	1595
	Rrp7a	534	534	525	475	507	635	657	529	940	840	747	692	969	649	676	834	899	727	833	894	718	909	887	904	662	643	698	754	858	644	478	374	766	736	706	718	680
	Cyb5r3	2280	3916	2764	2530	2519	2262	2656	2232	1452	1915	1592	2301	2029	1736	1351	1006	1495	1261	1139	1132	1401	1253	1364	1424	2061	1167	1188	1597	1449	875	1070	810	1201	1159	1187	1225	1175
	Ints2	370	258	267	285	344	339	303	268	386	397	402	347	478	394	460	438	417	346	400	457	305	484	371	400	338	260	333	430	478	319	235	171	456	394	332	374	292
	Med13l	2088	2225	2477	2694	2857	2021	2361	2573	3092	3622	2763	2840	3208	2815	2714	2984	3258	2988	3249	2764	4131	2874	3875	2933	2137	2726	2489	2505	2358	2257	2471	2182	2211	2174	2443	1957	2700
	H2bc4	891	638	733	548	888	1014	917	793	1419	1290	1363	1388	1825	1268	991	1175	1779	1155	1474	1427	1109	1132	1595	1437	1465	1089	1168	1079	1264	800	588	760	1113	1218	1218	1214	921
	Baiap2l2	587	315	385	351	481	969	709	486	1089	902	935	1161	1384	742	646	747	854	865	872	871	426	1791	1075	1203	1174	895	1223	966	1601	834	306	175	1376	952	602	1126	438
	Mafk	2367	3197	2886	3525	2486	2555	2539	2369	1491	2411	1839	2382	2363	1953	1593	1180	1334	1668	1279	1534	1733	2477	2535	2121	2885	1438	1778	2020	1651	1546	1111	988	1446	1523	1191	1447	1326
	Med1	1626	1598	1500	1566	1778	1741	1638	1612	2308	2171	1996	2112	2328	1675	1834	2107	2111	1833	2128	2055	1974	2259	2056	2186	2063	1722	1809	1972	2017	1399	1209	1162	1881	1810	1677	1613	1721
	Erbb3	2518	752	1167	913	904	2310	4360	1479	2665	2237	1799	2505	3767	2003	1568	1329	1510	1725	1343	1593	1361	3643	2693	3067	3211	2049	2953	2917	3575	1758	709	438	3036	2196	1346	2364	874
	Stard3	475	337	421	369	378	521	563	387	511	551	597	582	805	544	462	496	511	437	528	584	501	845	607	577	672	451	566	597	646	429	339	252	598	524	389	445	410
	Ikzf3	1775	1534	1776	2055	2618	1400	1364	1979	1785	3320	2274	2982	1562	2086	2318	1775	1834	1865	2323	1547	2661	1217	1775	1515	1885	1889	1926	1779	1033	1268	1520	2054	1104	1286	1814	1518	2371
	Mfng	129	177	189	159	186	137	93	145	242	227	251	221	200	206	229	331	326	258	446	218	345	85	245	118	169	209	187	133	147	121	197	188	172	150	301	219	361
	Vmp1	2005	1388	1666	1882	1410	1656	1448	1597	1694	2558	2348	2391	1818	2030	1798	1731	1275	1610	1600	1659	1637	1774	1711	1232	1918	1386	2034	1427	1490	1498	1125	1073	1650	1510	1307	1436	1196
	Uchl5	195	144	186	146	216	206	139	183	389	327	363	247	349	221	293	374	397	294	407	407	274	317	407	428	221	263	255	339	370	202	217	153	297	369	393	246	294
	Glrx2	216	168	164	170	184	161	190	177	146	176	146	209	234	159	143	162	160	136	148	166	107	142	125	127	236	127	153	161	172	117	69	107	203	127	143	91	126
	Ro60	339	405	337	380	313	264	367	356	178	178	193	250	216	196	150	101	110	132	88	150	151	151	133	187	270	123	168	204	200	102	91	81	171	138	99	127	116
	Stk4	1504	1424	1527	1559	2152	1531	1452	1809	3760	3460	3110	2814	2810	2098	2570	3949	5031	4250	4687	3254	3716	1973	3477	2056	2125	3398	2794	2555	2276	1746	2613	2777	2062	1927	3435	2170	4349
	Pmp22	2441	3131	2163	2060	1808	1099	2981	1889	479	1064	818	1400	697	721	379	336	510	548	375	227	484	287	267	367	1191	573	764	564	575	229	454	356	679	456	663	300	343
	Zcchc10	78	61	85	85	65	67	90	66	77	79	110	79	90	74	72	81	120	86	91	88	62	55	68	60	62	62	74	69	60	81	37	42	83	58	78	86	76
	Psmb6	1220	1079	1095	995	1143	1293	1095	1090	1706	1676	1871	1490	2023	1750	1568	1646	2071	1722	1969	1966	1758	1820	1888	1823	1281	1483	1330	1632	1677	1165	1225	949	1589	1574	1721	1462	1434
	Spag7	325	297	317	279	322	364	358	309	428	432	448	392	477	292	342	406	464	400	378	407	393	349	455	481	379	336	371	339	410	254	240	208	385	326	378	325	360
	Pfn1	5823	5079	4842	4660	5141	6736	5607	4462	11749	9396	10882	7917	12223	8576	9292	12642	15341	11577	14267	10922	12317	9816	11821	10884	8406	10137	8401	10124	10326	7147	8340	5667	10461	9383	11774	8594	11838
	Tomm34	692	691	635	791	673	626	500	584	671	888	782	763	652	618	670	673	748	683	792	648	841	757	692	563	657	545	547	643	603	514	508	487	584	466	621	519	747
	Ywhab	2594	2620	2255	2099	2243	2394	2704	2146	3048	2757	2819	2697	3341	2507	2265	2456	3221	2653	2827	2741	2443	2579	2642	2899	2939	2292	2520	2891	3178	1852	1916	1313	2867	2319	2412	2133	2246
	Ksr1	714	1505	969	1012	783	756	1194	942	1026	985	793	890	782	772	670	1052	1366	1158	1285	916	722	652	691	637	738	843	585	749	1079	620	561	427	857	717	967	601	966
	Gpx3	2838	5249	3853	4098	3361	3087	4245	3338	690	1254	857	1661	1049	1329	1332	413	586	719	520	525	791	318	451	331	1522	479	389	885	819	550	816	548	367	468	506	458	469
	Anxa6	3524	5984	4458	4316	4592	2723	3723	4172	4573	5249	4523	4939	4048	3814	3848	5867	6906	5170	6352	4052	5075	1920	3756	2618	3636	3873	3131	3262	2505	2276	3870	3596	2768	2584	5043	3195	6115
	Il12rb2	280	161	217	222	268	168	152	178	2108	841	1174	261	358	217	271	2417	3108	2318	3140	1747	923	318	819	355	270	1178	645	584	807	370	663	431	682	440	1806	505	1689
	Zkscan6	237	217	225	235	211	312	210	216	344	336	329	344	374	320	269	283	318	336	323	376	412	358	428	395	280	306	274	284	283	292	246	232	295	277	315	266	338
	Kpna2	688	354	447	410	377	707	431	401	767	646	743	622	1066	693	765	884	858	613	1007	1049	604	1026	920	1149	815	659	792	778	1267	635	478	377	1113	1087	794	708	740
	Smurf2	879	1027	901	864	909	755	1062	916	784	972	756	976	910	781	665	685	784	709	800	711	716	796	874	699	711	630	751	767	892	517	556	496	768	634	671	518	642
	Cep95	179	146	144	166	159	181	187	129	208	219	181	171	205	118	137	178	153	184	177	121	89	132	142	121	194	158	152	121	148	116	77	102	146	136	135	137	119
	Vezf1	1067	1518	1364	1391	1347	1033	1363	1214	778	1138	812	1339	966	845	802	710	834	732	738	706	821	808	963	667	999	623	781	839	655	510	601	535	558	582	655	664	752
	Cuedc1	499	786	640	766	580	420	609	462	138	360	224	399	265	239	180	108	91	143	64	88	116	196	133	141	359	109	169	193	91	82	123	126	87	91	85	120	78
	Srsf1	1847	1060	1234	1165	1358	1733	1227	1210	2086	1764	2114	1881	2439	1455	1882	1909	2040	1677	2044	2222	1415	2725	1836	2422	2029	1603	1877	2169	2545	1500	978	794	2046	2389	1814	1742	1560
	Abi3	45	71	49	53	58	63	33	40	66	96	43	43	87	46	64	93	51	71	66	93	116	68	72	55	37	80	43	61	53	57	58	40	70	50	63	54	62
	Kif3a	195	264	199	213	237	110	219	209	122	161	115	151	116	116	105	94	106	81	86	69	74	78	78	83	147	89	104	93	97	69	54	70	126	71	75	82	75
	Sept8	1313	1645	1356	1438	1139	998	1295	1184	605	950	719	1057	998	701	549	367	498	558	437	436	445	741	513	672	1080	474	686	680	798	420	393	257	658	579	447	491	402
	Mtmr4	948	830	930	707	775	770	928	850	955	1016	864	865	1026	784	892	793	899	781	881	758	868	872	990	911	1079	890	928	962	888	745	594	538	977	968	695	856	843
	Mrm1	160	195	180	135	139	182	127	162	119	169	160	198	210	137	146	143	137	141	152	138	145	133	111	117	223	104	141	136	140	94	103	74	118	120	101	123	124
	Mapt	106	93	90	164	100	112	102	65	111	96	77	71	108	65	90	82	71	60	49	87	42	151	88	127	93	65	127	113	156	64	15	22	126	111	47	87	41
	Kansl1	1572	1892	1739	1729	1940	1539	1935	1759	2074	2321	2004	2100	1965	1643	1853	2061	2382	2199	2227	1829	2125	1637	2261	1618	1803	1875	1912	1679	1648	1406	1447	1438	1689	1489	1721	1548	2054
	Gid4	619	778	663	570	566	460	850	610	464	590	489	705	588	392	435	354	461	403	350	436	330	381	391	360	609	361	429	442	377	274	262	266	331	336	352	374	412
	Myo1b	653	889	879	989	857	887	946	647	675	720	614	808	1166	695	467	469	449	467	395	490	319	1063	735	862	758	465	691	862	812	564	173	154	744	619	331	637	349
	Dhx40	816	842	756	846	797	797	715	715	676	950	859	1054	771	846	850	820	793	740	728	749	1076	593	987	587	670	628	662	650	556	512	598	537	602	515	668	650	614
	Ypel2	355	352	443	450	340	336	462	370	189	217	176	298	256	203	183	150	171	191	149	189	207	183	218	174	271	172	187	193	244	152	118	122	153	144	122	176	139
	Akap1	913	713	570	522	505	910	1030	636	1305	721	975	863	1514	780	765	703	882	813	692	946	577	1399	998	1510	1175	917	1083	1183	1676	792	360	174	1311	1149	687	810	499
	Nol11	363	362	313	341	407	398	303	383	435	532	504	524	530	429	460	512	485	502	526	501	394	473	456	524	466	379	438	470	406	300	236	260	370	433	416	352	372
	Derl2	406	339	389	403	433	506	367	412	601	551	639	469	576	541	583	596	574	648	672	696	586	578	504	515	492	478	567	483	563	432	414	370	607	615	559	451	492
	C1qbp	847	524	585	437	663	1008	673	605	1389	1043	1336	1025	1809	1177	1021	1127	1344	1030	1311	1531	887	1553	1341	1830	1149	940	1129	1357	1516	900	554	435	1149	1417	1143	1006	866
	Rpain	181	215	184	198	180	183	136	135	209	139	156	178	169	157	128	150	178	135	219	166	157	163	131	138	128	108	128	118	123	95	129	72	137	114	138	129	150
	Chd3	3412	4019	3536	3937	3870	3247	3477	3413	4812	4710	4121	4067	3980	3358	4113	5345	6272	5642	6545	3906	4285	3582	3464	2975	3992	3763	3206	3334	3616	2945	3269	2802	3234	3038	4708	3673	5732
	Kdm6b	16533	16779	16734	21790	17076	14965	11884	14623	16049	24647	18106	18227	18212	16893	17968	14725	16803	16373	15652	13475	24683	15988	20304	16000	12717	14539	11571	13900	11290	12718	16198	13684	10518	10283	13697	11734	13631
	Appbp2	910	950	830	907	892	980	889	883	1112	1119	1042	1237	1159	866	859	913	926	910	972	1004	794	1141	1140	1067	1116	805	945	1011	1016	610	601	538	955	878	760	762	754
	Adora2b	37	84	57	95	57	69	34	68	223	201	109	52	247	154	186	222	182	158	167	254	268	209	413	270	55	200	108	191	182	151	388	104	231	206	206	101	137
	Ncor1	5023	4972	4734	4881	4907	4665	5345	4713	5718	6473	5708	6244	6111	5085	4996	5824	5981	5681	6324	4880	5483	5718	6054	5495	5633	5363	5398	5093	5378	3814	3620	3628	5112	4668	4940	4400	5194
	Trpv2	323	541	489	514	456	371	289	343	527	615	568	518	524	473	609	744	697	652	746	590	882	391	630	487	415	608	373	458	337	419	654	620	406	440	594	518	749
	Cenpv	219	132	116	110	127	263	215	144	330	236	341	286	446	263	200	217	197	235	247	289	152	429	286	410	316	208	315	350	333	224	112	72	286	323	206	238	152
	Pcgf2	311	397	322	356	301	304	431	259	203	320	249	427	323	212	182	162	212	184	187	173	145	350	225	260	459	188	249	237	214	139	107	81	228	163	161	226	145
	Cwc25	1186	1212	1150	1512	1188	926	737	906	753	1235	936	1080	896	728	906	659	827	694	739	695	1061	726	856	813	749	712	555	738	550	597	718	546	627	626	680	578	705
	Pip4k2b	581	820	779	764	633	505	616	641	696	804	716	784	714	587	622	801	916	669	866	606	773	516	652	573	635	675	527	636	574	432	503	484	599	582	825	547	920
	Trim37	378	310	385	277	372	366	377	322	447	393	437	563	567	351	318	502	439	387	461	535	283	535	404	481	510	317	319	528	421	304	196	154	448	515	397	351	377
	Ybx2	98	75	93	55	62	101	225	72	73	91	84	151	139	84	27	43	55	54	44	52	17	104	52	51	261	46	147	90	71	55	11	8	81	40	40	50	30
	Ctdnep1	868	915	762	877	830	1072	877	794	1207	1115	1134	1047	1339	950	1125	1147	1452	1121	1373	1295	1165	1242	1311	1321	1090	1048	986	1258	1227	872	792	661	1231	1037	1197	996	1087
	Elp5	544	509	376	507	429	491	448	375	535	566	626	505	557	402	470	518	572	495	552	619	468	437	425	501	508	376	431	510	475	346	373	255	468	476	452	433	462
	Slc2a4	52	203	93	117	98	42	53	42	7	18	5	40	13	8	25	1	15	11	1	5	10	14	2	4	29	10	4	7	2	4	25	6	1	3	2	2	4
	Gabarap	2936	3348	2867	2811	2573	3306	3118	2894	3577	3386	3706	3232	3897	3517	3247	2897	3702	3119	3348	3362	4077	3317	3757	3685	3050	3028	2846	3142	3194	2314	2881	2122	3533	3043	3083	2578	2724
	Cldn7	2999	824	1344	928	1019	3161	3387	1526	3676	2582	3530	2993	5733	3514	2622	1879	2679	2494	2215	2943	1843	5160	3457	5477	4452	2958	3977	4395	5920	2728	1109	343	4894	3970	2469	2892	1347
	Phf23	549	845	707	906	680	674	679	560	788	604	675	586	736	510	564	699	897	741	804	906	633	869	1012	761	665	534	579	609	733	485	401	274	758	670	632	632	619
	Acadvl	780	501	536	553	514	887	804	615	765	652	604	579	889	632	596	526	665	664	569	610	642	699	593	677	844	653	721	762	761	430	366	308	756	593	546	577	463
	G3bp1	2954	2667	2667	2655	2788	3493	2353	2532	4236	4337	4658	3984	5030	3486	3859	4441	4716	4210	4765	4582	3431	4575	4074	4346	3907	3433	3620	4019	4151	2955	2508	2234	3725	4051	3867	3570	4035
	Atox1	455	531	453	437	385	570	440	349	590	732	585	594	734	727	510	546	755	643	659	563	854	517	876	602	557	546	466	522	539	353	577	330	575	562	581	457	549
	Sparc	10876	22903	15039	15060	14853	15063	13950	11297	3457	10143	5479	10691	5691	5474	6059	2729	2785	4736	2678	2412	5865	2051	1509	2576	9406	3419	2520	4729	3281	2054	4717	3018	2564	1781	2730	2517	4275
	Mief2	98	139	119	95	101	106	101	85	180	128	108	164	179	77	154	127	223	147	160	117	151	160	120	121	116	116	135	118	140	95	79	77	159	164	117	160	143
	Tbx3	146	1245	505	509	539	574	559	384	123	88	40	239	173	153	78	68	112	66	73	30	77	79	148	50	162	138	91	53	123	98	69	33	187	59	71	105	29
	Mmp7	7	0	1	4	1	18	2	4	20	5	43	3	47	34	68	39	50	56	100	36	28	172	81	137	7	26	11	19	71	57	37	8	90	68	18	71	65
	Dusp14	164	190	257	172	284	73	218	355	326	593	376	495	214	380	284	291	346	394	287	299	203	121	192	164	349	311	322	401	137	190	187	321	225	343	317	345	379
	Tada2a	153	149	145	114	152	155	144	127	135	241	183	206	182	125	152	134	119	130	137	143	87	179	142	160	165	91	173	170	144	86	56	58	121	149	102	109	95
	Ikzf1	962	959	1035	1008	1623	1054	773	1090	2567	2142	2161	2004	1749	1784	2055	3139	3484	2732	3820	2268	3060	1428	2687	1744	1134	2243	1806	1700	1411	1428	2131	1909	1683	1677	2801	1735	3525
	Pnpo	319	190	211	189	180	309	427	234	296	340	337	306	479	310	320	283	274	215	263	258	272	334	278	334	406	273	281	330	305	208	218	137	393	311	301	262	214
	Cog1	662	529	537	578	497	661	769	637	786	889	791	841	1035	778	664	718	860	762	722	807	683	902	857	884	965	774	822	831	973	580	473	446	830	729	727	716	615
	Cbx1	604	522	591	580	564	624	614	506	818	711	738	718	948	591	792	761	858	739	826	882	570	845	752	933	812	652	667	743	817	563	391	336	756	727	571	706	662
	Cdk5rap3	717	423	581	571	542	621	639	567	812	900	756	785	860	754	725	664	754	729	754	738	665	726	699	732	746	659	675	773	654	575	476	486	797	695	680	704	567
	Copz2	296	412	318	342	283	245	340	266	90	206	168	240	125	179	132	64	63	108	68	111	110	56	57	53	219	66	60	128	70	66	94	90	121	78	84	84	57
	Slc25a39	1430	961	1015	869	739	1363	1446	955	1395	1255	1313	1320	1971	1269	1040	953	1301	1209	1118	1256	1012	1777	1180	1787	1504	1249	1305	1406	1735	911	711	455	1486	1362	1062	1205	792
	Sp2	669	626	664	657	780	631	575	653	848	968	750	791	923	709	783	978	1146	1032	1160	763	1045	655	847	942	682	797	636	675	727	588	584	615	632	695	830	635	1004
	Aatf	396	327	397	293	473	452	364	357	605	570	659	466	635	451	511	510	502	529	545	654	431	683	574	603	497	453	457	567	518	428	318	224	456	537	410	424	418
	Dync1h1	10125	10500	9045	9788	9199	8492	11983	9406	10492	10959	10053	10977	12114	8588	8996	9185	9991	9725	9135	9438	9968	12199	10290	11300	10707	9848	9757	10847	11242	7894	7178	5657	10627	9260	8334	9005	8232
	Pex12	124	81	87	126	76	116	123	94	105	99	138	125	133	127	95	62	130	103	77	89	84	127	80	111	108	85	100	115	116	62	36	44	103	128	89	111	61
	Ndel1	1623	2012	1767	1967	1653	1724	1573	1585	1678	2066	1935	1843	2063	1669	1924	1492	1558	1475	1488	1553	2278	1816	2400	1969	1704	1356	1415	1486	1311	1423	1573	1306	1415	1373	1577	1279	1446
	Slc25a35	319	74	195	120	127	272	256	186	186	210	235	256	298	252	128	153	159	133	147	185	102	272	212	164	355	168	257	283	260	103	51	57	252	165	133	175	97
	Zbtb4	1523	2242	1731	2025	1468	1000	1637	1653	715	1054	858	1234	717	804	685	682	697	759	801	524	821	457	578	432	1023	689	582	649	457	410	558	592	583	485	655	534	761
	Mpdu1	360	316	299	298	346	476	379	368	539	536	606	455	653	510	405	473	543	446	544	441	490	413	427	374	395	465	495	423	525	345	316	262	449	373	455	361	400
	Fxr2	930	1153	985	1049	1031	931	975	958	1280	1282	1097	1307	1290	956	1069	1268	1370	1248	1438	1309	1190	1281	1238	1107	1204	977	1033	1059	1020	826	803	644	1182	1067	1108	999	1213
	Atp5g3	2229	1057	1234	909	1128	2212	1932	1229	2704	2101	2295	2070	3523	2215	2306	2039	2547	2213	2624	2431	2147	2912	2570	3454	2566	2297	2495	2752	3792	1647	1268	899	3134	2756	2235	2093	1815
	Cd68	650	562	525	627	596	746	449	612	783	1091	958	1095	1223	849	861	817	1005	840	713	783	1945	862	1801	1239	414	828	519	708	618	765	1383	1015	598	584	653	628	806
	Acsl1	370	311	345	324	374	409	539	366	441	677	561	604	855	468	510	474	542	540	524	404	784	617	917	637	565	364	501	475	395	483	711	410	436	566	391	469	338
	Abca5	77	177	128	127	124	63	106	132	30	79	52	120	41	67	65	18	28	35	22	42	56	18	44	14	45	23	32	33	32	25	25	50	41	23	26	32	24
	Smyd4	118	91	86	88	85	114	91	114	68	100	118	93	78	79	86	86	73	68	100	75	81	79	55	64	129	89	70	82	61	44	45	40	87	86	75	85	84
	Lsp1	3499	6539	4643	5084	4703	3588	3472	4700	4394	5433	5045	5083	4915	4107	4216	5656	7632	5736	7099	3663	7038	2952	5073	3829	3847	4649	3272	3701	2556	2834	4867	4304	3083	2815	5117	3200	6159
	Zfyve27	574	487	491	494	469	503	518	457	500	555	471	642	595	412	558	500	393	422	429	460	514	448	415	400	562	375	541	440	435	456	360	330	409	366	426	400	360
	Avpi1	170	263	215	220	138	237	171	126	158	213	273	232	229	247	230	138	148	117	158	205	351	169	251	213	271	196	189	256	220	166	186	118	202	194	154	158	155
	Myh11	3101	13617	7928	7231	6719	4146	3864	2543	672	1556	426	2209	713	279	633	144	708	332	161	277	1033	646	503	869	1154	268	427	494	265	171	1295	215	209	344	104	560	300
	Rad51d	315	227	247	235	304	311	323	250	327	408	295	341	350	252	318	311	274	301	391	255	223	308	313	351	367	252	275	340	396	204	199	168	307	318	299	343	226
	Unc45b	72	133	109	151	127	62	72	65	6	19	0	26	6	14	18	5	3	11	7	1	9	4	1	11	26	14	15	18	4	6	13	5	1	2	8	6	14
	Pank3	1669	869	878	861	907	1241	1319	1014	1405	1153	1136	1131	1614	926	1070	1257	1275	1314	1350	1172	1039	1128	1372	1256	1522	1232	1449	1440	1889	719	714	653	1640	1305	950	938	850
	Rars	919	585	695	636	760	1011	688	715	1326	1111	1291	1018	1672	1153	1114	1295	1260	1062	1303	1365	1023	1415	1482	1705	1090	902	1020	1183	1577	875	695	530	1309	1492	1086	968	825
	Wwc1	554	95	273	215	192	619	462	292	604	486	539	392	955	615	496	396	471	482	400	599	253	1203	689	1062	604	583	735	702	1064	478	210	106	958	851	500	568	288
	Mrpl58	241	191	216	188	197	312	221	194	406	318	436	298	454	410	335	351	505	355	462	438	334	396	362	452	300	320	295	366	355	260	241	129	338	360	300	343	315
	Fdxr	220	137	176	140	190	177	166	125	255	224	212	228	258	157	236	207	247	194	232	187	154	168	160	210	214	188	224	199	226	124	138	93	168	177	217	207	209
	Mrpl45	306	248	231	169	280	337	296	280	438	387	438	359	492	296	416	454	507	436	464	512	339	448	400	511	362	351	351	433	490	264	204	141	442	450	396	427	370
	Irf1	3587	5551	4501	5589	5001	4160	4179	3434	7339	7304	5674	5003	8607	5804	6287	5789	5502	6744	5178	7566	8168	10948	9594	9848	4392	5540	4669	6662	7330	7738	6569	3543	6640	7046	6127	5224	5003
	Slc22a5	296	332	327	348	238	278	339	292	246	266	259	306	296	241	258	160	192	188	191	222	155	298	224	171	285	213	291	207	288	178	128	89	255	205	170	190	144
	P4ha2	220	355	313	287	300	232	211	311	75	244	137	173	123	99	113	61	88	69	93	124	92	78	70	89	138	37	84	72	75	49	90	55	84	79	72	62	103
	Arrb1	2465	2686	2419	2608	2259	2018	2948	2303	1254	2167	1418	2198	1844	1636	1271	988	1229	1159	821	971	1599	1017	1500	1301	1969	1202	1411	1372	1258	843	1098	738	1137	847	1089	969	826
	Csf2	97	195	147	164	185	81	83	152	267	180	218	115	111	253	147	195	200	217	162	236	81	37	62	48	146	59	45	82	136	43	125	82	100	109	183	81	104
	Cxcl16	1543	1466	1418	1621	1146	1118	800	1118	1438	2445	1913	1909	2046	1639	1626	1505	1769	1632	1337	1624	3024	1656	2418	1696	1199	1538	1365	1589	1105	1367	2245	1431	1242	1233	1182	1281	1234
	Pelp1	486	461	538	405	586	471	489	404	624	629	660	739	767	578	530	518	597	597	515	660	472	817	569	807	578	458	515	735	629	531	325	299	540	663	487	577	517
	Med11	381	300	292	325	335	306	232	284	503	494	534	420	412	398	442	487	655	561	629	433	600	314	410	328	384	360	356	308	345	271	365	319	351	317	369	287	437
	Alox15	15	12	25	23	136	29	174	200	153	592	405	291	411	459	488	173	147	138	94	121	292	194	172	282	49	37	28	103	73	88	40	88	98	121	147	110	144
	Ccl6	960	703	1492	1303	1121	1632	1598	1765	997	3236	2860	2743	2143	2797	1559	825	1009	1656	625	1436	1588	854	1174	1133	2470	645	1220	1352	827	1020	777	677	1127	1165	1019	1018	942
	Ccl4	535	158	225	266	181	386	352	365	557	554	700	521	1206	910	968	697	469	939	1028	412	1471	736	695	739	325	520	329	581	372	352	942	548	419	393	338	505	544
	Natd1	182	264	222	192	234	147	293	188	213	171	177	223	219	160	167	161	141	117	166	131	203	88	171	105	216	161	163	117	102	106	118	115	155	126	128	133	192
	Map2k3	1818	1872	1630	2116	1703	2008	1550	1627	1965	2527	2019	1820	2490	1750	2260	1523	1894	1660	1774	1915	2302	2270	2518	2321	1762	1646	1765	1620	2141	1459	1482	1316	1810	1796	1606	1394	1436
	Ywhah	1345	1120	1208	1118	1023	1571	1364	1158	1869	1452	1826	1701	2287	1354	1428	1787	2098	1757	1994	1818	1331	1803	1871	2070	1843	1517	1664	1839	2015	1201	920	658	1896	1729	1625	1508	1419
	Sart3	830	731	682	797	911	833	808	734	1094	1093	1056	1029	1315	912	1015	1157	1239	1159	1390	1188	1065	1430	1196	1195	893	986	998	975	1145	920	717	535	1041	1050	1035	890	1098
	E2f2	572	308	316	260	401	526	409	385	1034	637	836	670	1124	706	919	1052	1042	796	1069	1063	872	1136	957	1213	636	860	814	834	1190	656	538	438	1253	1122	813	704	814
	Slfn3	72	102	94	104	100	98	84	74	46	55	48	59	40	27	46	47	43	61	107	70	75	46	75	37	36	24	35	35	24	17	53	43	32	31	40	16	25
	Nars2	111	71	109	66	83	106	117	87	168	122	146	138	186	126	135	127	88	128	139	162	87	196	121	136	189	110	165	112	179	142	59	44	177	139	112	123	84
	Slc35b4	346	357	272	256	275	287	327	251	257	252	240	385	361	223	285	273	242	210	279	240	231	299	243	260	336	231	270	341	303	157	168	193	321	221	223	214	217
	Dalrd3	450	306	342	422	313	371	416	308	361	482	398	386	450	315	344	347	301	366	427	339	307	516	397	397	423	336	386	373	390	269	192	171	349	340	320	316	252
	Fis1	712	648	708	647	605	742	712	692	1018	816	1022	874	1134	997	849	1028	1278	1057	1203	1041	1145	863	1023	954	873	858	760	897	894	619	662	545	804	935	1011	865	962
	Plod1	755	1831	1142	1067	1090	903	994	929	219	560	292	726	413	409	403	184	218	247	177	226	412	137	230	229	517	234	176	278	238	193	324	264	163	183	185	181	276
	Rab3d	2023	1392	2020	1508	1194	2135	2062	1680	1553	2255	2055	2403	2425	2188	1350	999	1380	1343	1057	1699	975	2566	1477	2105	2787	1289	1818	2194	1854	1206	750	737	1709	1828	1188	1651	949
	Slc25a22	303	258	254	238	257	298	234	232	439	362	466	298	419	378	363	349	426	389	395	428	353	524	383	507	346	427	376	351	438	308	248	211	518	462	457	332	329
	Atp6ap1	1660	1778	1671	1750	1549	1585	1766	1801	1498	1769	1603	1823	1899	1433	1491	1420	1676	1488	1542	1459	1967	1347	1738	1549	1466	1324	1341	1437	1447	1096	1381	1161	1352	1323	1436	1234	1280
	Dnase1l1	202	260	218	230	186	175	211	183	134	187	144	207	233	154	149	118	107	104	136	127	195	112	128	124	144	125	124	172	130	84	168	109	143	81	98	108	58
	Aldh3a1	2	304	72	57	72	14	101	54	0	10	1	98	7	5	3	2	0	1	0	0	3	0	6	0	29	0	3	2	0	0	2	4	2	1	1	3	3
	Ccl9	393	325	320	411	283	582	330	504	475	637	657	440	630	935	608	503	404	530	438	653	790	561	468	445	227	341	318	335	405	332	621	484	446	402	372	281	395
	Scrn1	210	438	252	327	218	115	231	209	11	101	73	194	63	88	50	19	25	49	13	17	35	18	12	28	99	25	26	37	22	9	44	30	17	16	16	35	22
	BC005537	4246	4203	3817	4480	3577	3610	3081	3211	3874	4310	3771	4417	4055	3301	3448	3579	3805	3621	3769	3391	3915	3327	4056	3058	3696	3135	3166	3474	3021	2634	3066	2656	2963	2681	3099	2955	3229
	Isyna1	909	636	709	719	843	1146	777	624	1508	1412	1515	1353	2036	1192	1275	1230	1547	1433	1282	1636	933	1773	1505	1774	1529	1113	1306	1575	1822	1424	748	514	1489	1646	1077	1378	1155
	Hars2	269	275	269	293	281	207	300	292	270	362	253	370	321	263	258	231	256	264	316	279	250	301	257	212	326	203	287	232	240	168	127	135	253	245	175	246	214
	Tmem160	203	215	216	191	181	212	227	234	302	308	384	315	210	305	324	283	390	300	372	268	394	168	297	293	243	244	250	257	207	179	262	245	314	259	278	251	284
	Rab5c	1650	1857	1608	1753	1689	1986	1741	1638	2369	2294	2515	2117	2949	2084	1992	2245	2811	2377	2766	2418	3147	2390	2857	3088	2017	2114	1842	2287	2456	1771	2158	1268	2279	2191	2267	1934	2206
	Mdh2	2448	1401	1756	1290	1635	2906	2246	1708	3843	3205	3488	2574	4633	2976	2955	3076	4087	3058	3424	3600	3075	4029	3575	4434	3119	3208	3313	3658	4846	2340	1983	1405	4060	3469	3213	3000	2760
	H13	2464	2136	2346	2227	2539	2195	2294	2697	3767	3222	3188	3508	2662	2685	3245	2857	2654	2738	2532	3447	2659	2539	2635	2680	2509	2495	2848	2833	1932	2330	2030	2858	2863	3289	2978	2804	2439
	Rnf145	1038	972	985	973	1140	909	1116	901	1353	1152	1157	1421	1475	1174	1498	1131	1263	1152	1400	1244	1836	1793	1470	1566	1087	1242	1234	1171	1399	1166	1103	827	1255	1085	1130	1024	1368
	Scn1b	231	490	315	350	293	232	268	248	91	190	73	246	102	121	146	48	58	88	57	69	102	64	55	70	127	42	33	96	64	46	108	77	35	27	54	50	61
	Atp6v1e1	921	832	804	759	809	1047	834	774	1062	1090	1040	1090	1276	1018	1092	852	1031	943	1018	927	1312	1059	1197	1059	878	850	903	893	954	821	853	618	963	961	906	760	861
	Chtf18	141	77	92	57	140	157	97	91	280	203	225	160	255	192	196	260	254	197	331	225	179	346	227	252	181	182	186	213	213	180	133	88	198	231	184	218	189
	Ppp1r12c	1490	2036	1665	1797	1699	1339	1250	1504	1632	1781	1734	1621	1608	1446	1643	1620	1880	1624	1846	1578	1986	1530	1667	1470	1287	1427	1333	1208	1326	1270	1446	1169	1334	1273	1390	1237	1498
	Ahr	1394	2186	1695	2018	1914	1248	1402	1900	2501	3708	2781	2571	1818	1914	1662	2286	2245	2264	2375	1904	1997	1050	1828	1267	1571	2025	1597	1702	1446	1046	1454	1188	1350	1283	1671	1415	1709
	Map1s	495	504	514	555	546	486	361	481	498	555	549	490	478	365	559	452	547	471	605	530	592	573	610	554	443	418	445	403	416	478	372	344	430	475	446	407	510
	Dpep1	2656	352	1043	1177	317	1265	611	1018	607	541	387	254	927	701	371	210	626	538	476	200	470	231	416	350	379	605	501	586	857	195	271	215	814	323	281	270	191
	Tmem129	278	281	253	255	233	310	293	207	210	223	235	253	326	204	173	208	230	239	219	252	168	294	205	268	314	173	194	226	260	112	125	96	304	243	199	193	164
	Nop9	336	261	287	326	327	350	273	293	526	496	523	457	598	389	443	466	583	461	592	529	491	454	545	439	431	409	400	450	492	339	321	285	470	410	417	391	526
	Atp6v0a1	1644	1148	1446	1264	1399	1013	1569	1572	1486	1295	1233	1617	1360	1327	1769	992	729	1100	810	1094	1339	1211	1091	1311	1392	1190	1408	1370	1068	1214	913	1300	1680	1609	1196	1237	914
	Grb7	592	277	307	302	322	633	942	433	665	797	621	834	884	569	412	415	609	551	500	418	334	717	589	494	921	529	670	786	551	334	192	171	474	463	367	614	465
	Aoc3	951	719	784	1052	525	320	494	563	90	522	182	415	294	303	195	100	119	226	68	67	203	56	53	68	265	94	61	126	154	41	147	199	92	67	101	69	152
	Zfp687	691	482	509	587	562	610	607	482	717	856	719	800	882	628	800	667	755	699	773	763	649	951	836	750	822	721	743	782	758	603	458	352	762	671	664	729	648
	D8Ertd738e	723	687	729	669	772	895	639	606	996	861	968	846	1137	989	971	936	1026	926	1058	998	1203	987	1016	956	900	788	873	921	854	665	698	566	950	934	938	819	883
	Calm3	3733	2948	2879	2401	2555	3668	4064	2836	5061	3810	4451	3823	6004	3955	3679	3957	5286	4157	4496	4054	3846	5449	4620	5587	4637	4292	4318	4749	6496	2982	2442	1778	5362	4382	3981	3895	3290
	Cops3	273	223	201	224	218	253	250	231	330	336	371	353	367	295	258	266	246	251	326	307	251	341	216	307	347	209	287	261	268	201	141	101	288	266	212	239	184
	Fkbp8	2062	1840	1876	1626	1612	2089	2120	1720	2756	2522	2560	2273	2951	2293	2128	2421	3046	2680	3028	2496	2527	2335	2415	2384	2577	2266	2246	2451	2701	1786	1748	1213	2410	2299	2497	2208	2159
	Ddx39b	2706	2043	2266	2283	2304	2392	2015	2067	3399	3349	3028	2915	3747	2510	2619	3107	3028	2802	3033	3037	2349	3314	2869	2690	2843	2332	2636	2643	2742	2251	1610	1358	2522	2396	2467	2565	2360
	Gipc1	623	534	474	417	438	565	708	480	569	553	582	657	926	645	466	474	475	454	493	515	472	794	531	783	707	561	571	694	814	373	277	212	653	607	450	506	370
	Tlcd1	310	213	248	265	250	221	186	187	142	293	194	205	164	184	157	149	120	136	171	127	158	190	129	120	208	133	181	130	165	148	94	86	120	112	114	168	103
	Plscr3	329	476	348	431	277	314	430	354	242	292	219	331	336	270	237	219	330	236	215	213	207	289	237	232	323	198	243	316	241	181	248	171	212	191	272	171	184
	Arhgef25	325	795	619	655	531	313	547	488	86	232	152	322	140	159	109	53	76	103	60	64	103	44	52	52	190	70	62	63	56	48	96	88	60	52	53	69	54
	Xab2	972	829	810	887	865	998	793	826	1137	1388	1020	1145	1254	972	1012	1041	1399	1194	1193	1083	1104	1106	1312	1014	967	940	975	896	974	790	731	592	902	891	1058	987	997
	Cdc37	2260	2355	2136	2093	2072	2211	2219	2116	3107	3128	2952	2789	3450	2432	2744	3028	3760	2817	3428	2930	2856	3022	2962	3297	2659	2631	2416	2698	2903	1971	2121	1757	2605	2624	2783	2463	2937
	Rab4a	270	151	203	198	176	212	252	195	111	165	109	164	238	157	139	128	86	122	123	105	115	135	142	96	174	95	130	93	142	98	87	59	214	108	47	120	60
	Trip10	1033	1497	1089	1296	1080	954	1297	1032	687	759	658	787	884	678	606	550	557	634	428	584	467	936	651	803	831	516	577	610	817	503	318	255	729	678	413	586	326
	Cops6	647	520	510	438	521	652	640	523	816	732	793	748	866	726	724	753	897	711	791	721	622	711	631	784	674	618	640	799	777	454	465	412	721	658	741	552	635
	Ubb	11937	14343	12006	14359	9896	15081	11052	11672	10791	11580	11983	13058	11813	10598	11919	9275	11314	11813	12643	11578	11866	9200	10916	9548	12299	8640	7912	10056	8596	6686	6505	7025	8872	9595	8471	9010	10684
	Ap4m1	235	226	195	295	215	232	267	277	198	271	230	326	289	191	208	186	199	170	211	223	141	271	206	175	293	159	203	252	252	173	133	87	200	180	136	175	123
	Gyg	307	384	287	333	319	369	365	300	491	466	432	420	596	384	476	488	559	455	572	572	571	461	618	641	421	368	376	429	432	387	487	303	524	390	490	340	403
	Rcn3	836	1397	1054	952	980	639	958	941	189	442	321	693	378	485	351	125	247	233	158	143	355	109	111	115	543	170	96	305	149	118	262	183	107	135	161	132	188
	Slc6a8	1820	1350	1008	1010	800	1447	3760	852	1552	999	1073	1161	1631	937	1033	561	962	975	656	670	763	1377	933	1463	2315	1185	1876	1619	2110	960	387	280	1890	1169	679	721	394
	Arid3a	663	593	722	596	767	443	510	822	1001	847	770	909	563	649	1005	799	629	650	708	989	942	521	824	671	564	748	699	633	461	585	531	797	745	759	899	691	621
	Pdk4	240	176	141	203	90	245	107	136	182	76	105	91	174	55	135	67	92	100	67	161	84	110	100	89	115	92	105	62	109	48	17	24	73	68	45	128	45
	Ubxn6	160	210	175	190	175	162	161	134	172	180	211	213	248	177	185	164	264	177	206	187	224	186	208	170	179	124	151	168	208	122	115	111	137	164	140	149	160
	Mydgf	925	635	814	673	812	932	841	855	1050	1065	1200	1019	1383	1203	1080	889	931	874	984	1311	891	1247	986	1172	960	852	953	980	1113	766	602	579	1121	1156	928	989	762
	Cyb561	519	236	361	264	262	596	655	333	637	485	545	580	894	623	437	281	433	367	366	539	315	874	482	748	840	376	645	846	996	413	170	106	773	656	321	593	245
	Sema6a	674	775	752	738	612	387	959	668	187	389	221	572	302	233	184	77	121	155	63	63	76	126	117	110	599	149	316	282	203	81	81	59	111	113	89	216	107
	Ccdc12	597	387	466	426	522	654	530	425	782	774	807	596	1018	690	745	810	1022	819	994	850	901	951	843	1017	664	752	646	791	965	540	652	361	763	727	799	636	853
	Fmc1	175	132	148	74	108	145	165	117	147	102	209	151	235	234	140	104	150	141	189	161	165	160	142	168	167	95	125	163	189	96	97	49	120	161	100	109	87
	Akt3	508	1109	729	790	766	455	557	546	555	596	540	590	504	403	548	615	547	597	549	398	761	522	653	585	389	516	591	566	396	482	489	406	485	451	708	381	634
	Mrpl24	456	421	352	398	421	420	496	349	589	470	505	560	515	506	480	433	521	424	609	402	475	523	441	460	505	447	531	484	556	311	308	269	456	393	367	407	373
	Gle1	616	541	563	570	571	556	462	587	602	712	642	643	745	531	607	591	648	616	613	661	594	664	610	634	631	493	561	553	568	446	366	370	529	639	522	507	532
	L3hypdh	55	65	64	69	65	40	51	52	4	43	20	51	27	38	18	18	7	8	11	10	7	15	16	7	31	7	9	15	16	17	7	9	12	6	14	4	7
	Lyst	1537	1504	1550	1658	1853	1522	1432	1621	1506	2380	1835	1859	1909	2227	2284	1579	1064	1187	1154	1339	2813	2339	2224	2231	1346	1229	1308	1250	940	1406	1637	1420	1301	1192	1207	963	1095
	Slc35e1	2179	1640	2024	1854	1865	2102	2010	1841	2329	2476	2355	2005	2476	2083	1939	2036	2323	2058	2289	2471	1963	2217	2353	2196	2367	1866	1957	2076	2169	1496	1489	1334	2125	2206	2056	1898	2018
	Tmc4	1081	314	579	458	404	1102	1403	570	1185	1103	988	1113	1642	968	705	735	718	945	635	922	569	1500	1047	1050	1562	1021	1363	1296	1463	764	285	163	1493	1000	619	968	430
	Syne4	27	12	24	15	12	42	20	11	93	65	80	34	118	82	68	80	63	47	64	119	53	212	66	102	38	77	89	93	91	101	35	20	69	79	36	70	41
	Polr2i	139	169	146	95	140	158	147	129	237	167	209	192	237	242	185	156	270	151	219	206	219	241	225	256	176	194	143	184	201	114	102	103	224	203	171	175	157
	Rmnd1	196	123	122	139	150	172	162	124	167	189	199	162	182	123	169	147	142	186	193	178	107	122	124	159	186	123	201	141	158	139	76	70	176	146	125	139	126
	Ccdc170	41	100	56	64	31	32	60	47	7	39	15	53	10	11	16	10	8	25	12	3	4	1	8	6	22	5	10	13	17	6	18	24	5	17	11	14	16
	Esr1	100	295	148	145	122	70	211	152	67	136	99	163	98	86	91	55	56	76	23	72	79	66	68	57	117	79	77	140	57	66	106	73	53	62	77	44	90
	Vip	22	42	52	205	188	25	3	5	1	86	0	0	2	40	0	0	0	0	4	5	0	1	0	0	32	0	0	0	0	0	2	0	0	0	0	0	0
	Fbxo5	66	76	64	49	87	91	59	56	171	115	201	113	134	75	115	222	225	169	223	270	124	168	158	194	114	153	134	148	175	82	72	84	156	157	175	131	194
	Mtrf1l	113	110	87	118	77	151	85	72	142	109	163	114	139	93	98	108	130	100	114	162	82	138	131	101	115	67	120	117	129	77	57	48	154	85	84	88	79
	Rgs17	49	85	86	59	53	49	117	71	19	58	18	44	34	72	8	12	8	14	5	8	7	17	2	11	64	12	26	25	17	6	5	4	12	11	5	14	0
	Hdac2	578	484	500	452	501	613	457	506	668	634	617	717	686	562	528	552	603	597	640	603	453	594	572	618	657	407	618	634	571	372	334	295	499	668	475	501	434
	Frk	436	146	196	139	176	655	467	324	504	371	386	372	678	433	315	204	319	292	247	314	232	555	395	527	475	457	488	461	738	332	122	53	713	381	249	325	102
	Rwdd1	198	179	191	114	232	265	189	190	249	248	290	256	245	288	266	332	349	269	327	315	217	175	237	263	236	227	245	236	235	158	197	148	273	290	275	221	266
	Stxbp5	815	803	678	753	859	630	794	782	950	972	835	940	837	758	724	889	895	816	877	803	695	883	1019	897	842	737	742	793	854	668	564	409	880	682	840	645	804
	Hint3	159	63	104	87	87	99	112	83	138	136	165	129	137	178	118	70	84	150	147	136	102	81	130	81	133	77	121	132	116	58	47	71	95	92	90	67	111
	Trmt11	94	91	120	67	112	102	93	68	113	115	113	128	158	116	104	117	149	106	104	139	80	118	101	118	120	97	131	113	122	91	47	45	95	106	116	77	99
	Katna1	474	503	467	520	457	469	425	420	570	666	621	533	641	488	522	491	478	541	606	553	597	415	540	498	477	415	468	454	425	336	416	332	419	423	475	351	464
	Pcmt1	540	596	525	496	530	538	535	487	568	658	525	660	657	480	587	539	610	484	612	545	483	484	563	556	510	433	509	494	479	291	352	321	422	500	453	352	413
	1700021F05Rik	215	134	122	112	137	213	190	124	222	150	221	174	296	174	179	156	169	144	169	183	139	259	182	324	229	177	202	188	286	143	72	48	244	240	129	98	108
	Sec63	1644	1702	1501	1365	1566	1450	1678	1631	1583	1752	1734	1884	1708	1375	1454	1417	1413	1421	1555	1677	1295	1381	1358	1474	1497	1144	1526	1348	1578	1047	974	979	1478	1568	1333	1273	1178
	Snx3	1165	1126	1104	1007	997	1100	1069	1070	1419	1312	1179	1258	1491	1090	1203	1277	1597	1504	1475	1409	1390	1319	1293	1409	1184	1177	1062	1114	1315	851	1057	773	1155	1157	1152	987	1181
	Aig1	655	402	449	436	389	531	578	395	584	643	567	639	656	468	458	495	519	493	464	499	511	646	663	492	682	541	537	516	574	402	422	302	510	451	391	462	345
	Adat2	89	79	43	62	54	61	91	73	79	78	80	98	88	83	76	61	89	69	92	81	65	65	65	65	88	62	79	81	68	50	55	61	75	78	79	80	73
	Pex3	172	100	131	97	129	135	111	123	125	152	105	195	152	138	123	87	135	119	116	92	145	114	106	120	169	119	161	146	117	63	86	95	160	141	132	97	111
	Fuca2	607	314	399	326	365	609	630	418	710	626	627	638	920	695	587	548	599	483	634	627	733	637	823	741	669	593	739	732	832	455	501	394	728	609	515	497	426
	Ltv1	560	408	445	426	419	547	392	429	702	754	631	576	666	476	554	622	598	642	605	667	507	641	567	585	603	492	540	592	608	354	303	296	457	564	529	480	538
	Plagl1	148	163	174	249	189	90	142	177	116	274	171	150	69	115	101	153	133	175	159	86	89	54	46	58	88	119	100	57	88	40	56	68	51	72	79	144	119
	Cd164	3723	3340	3429	3447	3496	3795	3743	3244	3919	4928	4351	4750	3605	2987	2879	3055	3993	3287	3773	3740	3707	3756	4253	4208	4492	3104	3424	3772	3650	2048	1812	1751	3279	3051	3054	2935	3096
	Utrn	5020	6700	5885	6833	6489	4611	5859	5117	5646	7382	5547	6985	5166	4572	3928	5836	5601	5543	6166	4301	4345	4798	4621	3718	6076	5425	5372	4961	4234	3335	3260	2707	4412	3714	4435	4333	5112
	Smpd2	267	362	306	366	296	294	338	336	175	270	184	342	258	200	215	186	214	186	151	178	170	233	215	188	281	147	248	186	156	132	128	102	210	213	146	201	147
	Mical1	1100	1208	1140	1467	1333	1167	1024	1080	1469	1884	1589	1553	1267	1183	1427	1822	1811	1740	1967	1271	1790	1223	1543	1150	1218	1277	1147	1221	858	1001	1120	986	994	1068	1300	1063	1522
	Zbtb24	223	218	251	262	282	209	214	218	296	281	266	314	297	183	272	260	314	235	238	283	283	221	264	200	239	200	210	201	208	163	160	139	223	218	193	205	276
	Rab32	245	205	229	245	205	365	198	231	401	401	446	326	659	380	437	317	367	386	307	407	551	484	584	556	284	369	369	378	495	356	562	303	504	397	383	224	298
	Gtf3c6	309	250	252	236	289	268	269	263	324	280	286	338	379	256	303	222	305	250	259	304	246	309	284	418	357	267	263	300	368	188	155	144	276	312	240	244	233
	Slc16a10	246	336	295	415	283	293	242	354	141	245	173	267	281	230	197	144	141	123	123	203	400	225	317	194	213	120	141	234	186	196	258	155	155	175	90	131	78
	Rev3l	1013	1412	985	1130	1125	752	1128	897	844	1185	896	1306	751	696	739	909	861	787	903	859	683	748	857	607	1028	732	933	698	713	590	511	608	629	677	584	623	780
	Traf3ip2	505	405	508	500	440	435	522	507	504	656	468	711	639	509	450	551	498	469	536	505	453	644	548	485	676	475	575	557	521	409	300	247	548	524	451	514	460
	Fyn	1599	2045	1992	2188	2175	1238	1360	1757	3017	3285	2493	2613	1992	1891	1839	3979	5036	3906	5346	2736	2932	1165	2549	1372	1571	3060	2047	2068	2109	1626	2257	1779	1919	1710	3669	1796	4923
	Tube1	69	29	37	41	56	60	46	38	72	79	88	84	71	55	79	65	74	62	105	87	45	109	61	67	93	64	91	65	46	68	35	38	52	89	70	66	80
	Lama4	4858	8207	5629	6163	5009	3137	5375	5275	660	2798	1501	3055	1861	1783	1155	490	810	913	416	394	1122	412	509	484	2462	551	631	1351	822	571	1223	1027	469	455	564	599	585
	Prep	770	693	696	567	857	939	857	775	1190	1160	1133	1032	1404	962	900	1406	1342	1013	1344	1373	851	1279	1067	1284	926	886	1033	1216	1284	724	520	533	1099	1215	1167	915	982
	Tnfaip3	26146	26551	24699	28504	24786	29020	16963	22733	24594	41365	31109	32851	31920	28944	27102	23493	29424	26870	29967	19271	33330	19436	25686	19254	23944	24827	21972	23397	18991	17195	24154	24756	17255	17829	22743	18111	33187
	Perp	1302	185	435	268	340	1000	1208	427	1210	756	1031	851	1627	1079	872	550	740	828	707	821	665	1327	1129	1543	1454	1121	1465	1312	2148	691	297	131	1737	1233	739	858	382
	Arfgef3	877	303	760	576	428	859	1169	655	895	1219	1080	1123	1502	1145	761	601	565	615	601	1035	358	2050	954	1449	1580	657	1243	1311	1231	843	260	237	988	1154	384	927	426
	Hebp2	60	62	57	41	43	85	90	52	62	93	65	131	108	80	55	45	36	42	41	63	22	117	56	124	116	31	87	78	110	33	23	10	66	82	30	66	28
	Reps1	677	647	732	706	791	645	692	720	1001	1264	919	1007	945	811	870	1004	1083	1018	1082	923	1090	901	1066	773	864	855	701	749	742	592	761	648	571	796	811	781	923
	Asf1a	111	67	89	95	76	114	84	69	121	118	150	145	120	124	167	184	149	132	185	150	140	167	131	116	110	106	129	86	94	74	70	68	103	108	81	95	147
	Gopc	303	287	336	318	363	370	341	313	404	401	358	429	446	379	308	385	438	380	453	369	354	480	464	412	481	341	404	338	406	268	292	189	344	376	313	395	364
	Qrsl1	169	88	118	77	140	149	96	125	161	198	210	159	254	197	199	171	189	137	215	186	125	219	149	179	199	158	196	175	230	130	117	82	221	215	148	188	120
	Rtn4ip1	266	114	133	147	185	210	217	214	243	222	265	193	364	208	240	210	211	242	224	241	202	338	210	319	278	183	264	232	374	238	151	78	303	237	180	201	171
	Crybg1	1242	1069	1081	1062	1028	1629	1335	1014	2807	2105	2122	1643	2557	1693	1860	2474	3193	2562	3160	2185	2812	2422	3577	2771	1719	2661	2183	2465	3108	1760	1707	1182	2678	2189	2425	1951	2231
	Vta1	221	203	175	163	225	229	168	170	356	344	338	254	303	313	254	299	302	309	349	294	338	267	287	312	253	260	260	235	309	198	192	155	285	290	262	205	205
	Smpdl3a	1156	689	755	692	559	845	1306	685	1135	915	979	968	1307	1026	932	709	1124	844	883	607	1306	758	983	1034	1045	1116	1068	1060	1280	543	778	575	1119	729	826	612	782
	Reep3	1498	1852	1586	1490	1367	1235	1726	1495	1073	1354	1221	1497	1447	1252	904	867	1134	942	834	803	1082	1048	1010	1048	1395	1085	1062	1204	1284	683	742	604	1163	932	853	865	771
	Pkib	100	108	92	115	146	56	33	123	182	203	153	174	117	176	208	116	95	207	226	174	446	139	326	142	89	145	116	134	73	147	237	187	71	90	161	127	131
	Serinc1	2096	2341	2067	2367	2208	1892	1988	2169	1981	2400	2017	2401	1941	1917	1875	1729	2068	1810	1948	1827	2119	1187	2080	1388	1706	1527	1681	1727	1455	1176	1462	1572	1417	1456	1692	1421	1692
	Hsf2	152	153	187	193	154	143	131	174	187	259	194	192	138	124	169	234	216	237	232	237	184	183	198	114	153	129	163	174	160	94	145	103	161	172	136	135	130
	Mgat4c	1655	29	184	15	4	1439	204	425	1222	190	501	51	2015	1279	965	409	960	612	657	595	821	918	1132	1632	243	1342	1027	816	3003	570	426	55	2214	925	641	671	207
	Ptprk	1579	1793	1436	1217	1247	1575	2412	1392	1380	1678	1535	2063	2359	1299	807	971	1008	1129	861	1036	675	2032	1247	1723	2232	1245	1983	1887	1992	1024	466	217	1682	1355	825	1273	660
	Dcbld1	189	75	111	83	103	201	174	109	221	204	225	264	394	204	158	135	176	168	178	235	98	348	279	364	196	174	294	228	336	165	79	48	303	260	126	220	100
	Ccdc59	475	398	405	414	410	436	316	342	519	606	521	527	497	408	476	433	501	470	553	469	495	456	421	480	447	372	500	424	375	370	308	248	498	438	409	353	380
	Lama2	4187	7513	5280	5782	5031	3133	5535	5282	624	2308	1364	3100	1248	1701	1038	394	554	812	272	287	666	214	216	334	2417	463	439	1175	602	379	829	907	343	270	347	439	320
	Lin7a	39	212	91	101	100	13	134	110	5	23	1	34	7	15	4	3	1	0	5	0	1	2	5	1	29	2	2	3	2	0	1	6	1	2	3	2	2
	Ppp1r12a	2363	3188	2724	2958	2881	2051	2399	2356	3827	3572	2968	2715	2969	2568	2636	4229	4482	3995	4638	3153	4041	2683	3896	2704	2294	2970	2755	2632	2845	2358	2642	2161	2859	2402	3329	2205	3785
	P4ha1	1172	1785	1413	1443	1375	2561	1088	1403	950	1025	969	982	718	705	945	1063	1056	933	1265	1069	1174	748	821	678	824	640	641	551	724	535	814	496	673	640	782	579	1128
	Sept10	207	245	202	201	170	143	202	156	133	173	137	226	216	160	66	93	111	116	74	96	102	133	137	145	215	97	141	163	130	103	69	35	111	97	68	134	51
	Lims1	1171	1239	1107	1052	1243	1087	1210	1099	1116	1460	1303	1598	1408	1274	1166	1055	1162	1025	1021	1318	1164	1139	1322	969	1464	976	1142	1233	943	787	870	795	1021	997	890	1008	1053
	Zwint	623	568	529	577	558	613	433	532	854	750	781	637	735	569	639	910	884	727	951	776	744	731	739	687	623	631	710	622	708	461	469	434	703	627	735	584	756
	Ube2d1	175	133	122	159	174	126	150	148	230	177	163	252	167	138	175	144	231	118	180	142	196	231	181	170	197	165	148	175	172	143	113	127	176	154	185	123	186
	Dcn	28826	35870	30522	31469	23686	17887	21839	27212	3809	13369	8642	18347	10239	13173	6500	2762	4786	6588	2591	2520	4636	1478	1985	1932	13016	2981	2668	7022	4878	3184	5550	4742	2508	2515	2820	2619	3107
	Cdk1	347	136	210	123	238	480	206	223	574	440	656	432	810	450	541	659	658	493	762	808	468	872	757	937	545	514	506	534	838	462	314	236	679	834	638	642	475
	Atp2b1	3098	3419	3408	3344	3568	3105	3331	3307	3853	4621	3618	3782	3855	3330	2961	4353	4599	4040	4176	2999	4705	3001	5087	3144	2395	3514	3121	2941	2799	2900	3382	3265	2780	2240	2833	2105	2683
	Rhobtb1	546	658	648	612	634	280	562	667	355	491	360	662	230	391	361	234	164	264	144	318	245	203	172	188	341	293	295	261	74	259	236	489	246	254	214	300	196
	Arid5b	1754	3145	2500	2664	2639	1546	2852	2356	2160	2132	1640	2202	1967	1864	1733	2152	2018	2066	2060	1738	2626	1776	2375	1696	1518	1827	1394	1539	1489	1476	1701	1338	1267	1322	1769	1234	1566
	Uhrf1bp1l	958	1004	895	989	1047	941	898	894	1836	1655	1521	1433	1461	1150	1270	1911	1894	1755	2079	1579	1608	1232	1648	1385	1121	1378	1226	1242	1346	923	1033	876	1287	1243	1369	967	1373
	Poc1b	381	219	202	185	211	300	302	262	292	310	330	340	517	297	277	278	247	230	242	286	179	407	299	420	318	250	267	351	431	214	116	93	348	346	182	264	208
	Dusp6	1070	1623	1244	1338	1148	1133	1456	1025	707	1375	873	1107	1387	1099	899	440	500	538	488	779	844	1121	1029	1086	1129	441	752	1092	874	632	460	409	768	684	470	532	408
	Tmpo	1477	1077	1075	969	1413	1606	1227	1172	2783	2294	2717	2271	2950	1854	2102	3033	3292	2571	3412	3044	1852	2762	2641	2879	2285	2262	2292	2418	2751	1760	1420	1183	2363	2606	2656	2326	2563
	Kitl	762	978	866	791	689	666	977	692	465	411	424	659	633	427	306	205	320	333	266	321	260	468	385	432	692	370	628	586	596	251	161	100	479	419	187	338	181
	Psen1	1995	1357	1594	1380	1463	1784	2296	1585	2543	2109	2143	1949	2732	1832	1983	1949	2272	2057	2228	2006	2247	2370	2664	2526	2108	2148	2220	2189	2655	1533	1482	1075	2398	2171	1946	1696	1634
	Sgk1	2184	3985	2550	2954	2341	2567	1976	1949	1439	2677	1987	2449	2771	1815	1985	1477	1901	1644	1546	1359	3047	1728	3624	2212	1243	1520	1412	1712	1283	1401	2470	1652	1484	1312	1254	1289	1457
	Cep290	260	210	175	186	227	233	201	302	210	280	274	261	274	243	218	211	181	204	173	262	143	205	166	207	254	162	231	218	240	184	120	141	260	266	167	173	133
	Ikbip	399	590	428	395	403	361	435	327	160	332	195	375	238	279	174	129	170	150	115	175	132	154	120	143	369	139	193	249	145	86	150	120	175	163	137	141	132
	Hbs1l	631	491	606	567	645	620	525	606	853	952	815	823	748	676	715	905	663	759	832	964	638	727	731	614	706	643	780	714	739	529	463	416	741	735	634	642	647
	Epb41l2	3348	4825	3971	4348	3663	2242	3426	3845	2688	3643	3018	3544	3002	2798	2672	2646	2785	2736	2699	2509	3538	2792	3602	2899	2425	2471	2159	2389	2447	2031	2317	1892	2464	2321	2215	2196	2264
	Apaf1	832	729	746	754	775	718	856	893	2929	1995	2062	1394	1965	1395	1684	2924	2927	2394	3157	2866	2412	1818	2159	1849	1279	2107	1753	1548	2211	1505	1803	1304	2246	1863	2353	1554	2258
	Myb	762	328	430	361	592	756	776	493	1150	1100	1288	1478	1475	846	654	896	1041	934	911	1102	581	1411	1107	1135	1493	792	1089	1342	1192	672	339	210	948	1017	727	999	776
	Med23	630	600	546	618	586	529	587	642	659	710	585	737	659	605	585	647	627	601	562	623	656	566	629	538	676	569	554	528	512	505	463	459	617	531	490	608	460
	Ahi1	261	423	265	276	253	187	194	190	222	318	207	249	149	172	180	288	289	253	273	196	169	115	173	136	195	237	185	171	170	93	135	155	141	94	212	138	252
	Arg1	106	122	155	135	170	161	65	151	55	107	86	86	93	186	81	37	34	31	21	36	62	58	52	43	66	40	43	45	22	39	68	123	55	44	42	45	28
	Nedd1	208	232	199	192	239	210	212	189	291	275	264	320	290	224	230	256	261	226	243	273	192	262	217	267	244	184	242	288	302	188	145	151	185	260	224	230	197
	Enpp3	458	1360	800	779	577	226	782	766	50	233	101	439	116	184	96	22	46	53	9	9	56	35	39	17	407	39	29	90	60	28	54	67	27	37	19	49	31
	Pde7b	185	398	299	323	267	125	296	243	71	134	97	149	92	130	92	63	53	70	44	100	128	90	184	124	102	68	41	62	74	85	127	67	62	58	86	39	65
	Mtfr2	25	22	19	19	51	49	18	32	106	42	72	38	72	32	79	78	85	46	91	74	43	103	69	60	43	59	54	66	87	38	32	41	76	96	72	54	72
	Map7	921	350	544	472	402	879	1371	509	944	940	746	948	1418	791	526	525	624	760	610	703	451	1287	918	1182	1371	744	1131	890	1265	587	244	136	1105	841	461	850	432
	Ccn2	488	1983	1257	1141	1223	656	1467	1028	61	275	130	726	166	220	126	38	89	72	49	49	146	106	65	114	584	112	116	88	55	50	134	92	41	33	34	65	58
	Stx7	583	556	559	554	537	589	689	520	721	714	687	727	991	722	633	518	726	680	556	652	876	828	897	846	755	624	757	685	928	544	646	350	812	679	667	564	520
	Pex7	267	154	194	194	199	247	279	224	304	337	329	271	418	335	247	259	301	278	274	238	250	285	291	312	333	220	288	306	303	181	151	110	298	221	225	221	218
	Ifngr1	4824	4062	4374	4866	4557	4038	4151	4253	6378	6042	6927	5258	6222	5057	5240	6380	9561	6969	8453	4916	8005	3894	6336	4492	4341	5379	4698	4595	4602	3405	5129	4775	4149	3572	5747	3671	6233
	Cdk17	515	675	757	790	757	547	549	722	1033	1237	1012	974	773	984	968	1196	1083	1117	1319	892	1161	773	987	611	624	1032	865	818	680	631	814	846	683	544	963	614	1216
	Ntn4	304	466	495	550	348	321	430	433	65	195	108	265	167	182	73	48	84	73	45	44	75	42	45	29	199	46	62	118	75	56	90	72	48	66	47	67	36
	Fgd6	567	543	533	600	562	536	662	432	495	605	455	529	522	479	455	418	301	401	388	396	407	674	650	541	577	426	591	497	624	490	266	223	587	577	329	451	284
	Ndufa12	654	411	458	299	397	711	527	489	930	628	879	641	934	695	635	658	859	712	734	891	590	942	712	1036	773	709	794	875	1076	519	404	256	851	765	689	626	522
	Tmcc3	1740	978	1152	1156	1133	1643	1648	1326	2784	2135	2330	1975	3586	2289	1868	1579	1741	1839	1761	2355	1564	4195	2910	4298	2411	2770	3294	2836	3991	2562	1016	746	3757	2852	2244	1947	1186
	Cep83	413	414	336	325	385	423	380	314	556	535	617	519	531	437	478	616	596	517	674	613	533	562	742	571	465	433	443	448	478	349	387	248	506	502	490	386	394
	Socs2	667	739	634	822	646	464	628	734	492	602	520	680	380	451	342	397	324	330	304	370	253	303	285	183	548	285	371	305	252	218	225	260	317	305	316	296	270
	Nudt4	2149	1215	1362	1065	1190	2042	2745	1680	2382	1479	1658	1355	2774	1676	1649	1694	2079	2027	1855	1724	1806	1977	2317	2440	1708	2117	2270	1942	2715	1415	1217	776	3092	1882	2057	1559	1404
	Nuak1	276	425	382	440	389	147	306	324	50	127	49	226	86	94	66	40	53	61	22	25	67	49	46	48	86	48	76	65	38	31	55	61	35	32	50	56	68
	Tcp11l2	1063	1320	1159	1285	1321	768	1093	1156	816	1305	940	1532	681	810	1012	703	848	881	903	685	1227	548	967	569	791	795	877	727	412	566	648	1038	459	525	814	738	931
	Cry1	509	589	458	441	560	518	450	475	676	627	582	549	647	464	497	742	781	725	810	633	642	524	691	520	363	535	535	421	502	377	449	384	477	447	542	358	566
	Btbd11	170	227	211	258	251	80	154	179	100	132	138	156	127	138	132	116	162	155	147	63	164	100	122	84	103	113	114	97	76	120	162	114	73	44	112	63	196
	Timp3	2776	7678	5045	5599	4734	3985	4549	4690	482	1651	791	3359	956	1164	620	308	493	595	227	335	587	472	536	548	2326	456	789	993	693	346	693	365	288	467	320	475	435
	Hsp90b1	13141	11409	13648	11325	14692	11149	10224	15367	14035	13598	14185	15942	11055	12680	14086	11376	9317	10721	10346	15554	10491	9749	11269	11832	12903	10238	12765	10804	8403	9546	7935	12833	12373	14297	10351	11720	9652
	Igf1	759	741	768	742	636	705	605	701	276	722	445	549	383	359	404	215	288	409	254	240	375	110	142	193	429	274	144	322	254	221	559	280	265	160	437	156	477
	Washc3	228	209	221	227	209	257	213	191	292	314	380	262	364	302	229	272	298	309	382	318	295	273	305	301	267	258	277	248	316	185	147	133	247	243	271	218	252
	Dram1	170	288	234	226	222	206	166	241	193	214	180	179	291	221	229	213	250	221	199	225	364	189	273	208	200	177	91	168	125	239	465	164	190	184	219	123	220
	Slc5a8	2689	510	1045	234	396	1135	3739	961	1183	705	912	1066	1932	811	579	512	627	681	455	486	758	1007	823	1384	2479	1242	1711	1572	1864	642	294	90	1621	765	669	649	314
	Sirt1	1115	1289	1042	1280	965	829	666	730	569	778	550	787	581	485	587	446	430	460	514	466	507	523	651	379	677	418	528	532	419	396	365	470	390	393	433	494	493
	Herc4	667	522	514	542	555	586	505	531	739	768	765	693	692	650	758	813	579	708	684	725	667	715	686	609	619	621	730	621	649	529	496	437	735	543	542	565	710
	Hnrnph3	337	302	254	322	248	231	248	243	239	277	258	317	260	227	331	251	197	215	282	285	276	298	229	239	224	206	227	159	266	168	188	161	255	214	149	248	168
	Rufy2	241	209	229	250	205	166	174	181	164	187	171	277	223	184	214	206	144	210	237	194	235	210	244	176	235	192	207	171	192	139	163	138	187	196	177	152	165
	Pbld2	59	45	49	35	42	108	123	77	66	39	37	99	74	42	17	20	40	52	27	29	40	22	34	36	133	52	104	58	56	15	16	7	43	36	18	47	19
	Ccar1	1119	908	940	975	1095	1020	967	826	1222	1293	1197	1351	1371	1032	1167	1234	1254	1050	1179	1321	1035	1329	1295	1316	1225	1001	1218	1165	1261	881	704	611	1199	1125	866	1134	956
	Ddx21	2664	2824	2598	2588	3174	3133	2367	2453	4642	4203	4240	3889	4396	3402	3742	4205	5118	4231	4413	4337	3564	4198	4347	4429	3410	3417	3618	4062	3731	2849	2295	2299	3266	3898	3632	3149	3704
	Ddx50	1153	1231	1129	1094	1124	1092	954	917	990	1145	1069	1240	1026	906	936	1036	815	984	1047	870	948	932	967	760	1045	693	1028	854	804	661	681	560	829	749	805	737	905
	Srgn	3756	4603	4692	4752	6080	5565	3763	5678	12019	11919	12995	8695	10184	11131	10783	10215	12768	10644	12789	10958	16698	7318	12622	9465	4809	7732	6137	7322	5604	6304	10165	8470	6516	6461	10505	5720	9707
	Vps26a	747	667	638	582	690	789	726	611	763	744	797	846	882	656	795	633	740	568	596	653	886	829	1092	921	677	622	622	766	853	511	588	436	678	726	567	517	544
	Supv3l1	284	187	201	230	270	290	164	226	466	353	346	362	522	369	357	339	411	290	381	376	315	439	329	428	374	300	279	360	421	245	169	189	322	383	271	368	343
	Hkdc1	61	1	12	17	1	243	9	96	141	40	42	16	213	123	78	58	176	96	87	61	90	172	140	169	40	118	85	93	279	64	53	8	259	114	82	75	24
	Fam241b	101	44	42	39	29	60	103	43	87	66	94	97	139	106	65	41	63	51	59	67	32	111	57	80	128	94	95	97	126	47	13	16	72	78	47	81	47
	Aifm2	176	251	223	209	194	213	201	178	179	162	133	186	212	98	130	113	163	120	142	130	164	130	192	152	203	125	133	172	170	83	91	94	145	105	109	120	93
	Macroh2a2	76	227	144	176	141	68	149	102	27	46	25	95	40	55	27	5	27	19	5	14	28	24	6	23	45	13	15	18	13	6	28	16	8	13	9	13	7
	Tysnd1	311	285	249	258	238	373	264	276	358	364	311	350	461	281	336	259	301	291	287	385	236	472	334	415	368	271	350	369	369	271	208	174	398	377	347	343	256
	Sar1a	2397	2702	2456	2495	2248	2133	2420	2413	2070	2474	2161	2590	2214	2257	2080	1835	2041	1838	2132	2158	1912	1729	2019	1656	2154	1633	1753	1872	1670	1319	1465	1377	1792	1776	1754	1658	1681
	Ppa1	1610	675	1031	638	967	1410	1955	979	1939	1631	2004	1856	2084	1424	1348	1489	1695	1477	1569	2316	1055	2042	1640	2147	2209	1416	1856	2232	2235	1241	667	529	1927	2376	1664	1505	1133
	Eif4ebp2	2731	2187	2256	2121	2316	2528	3347	2360	2974	3361	3108	3829	4257	2890	2973	2757	3006	2715	2995	2647	2468	3610	3150	3646	3788	2730	3352	3566	3945	2302	1708	1707	3226	3122	2502	2915	2448
	Pald1	222	497	296	332	319	155	287	323	62	181	97	157	105	137	88	69	49	75	69	44	125	57	119	68	124	73	55	101	53	37	121	75	70	57	37	63	78
	Sgpl1	1389	1396	1287	1224	1329	1455	1542	1295	1945	1844	1607	1865	2124	1419	1661	1576	1734	1587	1635	1653	2529	1548	2546	1601	1263	1567	1454	1633	1453	1216	1727	1334	1394	1325	1342	1192	1425
	Pcbd1	167	46	101	69	71	178	188	112	155	198	246	194	235	186	112	94	149	137	116	174	75	278	200	224	262	81	136	173	185	118	41	22	168	175	93	151	48
	Unc5b	524	1154	637	555	586	546	906	503	266	267	201	301	451	300	110	124	164	212	132	89	223	252	270	236	399	229	358	316	257	139	122	73	300	146	130	209	124
	Slc29a3	540	527	500	513	501	429	518	644	611	748	659	770	729	531	763	602	666	728	573	644	1102	575	1415	797	491	607	480	607	387	514	727	558	538	597	584	596	564
	Vsir	1388	1793	1726	1817	1670	1258	1481	2079	1895	1894	1807	2312	1529	1729	1827	1643	1891	1778	1777	1317	2210	1098	2011	1408	1218	1594	1198	1338	748	1205	1693	1649	1214	1317	1732	1260	1790
	Slc16a7	139	135	144	183	125	82	173	121	26	127	32	91	40	70	50	26	15	21	19	15	49	7	35	31	48	25	28	48	18	17	40	21	13	25	20	24	7
	Lrig3	702	627	566	521	525	629	1016	605	617	1047	755	1286	1057	647	283	473	533	515	473	450	258	843	625	539	1182	582	984	980	854	523	165	146	769	675	431	724	434
	Anapc16	418	354	363	363	365	405	423	329	478	412	454	440	499	395	373	449	449	406	489	463	390	424	412	475	451	356	394	394	543	296	234	227	467	426	337	335	393
	Ddit4	952	1538	1035	1183	1005	1276	1018	719	1877	1555	1661	1528	2021	1064	1507	1520	1595	1451	1880	1978	1312	2273	1567	1959	1548	1469	1450	1394	1951	1069	1002	505	1698	1791	1237	1283	1159
	Dnajb12	1012	916	965	863	902	963	1024	856	1184	1159	997	1201	1258	1036	1027	1031	1357	1236	1183	1058	1183	974	1153	1156	1011	1064	963	1027	1142	863	741	683	1003	951	1060	996	962
	Micu1	994	791	784	807	638	1024	1090	721	924	722	802	883	1287	836	725	582	762	649	709	707	748	1054	780	1109	913	838	855	849	1114	547	494	390	1101	811	587	678	480
	Cand1	1575	1658	1545	1503	1623	1565	1537	1688	2267	2312	2134	2361	2423	1715	1785	2213	2196	2105	2199	2066	1677	1867	2023	1806	1910	1780	1939	2123	1915	1339	1352	1093	1933	1795	1783	1467	1656
	Tbk1	853	736	794	852	950	842	723	734	1228	1464	1397	1149	1352	1178	1217	1284	1255	1257	1345	1236	1534	1260	1589	1209	806	981	960	989	1038	995	1110	860	1113	1138	1112	916	997
	Pno1	238	173	202	178	218	292	207	190	363	403	446	317	486	386	306	357	428	303	440	421	319	419	382	495	304	290	291	368	510	288	188	157	466	403	399	308	322
	Plek	2216	2667	2628	3004	3809	3128	2074	3290	6419	7589	6541	5687	9260	7207	8623	6741	6325	5889	6372	6570	12988	6165	10559	7993	2503	6193	4902	5402	3747	5749	11355	6452	5597	5004	6136	4024	5832
	Srgap1	379	340	301	304	249	249	464	314	236	272	277	319	409	262	268	220	166	251	139	187	136	619	247	353	425	201	335	360	341	266	94	79	346	310	129	242	127
	Egfr	1615	1942	1848	1890	1340	1539	1935	1982	656	1219	900	1264	1058	1035	672	435	578	664	469	542	473	918	514	853	1176	517	665	884	962	609	513	321	795	697	569	564	381
	Avpr1a	72	282	197	204	213	74	141	149	14	28	26	48	17	24	13	8	10	4	7	12	5	15	9	13	42	8	13	18	17	5	26	4	1	4	8	15	10
	Usp15	987	885	881	897	1053	991	949	986	1415	1405	1339	1310	1332	1048	1228	1419	1318	1295	1457	1459	1251	1286	1472	1198	1198	1114	1154	1115	1210	922	856	813	1283	1118	1057	943	1125
	Vps54	890	720	717	768	843	862	868	818	1871	1457	1417	1137	1422	1141	1327	1945	1868	1592	2126	1549	1591	1298	1574	1243	1107	1420	1377	1284	1450	1103	1120	973	1338	1301	1443	1092	1313
	Tbc1d15	1148	975	963	1125	1336	1121	1016	1275	1419	1702	1389	1504	1251	988	1324	1378	1373	1253	1560	1396	1371	1052	1438	1011	1074	1197	1373	1119	916	840	838	986	1135	1015	1159	1164	1179
	Rab21	1009	1024	862	896	957	881	830	817	1391	1309	1256	1175	1246	1018	1173	1255	1429	1299	1371	1316	1176	1115	1313	1147	996	1151	1106	1243	1227	775	992	802	1129	975	1204	881	1180
	2310011J03Rik	380	248	307	275	266	339	281	241	478	374	480	363	546	393	411	380	486	381	483	465	477	492	338	453	391	318	352	408	538	282	319	188	442	370	427	345	373
	Peli1	1486	1376	1491	1561	1646	1375	1457	1735	2963	2568	2411	1949	2303	1759	2085	3314	3291	2855	3902	2447	2818	1856	2810	1762	1704	2127	1856	1905	1733	1558	1966	1885	1691	1684	2200	1594	2338
	Apc2	65	115	97	101	99	53	61	77	44	56	52	61	23	30	43	29	26	26	30	35	50	61	40	20	53	34	30	23	39	39	35	30	24	13	26	20	24
	Thap2	167	215	165	151	148	206	207	188	188	231	185	280	155	165	185	155	144	147	162	172	112	172	176	171	309	131	195	208	197	101	90	74	195	172	135	183	117
	Lgr5	90	123	109	99	190	165	248	192	159	309	221	371	396	208	116	134	91	77	103	98	34	236	313	155	330	84	274	387	111	120	53	22	112	141	48	226	57
	Slc1a4	736	483	612	422	517	721	539	670	432	839	463	563	657	735	412	258	232	244	183	433	197	637	293	396	489	232	493	440	352	277	176	277	335	409	213	326	213
	Dock2	2985	2879	3154	3665	4635	2923	2152	3127	6418	7398	6475	5837	4845	5330	5892	8600	8516	7833	10331	5506	9370	3631	6889	4397	3837	7138	5427	4651	4096	4373	5769	5499	4934	4405	7195	4737	9428
	Rab1a	2291	1821	2088	1694	1670	2305	2320	2086	2235	2492	2576	2573	2897	2088	1971	1889	2159	1873	2144	2154	1892	2099	2399	2445	2458	1854	2197	2306	2628	1533	1220	1184	2406	2127	1700	1736	1463
	Gamt	30	82	72	59	71	35	46	54	9	34	27	37	40	32	25	19	34	25	19	13	31	24	16	30	34	20	17	22	25	25	32	19	26	11	14	9	11
	Ptprr	73	219	95	128	106	83	124	67	42	46	32	53	78	62	44	27	35	38	45	52	31	141	71	97	43	49	46	43	98	42	24	11	57	54	42	48	39
	Actr2	3521	3235	3120	2947	3503	3664	3075	3303	6024	5795	5469	5242	5881	4626	4761	6452	7471	6157	7006	5779	6228	4282	6058	5058	4141	5128	4653	5133	5519	3535	4654	3804	5285	4632	5798	4160	5688
	Ndufs7	655	404	497	430	389	722	618	460	814	606	791	599	1004	646	631	648	765	599	736	761	615	853	695	864	740	672	739	815	899	526	391	248	821	728	672	699	491
	Ptprb	1832	3875	3243	4716	3099	1621	2487	1833	117	551	139	1043	243	339	223	72	96	142	67	53	355	116	106	216	601	203	260	330	204	117	226	135	99	115	116	148	187
	Kcnmb1	27	198	113	81	84	57	55	48	11	10	13	22	13	15	12	17	15	17	7	8	22	19	11	11	36	1	10	5	5	5	26	6	8	1	7	16	17
	Pwwp3a	540	490	399	547	430	476	376	418	464	583	490	553	647	512	531	481	477	443	569	456	394	710	535	513	584	453	527	545	520	419	293	225	537	486	398	498	402
	Meis1	353	455	418	470	339	173	371	395	42	245	145	226	143	197	111	85	77	121	31	57	123	55	35	42	108	37	40	105	83	50	74	66	59	31	44	20	66
	Uqcr11	1250	589	718	531	630	1332	987	699	1386	906	1276	879	1822	1526	973	895	1372	1142	1223	1255	1034	1473	1038	1580	1253	990	1090	1156	1780	795	579	347	1633	1336	957	1022	727
	Cnot2	737	710	745	753	910	712	762	795	1006	1076	981	1133	983	825	904	1014	1020	993	1100	935	924	918	1090	805	842	723	875	803	899	627	694	677	850	841	812	694	953
	Tcf3	1017	1006	1088	1063	1122	1113	1090	1083	1535	1557	1502	1652	1464	1267	1215	1318	1509	1322	1470	1448	1189	1642	1384	1569	1424	1265	1326	1377	1220	1093	872	874	1233	1417	1402	1259	1363
	Frs2	611	756	668	657	661	549	799	616	672	849	661	830	741	668	601	666	593	597	679	639	662	630	720	642	626	574	531	648	605	490	539	445	676	579	551	576	594
	Yeats4	314	243	275	243	328	345	239	267	537	470	518	404	484	405	378	510	537	519	578	511	437	391	508	378	382	415	376	397	388	274	298	251	398	406	376	394	383
	Cobl	478	251	313	288	191	408	803	286	247	365	245	484	500	316	165	181	187	220	217	195	108	374	284	407	534	161	316	411	305	188	102	41	364	302	133	286	122
	Rab36	68	71	88	94	32	33	48	66	12	28	17	41	30	23	11	5	15	7	3	14	26	11	25	14	36	11	12	9	22	19	7	9	7	4	13	6	18
	Grb10	621	1256	970	1118	879	537	930	937	113	561	299	571	227	272	276	125	203	295	164	78	256	66	69	84	371	120	112	273	226	92	186	224	133	118	162	105	234
	Adora2a	503	454	556	573	634	526	402	672	1509	1500	1391	1005	1290	1085	1284	1558	1971	1761	1970	1234	1650	830	1426	1041	839	1396	892	1009	796	698	1493	1022	888	834	1475	961	1447
	Snrpd3	442	398	405	332	405	531	422	444	703	636	701	609	790	616	563	715	832	652	800	729	637	654	672	747	521	530	571	687	759	462	371	280	602	658	648	465	626
	Nav3	21	101	75	48	70	78	47	29	9	32	8	48	12	23	26	9	9	10	8	8	17	11	9	8	20	7	14	20	1	10	11	15	2	6	16	1	20
	Ddc	243	140	212	106	253	278	600	247	274	376	300	612	393	208	86	100	141	233	125	94	66	130	103	158	793	149	363	386	218	128	31	33	166	191	66	227	70
	Cpm	509	622	615	559	842	411	1207	689	1329	1213	1250	1435	548	501	710	1544	1910	1445	1984	942	1090	524	1056	551	859	1049	1011	799	602	610	700	954	543	542	1206	573	1243
	Mdm2	1475	1509	1522	1616	1530	1893	1196	1662	2148	2330	2373	1959	2166	1862	2240	2111	2155	1867	2056	2373	2472	1987	2999	1723	1519	1479	1484	1494	1193	1298	1671	1509	1561	1656	1754	1535	1653
	E2f7	87	70	75	101	104	141	85	84	272	191	222	184	300	186	224	288	311	236	338	320	203	343	314	320	185	224	163	202	207	215	122	90	247	326	216	254	144
	Csrp2	1602	674	897	529	642	1235	1608	841	1331	1063	1489	1419	1950	1146	902	660	976	1007	892	1249	695	1570	1229	1501	1890	1134	1455	1391	1993	712	336	203	1479	1367	746	1181	577
	Osbpl8	777	905	864	978	1225	740	758	906	1554	1598	1330	1168	957	977	1250	1788	1743	1618	1685	1423	1678	1017	1676	973	708	1297	1016	986	965	937	1239	1121	932	874	1217	841	1289
	Mknk2	5073	4476	4538	5745	3697	6922	4134	3470	6020	6027	5897	5266	5929	4322	5345	5910	7557	6177	7698	5479	5408	6006	5887	4638	5464	5099	4927	4986	4506	3559	3792	3856	4724	4291	5416	4785	6677
	Cabin1	1768	1515	1572	1521	1547	1538	1535	1442	2102	2223	2092	1907	2169	1931	1734	2454	2205	2354	2570	2027	1933	2427	2111	2065	1844	2139	1857	2030	2091	1631	1297	1090	2154	1823	1977	1794	2147
	Ap3d1	2764	2464	2573	2808	2513	2484	2755	2502	2942	3359	2754	2984	3058	2304	2549	2673	2784	2702	2790	2597	2842	2913	2702	2693	2979	2763	2691	2544	2763	1993	1810	1626	2878	2389	2354	2497	2175
	Phlda1	827	1377	883	1034	876	963	904	758	498	1054	749	1203	1027	845	639	315	509	529	369	444	389	970	751	1033	1072	369	640	671	662	545	352	245	564	713	355	584	357
	Sf3a2	602	559	619	570	674	698	645	547	957	889	989	811	1235	781	908	1050	1318	942	1201	1033	844	1117	1036	1145	857	866	809	915	1020	698	551	529	877	927	912	776	988
	Mdm1	100	90	86	64	125	92	76	87	121	132	105	137	163	121	129	108	156	108	130	92	75	97	131	101	114	103	97	80	81	81	47	60	70	91	105	91	105
	Wif1	4	104	51	42	48	22	34	28	6	20	6	48	1	10	1	0	3	0	0	0	0	0	4	1	61	0	8	16	6	1	8	3	0	0	0	6	0
	Timm13	404	315	335	282	306	508	345	298	570	452	573	484	664	543	448	473	727	467	625	665	467	831	474	748	439	484	425	487	759	393	367	226	650	576	519	434	413
	Vps13d	4078	3134	3124	3406	3256	3603	4300	3300	4117	4488	3877	4157	4271	3819	3791	3525	2998	3971	3487	3592	3746	5058	4138	4014	4543	3903	4247	3823	4169	3182	2459	2235	4573	3530	2949	3377	2648
	Llph	270	214	251	266	228	318	241	228	363	363	320	321	376	325	333	358	364	322	358	415	393	438	400	349	338	313	330	357	357	258	227	159	317	342	238	297	284
	Tmbim4	350	300	307	283	304	365	355	382	394	448	418	442	501	398	439	337	303	321	405	433	449	462	473	461	423	312	418	418	322	288	313	251	452	398	369	346	279
	Irak3	392	415	494	558	604	408	420	555	371	613	448	479	564	633	641	321	357	318	263	452	789	569	646	571	218	323	248	314	257	366	469	303	313	244	287	219	207
	Helb	387	331	347	368	390	363	421	384	604	442	482	564	631	471	520	643	547	540	653	633	457	537	580	546	410	487	535	469	564	430	354	333	559	571	595	462	529
	Prmt2	172	180	151	202	147	123	196	178	92	108	89	94	82	87	48	62	87	117	72	78	73	44	76	46	123	76	90	79	89	56	67	50	85	57	77	46	82
	Dip2a	1010	711	723	621	549	669	912	603	528	577	542	576	718	527	484	408	486	534	375	519	474	813	538	756	867	649	760	723	980	403	322	225	802	556	402	495	386
	Hmg20b	726	618	561	549	504	683	613	482	667	656	644	605	799	548	622	596	691	599	614	579	651	738	632	679	680	626	641	534	730	415	393	282	744	609	534	502	459
	Fzr1	640	537	525	492	498	596	519	561	868	836	762	643	885	599	742	902	1082	793	1041	1074	865	959	1011	975	672	852	781	759	910	620	537	443	880	848	847	814	779
	Ncln	1255	938	956	843	946	1505	1155	1042	1410	1237	1502	1188	1910	1229	1198	1166	1540	1169	1417	1511	1198	1827	1532	2100	1259	1275	1338	1529	2040	1127	861	590	1708	1534	1183	1206	1015
	Col6a2	12140	32793	19946	16999	18751	8404	20332	17914	1652	7039	3221	9060	3790	4317	3379	955	1466	2231	862	881	2509	922	778	1164	7649	1277	1137	3054	1596	1063	2135	2430	933	936	1210	1209	1595
	Hcfc2	336	335	277	280	352	275	261	295	251	326	327	452	348	276	339	266	226	267	238	319	232	302	218	249	240	234	276	238	210	234	188	178	263	276	270	248	222
	Nfyb	361	377	308	323	376	354	304	345	460	383	463	402	505	375	398	502	539	385	399	514	323	482	484	417	426	408	326	388	433	260	264	204	342	472	391	352	351
	Txnrd1	2969	2682	2339	2531	2564	3618	2673	2571	5233	4524	4660	3745	7769	4701	5153	4666	5522	4612	4815	5727	5941	6926	7016	7550	3513	4574	4235	5104	6568	4182	4731	2571	5533	4972	4654	3647	3771
	Glt8d2	141	191	127	186	108	80	130	157	19	69	54	111	44	62	30	20	14	28	24	6	40	8	7	9	73	18	17	42	32	17	18	18	12	17	17	14	16
	Ppm1m	380	435	373	422	353	369	265	397	410	546	471	498	490	355	463	466	481	473	507	327	495	362	440	373	433	474	372	441	296	322	533	346	360	329	376	343	438
	D10Wsu102e	1625	952	1256	1475	1273	922	1054	1121	1469	1376	1729	1497	1133	1224	1664	1314	716	1114	943	1526	957	1140	1044	890	1356	1066	1209	1232	729	1111	840	999	1396	1153	844	1194	895
	Aldh1l2	116	57	69	65	49	80	73	110	63	63	84	41	61	73	61	64	30	20	45	101	43	52	49	67	45	61	45	61	38	52	33	42	64	74	42	60	44
	Wdr82	1218	1414	1189	1265	1287	1254	1266	1228	1467	1617	1518	1435	1742	1159	1256	1383	1634	1451	1568	1272	1187	1407	1459	1235	1399	1100	1263	1492	1284	916	807	816	1218	1289	1283	1106	1431
	Pofut2	990	1447	1122	1191	1127	1047	963	1015	822	1073	818	905	958	945	836	689	758	753	606	777	863	804	820	887	941	631	655	785	702	615	662	533	781	635	608	635	559
	Slc36a1	471	425	396	407	391	423	771	421	612	510	531	732	660	333	423	403	341	463	337	343	325	498	479	405	1221	413	681	689	463	396	243	203	538	575	311	381	284
	Adarb1	128	268	234	366	212	117	142	110	47	126	66	102	48	43	61	58	49	45	36	70	59	43	35	39	84	63	38	42	58	52	62	55	30	34	42	28	53
	Appl2	1619	893	1397	1699	855	1295	2187	1100	889	2082	1148	1742	1452	1138	746	783	596	848	724	770	455	1261	810	849	2227	808	1492	1258	1046	722	350	375	927	777	524	1013	522
	Sumo3	787	566	649	607	615	760	696	644	821	836	940	973	1018	759	741	775	804	723	808	891	741	874	875	944	804	619	674	912	890	538	443	368	822	797	703	666	648
	Hint1	1803	1174	1365	892	1084	1575	2029	1169	1876	1714	2221	1693	2133	2191	1419	1580	1947	1698	1995	1759	1785	1677	1501	1791	1846	1275	1644	1716	1924	958	1060	663	1760	1582	1344	1305	1354
	Fbxw11	1019	1305	1183	1185	1237	1137	1312	1339	1825	2078	1684	1839	1679	1516	1341	1512	1727	1529	1593	1352	1818	1330	1968	1578	1394	1379	1522	1597	1429	1059	1360	1174	1354	1332	1400	1049	1417
	Stk10	1167	1355	1337	1469	1466	1134	957	1195	2012	2301	2072	1897	1610	1756	1907	2312	2900	2406	2678	1605	2668	1266	2254	1423	1238	1993	1462	1491	1174	1347	1854	1887	1201	1244	2038	1363	3369
	Papolg	265	176	182	220	203	190	187	182	244	233	217	241	198	197	240	205	211	269	278	205	233	168	205	137	217	195	233	188	183	171	142	136	164	137	193	212	182
	Rel	3966	4398	4327	5100	5440	3832	2538	3488	5463	9184	6456	6682	5082	5085	7435	5822	5045	5774	5490	4760	7910	4030	6311	4104	4342	5512	4768	4882	3210	3902	5942	5414	3687	3494	4546	4590	5188
	Pfkl	2078	907	1146	892	996	2028	1573	1190	2361	1593	1834	1295	2430	1432	1755	2073	2513	2099	2575	2565	2260	2503	2272	2628	1666	2149	1951	1938	2943	1807	1535	664	2495	2076	2118	1689	1807
	Il9r	172	304	241	283	187	107	129	137	74	192	105	138	140	166	210	95	70	111	97	64	167	53	73	58	97	94	128	86	65	78	130	145	57	66	103	95	112
	Pus10	248	185	244	202	316	258	239	215	385	360	379	330	448	304	314	435	309	322	324	335	333	378	344	386	304	294	318	355	344	246	219	174	323	312	261	298	295
	Rhbdf1	681	863	735	854	562	664	674	554	377	639	381	581	527	453	315	284	271	312	242	318	204	709	442	440	737	285	497	508	454	426	189	148	340	370	228	373	155
	Pex13	206	220	214	175	215	212	197	211	211	259	244	334	244	190	261	206	189	199	218	229	217	241	295	204	285	204	232	245	239	128	163	131	242	193	186	178	229
	Cfap410	139	166	118	130	117	121	128	139	86	150	127	148	177	96	92	96	114	116	139	131	115	121	118	119	104	80	80	131	74	82	100	65	93	79	97	54	110
	Ahsa2	379	266	319	368	278	371	164	196	329	286	251	216	223	150	372	347	274	285	335	285	238	251	227	192	246	193	225	183	222	185	161	125	257	226	160	236	244
	Nprl3	207	173	218	225	169	177	151	162	223	219	162	258	191	191	172	173	206	204	204	166	165	227	160	167	183	175	220	166	202	161	116	105	185	145	148	138	180
	Xpo1	911	822	860	747	1068	918	862	874	1406	1377	1312	1336	1181	864	1167	1585	1453	1245	1460	1478	984	1245	1216	1136	1272	1033	1020	1150	1177	832	726	709	1238	1132	1145	1034	1107
	Nsg2	53	79	51	78	86	50	36	28	71	82	76	107	69	77	102	109	140	130	194	64	151	46	91	74	84	107	99	73	88	27	69	39	76	69	83	87	331
	Cpeb4	1069	868	888	913	911	891	989	927	1136	1184	1080	1103	1045	877	1005	1115	1132	991	1092	1005	1164	975	1223	980	980	932	954	870	1029	766	955	789	1065	788	822	725	890
	Stc2	353	154	317	264	152	347	201	182	212	223	230	161	420	399	372	174	150	149	224	402	134	576	166	524	221	226	271	205	670	228	112	63	328	349	160	220	109
	Asb3	125	137	116	142	121	97	125	94	129	144	140	152	112	144	122	122	151	139	157	122	114	95	102	87	136	99	151	98	84	70	84	90	130	123	109	119	147
	Cdc34	658	621	678	618	661	771	601	575	1345	1009	1205	1008	1204	968	1033	1101	1301	1141	1363	1300	1041	1306	1103	1219	906	901	996	963	1162	738	626	603	1115	1197	1070	956	1098
	Tpgs1	198	187	178	177	199	201	206	198	293	218	255	228	332	279	226	276	321	211	325	301	267	251	248	262	253	201	172	229	270	153	200	130	206	230	252	190	216
	Erlec1	625	602	551	510	523	459	589	720	710	769	689	968	691	696	638	519	483	543	477	591	496	334	505	423	721	500	652	584	379	411	435	587	585	719	463	526	501
	Shc2	173	321	236	262	134	103	157	193	37	73	20	116	61	93	42	17	42	34	12	25	29	9	12	7	75	27	23	31	34	13	14	19	19	30	15	19	31
	Sptbn1	21471	27753	23877	26525	21066	14655	24736	21199	9117	12608	9441	15056	12468	11035	8695	6957	8046	8435	7019	6565	8314	10205	8397	10252	13983	8744	9244	10459	11927	6364	5583	4966	9946	8302	7004	7742	6210
	Wdpcp	61	107	76	63	69	39	74	63	25	53	39	74	44	34	15	15	46	37	22	11	25	16	28	21	69	24	23	46	26	19	24	23	26	10	8	18	26
	Mdh1	2390	1235	1582	1181	1329	2233	2256	1690	2716	2431	2372	2225	3403	2273	2081	2025	2630	2223	2616	2368	1833	2232	2472	2492	2746	2398	2529	2625	2947	1529	1310	1130	2859	2270	1895	2126	1771
	Fstl3	92	199	145	124	100	55	87	82	10	56	17	46	28	44	23	22	14	21	8	14	22	16	13	23	54	25	14	20	22	16	25	19	12	21	7	19	31
	Ccng1	1136	913	1098	801	961	1031	1085	1265	1474	1333	1516	1415	1384	1138	1357	1419	1552	1449	1910	1540	1109	951	1067	1103	1473	1042	1137	1146	1195	742	889	929	1368	1132	1186	1064	1202
	Nudcd2	168	119	148	81	152	248	148	144	311	273	361	187	405	361	253	298	327	288	348	371	203	376	268	385	295	207	245	283	359	196	161	138	286	281	270	252	245
	Polrmt	375	270	259	280	231	311	256	219	436	345	364	330	440	292	312	293	311	297	307	392	258	492	351	425	416	331	356	376	414	268	193	165	421	404	285	295	273
	Hmmr	276	101	148	117	225	295	163	225	452	311	514	441	649	313	405	568	460	388	491	600	325	562	483	696	491	355	400	479	591	361	225	198	532	610	444	491	360
	Hcn2	104	23	39	27	19	106	76	51	96	43	82	35	137	75	62	52	102	71	91	45	60	97	73	110	88	94	80	76	124	50	31	13	120	90	75	85	68
	Slc22a4	41	34	25	48	27	38	31	46	41	80	58	55	73	77	110	52	67	54	51	37	79	50	128	40	21	61	30	61	32	41	52	61	27	44	60	55	42
	Cyfip2	2252	2317	2404	2500	3375	1910	2100	2750	4591	5221	4381	4502	3732	3721	4590	5758	6105	4940	6049	4225	6164	2707	5262	3458	2842	4783	3564	3663	2332	2993	4092	4359	3293	3300	5120	3564	5610
	Mgat1	1367	1155	1223	1193	1310	1066	1317	1532	1273	1270	1186	1369	1278	1231	1144	1085	975	1107	876	1132	1049	904	1100	1221	1128	908	1082	1071	947	835	800	895	1195	1425	1027	993	925
	Ppp2ca	2307	2509	2326	2391	2471	2602	2359	2547	3334	4065	3829	3618	3331	2700	2625	2983	3611	3118	3561	3121	3271	2352	3558	2880	2788	2741	2870	2895	2552	1993	2206	2006	2638	2595	2662	2356	2529
	Sgcd	187	236	217	227	193	71	182	190	21	68	32	80	51	79	35	9	19	17	12	12	31	22	10	9	55	4	15	22	22	6	23	31	5	10	21	16	16
	Flt4	780	553	642	761	810	314	690	829	44	347	148	322	300	346	257	24	39	57	45	49	240	46	158	97	242	78	79	206	88	66	181	71	22	63	48	62	106
	Hnrnpab	3043	2462	2461	2514	2860	3798	2400	2323	4537	3901	4217	3460	5051	3277	3782	4287	5312	4229	4652	4804	3761	5357	4499	6041	3628	3459	3598	4221	4927	3428	2452	1993	3910	4675	4053	3578	3675
	Phykpl	819	657	715	869	717	719	488	602	456	620	604	637	495	489	562	413	306	390	396	476	534	520	385	421	575	354	390	418	460	466	243	252	386	291	295	365	320
	Hspa4	2681	2374	2345	2138	2672	2949	2301	2174	3354	3215	3277	3182	3621	2467	2870	3301	3357	3046	3343	3560	2497	3632	3397	3753	2760	2594	2821	2947	3407	2178	1881	1643	2825	3176	2815	2526	2568
	Cnot6	1079	1050	951	1110	1146	1122	1043	1008	1490	1487	1390	1659	1462	1132	1400	1498	1672	1338	1692	1566	1504	1372	1834	1506	1434	1335	1424	1383	1467	930	859	1001	1386	1438	1376	1159	1395
	Gfpt2	2568	3827	4088	5794	3705	1899	3547	5904	605	1925	1101	1663	651	1657	518	422	866	1152	379	480	629	181	209	206	758	285	247	716	629	522	771	1073	336	325	397	288	605
	Mapk9	619	567	570	523	548	579	676	560	550	824	649	917	788	578	557	510	622	563	619	549	571	606	779	631	886	593	637	682	604	456	433	454	620	582	537	559	476
	Canx	7475	7100	7007	5891	6940	8199	7062	7625	9553	8377	9166	8549	10448	7343	7753	8308	10202	8446	9357	9835	7377	8420	8730	9709	8067	7658	7617	8209	10386	5618	5558	4788	9050	8463	7770	6848	7072
	Rack1	11398	12702	11795	10304	12113	13400	12022	10663	17901	18219	19858	17951	19374	18742	13723	15468	20018	17393	22211	16838	16038	13606	13647	13422	16094	12519	13790	15077	14198	9365	9768	8453	12634	13333	13187	12969	15060
	Rufy1	432	386	435	403	373	372	418	467	381	544	357	463	438	363	404	376	286	355	318	357	438	355	458	463	408	353	363	364	341	360	297	259	419	367	337	324	290
	Rnf130	814	880	774	703	761	674	946	737	535	733	623	878	872	790	584	382	437	437	410	387	772	506	882	699	724	409	484	638	583	446	621	454	544	347	330	416	373
	Rad50	546	393	494	481	509	523	484	529	614	640	675	779	776	518	473	527	614	557	553	586	415	634	690	674	614	486	565	606	578	399	319	253	547	533	492	524	455
	Il13	91	148	138	107	68	97	35	109	85	84	74	62	43	58	54	36	75	74	45	91	71	17	38	24	127	37	10	48	20	26	50	22	31	33	18	40	8
	Clk4	955	685	789	978	792	781	628	763	832	1037	936	957	757	721	927	867	762	789	838	869	793	686	843	544	808	600	920	660	550	584	470	564	667	641	634	636	628
	Sar1b	443	308	378	310	383	451	417	415	578	542	682	515	591	672	527	548	486	538	604	549	519	425	543	482	456	465	460	466	504	342	372	285	622	516	458	450	486
	Jade2	697	703	765	838	862	569	742	680	773	941	762	935	976	796	782	782	854	909	900	772	1013	886	857	790	737	726	732	909	756	725	627	587	692	761	789	709	1123
	Pdlim4	188	420	338	343	303	155	285	260	84	148	95	202	146	142	84	62	112	120	83	55	172	73	123	90	112	71	65	86	49	91	138	63	60	45	101	58	78
	Ube2b	1179	974	1049	1114	1150	1008	1010	964	1253	1531	1559	1358	1113	1077	1242	1194	1253	1191	1479	1175	1426	853	1031	756	1126	948	1128	987	893	745	873	871	909	802	910	832	1163
	Cdkn2aipnl	349	293	311	234	339	337	335	321	462	453	632	578	700	515	509	607	637	501	637	660	405	575	492	640	467	453	446	560	674	383	292	284	577	632	466	440	595
	Kremen1	837	1662	1052	1092	985	680	1209	1001	601	745	644	895	681	608	555	563	608	595	585	461	570	497	579	537	663	584	534	584	656	397	448	379	489	480	555	418	481
	Itk	1893	3065	2475	2863	3018	1383	1555	2381	2053	2934	1949	2047	2134	2079	1770	2205	2671	2442	2664	1454	3035	932	2268	1093	1330	1685	1333	1541	1189	1587	2361	2257	1128	959	2017	1120	2447
	Nefh	34	12	14	14	10	13	16	7	176	58	95	35	78	36	45	195	269	167	254	143	49	26	61	49	52	146	53	73	80	23	58	38	46	93	176	75	260
	Med7	88	72	86	71	68	93	43	69	96	101	69	113	91	106	107	77	87	76	84	85	89	87	105	102	92	87	93	43	85	73	82	50	63	67	67	65	47
	Havcr2	389	534	425	592	417	559	273	379	649	1042	782	656	886	512	660	535	647	696	568	593	1138	468	1207	577	432	526	373	468	335	521	819	556	328	305	427	434	502
	Tnip1	2288	2530	2540	2583	2916	2285	2600	2493	4861	5166	4347	3347	4489	3668	4041	5052	6821	5626	6293	4654	6396	3390	5187	3734	2884	4444	3313	3803	3430	2962	5126	3286	3450	3390	4919	3217	4943
	Vdac1	3006	1702	1917	1361	1659	3098	3327	1886	3791	2826	3465	3096	5101	2818	2799	2704	3714	3015	3254	3361	2415	4033	3587	4582	3896	3126	3573	3752	5408	2274	1576	981	4316	3892	2830	2858	1982
	Fabp6	16	10	11	4	5	105	29	18	106	56	40	21	147	54	4	35	118	57	61	15	64	8	150	26	119	62	122	73	50	19	17	5	48	39	63	56	27
	Upp1	105	182	132	162	163	352	137	73	1283	329	695	155	965	479	839	728	1083	729	1153	1189	1434	1466	1327	1861	324	932	761	994	1214	885	886	181	1658	1203	1556	420	512
	Slu7	988	941	924	986	963	910	923	860	1081	1249	1121	1187	1212	1012	1035	974	1161	1009	1199	1072	1103	1069	1216	1046	1026	886	938	889	934	694	749	710	821	905	1015	920	1019
	Ascc2	1033	715	836	794	902	1110	1239	821	1236	1315	1158	1324	1424	1032	970	1077	1304	1118	1152	1158	1077	1385	1236	1302	1414	1094	1187	1266	1414	812	715	531	1170	1103	976	1100	912
	Hus1	139	131	149	149	140	120	106	134	170	202	182	221	198	130	167	202	226	206	182	198	113	168	248	215	156	141	185	194	159	139	104	90	138	230	160	194	153
	Pttg1	332	340	332	396	279	274	272	268	260	334	363	344	296	252	281	212	303	283	254	236	291	230	277	201	346	189	233	260	203	157	155	170	214	201	215	195	305
	Zfp607a	122	101	100	79	79	63	66	61	76	99	112	104	65	74	66	109	87	99	92	56	89	63	86	44	95	68	99	87	62	57	69	53	85	46	79	53	67
	Tns3	2619	1987	2315	1895	2412	2234	3351	3106	3106	3955	3082	4035	4146	3405	2576	2462	2292	2856	2117	2627	3518	3029	4273	3196	3404	2759	3057	3405	2326	3012	2889	2188	3100	3113	2484	2500	2129
	Btg2	14287	24816	18723	19864	13079	9458	16101	13935	6033	10038	8118	12519	9560	8107	6798	4574	5021	5607	4430	4740	5626	7273	6457	5998	14177	5367	7224	7441	5215	4946	4357	3935	5654	5345	4920	5902	4961
	Castor1	148	173	130	189	133	135	87	122	153	206	189	154	157	107	173	209	210	159	195	192	187	103	97	118	138	146	115	121	128	84	119	73	153	154	212	172	219
	Igfbp3	2083	6317	4271	4278	2773	1465	4473	3475	88	336	129	1170	280	522	290	27	77	97	29	39	238	108	129	141	1115	91	99	225	139	118	241	198	45	66	55	86	107
	Pes1	609	577	562	521	659	757	595	561	889	977	874	885	1223	820	844	813	1038	876	1022	959	872	982	961	1008	791	688	751	844	981	716	525	414	797	930	847	813	711
	Tcn2	1072	1196	1063	1115	944	1031	1333	1001	820	997	759	1121	1106	917	664	551	767	703	529	566	1054	554	972	770	983	687	621	792	627	571	739	429	691	503	617	497	530
	Myo1g	2356	2422	2586	3070	2834	2193	1465	2220	6327	7468	5809	4073	4493	4278	5577	8478	7852	6946	8382	5991	7269	3326	5289	3014	3029	5686	3980	3913	3887	3627	5344	4322	4190	3690	5903	4357	5630
	Smtn	562	1257	738	765	692	445	565	567	227	362	210	386	316	232	231	158	237	169	200	244	235	443	290	416	424	192	306	258	287	243	168	111	264	294	161	257	189
	Arf5	1040	1015	983	927	871	1115	980	943	1580	1369	1485	1168	1688	1412	1296	1372	1835	1520	1745	1410	1565	1389	1336	1438	1322	1287	1116	1331	1285	911	1088	769	1290	1272	1293	1094	1405
	2310033P09Rik	237	220	231	264	198	223	197	200	191	277	231	241	226	180	241	194	209	220	205	208	241	293	219	219	222	206	199	179	184	146	144	138	174	201	190	184	185
	Guk1	407	274	371	334	254	440	442	306	365	456	429	316	445	619	320	282	371	349	400	369	284	516	279	397	409	307	358	320	398	205	181	126	384	355	258	288	245
	Rnf185	492	572	522	522	473	439	504	518	534	539	412	642	475	489	508	384	474	357	394	555	420	441	497	479	492	376	484	432	435	336	325	366	455	492	391	398	396
	Limk2	1250	750	896	848	949	1289	1957	1037	1671	1657	1538	1988	2390	1294	1155	1185	1273	1330	1280	1232	774	2112	1562	1506	2261	1237	1735	1716	1992	1100	575	434	1567	1540	832	1478	917
	Patz1	235	309	287	326	253	219	243	243	241	296	267	308	317	320	268	321	255	290	299	214	248	337	255	256	320	222	295	281	218	192	176	176	159	292	243	250	243
	Eif4enif1	978	824	844	909	1044	842	927	909	1240	1258	1252	1237	1242	973	1165	1259	1178	1132	1403	1252	1092	1153	1155	1088	1111	998	1030	1056	1049	782	723	775	1108	1141	984	1016	1132
	Trim11	392	408	403	397	490	408	441	375	516	474	445	491	499	400	494	442	400	413	486	472	653	622	600	514	484	440	468	386	453	459	348	320	497	389	443	444	413
	Ogdh	5244	3570	3870	3214	3228	4586	4756	3559	5271	4949	4760	4525	6600	4557	4210	4138	5136	4457	4670	4582	4011	5302	4531	5942	5370	4542	4727	5112	6608	3400	2804	2193	5692	4754	4463	4057	3656
	Drg1	530	496	492	437	569	549	499	521	596	716	668	650	757	585	544	733	636	641	733	666	542	532	523	569	578	497	530	565	564	362	369	346	564	550	573	513	535
	Rtn4	1700	2592	1991	2244	1973	2048	1940	1984	1638	1986	1678	2011	1784	1555	1472	1427	1472	1348	1387	1394	1630	1542	1792	1511	1577	1247	1351	1396	1385	1160	1257	1102	1343	1092	1271	1179	1239
	Mtif2	332	214	231	212	285	294	314	241	309	292	371	373	397	320	278	353	275	306	330	294	242	319	280	304	419	293	261	320	391	190	153	116	324	327	238	264	227
	Rps27a	5344	5974	5652	4861	6109	6290	5537	4865	8090	8242	9287	8485	8772	9694	7582	7658	8087	7730	9114	8223	7563	5808	6521	5932	7033	5592	6473	7140	6101	4334	5247	4060	5889	6239	5907	5865	6779
	Cfap36	233	240	176	185	231	170	205	202	198	203	234	217	281	191	194	229	182	196	248	211	241	149	145	149	173	149	119	169	151	111	132	93	142	157	152	154	143
	Ppp4r3b	748	652	702	713	721	794	768	573	1139	1031	1040	982	1061	724	885	1024	1041	935	1028	978	913	865	1072	894	920	796	857	822	923	589	680	551	905	777	798	752	862
	Pnpt1	294	204	216	173	194	293	252	224	293	342	369	357	437	309	262	280	376	261	385	390	235	353	339	403	372	243	326	353	453	274	188	116	400	360	245	275	215
	Efemp1	2657	4952	3268	4016	2484	1209	2844	3680	201	1179	604	1709	615	1011	421	203	382	378	201	152	270	120	116	142	1161	159	108	474	310	180	349	478	141	140	224	147	357
	Myl7	14	0	2	1	0	45	2	5	74	12	35	2	133	119	82	45	94	46	40	53	109	128	68	184	15	114	76	48	233	72	45	9	179	90	100	59	28
	Pold2	479	346	383	344	506	581	384	412	743	606	754	632	930	674	623	608	842	597	812	917	502	901	675	933	566	480	550	652	757	575	331	333	565	743	653	629	527
	Zkscan17	516	722	606	649	616	561	690	656	776	965	685	970	898	684	595	664	725	681	749	733	774	685	863	642	774	686	642	674	515	493	493	473	502	575	650	665	695
	Aebp1	6287	5987	5737	7282	4031	3140	3615	5425	645	2365	1686	2980	1865	2338	1317	467	1277	1349	396	480	950	325	352	414	2514	571	463	1406	954	738	1034	844	524	503	577	565	818
	Polm	383	244	287	305	344	282	289	328	319	349	311	449	347	293	336	304	287	305	394	297	325	385	361	324	353	268	338	312	333	293	156	209	352	290	264	256	295
	Dbnl	1479	1269	1300	1182	1463	1596	1391	1356	2728	2251	2417	1963	3018	2236	2439	2541	3072	2410	3048	2580	2611	2701	2495	3163	2154	2503	2086	2564	2962	2060	1794	1188	2638	2482	2695	2068	2408
	Mrps24	363	291	288	233	323	431	358	286	472	361	539	416	557	460	339	466	493	434	573	488	400	494	432	450	454	332	380	433	555	264	234	185	466	501	348	408	370
	Ccdc117	1393	1111	1157	1257	1298	1333	842	1116	1341	1414	1308	1327	880	859	1267	1066	922	1104	1247	1091	888	863	956	696	1123	776	892	806	694	618	557	717	741	1009	946	981	1080
	Dynll2	1287	940	958	819	863	1198	1323	978	1109	1254	1139	1459	1670	993	921	949	1089	1000	1037	1104	739	1275	919	1156	1672	889	1247	1281	1486	731	534	450	1238	1080	921	926	810
	Xbp1	9630	7706	9571	8212	10438	6774	8063	14141	10485	12658	11774	13108	7724	9384	10988	8180	6006	7781	5841	11755	6366	5071	6132	6057	9346	7450	8780	8960	3866	7196	5123	9793	9660	11270	8080	8711	6705
	Supt4a	399	419	338	376	436	432	346	385	709	609	680	551	592	559	506	685	821	744	956	627	664	352	586	413	415	503	437	465	408	330	492	379	492	439	630	494	792
	Sept4	274	973	564	584	529	191	531	406	51	131	55	255	81	116	83	40	56	26	18	25	67	43	61	42	204	45	66	77	40	37	59	40	38	47	27	20	43
	2810021J22Rik	82	68	75	40	33	59	51	36	39	53	47	55	44	46	54	37	15	56	26	37	32	58	33	28	76	30	44	34	34	38	18	15	46	53	41	25	29
	Prr11	190	92	102	78	149	215	136	172	277	231	264	248	424	252	247	321	291	232	346	333	215	283	287	338	298	295	260	315	247	173	174	130	286	319	278	266	223
	Smg8	306	283	271	244	295	335	249	282	387	411	386	348	468	302	404	369	347	323	418	380	383	348	436	411	378	342	332	383	394	268	262	263	320	379	296	375	434
	Rnf187	1160	1219	1218	1256	1188	1160	1221	1213	1732	1534	1542	1499	1641	1459	1559	1399	1747	1533	1562	1556	1462	1525	1588	1627	1316	1347	1227	1559	1385	1043	1063	1119	1436	1342	1561	1432	1376
	Mrpl22	109	100	113	99	94	126	100	88	180	124	149	140	196	169	121	143	157	148	127	157	132	169	176	201	163	100	124	173	186	113	85	59	150	149	118	103	134
	Cnot8	539	562	521	524	615	470	593	606	727	658	687	757	654	502	570	596	688	582	590	584	620	458	642	547	639	475	572	547	509	440	423	403	607	516	554	618	542
	Rps6kb1	577	585	587	531	606	575	563	559	742	778	687	737	743	630	729	717	687	655	792	731	565	803	709	731	725	583	611	611	636	507	447	440	667	657	597	599	596
	Sap30l	251	276	256	231	229	256	303	267	317	331	311	274	311	254	248	282	336	257	278	244	305	343	312	286	260	264	275	309	302	224	180	135	244	293	186	236	224
	Galnt10	1921	1075	1817	1622	1143	2321	1928	1336	1363	2203	1621	1646	2171	1810	1159	946	1306	1038	1087	1535	1073	2342	1350	1922	2470	1128	1700	1772	1952	1125	869	547	1522	1504	923	1343	759
	Rnft1	437	344	362	343	321	357	298	343	310	322	283	337	305	359	381	222	256	269	267	291	335	339	304	301	315	253	272	258	412	206	205	202	392	311	188	219	228
	Mfap3	433	492	371	315	338	333	409	343	353	373	379	503	439	298	317	304	332	279	358	330	356	338	393	325	372	298	301	364	339	277	246	177	313	311	352	244	237
	Fam114a2	553	509	553	474	565	570	718	615	704	621	562	753	868	610	578	467	536	595	574	646	519	607	664	711	844	547	700	665	731	520	319	285	649	588	462	560	461
	Ppm1d	346	395	414	400	458	399	349	357	555	821	662	579	468	420	441	566	594	599	636	575	449	384	476	410	535	577	482	527	443	291	331	377	358	452	545	431	526
	Znhit3	82	63	70	86	46	71	52	60	86	96	123	79	84	113	98	99	100	69	123	132	123	87	35	90	70	53	79	37	99	51	42	45	80	74	53	83	71
	Myo19	489	100	207	186	160	475	282	246	419	274	330	218	637	438	336	368	367	350	321	504	246	803	446	798	432	392	495	424	784	392	162	105	640	558	329	319	232
	Prpsap2	210	170	168	161	211	225	231	191	292	288	270	289	260	237	244	237	248	251	297	225	234	204	262	211	357	196	250	276	254	167	159	117	166	236	209	152	204
	Ggnbp2	1067	791	833	878	819	975	869	772	1236	1037	1103	1069	1151	931	911	1052	1071	1097	1206	1097	961	1035	1112	1070	1073	963	1099	981	1061	678	659	558	1089	855	885	824	993
	Acaca	1318	939	1016	794	977	1211	1212	980	1402	1468	1324	1237	1803	1103	1013	1521	1571	1441	1542	1293	987	1902	1392	1509	1592	1253	1379	1379	1658	1040	720	532	1551	1456	1037	1257	1166
	Shmt1	607	309	389	295	433	658	621	506	725	728	770	836	1282	759	546	677	610	702	596	814	443	1076	644	986	953	482	759	874	982	566	222	185	679	735	452	591	439
	Llgl1	590	546	531	478	410	522	573	432	559	624	566	607	722	570	546	557	760	632	670	570	511	727	553	804	588	585	582	586	779	392	419	268	657	493	620	531	613
[truncated: 11,431 more rows]

## Sheet: rlogNormCounts
external_gene_name	Uninfected_Isotype_prdm1 fl/fl maf fl/fl_2	Uninfected_Isotype_prdm1 fl/fl maf fl/fl_3	Uninfected_Isotype_prdm1 fl/fl maf fl/fl_4	Uninfected_Isotype_prdm1 fl/fl maf fl/fl_5	Hhepaticus_Isotype_prdm1 fl/fl maf fl/fl_15	Hhepaticus_Isotype_prdm1 fl/fl maf fl/fl_16	Hhepaticus_Isotype_prdm1 fl/fl maf fl/fl_17	Hhepaticus_Isotype_prdm1 fl/fl maf fl/fl_18	Hhepaticus_Isotype_prdm1 fl/fl CD4-Cre_24	Hhepaticus_Isotype_prdm1 fl/fl CD4-Cre_25	Hhepaticus_Isotype_prdm1 fl/fl CD4-Cre_26	Hhepaticus_Isotype_prdm1 fl/fl CD4-Cre_27	Hhepaticus_Isotype_maf fl/fl CD4-Cre_28	Hhepaticus_Isotype_maf fl/fl CD4-Cre_29	Hhepaticus_Isotype_maf fl/fl CD4-Cre_30	Hhepaticus_Isotype_prdm1 fl/fl maf fl/fl CD4-Cre_19	Hhepaticus_Isotype_prdm1 fl/fl maf fl/fl CD4-Cre_20	Hhepaticus_Isotype_prdm1 fl/fl maf fl/fl CD4-Cre_21	Hhepaticus_Isotype_prdm1 fl/fl maf fl/fl CD4-Cre_22	Hhepaticus_Isotype_prdm1 fl/fl maf fl/fl CD4-Cre_23	Hhepaticus_antiIL-10R_prdm1 fl/fl maf fl/fl_31	Hhepaticus_antiIL-10R_prdm1 fl/fl maf fl/fl_32	Hhepaticus_antiIL-10R_prdm1 fl/fl maf fl/fl_33	Hhepaticus_antiIL-10R_prdm1 fl/fl maf fl/fl_34	Hhepaticus_antiIL-10R_prdm1 fl/fl CD4-Cre_40	Hhepaticus_antiIL-10R_prdm1 fl/fl CD4-Cre_41	Hhepaticus_antiIL-10R_prdm1 fl/fl CD4-Cre_42	Hhepaticus_antiIL-10R_prdm1 fl/fl CD4-Cre_43	Hhepaticus_antiIL-10R_prdm1 fl/fl CD4-Cre_44	Hhepaticus_antiIL-10R_maf fl/fl CD4-Cre_45	Hhepaticus_antiIL-10R_maf fl/fl CD4-Cre_46	Hhepaticus_antiIL-10R_maf fl/fl CD4-Cre_47	Hhepaticus_antiIL-10R_prdm1 fl/fl maf fl/fl CD4-Cre_35	Hhepaticus_antiIL-10R_prdm1 fl/fl maf fl/fl CD4-Cre_36	Hhepaticus_antiIL-10R_prdm1 fl/fl maf fl/fl CD4-Cre_37	Hhepaticus_antiIL-10R_prdm1 fl/fl maf fl/fl CD4-Cre_38	Hhepaticus_antiIL-10R_prdm1 fl/fl maf fl/fl CD4-Cre_39	ensembl_gene_id
Gnai3	10.6528301709977	10.8609912134182	10.6935130343313	10.7203161369548	10.7944650588043	10.7137543898492	10.6752696383331	10.795428077456	10.9122086934019	10.7782491141951	10.8538009625353	10.7997450160532	10.8882007297192	10.7994942070973	10.775934395057	10.9432357600403	11.0190398261895	10.8410993414635	10.9593421075396	10.9459126573737	10.7735319740409	10.7672156679327	10.9308535302064	10.8505175012143	10.7372658207631	10.8323368160682	10.824405456941	10.9051919356291	11.0640439971249	10.6695914935732	10.862050637023	10.8157983823337	10.9343763840258	10.8884510039978	10.9413123641898	10.7432405311126	10.9274070181319	ENSMUSG00000000001
Cdc45	7.6735662435841	7.64259538233924	7.46537352922672	7.40401873859263	7.89547582738972	7.92448435624316	7.44688022809038	7.48291054895185	8.44149785764725	8.01798048643095	8.17931700255611	7.96525162464211	8.10924319896067	7.98703302681913	8.30762689798679	8.661967577691	8.59249490906678	8.2986024466238	8.67410978303116	8.58072272801445	8.03821174649213	8.35393131706998	8.11842625320311	8.32874777196419	8.00435787633846	8.12901860794294	7.82877925493899	8.14134471747093	8.41125766522055	8.24935078486585	8.11543131161724	8.09778036668186	7.99022462193646	8.30451449803867	8.42138217560571	8.32432429228627	8.33594183691717	ENSMUSG00000000028
H19	3.99018006866871	3.78487667191098	3.7813560707154	4.03272255081728	3.9135519699589	4.15621539136447	3.87556627343533	3.96864637716718	4.37399704389146	5.2333772249806	4.57213293676864	4.08970502044736	4.12053935526165	3.99977617808578	4.90786924395351	4.22811784386795	4.08761032824653	4.20203268204098	4.02986385208721	4.45848381612617	4.06875113192913	4.14691266680268	4.24712743091096	4.51325965596618	3.87522182598828	3.88884114065752	3.7141319955945	4.07558451452848	4.02457165974863	4.13958439797704	3.82622661876929	3.76794711632359	4.40884666712546	3.77891128070533	4.20173860766423	3.99723517682396	3.95718672393353	ENSMUSG00000000031
Narf	8.80302715885154	8.75767310322329	8.6399667828974	8.67811817094881	8.67419455634547	8.81093170091176	8.75868892226961	8.63466035464136	8.8156026542663	8.58256591695274	8.74749169570093	8.79733245195357	8.80376787398899	8.47848999750343	8.83554388734348	8.84344674102503	8.88117873291338	8.85102679855551	8.92553902424767	8.8109409347612	8.83186509137817	8.81999775919669	8.72931927100075	8.63474504906547	8.99548808272716	8.86955152195491	8.92611588248825	8.84928774020164	8.96310425181118	8.68644140668646	8.94868666901371	8.75865714926056	8.98782539278061	8.88473864039142	8.68460461210482	9.02643326661638	8.96372098645791	ENSMUSG00000000056
Cav2	7.1270076273893	7.95038453764566	7.56186042609059	7.93646873958547	7.69912194359598	6.86206490560182	7.124409898655	7.20380989550724	6.1239216546066	6.2612318085603	6.05191956859407	6.56605287975729	6.18400531561274	6.21266138794394	6.09352736221121	5.89908653899049	5.76860555602113	5.98729030162824	5.67575046184517	6.00511231834357	6.20110582509238	6.09055752981406	5.99445099924735	6.01577979464069	6.62467033271752	5.79852758747451	6.18109657525124	6.41475811328841	6.34664986254997	6.04158956019912	6.34404084458106	6.18869892040364	5.9065359262995	6.00358559263528	5.99274403346892	5.89581028575009	6.07468447906032	ENSMUSG00000000058
Klf6	13.5684261588073	13.7217161000349	13.6898024154366	13.7093301367688	13.4748274367187	13.4205440409473	13.6407342599671	13.8893055785039	13.1824713272448	13.5720513210086	13.533536433003	13.782918055393	13.5038808991945	13.688887465856	13.3841799453526	13.0990862974885	13.0650540044699	13.1435017750397	13.0057107212171	13.0584198702783	13.2535277098738	13.388010551556	13.3940895949623	13.3926571751327	13.7057990561573	13.2564988176612	13.4773964449522	13.4610661361067	13.233885309466	13.3686690228355	13.2278673382402	13.4164312915136	13.2539062682977	13.3331078005222	13.1143797623302	13.4122078920972	13.248286369512	ENSMUSG00000000078
Scmh1	8.76969793264749	9.04492642649397	8.8945468011875	8.93745948823535	8.91569815133821	8.77184985399686	8.93883141523467	8.7756385726896	8.37396189873145	8.74601923162501	8.72485055179613	8.78833266398951	8.78886989100639	8.84608132089668	8.55518137228259	8.2287499741762	8.1685565330245	8.36335708000064	8.13452849256503	8.37334798363737	8.45717330289695	8.92424904633424	8.55750643997561	8.8291739987443	8.85102784603884	8.56422688884416	8.76304722085087	8.92250804708842	8.80128678906666	8.63971064279603	8.3902241011632	8.37181763974349	8.67829525103897	8.64655683101979	8.14399383082125	8.55761659802048	7.9904769623433	ENSMUSG00000000085
Cox5a	9.20710548368033	8.47284163086802	8.77129555270078	8.45185479084741	8.50749285654875	9.32157778766278	9.11387949063198	8.75101381446676	9.37536552210958	8.77030764371985	9.26785781392002	8.86283926814645	9.46162534924577	9.29036364373619	9.18379372996878	9.34044217986318	9.54061469659181	9.45905324181629	9.38750609782455	9.44403728348616	9.32969255518687	9.54440978944387	9.32574469118905	9.74674329207805	9.0848326205021	9.47746913769513	9.36942844614265	9.37839201904252	9.72515367065147	9.25227802610822	9.22244182630709	8.88659887326079	9.62257205416818	9.49063518330512	9.38739985234647	9.31859114558952	9.17537386747046	ENSMUSG00000000088
Tbx2	7.29449509330848	8.91731536752261	8.35063213207268	8.28390785890945	8.25862373775418	7.52786071596609	8.14816018681088	7.8204451381023	5.57371278313959	6.21807503859967	5.7661450569025	7.02728621108041	5.52954580006703	6.00886062446626	5.81490332839955	5.2534912642105	5.55892534406529	5.41233375190648	5.1571323516082	5.19190490700956	5.82787560359528	5.70273929496855	5.67380974725711	5.42695161360554	6.87530284342806	5.65605445054406	5.68919392794995	5.81999827567382	5.30413770196527	5.45769669576364	6.2023567347111	6.06034909601755	5.33643354339416	5.02099841312158	5.08566494294791	5.75042152896615	5.1410698932136	ENSMUSG00000000093
Ngfr	5.2195164598037	5.31163268933143	5.40246450776628	5.33867722751021	5.59856419911044	5.21383492894721	5.1548538929736	4.99948795329685	5.20614377314564	5.62041567399617	4.81503768308391	5.46210650968874	4.98425764828515	5.23834760799159	5.83019145509752	4.85192502036226	4.71054113429331	4.76360769713102	4.76913800045036	4.66624037772288	5.16722657021315	4.81984523127677	4.67681912270626	4.57597456406113	4.94082640449448	5.13133373624109	4.58239044961705	5.67731684265341	4.44251150107012	5.02385969478231	5.0730351906016	5.17212826760399	4.5300197314659	4.59795641650193	4.89372128345235	4.69234457035239	4.92779849600139	ENSMUSG00000000120
Wnt9a	5.24082892877331	5.6896460298903	5.37912560272542	5.6221684471931	5.16808015883665	5.05378460620404	4.84031615118483	5.25051649858629	4.15280631136848	4.45157084206803	4.37252003607091	4.76488590938635	4.23404907502748	4.62974825903724	4.58003786580643	4.20812036701906	4.54596905316796	4.2319954901968	4.03675660951565	4.00151359545499	4.50729563583055	4.36919075214815	4.09902618322387	4.03865443425673	4.61179873507091	4.12175368195338	4.31573151149355	4.30913095325808	4.23304689657589	4.02149931063325	4.25517947890441	4.64990939090332	4.20525599696413	4.36092772846071	4.16379538567894	4.29372652644182	4.13337350381072	ENSMUSG00000000126
Fer	7.90315110233054	8.34429075300084	8.06255753679409	8.10646485367056	8.08984856783902	8.00159651381645	8.06127194768843	8.21846555904966	7.34515770566886	7.59305734640967	7.6011340719765	7.6440494080914	7.51310347523422	7.89592706270834	7.60272413254934	7.37652642015101	7.16706098397744	7.56653941674507	7.00534145499496	7.20208430874382	7.2462012212183	7.44970753648399	7.49973328729088	7.30833176961088	7.68422929173511	7.32809040218727	7.58192555611871	7.48507584592111	7.70676928863892	7.49659590791929	7.24523207994873	7.15230695810109	7.56687178262183	7.409777664128	7.07465204713632	7.18436583193774	7.08280225795142	ENSMUSG00000000127
Xpo6	10.397764997324	10.4612676990146	10.5305946681482	10.6080452200211	10.6668032155274	10.4631087228344	10.412726041407	10.6077114630811	10.6443035155928	10.7936843620715	10.6757652409896	10.6651383001332	10.6454778296853	10.621429781292	10.8713131288242	10.9291455591473	10.8289396358891	10.8513050648257	10.8456301077503	10.7579752812508	10.9179207392306	10.7897453417763	10.8404823683774	10.7237558849283	10.6065693063047	10.8266583899589	10.7685079913455	10.6908093821983	10.6188628762028	10.8459395038443	10.80056565162	10.9473455042962	10.7409562050584	10.7822551605685	10.8711233348815	10.7027446299981	10.8904135394786	ENSMUSG00000000131
Tfe3	9.853101574773	10.0913675780966	10.0742847936153	10.1015301102168	9.88237362251452	9.96322962755572	9.8245909872809	10.0519318858257	9.98663623917625	9.8842733403149	9.82366318208556	9.86661796908917	9.80668573618803	9.88368999872523	9.93537100334027	9.94895684291411	10.0972222368487	10.017510520599	10.0145188447012	9.84640295002006	10.1510430092849	9.96253148352975	9.97723023938988	9.8034520552213	9.78387999220734	10.0003295430941	9.8115441231304	9.89514363682997	9.83600592629561	9.90594713996558	10.2104995703239	10.1674957078865	9.937618810859	9.79048173587959	10.0692809084214	9.93090202600784	10.0490919265312	ENSMUSG00000000134
Axin2	9.23135691847257	9.17113482443902	9.24147220577058	9.16242257775823	9.17431800420344	9.12428983281124	9.33055702015105	9.28204687770637	9.10856208859734	9.73954366042147	9.31034016299195	9.81419033607306	9.53480188852684	9.39721758401919	8.94450714544887	9.09121539754805	8.99031852583915	9.0887881836613	8.93492362961214	8.81362720274578	8.77388386456931	9.33707149666173	9.24764636327211	8.97061916529357	9.64987877790282	9.10628652683312	9.43366164515619	9.5442854424565	8.79623413610449	8.94460172021577	8.75196167916349	8.66351784043283	8.86962846672169	9.02773811374506	8.62129516551587	9.39654097202136	9.14833784069772	ENSMUSG00000000142
Brat1	7.62872342352963	7.69635456341806	7.7980105352231	7.75741529856908	7.72905865638524	7.62619502309046	7.65593252602835	7.80274013379958	7.52743852453971	7.58198847936653	7.49368872759009	7.48262941331047	7.3041589733098	7.57114357968827	7.76265015344538	7.57641798826275	7.52323999082798	7.45428171550558	7.50819207782722	7.4010529799454	7.51668853725673	7.43802632141762	7.49359133282698	7.42431221003205	7.5445117940168	7.43150801934961	7.48367197394974	7.07318479676765	7.53841767111771	7.56493595224438	7.45353719987864	7.54419968810912	7.50427108576133	7.41539429130052	7.33883628027122	7.43699140979609	7.61244681195867	ENSMUSG00000000148
Gna12	9.06815622683717	9.57476848981523	9.11054780118566	9.25020813100309	9.19193486630604	8.89724831069758	9.16819235706187	9.26964316384725	8.69476035043315	8.88156053030586	8.64792165067917	8.95900938858713	8.65280824864398	8.69876797525523	8.43727557057072	8.55955120318517	8.96885925358163	8.7871727696592	8.61203158280225	8.53503688439675	8.91758557231778	8.47313926567163	8.53383857972753	8.64728672810596	8.69905453655487	8.8088936965758	8.44211954736397	8.78492804584894	8.64111768880551	8.62537702451708	8.86048531702601	9.05191038312883	8.42842772504279	8.61065050357874	8.6307506125677	8.62285284228365	8.92277874883768	ENSMUSG00000000149
Slc22a18	8.17288972125322	6.54197593777973	7.26939168866425	6.69457430236232	6.53361598637024	7.88003421765879	7.98205378983192	7.26481450165605	7.63001934700175	7.1244518842414	7.1885854378771	7.02543045612289	7.9524304589481	7.31040258004157	7.14069358775751	7.02146732803785	7.4443051747672	7.28518078141368	7.20484684795199	7.05094534880064	7.31215417819587	7.29517489834947	7.24380367883788	7.79625947189294	7.67053054596713	7.76901584208768	7.79032291651464	7.56704494359067	8.21411185879968	7.37272545189925	7.09598367719564	6.44065212965359	7.93078635499482	7.54414925847862	7.28337207723757	7.55215194205552	6.81586422396019	ENSMUSG00000000154
Igsf5	6.59137252297085	6.23310052898121	6.04991902249408	6.05548449480626	5.93865506924453	6.55012301400225	6.4600803219402	6.11889073134334	6.28774227281867	6.14347355180696	6.23047740648679	6.05637044882826	6.36183822363435	6.56419057544102	6.31998840865972	6.18212357338476	6.30318081733513	6.19337958825763	6.11166028633704	6.29359721866665	5.92691408374637	6.51072321079443	6.39017186828316	6.7536795816383	6.44403854936661	6.56785217646424	6.35512547878177	6.38300197584096	6.94775803824266	6.30750690313926	5.78671266317741	5.72872357693017	6.80217785025612	6.3851431196433	6.25069941190681	6.15218823321599	5.67804892090969	ENSMUSG00000000159
Dlat	9.37861944828196	9.36487676308501	9.22901157161523	8.96552798197632	9.16648397331221	9.38202104058225	9.4821634726115	9.14505908898703	9.38970559637842	9.19090130420783	9.38477150926537	9.18459276195351	9.61459511832653	9.02905674262785	9.35959981478115	9.15387720024264	9.36183929788301	9.24482639154263	9.30119348600235	9.36586134002602	9.20616200790143	9.60580756967869	9.45671573262337	9.78144702268459	9.55955716700011	9.37189024169908	9.52846020343225	9.51959099032853	9.76375095349606	9.42955223665981	9.04023348657218	9.08449287216306	9.56156658550792	9.63468155199075	9.37643414835159	9.31269948146271	9.11508831708303	ENSMUSG00000000168
Sdhd	10.1601837694638	9.68333012054518	9.81432874171067	9.47838708489595	9.64700129475674	10.2947525063665	10.2642219105278	9.89499292128853	10.3169145843498	9.91527762245842	10.3622678770883	9.995187613818	10.6130473082457	10.585038443399	10.2509619841821	9.98754515425418	10.2601511628404	10.2149377298777	10.2650395451612	10.3357421283419	10.2846347982024	10.4270394099576	10.3509306972644	10.5826435102536	10.2621691220335	10.2535848559547	10.351946673993	10.451727425781	10.772985194031	10.1592543065644	10.1469089600785	9.76837125242271	10.5908123728614	10.481803980516	10.2703212420537	10.3321150548716	9.9912843796612	ENSMUSG00000000171
Ccnd2	12.1415231135635	12.0072364770896	12.1406433413394	11.9867856368798	11.9540379343036	11.7407544259878	12.1062530637152	12.1784928978086	11.9772381247854	12.1426041490223	12.0177590703311	12.1761283227354	11.9961902118738	11.9544642937814	11.8287126903322	11.7846396954189	11.7348749676178	11.9323983256854	11.7000519790269	12.0364572505334	11.6632528121769	11.6003024752943	11.6112279935673	11.6309670684354	12.2372670423119	11.7606336795354	12.0553900194051	12.1902972851749	11.6734592674198	11.8298391478515	11.8206478200649	12.0559552546774	11.6880646736513	11.9099194360358	11.9458931229705	11.765371525449	11.8447204129455	ENSMUSG00000000184
Gpr107	9.84665844343819	9.80989553869181	9.86188352430598	10.020416708083	9.75227319154446	9.91673695648848	10.0553442609669	9.88893675930507	9.83874614688369	9.88397734058571	9.85120791142517	9.76840821361114	9.78207551804181	9.76946107895821	9.86883320870792	9.93212156622021	9.73597264284282	9.79004558193324	9.86225794806513	9.80541375064146	9.96023991446209	9.79908745231245	9.78564039994461	9.82704191860478	9.83089642489669	9.88958743610794	9.88269766133853	9.78538184640833	9.98461462919474	9.86284629058752	9.94039348727705	9.77126883733952	9.93209065790778	9.85288286189897	9.7734991544857	9.76166240550546	9.87285181877504	ENSMUSG00000000194
Slfn4	7.40322981815157	6.94704755777274	7.09949586125117	6.94832531896098	7.08501444553732	9.04457881314544	7.32605786715524	6.90666036924586	8.9833444864304	8.04201928104974	9.23688378955298	7.39082861478539	9.00114767595115	9.21157537453447	9.53984260597988	9.10032165246207	8.55405266687707	8.72364825090129	8.63977128679594	9.62323215372196	9.85235374532705	10.1096435757166	9.92492719366296	10.2010856034852	7.76868877399507	8.96497958906365	8.87805621169682	8.91444054209338	9.24834288556781	10.0863985009489	9.72184955606984	8.73690246454498	9.88345082681406	9.627133084619	9.99716403924938	8.09240076233381	8.21077137640041	ENSMUSG00000000204
Drp2	5.31944211014413	6.19370303251406	5.52856525760359	5.55391960703598	5.58966324879459	4.99553676129958	5.65499431724856	5.37497864299261	4.42638955587562	4.97214084202357	4.50117947073458	5.23048045953556	4.56473086277084	4.8509212190217	4.87462603575983	4.79049479066935	4.66430556967655	4.63060051346334	4.78272162434149	4.68483448073324	4.6373114743978	4.69770770579153	4.43364822184998	4.66928319521137	5.13444091455396	4.77396715972252	4.42115085698868	4.62549082691448	4.60834900172987	4.88129852681505	4.87846524051686	4.86247013751882	4.70198619229924	4.65461379600637	4.44519553225354	4.56791819410909	4.57667105787225	ENSMUSG00000000223
Tspan32	6.93109022674119	7.08663810021226	7.00608152996205	7.25489990629504	7.11273062189883	6.55436530824575	6.72077492117949	7.12957039409424	6.65606154445394	7.03723880054793	6.88085899727879	7.0141706903716	6.94460120900923	7.34310921970397	7.46466943458607	7.05352266069934	6.98536622035855	6.84711916382958	7.05436041545708	6.62412139905196	7.26837434869226	6.5258433660429	6.81116950785013	6.39011403362686	6.84299215371995	7.19346278116338	6.92352383547875	6.86145378600978	6.41539773157212	7.04605761680218	7.01063177666271	7.47620307454712	6.78644759308646	6.88807450519715	6.97791127073905	7.16695876808692	7.29675821915509	ENSMUSG00000000244
Gmpr	5.71541231226058	6.32015686241678	6.1239110029525	6.03270676122425	5.88276433668226	6.18475416252892	6.86211610055102	5.84467499502969	5.78184722611555	6.03599963700395	5.80634716493266	6.44110278690733	6.08695548106957	5.94005438236884	5.43147548286951	5.56400724791617	5.41490087594003	5.81899888257827	5.47237666466845	5.51833114943526	5.39012213665742	5.71869568190916	5.39628209287229	5.6592091874922	6.62482966760141	5.50441700055546	5.98006260826576	6.37463421468444	5.69734691636999	5.55393605791231	5.23105287681277	5.22294011143672	5.61193747405588	5.71162200244537	5.19149896666831	5.66462438298366	5.49136272299325	ENSMUSG00000000253
Mid2	8.33298108107252	8.33297047367221	8.11366210809073	8.20807051630668	8.17061805841042	8.19782308949009	8.49709756031169	8.16212633934393	7.74424329230746	7.82057634959797	7.84058584439084	8.00122333887769	8.14763685681725	7.76644834445618	7.62546534670891	7.46468177647613	7.87205732222469	7.91217340971684	7.76834566804929	7.54159551317606	7.39193630406394	7.91595540543351	7.89204341851467	8.10854006767402	8.23016147272716	7.93595949510361	8.118692302572	8.25477786007862	8.24798408631528	7.89874781158162	7.48769383174866	7.09394864117077	8.29948501783763	7.99691154264877	7.82226829403505	7.90109698251135	7.40530716021905	ENSMUSG00000000266
Trim25	11.0589479842126	10.8821867546036	11.0303940046612	11.1978645150135	11.2309061384085	11.2582656265656	11.0374949818228	11.0715260793044	11.3480070461653	11.3172614557577	11.3718362490283	11.2751722670657	11.3456958156993	11.1495179418468	11.5393679513074	11.2106822793949	11.3341802823194	11.3783149255269	11.2390813015232	11.5410576096326	11.7717950073365	11.6932862261688	11.9645112044065	11.6688396203048	11.1930061374111	11.3671395189031	11.4138905541308	11.3406042746295	11.2897595602276	11.5299858844659	11.5221352675413	11.6001905846574	11.3696606743084	11.3832014084436	11.3647944642957	11.4833696378411	11.2632985665203	ENSMUSG00000000275
Dgke	8.43706806167392	8.38152860278773	8.55934793524852	8.79489163676848	8.47298369130809	8.11618798766904	8.39540478853069	8.42708638783348	8.20489140462298	8.22769250768782	8.23408428401054	8.34446856259714	8.01588411303331	8.08700702211663	8.29598852004025	8.27826896014036	7.85330765508821	8.11307461459933	7.87778881961416	7.95989099386723	8.3237907640418	7.87885724812299	8.09994622151195	7.64021583181154	8.10080035054333	8.1224908954698	8.24345147915176	8.10870408403097	7.86555403739964	8.20905358581133	8.13117714701225	8.59800156307467	8.11308228423141	8.06853684007005	8.00321396827638	8.1935532364581	8.24081846719731	ENSMUSG00000000276
Scpep1	10.4551283762838	11.017717947628	10.6457792553134	10.6747346518315	10.6676212805645	10.4499305600718	10.5177871683773	10.6718113627291	10.2449944802121	10.3410260989839	10.1389618785029	10.5861679084724	10.3041619273249	10.4232145735436	10.420922109729	10.1194813863579	10.3396620657873	10.2367287514312	10.0517634191211	10.1688961046046	10.6058414980304	10.169472422508	10.5254489178784	10.4588730526792	10.3622611218884	10.294901071187	10.1531371550882	10.3747423629724	10.3358929187951	10.3559673040926	10.6980938887889	10.7441556496205	10.2870075253	10.2349087045121	10.2719699860113	10.3520618162139	10.1533260571445	ENSMUSG00000000278
Mnt	9.77843959116667	9.85273041041829	9.87887947953725	9.9418472742957	9.90641851135089	9.73770402539016	9.90477896293476	9.90910775618486	9.8586922614814	9.98713340578613	9.85939911825071	9.91071036333501	9.92655165732055	9.85675252119003	9.79927976240419	9.92338507933287	10.1195250865294	10.1205872488898	10.0008693361728	9.74114958453294	10.1762534350629	9.73933451741009	10.0547180162003	9.74220373570204	9.79884827506463	9.94164316693637	9.7738091971208	9.8282510851344	9.65731317793386	9.92975398790614	9.89395293899267	10.0965396514944	9.69640670730497	9.7451304941302	9.99653460381707	9.96570221955028	10.1565664099111	ENSMUSG00000000282
Itgb2	10.8822347797251	11.090823964959	11.1580804827283	11.3195910139766	11.388508827407	11.3338722748065	10.9059083573561	11.3000134480832	11.8701438180764	11.8691632544318	11.9303669867462	11.630830242644	11.9964357863237	11.9069866057818	12.0011017722758	12.190350940268	12.3455198680769	12.1382369103087	12.1431491290667	11.8961677574855	12.5827312785083	11.65525823323	12.43251693855	11.9599699145929	11.1981175988842	11.9718818901453	11.4974111602558	11.7178917450078	11.4601054608538	12.0710445647928	12.6889966608202	12.4519569716518	11.6590849487478	11.6373256510185	12.130290488506	11.7217155461033	12.3036979782761	ENSMUSG00000000290
Hddc2	6.71802057613802	6.61922588007238	6.66624951066769	6.32551314126314	6.49978573608226	6.77911526038505	6.60197002093351	6.53724389223946	6.94866711995921	6.8300102331071	7.19104398214169	6.48133812804106	7.0423787211684	6.91240418640152	6.79795014648471	6.91204946209169	7.00493889096519	6.75136945369062	7.05168502340235	7.01756379661561	6.72593717761663	7.16565965320842	6.70280729233608	7.05551362728903	6.86740115739494	6.78149278413672	6.8275573221476	6.91452569350138	7.25121191062157	6.77693788188924	6.47541532462466	6.2479296725754	7.02070598831731	6.96690893116953	6.96385203370706	7.16931928222086	6.68539964489144	ENSMUSG00000000295
Cdh1	12.9438020109519	11.8445923508152	12.266666315768	11.9225432821938	12.0196214271994	12.9652043231536	13.2974071017103	12.3599296627493	12.976619319869	12.6962763016565	12.7594023737985	12.7496938839181	13.2278953685493	12.6974007732997	12.6439319257157	12.4000620081965	12.7142376228193	12.6592914272823	12.4722752784115	12.7452383407343	12.2721445964881	13.3617327530745	12.9527510540158	13.4009895670078	13.3215586193253	13.0421452731719	13.3003820700543	13.2655631355937	13.6180017038954	12.995551481699	12.1617015298048	11.5201900691091	13.3813684646018	13.2196250838628	12.754329507143	12.9440388210757	12.253453179977	ENSMUSG00000000303
Ckmt1	12.0407959141259	10.7950781837057	11.4546135974817	10.4396976281258	10.7688861162526	11.6878937458082	13.0353614594647	11.0495700647769	11.9095607813775	11.3222253169327	11.5874145937613	11.2346710615548	11.7886735296349	11.2825879428537	11.1028011160394	10.9021410935294	11.3522410703303	11.7289632156775	11.1022596304338	11.1263549880703	11.0108446359772	11.558028996682	11.1404953918054	11.7212379598102	12.6752485782941	11.6528468045354	12.2920915976762	12.2192476558677	12.1518365479064	11.4097378522589	10.6272137815646	9.90798948885044	12.0301622846202	11.7467311902619	11.2806563944251	11.4446431469296	10.8560173976254	ENSMUSG00000000308
Bcl6b	6.34561792577103	7.28784271654178	6.71779672548344	7.21352337149806	6.88842270259673	6.59282332380058	6.37434340519911	6.42743656381596	5.11700931839219	5.5471664459136	5.37074928498469	5.91088210956898	5.28971332465398	5.59607226378435	5.36621408934248	4.97217403587219	5.12734667946183	5.34708380497337	4.89324118738016	5.23283612727897	5.68360423620594	5.40277433000027	5.48703376470426	5.06219038276867	5.60131261632868	5.46537412009567	5.38733038386154	5.22214265741593	5.50213611448879	5.542736822514	5.60352051804334	5.30761626626942	5.14641351507939	4.95885086727167	4.84290265269472	5.31436477477955	5.61124116693478	ENSMUSG00000000317
Clec10a	5.97406915721439	5.90671864797026	5.91634706180253	5.92209846588356	5.56003200612047	5.42057679778366	5.20786194232116	5.97917806661404	5.45132071005689	5.78067141202158	5.4591597316458	5.85806117892287	5.5655283656393	5.93137973566404	5.81790561965418	5.3859224312012	5.4637387951198	5.37559713940374	5.20388479841427	5.39971839263237	5.67473648835231	5.40285330618228	5.31890513838612	5.44559704564634	5.55015290604948	5.59774489569876	5.48365613544549	5.4473475465666	5.29286729283871	5.48935117957688	6.03273230658845	6.32515362221273	5.23530609529605	5.30264964241817	5.4888289231843	5.47619228892946	5.7001374888378	ENSMUSG00000000318
Alox12	5.29356006999147	5.93584813505063	5.80156026880855	6.02454173737692	5.74222525319649	5.51175477295698	5.42448355214128	5.29129271853709	4.67051612068394	4.72469047631056	4.46648122339465	4.86025247697387	4.37061604297339	4.42583690780077	4.5293805864466	4.25807205768384	4.24793407879301	4.52877657108667	4.14613473388706	4.30847123014656	4.46143186040098	4.27432222240522	4.52561148738696	4.44919192496974	5.11787591871778	4.23385536978468	4.84653099770306	4.56878075619267	4.22131794533558	4.51859814838395	4.48541769490463	4.21229327431654	4.22227069166211	4.39352810324869	4.46761257232971	4.468575531164	4.56118603949003	ENSMUSG00000000320
Arvcf	7.45353143420353	8.04523198357563	7.84467032717595	7.98542315431674	7.68163539099549	7.21900286765871	7.71441752138938	7.66427802304137	6.61321537033793	7.07665188366525	6.91265002205158	7.20309401515406	6.99579336131848	7.14404410909843	6.82647843873697	6.48364556776645	6.41337605720629	6.6667712562386	6.45031322394132	6.70652110086984	6.58158256452638	6.75933312731412	6.70243979209269	6.65282748317531	7.40633670297273	6.79661387328819	6.92881104429006	6.8972173924607	6.76039416276999	6.50254232720355	6.93794859872609	6.5552512084459	6.63952340279336	6.67422883113635	6.23260640225539	6.96978589873768	6.49592312600243	ENSMUSG00000000325
Comt	9.22606821867848	9.50289961078697	9.35752358918664	9.37932801420935	9.2465019689961	9.13230123445366	9.4833798487424	9.18072327051005	9.01092002703295	9.08296618247002	9.07108371076981	9.16770368014535	9.27242220845598	9.16981988451249	9.04951802098249	8.77495108059641	9.11236698906034	9.08559920595385	8.91627294773	9.00130442501236	9.02619213530995	9.11551674341423	8.77335122618213	9.3180484485634	9.27282420409581	9.06361906494525	9.04822944985705	9.15944711959693	9.30068481842424	9.06637952979463	8.99911739520155	8.69007297555004	9.16456346523647	9.16109765907502	9.01131094042007	9.08182700950083	8.81410194958319	ENSMUSG00000000326
Rtca	7.29985543237132	7.26291110417128	7.23669334954176	7.00442287637067	7.10712570453519	7.43467656368409	7.12003324819523	7.10282328483128	7.36654589521119	6.96645059672388	7.28055260787718	6.9931609763011	7.36203030281241	7.12258873013658	7.13277046889391	7.39347906923024	7.47877987719775	7.35049626696355	7.38646759675672	7.44468742030205	7.32989819549716	7.21744171503901	7.30299979640879	7.50657631059347	7.2210790133868	7.31369074225082	7.41928808116811	7.32374590903317	7.47539990517709	7.20426382103873	7.28611229684728	7.33429228626633	7.41320361754545	7.46036199564081	7.33259278896826	7.39185333963961	7.36002287782047	ENSMUSG00000000339
Dbt	8.25553744460925	8.14467651855427	8.3415880122807	7.95272615516996	8.21695166808449	8.091139286296	8.52478513113997	8.24819675520892	8.20125721475282	8.42733725047164	8.10037819040668	8.40552972536599	8.41123623332542	8.20718814655702	8.00976168111214	7.90830334328361	8.18976231638186	8.02198379397619	8.07951065090468	7.95924020035071	7.97638212364739	8.26130180446014	8.20248768590541	8.22769634987065	8.45480872583203	8.09025547792381	8.33727041425484	8.36288201725454	8.55033403247787	8.11085636579741	7.78111288619392	7.72420488943914	8.34774704894139	8.35480202395357	8.17563881226494	8.19501930962248	8.03824711325174	ENSMUSG00000000340
Dazap2	11.4807199778905	11.543153299951	11.5367291306905	11.6115545215351	11.5728673099876	11.6734762533984	11.5322393433493	11.5355289141606	11.7172211143288	11.6727160491311	11.7262513915872	11.7296797750083	11.8678229745825	11.7660990225967	11.7246359480816	11.7786652098658	11.9855181674177	11.8188350110032	11.8633097130897	11.6347400473601	12.1373979481826	11.5559586457444	11.9375967860201	11.8567392556628	11.6115661743771	11.80048309426	11.707558148579	11.820590684599	11.8417531384265	11.6778458773825	11.9834191709774	11.958560140836	11.7132917614211	11.6766413685583	11.8965286195133	11.7025020634664	11.9863205749251	ENSMUSG00000000346
Mcts1	7.04661629436392	6.87322599741111	6.99400542618615	6.68088667054827	7.08432421929143	6.89554621702086	7.08431082592651	6.93994226121151	6.8052876588546	6.96654243715959	7.06269554861773	7.00496672820217	6.98789399462139	7.01435307571379	6.88874309427497	6.98530133312811	6.96905076476186	7.13299339827877	7.11409578942691	7.01104350661451	7.11406129212369	6.66696225800157	7.05375296711581	6.92193100109476	7.06571221012197	6.87882863824967	7.06730831857183	6.91879166133093	7.08061293081479	6.84011490656186	6.97751716651316	7.07864429644456	6.80269889962948	6.94856876952214	7.07817717799542	6.73697177902439	6.97066385381745	ENSMUSG00000000355
Rem1	6.39365149787048	6.95795743938445	6.83864915567595	7.02368683159028	6.36785002349684	6.08535594714735	6.6596654167198	6.44196115283103	4.89654049042118	5.38981382188718	5.2412245471186	5.770838093715	5.59656710467996	5.51688439575612	5.24887242973233	4.85993551829345	5.30241231387206	5.22891372007113	5.01933719055566	4.89614997033524	5.39951161213851	5.05761719066206	4.95896506275503	5.00459744425502	5.53512082843444	5.12121779343188	4.79362927167317	5.14105502164196	4.91044871080076	5.13516037266578	5.60199239781877	5.04794130321836	5.2723386702396	5.16074266904402	5.01206444721062	4.86311610563127	5.15610741581103	ENSMUSG00000000359
Trappc10	10.3437561555245	10.0657585704617	10.235814957155	10.1197457248387	10.1561230236202	10.1486537641166	10.3269733095714	10.198930578276	10.4425273986151	10.2641685098572	10.2236188241199	10.2352201600401	10.4707228898329	10.305438894468	10.3562768480531	10.3643909777244	10.4546873861913	10.4610374034276	10.4009067060957	10.301821075182	10.4691210874517	10.4978794854661	10.4542724663816	10.4885361545094	10.4224644719076	10.5512498139445	10.4669068310788	10.4426745245312	10.6361867150608	10.4136082821158	10.2842665547511	10.3547462447773	10.5775659785362	10.4930343982953	10.4757943868331	10.3756297133816	10.4576185085794	ENSMUSG00000000374
Ccm2	8.76532111970838	9.02580563612306	8.98975715045787	9.11395024287818	9.20084136998197	8.83971761590984	8.64971619413993	8.97994191691158	9.10954350784983	9.13958180055722	9.12687894878167	9.01431826512654	9.05308416157469	9.12339282101025	9.30830887790342	9.28587436833619	9.23919674807784	9.10508879935354	9.26051743032649	9.1322735135496	9.53259425491929	9.21393039463114	9.29604305924972	9.00318959570664	8.80063722671161	9.2560620387652	9.08927716756265	9.08356116110784	8.98610815406287	9.15201712849205	9.24408130588544	9.53071814626463	9.05117145372445	9.01774009228792	9.10447843813768	9.15490032074663	9.29301456800071	ENSMUSG00000000378
Tbrg4	10.0383271667797	9.79810805113952	9.8809064599919	9.803145560858	9.83368282879239	10.1472655607148	9.78345383547583	9.87489810952094	10.2178445285813	9.93415988271828	9.96075018792443	9.83499901873345	10.2603007031474	9.97917710500587	10.1211594516668	10.1169521430444	10.174152354407	10.1518603771888	10.1325162741908	10.2456781592172	10.0102275479616	10.4071886485827	10.0443367530383	10.3977104353639	10.0433360627649	10.2272710834718	10.1683386118202	10.1234368714272	10.5377046527059	10.2200235697998	9.85802034538264	9.83815098267524	10.312912332978	10.3078178744518	10.1868420003533	10.1163040033852	10.098020618173	ENSMUSG00000000384
Tmprss2	11.3835900802413	10.2153239058073	10.6785630320036	10.3111428119293	10.2256843305303	10.8746343619894	11.6043442513483	10.4698334579341	11.0618734714024	10.969634373136	11.1714443184042	10.9560538275651	11.3774612903491	10.8628375806877	10.9859803557999	10.9643911974867	10.6094463171311	11.0039862801396	10.6900052525594	11.1731923051675	10.4100636082487	11.9169339998939	10.9410751982516	11.6543192991244	11.6066799803004	11.1503946328863	11.721906437093	11.4589286861743	11.7620291365789	11.3607611122518	10.1534646584518	10.0199453222354	11.6969708326885	11.5987046165811	10.8448151676087	11.22248107905	10.6843728991578	ENSMUSG00000000385
Mx1	6.33664353223318	6.44071913977496	6.84415670307105	6.56209493257069	6.2317743675828	6.7236472060711	6.13393903461964	6.57995122224291	6.68692886874864	6.90208602798601	6.45518834424284	6.46420363890358	6.75547503386669	6.74750320645612	6.90959439656301	7.0552412502601	6.65621120875267	6.77552378743354	7.26530208929922	6.92898639693314	7.14732036676386	6.99329599205699	7.05127753838547	7.10068378515911	6.35464022449346	6.75831790500821	6.43670271636488	6.77011886270219	6.88314761528441	6.86495724963424	7.36397582214997	6.82492716664718	6.97186710950527	6.80371422821955	6.86647912587374	7.0120685022665	6.84401820865542	ENSMUSG00000000386
Fap	8.29561102472715	7.71736701847979	7.99174112192368	8.54207011713166	7.75665197883193	7.04788272946868	7.49963439911318	8.10072893576241	6.25296062749664	7.33609911464235	6.71904854335309	6.92967388227218	6.45603811761884	7.32235914907804	6.66261239872674	6.0525011486151	6.0314123297469	6.49976332289382	5.86213741661478	5.86510800178005	6.40143226487586	5.69832812087076	5.94453881810184	5.77981820887058	6.92110396613204	5.93557707382158	5.77401079444586	6.45844504516165	6.60503190709898	6.0155880626642	6.64303420146682	6.48677467595614	6.4681781120646	5.76520089404219	5.83891843976536	5.94319060931495	5.69043270096809	ENSMUSG00000000392
Gcg	7.66055982014163	7.02494223952178	8.07025776558829	7.57184754742312	6.85935162238107	9.01463544614883	8.43011456050121	8.24596535192578	8.67228487921479	9.1731871190493	8.40310191316625	8.60456560934623	8.99754284755422	9.2780498945243	7.87803504634215	8.41971909665103	8.45622722971652	9.05326119849404	8.65398322674488	8.80296028486541	8.18076524420336	8.39427144143861	8.52399624753958	8.1168284956397	8.26554655023935	7.66230248180141	8.43071029963741	8.65863981071315	8.3063390860289	8.12770308452984	7.71786445140059	7.27674424941425	8.46196872599375	8.49402157307399	8.28527611614146	8.59974703988326	8.53433595505031	ENSMUSG00000000394
Ndufa9	9.55811736662438	9.25249514982555	9.24589565266914	9.03088392589725	9.10953220369473	9.52835035981443	9.57752621266268	9.30937753713764	9.5994622681561	9.32370244695544	9.52982274991328	9.35276072359729	9.77909730405867	9.57610778682795	9.43481128717993	9.52547669406948	9.66698840886773	9.41835560593261	9.66431767992769	9.58554987016765	9.55863553868604	9.52535912986414	9.56721181192988	9.7028715650274	9.58185815077088	9.57257169583317	9.63474187194452	9.70560459903585	9.98838447976947	9.55753477076713	9.38659467289814	9.20409755064847	9.76744826504461	9.71190493840715	9.58806647982233	9.63118460503145	9.42136214198649	ENSMUSG00000000399
Lck	9.25817144104995	9.29311339448908	9.42682829620719	9.48318751490796	9.75582998524914	9.44912553189548	9.10368203138347	9.28336060813195	10.9889544799809	10.5316772216666	10.8387037729647	10.0826211477016	10.4471686004159	10.4436957203133	10.6922901170382	11.6329859787134	11.6695003405856	11.4219277967228	11.8489566975853	11.0681856072162	11.1678165001721	9.98681257639681	10.742013279154	10.3070786804687	10.0575132745226	11.1731153556254	10.5377911363832	10.5404811374477	10.6662149943135	10.5191621460403	11.1630990612769	11.0914024337475	10.7855050492295	10.5860911251461	11.5189073782378	10.7912744228184	11.8358540346482	ENSMUSG00000000409
Cttnbp2	6.6023890309803	6.63363310169844	6.6210364648266	6.83104693617304	6.986866321379	6.36158429428735	6.81808679784573	6.4742294774855	6.14255916990232	6.65441747040233	6.3348594110534	6.80873633032231	6.71474949185299	6.35440966515448	6.14591210619585	6.2101753107955	5.85903912469988	6.08180115516094	5.93100080279105	6.11186818566714	5.860187173947	6.67907389661042	6.30311698683382	6.22862023123307	7.03720220741033	6.23024419931139	6.76378045889666	6.35137911842534	6.29818619815191	6.28654238862391	5.82947489538456	5.90813877642864	6.10999246608847	6.28011585543829	5.98780444971767	6.58071058079096	5.85875228351661	ENSMUSG00000000416
Galnt1	10.150094188354	10.323336910229	10.101301628507	10.0746330714953	10.1843155972412	10.1297654819945	10.2016214925381	10.2095520840489	10.2767938048809	10.2807737705157	10.3663463108188	10.2741043552514	10.3787313944895	10.2267436294463	10.2196899228047	10.4943334529273	10.5407788454048	10.3900770363412	10.5334111580029	10.306862337482	10.339476681296	10.3243062875199	10.348317708179	10.3706467084072	10.2140370966125	10.3079461483471	10.2766433324861	10.3832831957257	10.484587836335	10.337159761888	10.3976595633149	10.2632757705188	10.3696021855882	10.3225137962366	10.4648739560716	10.289593080409	10.5239630149777	ENSMUSG00000000420
Mkrn2	7.84295395422169	8.26503325346021	8.04098330476735	7.92271760993464	7.89833388378625	7.95387429528516	7.98781181426086	7.99375010759256	8.08117442325106	8.16679966014942	7.93161204349307	8.15164963456789	8.00027991307334	8.04412715426984	7.93914325417357	7.80411260673162	7.92174709090466	7.98125360470093	8.06180820308648	7.92276325395527	8.0475650553248	7.80265611066553	7.96687442072189	7.8095614433711	8.18839329383314	8.00235190032887	8.08233706749583	8.00922072613132	7.73534848965102	7.73451597489929	7.91583235164188	8.04395817529772	7.83525493396748	7.90297424185904	7.81238723802689	7.95409514703333	7.97285126976364	ENSMUSG00000000439
Pparg	8.81730085647865	8.33007927731695	8.40597848388954	8.1815348901146	8.11876257812114	9.01626789715161	8.55133391643507	8.61749527651288	8.41395805925144	8.08183674319215	8.07256643287799	8.15441290662501	8.96799051993845	8.64537349181571	8.40964551258892	7.91165635748426	8.15582641403308	8.15718031558733	8.00211941179575	8.41665476818876	8.25302738520508	8.88543921803751	8.23160399680851	8.91585293991058	8.25290493069543	8.63563889137196	8.69729830232882	8.49040638454697	9.11546832341023	8.44392765508773	8.21250000442934	7.47960578546775	9.01639742834325	8.5513899281993	8.35621803513446	8.20958647119179	7.85637951425309	ENSMUSG00000000440
Raf1	9.64958049151017	9.76094181639042	9.77719472914701	9.7776832403025	9.99065190221177	9.7217645104993	9.81164614043366	9.85063765092317	9.99880807829555	10.0292954100744	9.91029643027749	9.94989313156213	9.80261651379607	9.77885995463966	9.89546037016189	9.99663151447687	9.94987432119734	9.94039266283164	9.96147229165682	10.0036295732997	10.038624436115	9.90577984654365	9.93971760645915	9.8707502909511	9.76944723340467	9.86560767926934	9.90917208164108	9.85478802519172	9.89923526202477	9.87316248357792	9.82087041032317	10.0349879592566	9.86681879564963	9.86329982768243	9.9509381866299	9.83080572941342	9.95617274266581	ENSMUSG00000000441
Sept1	9.86842748675671	10.0280841265202	10.0951408798786	10.2032724368103	10.3426834634946	9.90897991216224	9.7914172138381	10.0696398693485	10.8295394203622	10.740086696857	10.7959790297038	10.5241486442903	10.4779883225148	10.6194630715581	10.8691643720009	11.1325933460814	11.3279390437152	11.0275162912738	11.3216561283488	10.6685066758539	11.1383656466064	10.1736770199019	10.7707904662759	10.3558694237529	10.2714826881341	10.9927322718467	10.7021909458898	10.5633385236595	10.2936200805547	10.5630593263427	11.0866584424469	11.2762833814386	10.5471180937434	10.4955688936918	11.2691166857181	10.7433517771849	11.4522793449026	ENSMUSG00000000486
Pdgfb	8.25867646866593	8.70271008333595	8.64981673077869	9.06857355000067	8.45132629828593	8.42006579015827	8.06130671181033	8.27467705521015	7.1395597981005	7.67293585294301	7.7688207976211	8.00166034909773	7.80325185672522	7.84138480821311	7.74579171479497	7.29281849045893	7.14268806827118	7.29269939823807	7.02040416566244	7.20114571991533	8.34177497386079	7.66541001349089	7.67206191544173	7.57644044034664	7.41661231968148	7.42731288313158	7.38239654454099	7.57028331122233	7.1710639193139	7.59781061920345	8.08630988615937	8.11683712294506	7.21698796540205	7.25680661756274	7.07450072406123	7.38948082625461	7.54753727529053	ENSMUSG00000000489
Acvrl1	10.0211085171823	11.4125183125432	10.6724963406736	10.8286086251298	10.574206162469	10.157565641294	10.5295819319854	10.390123552967	8.55654037012844	9.47113935481463	9.04374821008284	9.88268627969306	9.20487073029367	9.33148830705113	9.14049150651784	8.58330364775318	8.96688256994904	9.00400073909472	8.48567254389995	8.74753881351996	9.40380180922969	8.7659144530814	9.08958560084892	9.15494979881461	9.55523338708713	9.0153192837247	8.61279611080301	9.16202981563039	8.83405456611148	9.13398663444819	9.79954000380147	9.5148517417699	8.61544692630094	8.49024896925827	8.66857085098365	8.69699777785802	8.97505935862879	ENSMUSG00000000530
Grasp	10.2045118914797	10.5321334530687	10.5110148081679	10.7290387819511	10.3509225637312	10.1158046772143	10.0883133942506	10.4003733122599	9.77615474583601	10.2956773950556	10.0336485186668	10.2250629124397	9.89832448396604	10.2305920184942	10.1713903676835	9.81943796806517	9.58559760004654	9.88095291272483	9.63637406064819	9.55350318746004	10.2004245793856	9.63822398632959	10.1609728679771	9.86948683329597	10.0795307382641	10.0213686267464	9.98555399026919	10.0176180124056	9.21255678735065	10.0171600434061	10.3407129655707	10.51398066935	9.55519040085148	9.76607180553086	9.79101266867198	10.0310767162195	9.81367678554292	ENSMUSG00000000531
Acvr1b	9.54511664870604	9.05934966515575	9.18838741589776	9.02140718558891	9.02616505639116	9.2733501338005	9.80926091025735	9.20751680917338	9.37551793537646	9.30390769060883	9.22217735153088	9.49874757099313	9.58174185226114	9.38454923775158	9.21088537396134	9.06523476814189	9.19582942835398	9.2764541983891	9.09160384060229	9.19635835584621	9.18352033649693	9.53281876504499	9.37493780622046	9.66685225058055	9.65330354217719	9.51861741194071	9.60621314579378	9.62392262522595	9.81866409545347	9.47327341341134	9.37581388538872	8.80367185712265	9.66733912739033	9.43754362383949	9.22056710231115	9.20562393113083	8.95722681295704	ENSMUSG00000000532
Tom1l2	9.59867463923931	9.77363983354825	9.68614308889422	9.68784153046048	9.36670667113812	9.35495949718852	9.83171830480082	9.6341513422822	8.90048987775719	9.07701664052466	8.76552868231293	9.12210276022459	8.95926445567082	9.03962296301546	8.78498884717065	8.45708521225939	8.63719676468754	8.77439113896036	8.74995960878025	8.75249398526093	9.03403298539258	8.90833828252316	8.77437123740453	8.82661382239749	9.15089110898018	8.91719004459561	9.01482462361211	9.03373647001338	9.1242103860708	8.99056782938453	8.75683930123426	8.94687921399669	9.05186318405319	8.86074894904272	8.79518955622162	8.97669093000062	8.65850233666033	ENSMUSG00000000538
Gpa33	11.5334825354031	10.3379474230706	10.8818199314797	10.3222152585081	10.5152867448714	11.4835875734728	11.8499164390287	10.9991812154935	11.7419777569207	11.2691297761696	11.5362360435828	11.3154648884953	11.9417459800805	11.4684497517999	11.3553482124962	11.2999859669172	11.5315350532599	11.4571364872841	11.2327490427792	11.5254783660032	11.1572452612991	12.0196750415656	11.6087726163101	12.1477532486968	11.9229204224442	11.7928868110123	11.9910257151018	11.9670677348286	12.3356610392581	11.6455486930018	10.7779561672324	10.0582436681124	12.1726699174769	11.9807342616901	11.6356217693456	11.6704441522014	11.1374143956444	ENSMUSG00000000544
Zfp385a	8.68633702201434	9.57396744849667	8.98771732389381	9.29438621096882	8.88516110033446	8.43128639565146	8.80260759652591	9.02954743043778	7.88601760482753	8.46687412898157	8.11092953853327	8.59467384682118	8.36039605673205	8.2899341125779	8.45123863164108	7.84603721132632	8.16608387851429	7.86195108409748	7.93959700186778	7.77824160874253	8.70291081713462	7.90178591152714	8.51103800658583	8.29989989087824	8.3310586108543	8.05592515194007	7.76163268484174	8.13613596582634	7.80207555296831	8.13103610042507	8.83987756889374	8.72024856618867	7.92269604365385	7.952704860845	8.05555729615761	8.13865902120666	8.23672306455893	ENSMUSG00000000552
Itga5	10.7381732289915	11.6599197615379	11.2415033129612	11.3757936935936	11.0846621930953	11.0246583765599	10.893461645748	11.0721782918288	10.5006076869499	10.8662794553564	10.5136845022972	10.7760796704321	10.6835786890502	10.9163901812866	10.8341482625142	10.4765233558252	10.6736686822168	10.4509557022592	10.2523702311694	10.822739529996	11.2983398837006	10.8247906711716	11.1229041884582	10.8915901385262	10.4281861613162	10.7572211926176	10.3780546344451	10.6884420340218	10.6750903549462	10.769904059849	11.6344444491342	11.2118665009149	10.5389845015824	10.6725518201047	10.8089569343815	10.5659613849812	10.7249315193953	ENSMUSG00000000555
Wdr77	6.65789599886005	6.77812774860437	6.72475123550877	6.50730347157387	6.73416830342413	6.93153085590391	6.46301374353652	6.67677915548743	6.75729122276821	6.71597975687951	6.79954172028218	6.90948521955545	6.74722927440231	6.64954111771473	6.76779096835822	6.68932225963288	6.21228299564456	6.65784642299501	6.41956031095159	6.86811555696485	6.32616559528813	6.71031283844199	6.35590883432261	6.92289179819935	6.88692173621025	6.6423485284995	6.86497083242629	6.73630243504407	6.80566325721544	6.39134986177945	6.31617766860942	6.42909164015262	6.543398460849	6.8697529715658	6.40606045369724	6.70534258491035	6.4578894155283	ENSMUSG00000000561
Atp5pb	11.0487205904206	10.6472337967619	10.7870164565057	10.5524177308043	10.6749219146537	11.1022628425906	11.0637255911495	10.811080244254	11.3195114535205	10.9733392453443	11.2234915280124	10.9005449025477	11.3391505222806	11.1835438050834	11.1132333792225	11.2262873685352	11.3293546374145	11.1029778657025	11.2807522592829	11.2830017428068	11.1456702195854	11.1912813886179	11.1702651283981	11.3551921904029	11.1556166570604	11.1685085720496	11.2081252249196	11.1985320639219	11.5203716432392	11.0486789271471	11.0549433176689	10.9281294738353	11.387278117338	11.3408100022615	11.1893195336912	11.1729814944725	11.0574878885425	ENSMUSG00000000563
Sox9	9.87935858764093	9.99587063932861	9.99821935371025	9.83360424273539	9.73832851542352	10.0161950918407	10.3242717116693	9.86443709364214	9.86776250681841	10.1429489202802	10.0285440638614	10.367733974509	10.3464200105044	10.0092155023848	9.78991832576668	9.55735818398218	9.56488985913579	9.64983341215523	9.44070036080168	9.85374390753559	9.02833192477517	10.5520240712898	9.80892316022092	10.1738776576412	10.5888100795399	9.69910530143493	10.2339555033384	10.2259766776941	10.0484525828618	9.98207564698298	9.07802203191646	8.88728204356908	9.98568657861211	10.0907795167376	9.47567894643007	10.2637057225686	9.51994702198192	ENSMUSG00000000567
Hnrnpd	10.6002479144664	10.587557313178	10.5808494531117	10.4760396231684	10.7487057976735	10.6615818348854	10.5584514163321	10.5676271611821	10.8115932215951	10.7906211879142	10.7488229635755	10.7195075229863	10.8129301743184	10.7316508699469	10.7496546243278	11.0128268379201	10.9871824533027	10.8083430494604	10.9043346507771	10.7963393118009	10.7694733959455	10.7651445815145	10.9249958046914	10.9642434988842	10.7133610185695	10.7604690815281	10.7677509242812	10.8422966080971	10.8320199893857	10.6913051892059	10.6957131257239	10.716243716417	10.732643090231	10.8725701008343	10.9774282567092	10.6860416788826	10.9104167020919	ENSMUSG00000000568
C1d	7.69310226950222	7.75281641593308	7.65168952142231	7.46614843581095	7.70465480508343	7.7325779811946	7.67785743930113	7.60397151264576	7.74951250206407	7.56640547671587	7.83758008700431	7.70264348589147	7.91907088955503	8.04057405139289	7.92993561272738	7.78661625077083	7.92075261437115	7.92201349576367	7.98262003199146	7.69248577778418	7.98390953606984	7.68930237869503	7.85366895660483	7.75633661322118	7.62423517799282	7.82036082921802	7.83437187761026	7.79254990473821	8.01765227141559	7.69138459781344	7.87711113984116	7.73396816404227	7.96935862790897	7.78918163336938	8.03125104804813	7.81180579025609	7.65897035145966	ENSMUSG00000000581
Gm2a	11.5683850573211	12.1608252929152	11.9008177898754	12.0253829743326	11.8835634079904	11.6573220514769	11.4885080102257	11.9509170196215	11.9249786652247	12.2101582111589	12.098520260557	12.0702297765744	11.9461725386198	12.0188185861913	11.9085821509796	12.0961328496162	12.2207997480204	12.0663100499986	12.0087388227028	11.7469437451585	12.4866238735749	11.4203578915742	12.0874958789482	11.6975571775596	11.7201884192071	12.07898316382	11.7244980023023	11.971857690118	11.4629181094523	11.9255534375616	12.562780383155	12.5901682815751	11.6415670984311	11.6329735902277	12.0779242758686	11.9076772019918	12.1108165025291	ENSMUSG00000000594
Krit1	8.7651802135275	8.83704334052127	8.82587973197551	8.88039506680699	8.91622258921745	8.64579215265652	8.59468275843064	8.60635045113563	8.76689338410919	8.98060996574761	8.96950485331923	8.78260963798847	8.55271134251762	8.65533516969464	8.87225653243499	9.19078154109927	8.72092918577309	8.9735567049266	8.76219517339407	8.91160397390705	8.76700713518494	8.7267328324637	8.85662547769401	8.50597350946597	8.71729065484718	8.92303259352388	8.91288965070463	8.61961958614862	8.65167643968363	8.85866942394754	9.04236052201604	9.03131894979315	8.71323350224746	8.74315832771618	8.73642639117265	8.8937257522364	8.81924202164407	ENSMUSG00000000600
Clcn4	10.0268439983168	10.229536253382	10.0093917564385	10.0514129673144	9.98788069328396	9.95753784162056	10.0330919405144	9.94688704408689	9.95208644316894	10.03779685278	9.97810116246213	10.0504483852874	9.96051576599426	9.84902352292839	9.89702431701768	9.88144161475948	9.98746105862474	9.93262080518187	9.94906431022377	9.8659954369319	10.0906376726991	9.80495390965401	10.037625418384	9.83709219021531	9.86779623601754	9.99985993013753	9.88682174083807	9.87814284648264	10.0145176408773	9.90601849724978	10.1721545927631	10.0607819132991	9.98127603599958	9.9975009084549	9.93945786068424	9.99158565809218	9.91705647130087	ENSMUSG00000000605
Sema4f	6.65236602180014	6.9057922004125	6.65442284599813	6.88509073232026	6.54465248008417	6.56864564512049	6.14906531782015	6.61826588951167	7.87677969391112	7.48204770386531	7.34070757798295	7.04387091749536	6.69011490495337	6.83972850469947	6.86462866094586	8.31404270028536	8.23922614152293	7.91547116940793	8.26023149558693	7.89191252313168	6.97168509022032	6.45994286407968	6.71518677671144	6.55792116883073	6.91839226732818	7.82795223563884	7.47076235729187	7.27027559352836	7.5204821623583	6.86711260699412	7.25531884076359	7.28849552557918	7.51417048719719	7.63498085292901	8.31268117056061	7.80383788406557	8.35426207071288	ENSMUSG00000000627
Hk2	11.8542992871776	12.2689866695875	12.0573566094387	12.1584138185628	12.2383632211467	12.0987786664994	12.2568040714033	12.2118696183444	12.8541171028902	12.6123202634185	12.5875736427759	12.2121040493732	12.7198706489108	12.6302750426808	12.6790990490058	12.7608406001435	12.7759397535991	12.7246302307664	12.7309020990124	12.911765029217	12.5989179495059	13.1350100429382	12.7594705090949	13.3148928020524	12.2544932757017	12.7585562764929	12.5419361229354	12.7008445977637	13.2435219786281	13.1190919678891	12.8300931634976	12.3396564783827	13.0290333134484	12.9763753228028	12.9389878942181	12.4401426019712	12.6056287508992	ENSMUSG00000000628
Myo18a	11.3542252033804	11.0275296337934	10.9958162212192	11.0186022427601	10.9139946668701	11.4169581246047	11.4410796837751	11.0804401670276	11.2718325443135	10.9319955049327	10.976744297115	10.9652964198694	11.4371295925656	11.2567886705402	11.3588734136927	10.9650347369068	11.0395625941965	11.1022658142224	10.903749563229	11.019107612658	11.1884814639962	11.6192546811361	11.2782393632042	11.7735994744008	11.2219278434191	11.470722653207	11.4922032004129	11.2904614102018	11.846718026541	11.4223170858024	11.0680118483221	10.8747682254142	11.7384838681306	11.4815080632551	11.1125306722753	11.2051001793261	10.9171515073652	ENSMUSG00000000631
Haao	6.4932357763627	6.36534105928577	6.49391503066321	6.70905230444749	7.01659826825978	6.38068102662505	5.87213072094357	6.31504051232355	6.3821323250943	6.50570226329363	6.17371377494661	6.61344318597469	5.96188868702946	6.33186856164199	6.90524223789514	6.43091523128626	6.29085392677786	6.36492563490081	6.54332194190986	5.84154717646607	7.00454033029575	6.31667473214134	6.60785728188756	6.45373426015999	6.10549524299329	6.61760884411961	6.48818261493353	6.16182780285889	5.81899611617002	6.59512150302739	6.7072726603605	6.80818184918895	6.01121016737298	6.1305405096931	6.41037857366325	6.63763274571156	6.56170692024509	ENSMUSG00000000673
Cd52	10.4218031720219	10.4687071569384	10.4747796149696	10.5287521044766	10.7404523552114	10.0914897678481	10.238773797574	10.5504608757858	11.0896386051743	10.9576579030731	11.1554547990684	10.9498313884448	11.0113201420414	11.2784951030104	11.3192437759716	11.2263981328536	11.305229098106	11.2615891863624	11.3573117985213	10.9180885895531	11.6296666063098	10.5858538610317	11.2749469387886	11.1139415495745	10.6144784994456	11.2825670189138	10.9572862025397	10.9865452068418	10.4680000124709	11.2158385200803	11.7240942057127	11.8157986870005	11.0787660469626	11.1166634732032	11.5113553114627	11.0808543450524	11.5812622370568	ENSMUSG00000000682
Hoxb6	6.18632095236156	6.31356214793965	6.01217690685616	6.4350113723674	5.87318742310579	7.19301263851195	5.97219705697877	6.79722428848939	6.95028975251872	6.1844721606679	6.16550827396644	5.7138896162384	6.97668400787854	6.75971898813247	6.05361671973986	5.94824884245859	6.55484247042475	6.49945364720184	6.69759529375628	6.23725665622045	6.46387917537918	6.63363866466694	6.58010353727062	6.21238527071302	6.09049767441721	6.70377491732415	6.72546604560861	6.03181733232096	7.02176796939677	6.38196606683301	6.51781065511384	5.69123125654578	7.09872451832864	6.36475871119999	6.55107466247784	6.77048471965516	5.97368753263499	ENSMUSG00000000690
Loxl3	7.79377679808542	8.38099812392613	8.08240189362749	8.19023657579785	7.93508311370417	7.56234865003097	7.83425494008307	7.92706730092622	6.84020920875558	7.60965107699087	7.18765659496833	7.57644206256097	7.02752204710652	7.36500607931921	7.21207324477939	6.74642607592839	6.897960185882	7.22718282414989	6.58650384305312	6.7462934067669	7.05801420031014	6.34156815003561	6.62188550628491	6.70599348065939	7.25534776970534	6.75342913142173	6.71632681719408	7.13489330040389	6.79309947001654	6.6776606449086	7.33749239945903	7.38251429149754	6.55988096025057	6.49725798998491	6.89331488247612	6.60742431130832	6.88318277971212	ENSMUSG00000000693
Kat2b	9.16509275896205	9.65928295504521	9.46982175907276	9.46498996550149	9.37937819455478	9.23759155093305	9.52637326021271	9.45383245228603	9.0765576090712	9.23925830828574	9.09451555058513	9.49131991611573	9.32131954376029	9.17740633123672	9.24753490495983	9.14291343696418	9.09284912725566	9.16041713711872	9.18511302841915	9.1201545748575	9.35226105453409	9.23378231993403	9.29321790155343	9.31671435202707	9.2478289399194	9.29930332245359	9.32584172363957	9.27583132809716	9.25023852008518	9.25751606317102	9.46380325979095	9.48175740093377	9.32162560648016	9.34963825541762	9.299156118646	9.18714335984316	9.09352318253096	ENSMUSG00000000708
Rab5b	9.81591208914611	10.086992806774	9.9970456802259	9.95130553906808	9.75132751393861	9.54765072177487	9.91683422801161	9.90645886773543	9.52721245812359	9.58252281932195	9.48713825001672	9.6107939941701	9.6484512844768	9.38185453561516	9.56926320416647	9.48508302841891	9.53879140955486	9.60910125192851	9.54221795455129	9.4804862208579	9.71986601549861	9.42535440339868	9.50606156264125	9.4980125892656	9.69592507775841	9.59766828456937	9.52671622406268	9.57338304001685	9.56702136270585	9.54571899501495	9.81659495862205	9.61449619613104	9.4912471079267	9.46512872500972	9.66998088122548	9.52856516655367	9.65901920617511	ENSMUSG00000000711
Icosl	9.60577509670582	10.3337087378196	10.0415654109047	9.99824305678438	9.9278369681943	9.31503616717535	9.73564711389197	9.86392702625656	8.99790361986994	9.37677105763457	9.10791267267767	9.32836618574803	9.09340149200363	9.49892279920362	9.61059919237093	9.10209279209824	8.89788692233951	9.02814882396697	8.86719345855277	8.93711439317606	9.78728391335693	9.13571923180218	9.34599729212587	9.00641356901354	9.21162352930039	9.11300003527803	9.06792989925016	9.11736519456189	8.77386399350106	9.39883510343135	9.83755301545953	9.58545391866632	8.73384753393165	8.92683066852698	9.13848203599982	9.00068880839605	9.06432510991483	ENSMUSG00000000732
Spg7	9.53111664575798	9.23659619292057	9.38683241717369	9.21247685670944	9.39783043732512	9.56911413573155	9.55198643921113	9.48966538064477	9.51764044981413	9.37402922794986	9.2932773303145	9.44006551473643	9.56619726180162	9.45692384846168	9.3434414773702	9.46693936484013	9.6055899499324	9.41407067841546	9.38328473984228	9.38033009898339	9.40091376404979	9.46718153702765	9.35206533049965	9.47054075182339	9.62137985129998	9.4496903110262	9.55796663246292	9.5572740715501	9.47490736421028	9.4201607075656	9.30054735064535	9.33263976021293	9.58438341136873	9.41958667395397	9.4748594313867	9.46621741236751	9.4258475935741	ENSMUSG00000000738
Rpl13	13.2085421899111	13.5406603893607	13.4165937881204	13.3541715285933	13.4385656156572	13.4598251437435	13.3048334803247	13.3377416340854	13.4892394339618	13.4467835785852	13.546665787836	13.4563010192697	13.4523556460274	13.5579635103807	13.3718992239084	13.4809422155303	13.6768846880394	13.5831758100277	13.743827508372	13.5187200220083	13.5728078971587	13.4002525421204	13.4338000643458	13.3952156152443	13.5060285157603	13.3926246180523	13.4036830024227	13.4451104464102	13.4219669926295	13.3616631554176	13.437984239328	13.444173379587	13.2766631275476	13.4432974863503	13.518566488073	13.4524440634569	13.622099644211	ENSMUSG00000000740
Chmp1a	10.1526364263076	9.79377302293489	9.82834560803365	9.70094179392502	9.74887371321618	10.0653364746212	10.3143854680031	9.90352384586701	10.1266952905933	9.95234583926244	9.98910055434472	9.96711952332113	10.2694941859762	10.0161738214231	10.0388281743006	10.0223745194423	10.1781377391876	10.1165616739069	10.0914153904169	10.0108542035528	10.0922485455873	10.000540987051	10.0774818606706	10.2134143646409	10.0466281349718	10.2226280857024	10.1085295103066	10.1695329958164	10.3960165969754	9.98759171318153	9.96011917133523	9.92423399945562	10.2609428392903	10.0905590192247	10.195004810117	10.063638253173	10.0985165855541	ENSMUSG00000000743
Rpa1	9.68466794171064	9.8004610577581	9.74633276208241	9.65244042319846	10.0887234316518	9.92567228962601	9.74153130456546	9.80346361507177	10.3526053862482	10.2374410403771	10.382671282386	10.2116906855365	10.1851719296214	10.2134243745001	10.2193949570365	10.7169640492803	10.8217229091527	10.5289197909157	10.8423960106037	10.5705254682227	10.1997537646337	10.1503692155257	10.2567247304397	10.1349079372006	10.1291685746005	10.4504375421108	10.2238525420937	10.2789217767637	10.2882393247508	10.199948614478	10.3681440692468	10.4411861176234	10.2509642512669	10.330585933791	10.6722092731302	10.3525486292239	10.8779234084394	ENSMUSG00000000751
Serpinf1	9.55796894659275	9.82946148072337	9.5956582289337	10.003773858339	9.37775697664269	8.92279896309437	9.23265124699035	9.60826782057711	7.70439092222101	9.03431281631149	8.4024696541388	9.05217878415524	8.48293370336562	8.77704372016698	8.65402930545756	7.88800569346403	7.99795930149663	8.33691536326158	7.63926084838828	7.44596652525089	8.28451242446486	7.33714619366645	7.28787716849868	7.55034289407347	8.69301861275587	7.78682249538706	7.70126764701249	8.27695250716572	7.76815305894164	7.93108770583193	8.61183189283494	8.63291860128979	7.52897323049953	7.51465314292007	8.04077876545195	7.54555278261919	8.25167263206914	ENSMUSG00000000753
Tubgcp3	9.48705998915305	9.49914187012624	9.49818620245933	9.66688156765064	9.76278332507697	9.38661729405893	9.34543996903281	9.50976529624328	9.41149273483492	9.54000838754968	9.51271410496969	9.5996601440737	9.33023631854381	9.50105191422449	9.44398250433543	9.50784341442951	9.44382493010109	9.3635030112706	9.52977732953134	9.44123690299111	9.38731550449372	9.512337766866	9.36172203704421	9.35774727331805	9.4932266541936	9.52509283019018	9.54802898497828	9.36980176986201	9.47829122091639	9.54703788512281	9.47056163856154	9.35051221545287	9.26999151592818	9.47235957311118	9.39044091243571	9.57333254474044	9.38830709582594	ENSMUSG00000000759
Polr3d	9.01731442058016	9.04438808030388	9.16374285691876	9.19354228532936	9.17110289089607	9.09964567162657	8.80593239421333	9.09351335719339	8.81410476533746	9.04943511549459	8.99791142183103	8.82622248812079	8.89697203986075	8.73176011096311	8.92295241915389	8.78207369291383	8.78284199739754	8.83847507101536	8.66629154204166	9.0350509155247	8.63528248740852	8.9913410819639	8.95475632610795	9.07051974730549	9.10750438561942	8.77591855789145	8.95976701351227	8.92850473495467	8.80190056340187	8.96011536528892	8.6599411603453	8.79191363270397	8.83246744378921	9.05850430610727	8.70746375187212	8.91146986408172	8.63784834802449	ENSMUSG00000000776
Tcf7	9.95076611521704	10.1697825290177	10.1822434518489	10.2379222693867	10.4121007557084	10.1709333168856	9.8061400195402	10.0221813037398	11.4318177620316	10.9652504121656	11.2436221359678	10.7223399453012	9.97473891317066	10.2274046669663	10.4670686443247	11.8303946218269	12.1713588991264	11.8853056829184	12.2221838747949	11.2920759234508	10.8974810909922	10.0784593134236	10.5898500936611	10.1349745976745	10.6017906349454	11.5868351434536	11.0926877757523	10.8862004102743	11.0053738289294	10.1651078133714	10.5980236484124	10.6411801873665	10.8443539800312	10.7463019367886	11.8065729193083	11.0158104901062	12.3773997644972	ENSMUSG00000000782
Ddx3x	13.0913544250472	13.5979116112897	13.3294226346505	13.4499162052551	13.370264856449	13.0135711878277	13.1729989883872	13.2323586685671	12.6807294743607	12.8871746545666	12.7882454325965	12.9730418828466	12.8960349048324	12.8577221757314	12.8282522185012	12.6857723318014	12.7242602370554	12.7391001081106	12.6887614046031	12.6706847893843	12.7902434239867	12.7153689488612	12.7525914423052	12.7936306348568	12.6980490135532	12.6270462933029	12.6638527527583	12.7562706685953	12.7410305706539	12.7291578608332	12.7848032553881	12.9025049534785	12.6682027244365	12.7360543065122	12.7031576579131	12.6330991610018	12.7143259000231	ENSMUSG00000000787
Il12rb1	7.47469710951696	7.78918982246723	7.84014200640839	7.76168972506623	7.63538198071625	7.61838591906781	7.41842435262487	7.61723653463267	8.17731262384696	8.17343780844406	8.15805085801355	7.81751339592332	8.27370748684795	8.11661073019063	8.04157388276852	8.21348312143239	8.21779156518854	8.05859210158847	8.17418519911194	7.9499994356321	8.56036785738473	7.7567589981123	8.23011540598166	7.92136758952685	7.91250220277444	8.2781197419722	7.76128993473659	8.05364211880161	7.70807272070728	8.00228359426667	8.72173033229377	8.47827245638576	7.86939393226253	7.96332887556111	8.39891018276884	7.82853240220752	8.37565831352858	ENSMUSG00000000791
Kcnn3	8.09106428702314	8.58539829154136	8.46972348258019	8.49177349249382	8.3788691170175	7.1999009425579	8.2798562450193	8.30214910424704	6.13533706789974	7.36226687806975	6.51785480506184	7.54374433869945	6.81099271758441	7.20158200096663	6.82959264819488	5.91180596442334	5.89724623135073	6.22307669288547	5.85464885004831	5.95018739212919	6.58598852955511	5.84530744291759	6.41237783478836	6.40875879109865	7.19738083230528	6.11222061056632	6.12612460556557	6.83775341568396	6.59316801045599	6.15093658392779	6.55883900813206	6.66097387309092	5.61200568054963	5.81280914043047	5.74615405988481	6.25453322884468	5.8379866701332	ENSMUSG00000000794
Usp32	9.12288724845426	9.30339962682757	9.14124593249045	9.19883221334263	9.31633558036894	9.1332676510431	9.21836955353255	9.22647810384916	9.11333024378851	9.30618531007781	9.11661352862319	9.22688899258288	9.06061832500726	9.14984898080971	9.21850847747581	9.13783998697435	9.11899250806893	9.13301019678756	9.30002193962643	9.11646150629969	9.30443377292658	9.18353745189862	9.30041417499873	9.17052767747406	9.01915408535705	9.30977791981461	9.21358301002952	9.21992590531319	9.21971392821198	9.16004108530407	9.48163244678985	9.35529272818502	9.33450657171227	9.1470873683396	9.30862502956208	9.04257490324665	9.08681399125395	ENSMUSG00000000804
Car4	8.11274643993104	7.46192200679412	7.01542196002246	6.65198491828076	6.47979598395476	8.03244518218295	9.57169482651376	7.09087171754714	7.89822118824806	6.47595445881177	7.29093724352216	5.79841338331243	8.10095638597677	8.199261136665	7.80859013890621	6.48738347704316	7.47020822247841	6.33336624640133	7.26976418579602	6.98384199096838	7.42544274432937	7.1714463075482	7.04280872651118	7.58731859333143	7.66830961681172	7.56420664685192	7.83003065001006	8.11092994589689	8.45072771627705	7.44416358661551	7.29980470111184	6.03883275888274	8.00620603301181	7.75996265282597	7.61110342841093	6.70674276073142	6.19982511394403	ENSMUSG00000000805
Txnrd3	6.87068645571857	7.15447658449023	7.13793422275644	6.99625300734147	6.87945897015667	7.01407981693481	7.03355794854531	6.96116010508449	6.42972733748234	6.62486882243438	6.56532605387987	6.90500113541902	6.90964522408606	6.82894535940182	6.39281528819125	5.99609350830829	6.47368409813786	6.37297198037711	6.15046315139416	6.51999957672622	6.23225341322362	6.7450945648739	6.58254690297577	6.76845416832596	6.90819169531415	6.29465138606987	6.63455676417728	6.66692104096195	6.83535225006432	6.68267811836806	6.48002739447026	6.46185746383511	6.45308076820139	6.88197467042703	6.42812527050913	6.67133815042193	6.35391043925461	ENSMUSG00000000811
Fasl	7.88965968347806	7.30484221368901	7.76353318597741	8.01923891438917	7.89128271763451	7.5400882107911	7.28994525371642	7.63468420706433	8.04209407166062	7.6646716317565	7.88680079906539	7.03684728563819	7.97942157275644	7.63854537955656	8.01254473698359	8.18474588529053	8.33764493756093	7.99887456541774	8.31509204994473	7.67079543466366	8.26637978736543	7.31450935897443	8.32034817598821	7.49106171974854	7.47104041945788	7.61695766759885	7.21528580551155	7.60032825123535	7.28219193337063	8.00583678495667	8.34184565655618	8.60461740957519	7.38596697051057	7.33489054068251	8.12785813617802	7.55957916992412	8.33385512016785	ENSMUSG00000000817
Zfp512b	8.72636014815863	8.93562648553259	8.9705208618289	9.07131956227441	8.75179959100498	8.66738552637336	9.15020820683477	8.93788955833296	8.35723710150351	8.70133127074053	8.63417395736396	8.90273240601923	8.71979678026749	8.64023347408307	8.53483446647287	8.52264211923425	8.39869416986105	8.7175663334382	8.62530925866676	8.21531118940367	8.65624581466637	8.45272750077432	8.29550755097657	8.28685524268051	8.96646916569176	8.68220691466625	8.63999710276203	8.62726333415742	8.47602853687553	8.47174656466697	8.51722652039552	8.4751458350534	8.35289986274945	8.45148928445434	8.54727231463206	8.52184535820857	8.61893513473268	ENSMUSG00000000823
Dnajc5	10.7342036849606	10.7375850020132	10.7054009061128	10.7831384962292	10.7863276370217	10.7354878888436	10.8146103434566	10.7365707296158	10.9588158326008	10.7925212097239	10.8415929970337	10.6864272414697	10.7612486991821	10.6807469781913	10.8610906454314	11.0024647103736	10.9724324183608	10.969124761504	11.105785787249	10.9950669991147	10.9532679863783	10.9005440548384	10.9735355231179	10.8738697658173	10.722644757105	10.9178703584915	10.9485771715846	10.7553827380045	10.852687236406	10.8379786345862	10.956481338044	10.9026375010758	10.8874651832342	10.8083799992307	11.0443245484189	10.7839255040472	11.1367113196499	ENSMUSG00000000826
Tpd52l2	9.58615795476543	9.75250000763928	9.79372097033732	9.74199912830557	9.68211412771294	9.53163985073381	9.55687209900761	9.74206956879684	9.56813599655881	9.52281535446851	9.65546851581555	9.58043282221574	9.45947184517868	9.63477979643692	9.5203999805857	9.65604283445019	9.60038040985358	9.50595568328673	9.75403525758615	9.66731744886006	9.52302858568615	9.61662127432165	9.45138315981238	9.35468012993138	9.5111155457638	9.42517222119464	9.55636004782752	9.50869656715569	9.38280382399614	9.45557694397363	9.4349369722533	9.5808609319301	9.42263265952664	9.53595447348983	9.51558167805568	9.53438431458022	9.57074965577362	ENSMUSG00000000827
Fmr1	9.3216435881034	9.3063242650515	9.28649278313256	9.34960312458859	9.37970022979757	9.24317731298229	9.2420687838017	9.11280133797315	9.22325443650656	9.25941202308242	9.31097920106586	9.28871891110926	9.22092982286397	9.14163254652825	9.23456196445541	9.30712575038291	9.27566061970798	9.23900194031033	9.40244690654753	9.26023357128091	9.32068023187242	9.43609875822183	9.40272816500068	9.41777432914327	9.20469199575337	9.3513257325947	9.34795858414196	9.18708043533377	9.37886780355342	9.29939469189696	9.21984365893641	9.42437267116744	9.25698137801244	9.15908417638155	9.13678036020706	9.1823013771107	9.31562634295745	ENSMUSG00000000838
[truncated: 13,324 more rows]
