# Supplementary material for: Blimp-1 and c-Maf regulate immune gene networks to protect against distinct pathways of pathobiont-induced colitis
Source: Nat Immunol. 2024 Apr 12;25(5):886–901. doi: 10.1038/s41590-024-01814-z (PMC11065689; doi:10.1038/s41590-024-01814-z)
Supplement: Supplementary file 3 — Supplementary Table 2. [file 41590_2024_1814_MOESM3_ESM.xlsx]

## Sheet: Legend
Supplementary Table 2
Tables contain the differentially expressed genes obtained with DeSeq2 software (Wald test; two-tailed) of of colon LPLs belonging to H. hepaticus infected mice with Cd4Cre-mediated deletion of Prdm1, Maf, or both Prdm1 and Maf against uninfected floxed control (fold change >=1.5 and BH adjusted p value<0.05). Each genotype’s data is shown per column. Log2(fold-changes) and BH adjusted p values a…

## Sheet: DEgenes
GeneSymbol	ClusterID	prdm1 fl/fl maf fl/fl CD4-Cre _log2FoldChange	prdm1 fl/fl maf fl/fl CD4-Cre _padj	maf fl/fl CD4-Cre _log2FoldChange	maf fl/fl CD4-Cre _padj	prdm1 fl/fl CD4-Cre _log2FoldChange	prdm1 fl/fl CD4-Cre _padj	prdm1 fl/fl maf fl/fl _log2FoldChange	prdm1 fl/fl maf fl/fl _padj	GeneID
Cdc45	5	1.64193	4.47673e-09	1.00261	0.307205	1.03914	0.296467	0.306249	1	ENSMUSG00000000028
H19	7	1.43501	0.359585	2.14078	0.352944	2.73783	0.0383513	0.499051	1	ENSMUSG00000000031
Cav2	8	-3.37034	2.97537e-17	-2.65311	7.25285e-08	-2.42955	2.54202e-05	-0.62482	1	ENSMUSG00000000058
Klf6	3	-0.867002	0.000994089	-0.181989	1	-0.179132	1	-0.0420927	1	ENSMUSG00000000078
Scmh1	3	-1.04767	0.00494562	-0.255078	1	-0.363905	1	-0.0604826	1	ENSMUSG00000000085
Tbx2	4	-5.34244	6.4934e-26	-4.07633	2.20727e-10	-3.0788	0.00215488	-0.467581	1	ENSMUSG00000000093
Ngfr	2	-1.79106	0.000143292	0.239411	1	0.01816	1	-0.097116	1	ENSMUSG00000000120
Wnt9a	8	-3.93248	3.83555e-05	-2.53384	0.000255161	-2.65208	0.00218543	-0.816815	1	ENSMUSG00000000126
Fer	9	-1.41336	0.00245373	-0.681635	1	-0.908456	0.594504	0.00329708	1	ENSMUSG00000000127
Slfn4	6	3.13352	1.12525e-11	3.5241	4.2399e-18	2.61111	0.00828495	1.64441	1	ENSMUSG00000000204
Drp2	4	-2.60492	4.33623e-06	-2.34513	0.00822706	-2.08704	0.220653	-0.513748	1	ENSMUSG00000000223
Itgb2	1	1.48287	4.80097e-07	1.25285	0.00104051	1.0526	0.0633078	0.221724	1	ENSMUSG00000000290
Bcl6b	8	-3.92163	1.40724e-13	-2.95997	1.64266e-06	-2.68691	0.000860581	-0.557292	1	ENSMUSG00000000317
Clec10a	2	-1.51767	0.000377266	-0.331449	1	-0.644464	1	-0.826986	1	ENSMUSG00000000318
Alox12	8	-4.51345	3.21873e-12	-3.6006	2.36604e-09	-2.56917	9.57985e-05	-0.516278	1	ENSMUSG00000000320
Arvcf	9	-2.31927	1.17576e-11	-1.4122	0.0246288	-1.45807	0.0429307	-0.385006	1	ENSMUSG00000000325
Rem1	9	-3.72883	2.55298e-16	-2.56692	2.63561e-07	-2.79713	0.000248321	-0.656279	1	ENSMUSG00000000359
Fap	2	-3.60526	1.07419e-16	-2.01036	0.0099837	-2.01621	0.0129722	-0.737503	1	ENSMUSG00000000392
Gcg	6	1.69541	0.00614072	1.95489	0.100525	1.7831	0.0426056	1.24648	1	ENSMUSG00000000394
Lck	1	3.19368	4.91522e-35	1.80647	1.61739e-12	1.98272	4.86588e-05	0.123462	1	ENSMUSG00000000409
Cttnbp2	3	-1.34179	0.00394565	-0.451918	1	-0.288297	1	0.0592593	1	ENSMUSG00000000416
Sept1	1	1.54264	1.21223e-05	0.926415	0.395132	1.01052	0.0592949	0.0183297	1	ENSMUSG00000000486
Pdgfb	9	-2.49363	1.29258e-13	-1.39025	0.0320547	-1.57427	0.060645	-0.555275	1	ENSMUSG00000000489
Acvrl1	4	-3.01021	7.38813e-12	-2.26131	0.000224409	-2.0839	0.0275262	-0.513797	1	ENSMUSG00000000530
Grasp	2	-1.19639	0.00277113	-0.559787	1	-0.576485	1	-0.341933	1	ENSMUSG00000000531
Tom1l2	9	-1.53395	4.4203e-12	-1.10796	0.00248272	-1.04636	0.0338675	-0.143016	1	ENSMUSG00000000538
Zfp385a	4	-1.97432	1.10208e-06	-1.21307	0.235202	-1.32469	0.238138	-0.516523	1	ENSMUSG00000000552
Sema4f	1	2.27143	1.02143e-14	0.0547366	1	1.25776	0.250091	-0.58869	1	ENSMUSG00000000627
Hk2	5	0.989077	0.0138475	0.864033	0.450287	0.733671	1	0.197051	1	ENSMUSG00000000628
Cd52	1	1.08788	0.000739526	1.09236	0.00306653	0.84749	0.0762482	-0.0348938	1	ENSMUSG00000000682
Loxl3	9	-2.1377	2.05264e-07	-1.47312	0.00697804	-1.23471	0.344138	-0.436449	1	ENSMUSG00000000693
Icosl	4	-1.58323	4.37115e-06	-0.858002	1	-1.17798	0.127452	-0.379278	1	ENSMUSG00000000732
Rpa1	1	1.43085	7.86745e-11	0.742344	0.532687	0.872629	0.0502027	0.299281	1	ENSMUSG00000000751
Serpinf1	9	-2.80061	5.8665e-13	-1.58644	2.52714e-05	-1.54255	0.192058	-0.594017	1	ENSMUSG00000000753
Tcf7	1	2.52713	4.42307e-15	0.170839	1	1.45431	0.00450484	0.00800178	1	ENSMUSG00000000782
Ddx3x	4	-0.970219	0.021902	-0.714818	1	-0.752724	1	-0.211701	1	ENSMUSG00000000787
Kcnn3	9	-4.25235	2.59585e-51	-2.21719	9.93887e-09	-2.08306	0.0372434	-0.388074	1	ENSMUSG00000000794
Txnrd3	3	-1.44572	0.00936086	-0.553426	1	-0.732956	1	-0.0912877	1	ENSMUSG00000000811
Bcl11a	6	1.07434	0.236534	1.55921	0.0213229	1.18333	0.109721	0.755618	1	ENSMUSG00000000861
Mmp11	4	-4.18215	8.08231e-15	-2.78108	0.00014518	-2.4233	0.0433443	-0.576095	1	ENSMUSG00000000901
Ccl3	6	0.90389	0.568171	1.69498	0.00446531	0.933117	1	0.29956	1	ENSMUSG00000000982
Wfdc18	6	1.18702	0.606207	2.89746	0.000143039	1.81095	0.128995	1.46863	1	ENSMUSG00000000983
Epn2	4	-2.51468	5.70391e-09	-1.82465	0.00478331	-1.66783	0.0740623	-0.367609	1	ENSMUSG00000001036
Nhp2	5	1.01904	0.00233877	0.914647	0.264882	0.643706	1	0.242922	1	ENSMUSG00000001056
Col6a1	9	-3.93346	1.7554e-18	-2.48321	2.40967e-06	-2.22325	0.0138498	-0.344319	1	ENSMUSG00000001119
Pcbp3	8	-2.30328	4.74548e-05	-1.81862	0.00482618	-1.59595	0.074756	-0.337267	1	ENSMUSG00000001120
Lgals9	5	1.17458	0.00079108	1.02047	0.234397	0.660949	1	0.0735794	1	ENSMUSG00000001123
Cnnm3	9	-0.94145	0.00659047	-0.641389	1	-0.712301	1	-0.144282	1	ENSMUSG00000001138
Mxd1	6	1.07958	3.20444e-05	1.15147	0.0161648	0.715493	1	0.00115402	1	ENSMUSG00000001156
Ocrl	3	-1.20218	9.20723e-06	-0.83883	0.874232	-0.628763	1	-0.129816	1	ENSMUSG00000001173
Sema6b	8	-2.23911	1.07085e-07	-1.80879	0.00268785	-1.92366	0.00743114	-0.47788	1	ENSMUSG00000001227
Uhrf1	5	1.91174	1.51316e-09	1.35369	0.0931903	1.29006	0.0964544	0.690334	1	ENSMUSG00000001228
Ramp2	9	-4.00683	1.1395e-27	-2.59619	4.39e-08	-2.52647	0.0486498	-0.501522	1	ENSMUSG00000001240
Ckb	8	-1.6816	1.93298e-05	-1.12064	0.411063	-1.2422	0.156902	-0.517576	1	ENSMUSG00000001270
Itgb7	1	1.18375	0.0105044	0.457394	1	0.737547	1	0.042217	1	ENSMUSG00000001281
Rarg	4	-2.16658	1.44433e-07	-1.43904	0.0797176	-1.59089	0.0413609	-0.32509	1	ENSMUSG00000001288
Efnb2	9	-1.23787	1.541e-07	-0.76173	1	-0.972814	0.261315	-0.118773	1	ENSMUSG00000001300
Rnd2	4	-2.99143	9.99834e-15	-1.95985	0.00144361	-1.90689	0.00544972	-0.617153	1	ENSMUSG00000001313
Sync	4	-2.25197	0.000274451	-1.69131	0.0578408	-1.63575	0.195939	-0.266595	1	ENSMUSG00000001333
Acp5	5	1.20997	0.0286101	0.941446	0.714682	1.08187	0.240853	0.527905	1	ENSMUSG00000001348
Cnn1	8	-4.46753	3.71507e-16	-3.8372	1.27335e-11	-3.24606	9.61085e-07	-0.889204	1	ENSMUSG00000001349
Ube2c	5	2.07452	1.01268e-08	1.56401	0.0334366	1.2968	0.172581	0.611968	1	ENSMUSG00000001403
Cct3	5	0.784661	0.0320958	0.461726	1	0.47152	1	0.124694	1	ENSMUSG00000001416
Col18a1	4	-3.1524	2.1861e-13	-2.22997	8.49646e-05	-1.87907	0.0367279	-0.1588	1	ENSMUSG00000001435
Tubb6	4	-1.60095	1.31255e-05	-1.25958	0.0740862	-1.36315	0.0457516	-0.342283	1	ENSMUSG00000001473
Meox1	9	-4.47204	6.18192e-15	-2.01233	0.000724931	-2.46784	0.000648835	-0.39113	1	ENSMUSG00000001493
Col1a1	9	-1.96538	1.12413e-05	-1.29704	0.169441	-1.14289	0.581526	-0.0215109	1	ENSMUSG00000001506
Foxm1	5	1.35696	0.00241647	1.18223	0.217904	0.839404	1	0.38327	1	ENSMUSG00000001517
Tulp3	4	-1.33473	0.00780963	-1.0838	0.617859	-0.928313	1	-0.239192	1	ENSMUSG00000001521
Tubb5	1	1.17268	0.00101676	0.49148	1	0.558382	1	0.15526	1	ENSMUSG00000001525
Fkbp10	4	-3.02358	4.084e-12	-2.03924	0.00110815	-1.91006	0.038429	-0.310584	1	ENSMUSG00000001555
Acap1	1	1.23194	0.00109126	0.477912	1	0.654998	1	-0.0156972	1	ENSMUSG00000001588
Ifrd1	2	-0.968088	0.00199582	-0.485721	1	-0.446665	1	-0.288992	1	ENSMUSG00000001627
Ddt	1	1.74055	6.71631e-09	0.915391	0.618548	0.943989	1	0.503976	1	ENSMUSG00000001666
Tat	6	3.60152	4.15612e-07	4.43181	1.69458e-07	2.96747	0.0864747	1.96956	1	ENSMUSG00000001670
Gramd3	1	1.46099	0.000622801	0.854292	1	0.779659	1	0.166602	1	ENSMUSG00000001700
Eef1e1	5	1.03506	0.0273263	0.865664	0.682471	0.850474	1	0.147936	1	ENSMUSG00000001707
Tcirg1	6	0.888621	0.0057434	0.887439	0.0640241	0.703893	1	0.0124796	1	ENSMUSG00000001750
Smo	9	-1.76268	1.33345e-08	-0.981614	0.636539	-0.911166	1	-0.0251424	1	ENSMUSG00000001761
Rin2	3	-1.37689	4.02109e-05	-0.686241	1	-0.576991	1	-0.0228959	1	ENSMUSG00000001768
Pwp1	5	1.10781	3.2285e-07	0.973909	0.010844	0.838523	0.381424	0.288749	1	ENSMUSG00000001785
Lrp3	9	-3.32169	1.51781e-12	-2.13282	0.000853944	-2.30275	0.00312828	-0.709838	1	ENSMUSG00000001802
Aif1l	4	-4.25118	1.03181e-17	-3.13934	1.52038e-07	-2.89106	0.0315754	-0.170103	1	ENSMUSG00000001864
Ltbp1	9	-3.27848	1.23434e-12	-2.34307	3.83615e-05	-1.90701	0.074756	-0.350761	1	ENSMUSG00000001870
Nfix	9	-2.207	5.12031e-12	-1.38233	0.0333465	-1.20663	0.305903	-0.293919	1	ENSMUSG00000001911
Vwf	9	-4.15204	4.44162e-23	-3.02062	7.94818e-12	-2.31525	0.00754314	-0.636221	1	ENSMUSG00000001930
Siae	3	-1.13422	0.0158671	-0.735474	1	-0.601457	1	-0.0986288	1	ENSMUSG00000001942
Vsig2	3	-2.32634	2.4157e-05	-0.810215	1	-1.52964	0.233372	-0.449929	1	ENSMUSG00000001943
Esam	8	-4.62805	3.82213e-21	-3.55128	2.55692e-10	-3.08223	0.00634237	-0.633635	1	ENSMUSG00000001946
Gria3	9	-3.68562	1.3848e-10	-2.28817	2.29023e-06	-1.91694	0.0475154	-0.432611	1	ENSMUSG00000001986
Pdzd4	4	-2.50809	9.3132e-07	-1.38204	0.115603	-1.8683	0.00626895	-0.366388	1	ENSMUSG00000002006
Cd3g	1	2.73735	1.08087e-29	1.80897	7.809e-18	1.82763	0.000681116	-0.0547684	1	ENSMUSG00000002033
Spag5	5	1.62503	0.000195592	1.22757	0.310519	1.01932	0.589968	0.437619	1	ENSMUSG00000002055
Rab34	9	-3.08324	4.95292e-16	-2.10178	0.00341124	-2.06761	0.0409253	-0.369074	1	ENSMUSG00000002059
Ccne1	5	1.66633	0.00106138	1.09324	0.756054	0.978189	1	0.161264	1	ENSMUSG00000002068
Slc39a13	9	-1.71175	3.6867e-08	-1.00541	0.414302	-0.863508	1	-0.218069	1	ENSMUSG00000002105
Spi1	6	0.704132	1	1.01094	0.0178423	0.667707	1	0.111909	1	ENSMUSG00000002111
Rhoc	9	-2.45296	4.09054e-22	-1.8566	1.66187e-07	-1.69752	0.00244275	-0.251005	1	ENSMUSG00000002233
Tead3	4	-1.44139	0.00316945	-0.902642	1	-0.956586	1	-0.215924	1	ENSMUSG00000002249
Def6	1	1.24927	0.00219065	0.6668	1	0.62886	1	0.0507982	1	ENSMUSG00000002257
Peg3	9	-3.83742	7.4465e-14	-2.62402	1.22549e-05	-2.49571	0.000417801	-0.92534	1	ENSMUSG00000002265
Angptl4	8	-1.74797	0.00255641	-0.782746	1	-1.37268	0.381424	0.203613	1	ENSMUSG00000002289
Slc9a3r2	9	-4.19642	8.56094e-28	-2.69847	2.10854e-06	-2.66381	0.00442564	-0.57668	1	ENSMUSG00000002504
Axl	9	-2.37426	8.75933e-11	-1.74607	6.33373e-05	-1.70498	0.0118799	-0.370017	1	ENSMUSG00000002602
Prkd1	4	-3.28494	7.39354e-05	-2.35829	0.00487381	-2.00383	0.0748859	-0.101469	1	ENSMUSG00000002688
Lcp2	1	1.84289	1.4791e-10	1.21572	0.00415131	1.18065	0.0919217	0.0543746	1	ENSMUSG00000002699
Fkbp7	9	-2.5702	5.96047e-12	-1.76115	0.000777942	-1.61304	0.102036	-0.363027	1	ENSMUSG00000002732
Grin2d	8	-1.64606	0.000336464	-1.30631	0.0933646	-1.20268	0.222209	-0.417974	1	ENSMUSG00000002771
Jag2	9	-3.39935	1.91474e-24	-1.99042	7.35556e-09	-1.85995	0.00373615	-0.639059	1	ENSMUSG00000002799
Epdr1	9	-2.71592	1.05981e-11	-1.78482	3.40292e-05	-1.67883	0.165128	-0.408	1	ENSMUSG00000002808
Plin4	8	-2.79653	1.13842e-07	-2.08195	0.00768981	-2.72306	0.000152199	-0.788965	1	ENSMUSG00000002831
Chaf1a	5	1.65851	1.14501e-07	1.15821	0.164058	1.01546	0.466809	0.420182	1	ENSMUSG00000002835
Mcm2	5	1.57323	2.64719e-11	0.991892	0.165202	1.03232	0.118161	0.463884	1	ENSMUSG00000002870
Nab1	1	1.07543	0.00178346	0.503466	1	0.666252	1	0.133152	1	ENSMUSG00000002881
Lamb1	9	-3.89967	1.11017e-18	-2.56688	6.81317e-06	-2.23726	0.0191585	-0.444219	1	ENSMUSG00000002900
Cd36	9	-3.85859	5.47088e-16	-2.70555	9.82479e-07	-2.40453	0.0233466	-0.830494	1	ENSMUSG00000002944
Bcam	9	-4.88246	1.16318e-32	-3.4065	2.55692e-10	-2.97656	9.6601e-05	-0.615821	1	ENSMUSG00000002980
Prkar2b	9	-2.33359	6.30048e-07	-1.41904	0.0485177	-0.898843	1	0.126158	1	ENSMUSG00000002997
Klf4	9	-2.46986	7.2552e-13	-1.43089	0.0169604	-1.48761	0.0282779	-0.543054	1	ENSMUSG00000003032
Hmgn2	5	1.09878	9.62892e-05	0.803674	0.48044	0.594689	1	0.147452	1	ENSMUSG00000003038
Lipe	8	-1.31496	0.017618	-0.957328	0.88769	-1.04121	0.613267	-0.350615	1	ENSMUSG00000003123
Slc2a3	1	1.13538	0.0237333	0.466535	1	0.308165	1	-0.137246	1	ENSMUSG00000003153
Grk5	4	-2.04457	2.01426e-08	-1.36378	0.113489	-1.40866	0.128232	-0.193719	1	ENSMUSG00000003228
Hck	6	1.85444	1.27889e-16	2.1617	3.96731e-32	1.64652	0.000232989	0.814357	1	ENSMUSG00000003283
Grik5	4	-1.60227	0.000117342	-1.29685	0.0592738	-1.28396	0.108146	-0.423464	1	ENSMUSG00000003378
Fcgrt	9	-2.33991	1.28298e-09	-1.43857	0.003909	-1.55659	0.00279183	-0.446207	1	ENSMUSG00000003420
Inmt	9	-5.26049	1.14693e-15	-2.77838	8.83636e-07	-2.58382	0.0749741	-0.866144	1	ENSMUSG00000003477
Cyp4f18	7	1.62708	8.13829e-05	2.62321	1.04216e-09	2.10607	6.8849e-06	1.55767	0.0877711	ENSMUSG00000003484
Dusp3	8	-1.66834	4.55639e-06	-1.28137	0.0105381	-1.20961	0.0637085	-0.289665	1	ENSMUSG00000003518
Fosb	9	-2.62599	1.07403e-10	-1.52437	0.0648262	-1.44033	0.215804	-0.476344	1	ENSMUSG00000003545
Homer3	4	-1.9977	0.000313665	-1.50964	0.0599414	-1.16621	0.464097	-0.37785	1	ENSMUSG00000003573
Aven	5	1.06642	0.00456033	0.641327	1	0.601114	1	0.214617	1	ENSMUSG00000003604
Has1	9	-2.7391	6.39479e-06	-2.3313	0.00229415	-2.04836	0.00233697	0.305665	1	ENSMUSG00000003665
Man1a	2	-0.937279	0.019816	-0.665339	1	-0.48515	1	-0.0813105	1	ENSMUSG00000003746
Kif20a	5	1.55344	0.00128499	1.37971	0.178557	1.09821	0.513809	0.369349	1	ENSMUSG00000003779
Ruvbl2	5	1.02063	0.0194696	0.787295	1	0.649486	1	0.358102	1	ENSMUSG00000003868
Il7r	1	1.13208	0.0490447	-0.947173	0.265	0.313515	1	-0.429332	1	ENSMUSG00000003882
Hlf	9	-2.73882	1.81705e-12	-1.72446	0.000481075	-1.42596	0.325709	-0.224738	1	ENSMUSG00000003949
Ssbp2	4	-1.45255	0.0032957	-1.3101	0.0405029	-1.2523	0.139317	-0.170897	1	ENSMUSG00000003992
Stat5a	1	1.43866	1.3931e-06	0.312498	1	0.944037	0.774359	-0.17221	1	ENSMUSG00000004043
Cavin1	9	-4.43228	3.65742e-20	-2.98419	5.47082e-09	-2.653	0.00523026	-0.532595	1	ENSMUSG00000004044
Map3k20	4	-2.2139	5.70391e-09	-1.44344	0.0594898	-1.32191	0.254033	-0.303985	1	ENSMUSG00000004085
Col5a3	9	-4.09369	1.62919e-22	-2.54446	1.05962e-08	-2.15279	0.0274267	-0.321941	1	ENSMUSG00000004098
Dnmt1	5	1.21798	7.63925e-09	0.62343	1	0.664973	1	0.285348	1	ENSMUSG00000004099
Angptl2	9	-4.01528	6.45339e-31	-2.15018	1.65868e-05	-2.03736	0.0513401	-0.390397	1	ENSMUSG00000004105
Etv1	4	-3.28662	4.07022e-08	-2.39723	0.00796014	-1.83657	0.269823	-0.125915	1	ENSMUSG00000004151
Kifc2	9	-1.32081	0.000404316	-1.08739	0.0750783	-0.995778	0.495522	-0.295771	1	ENSMUSG00000004187
Ptpn6	1	1.16517	0.000593007	1.07981	0.140053	0.632734	1	0.262766	1	ENSMUSG00000004266
Eno2	4	-2.88832	4.57221e-07	-2.15357	0.0153851	-1.64916	0.476735	-0.387772	1	ENSMUSG00000004267
Emg1	5	0.853247	0.0150122	0.545235	1	0.511082	1	0.18089	1	ENSMUSG00000004268
Il12b	1	2.9169	1.81965e-07	2.29058	0.00742748	2.22635	0.0286541	-0.7113	1	ENSMUSG00000004296
Pde1c	4	-1.77342	0.000295825	-0.919302	1	-0.996624	1	-0.153307	1	ENSMUSG00000004347
Large1	4	-2.0724	1.8867e-08	-1.46701	0.0736665	-1.51994	0.0705734	-0.345413	1	ENSMUSG00000004383
Clec11a	2	-1.56768	0.000575853	-0.994962	0.885977	-0.967458	1	-0.405377	1	ENSMUSG00000004473
Ndrg2	3	-1.48462	9.70286e-05	-0.869064	0.668719	-0.639973	1	0.0809713	1	ENSMUSG00000004558
Arhgef40	9	-2.44178	1.27406e-14	-1.70505	0.000230262	-1.45277	0.0829513	-0.269895	1	ENSMUSG00000004562
Nkg7	1	2.5705	1.00169e-18	1.38821	4.94212e-07	1.52344	0.0282779	-0.153798	1	ENSMUSG00000004612
Sgce	9	-3.9132	4.80849e-17	-2.3853	7.27008e-06	-2.13628	0.0149322	-0.523067	1	ENSMUSG00000004631
Aqp1	9	-2.56608	1.61334e-12	-1.62745	0.0143679	-1.80538	0.0212163	-0.330154	1	ENSMUSG00000004655
Cnn2	1	1.35381	0.00203706	0.469188	1	0.586029	1	-0.123723	1	ENSMUSG00000004665
Abca13	1	5.17468	3.24754e-18	3.64111	5.47241e-05	4.20324	1.46495e-07	2.82571	0.691967	ENSMUSG00000004668
Ly9	1	1.02009	0.0275196	0.648338	1	0.611417	1	0.127398	1	ENSMUSG00000004707
Rab23	9	-1.99752	7.31366e-11	-1.45702	8.6751e-06	-1.23191	0.181382	-0.271237	1	ENSMUSG00000004768
Lbr	5	0.86291	0.00394565	0.589766	1	0.552897	1	0.210856	1	ENSMUSG00000004880
Nes	8	-5.47534	5.14721e-38	-3.92284	3.17369e-16	-3.43543	4.63574e-06	-0.74568	1	ENSMUSG00000004891
Hspb1	8	-2.509	5.98238e-08	-2.49829	0.00624692	-2.50242	3.01775e-06	-0.779683	1	ENSMUSG00000004951
Sh2b2	6	0.883226	0.72727	1.58153	0.000360282	0.940537	0.996606	0.515289	1	ENSMUSG00000005057
Prlr	3	-1.53336	0.00351778	-0.870693	1	-0.674988	1	0.141567	1	ENSMUSG00000005268
Cadm3	9	-3.70712	1.1077e-19	-2.55497	1.79671e-05	-2.33168	0.00999815	-0.680232	1	ENSMUSG00000005338
Il5ra	2	-1.89305	0.0240864	-1.0971	1	-0.910412	1	0.357118	1	ENSMUSG00000005364
Nid1	9	-3.35451	8.49574e-18	-2.18522	2.20579e-08	-1.93266	0.0249487	-0.421191	1	ENSMUSG00000005397
Mcm5	5	2.06425	1.27392e-14	1.32384	0.0189235	1.31638	0.0281495	0.558029	1	ENSMUSG00000005410
Mprip	4	-1.30778	0.000130981	-1.00818	0.27917	-1.01051	0.380804	-0.183438	1	ENSMUSG00000005417
Il27ra	1	1.64262	1.54608e-06	0.574486	1	1.15303	0.0587146	-0.264939	1	ENSMUSG00000005465
Asf1b	5	2.47275	3.40631e-12	1.40779	0.0851532	1.48542	0.128995	0.446352	1	ENSMUSG00000005470
Ddx39	5	1.03725	2.93185e-05	0.988506	0.0373463	0.519783	1	0.159251	1	ENSMUSG00000005481
Igf1r	9	-1.85916	7.98958e-11	-0.952376	0.626549	-0.934517	1	-0.139237	1	ENSMUSG00000005533
Insr	3	-1.21066	1.02638e-06	-0.729164	1	-0.679798	1	0.0105134	1	ENSMUSG00000005534
Adcy9	8	-1.43079	0.000499395	-1.04941	0.106804	-1.04537	0.289254	-0.272992	1	ENSMUSG00000005580
Mrvi1	4	-4.72094	8.09178e-20	-3.6192	8.24266e-09	-3.014	0.000791487	-0.469257	1	ENSMUSG00000005611
Mthfd2	1	1.4102	6.85188e-09	0.408327	1	0.571616	1	0.169083	1	ENSMUSG00000005667
Sh2d1a	1	4.88183	4.922e-26	2.96448	4.59431e-07	4.34601	4.42994e-23	1.60166	1	ENSMUSG00000005696
Ranbp1	5	1.11642	0.00817016	0.779656	1	0.749266	1	0.340454	1	ENSMUSG00000005732
Cd247	1	2.71769	2.19888e-17	1.60781	0.00100172	1.72515	0.00333099	0.225525	1	ENSMUSG00000005763
Mmp8	6	4.48279	1.02937e-08	5.05621	4.0377e-07	3.79496	0.00947834	1.65928	1	ENSMUSG00000005800
Nr2c1	9	-1.06143	0.0268148	-0.581178	1	-0.767744	1	-0.0803999	1	ENSMUSG00000005897
Itgae	1	1.6369	5.97726e-05	1.25112	0.00148641	1.66026	1.34884e-07	-0.237878	1	ENSMUSG00000005947
Ctns	9	-1.16867	0.00220702	-0.690851	1	-0.667519	1	0.0100177	1	ENSMUSG00000005949
Ephb3	3	-1.17763	0.000112758	-0.065698	1	0.0565785	1	0.100867	1	ENSMUSG00000005958
Rcn1	4	-1.03546	0.00799115	-0.835007	0.607096	-0.885394	0.696912	-0.302359	1	ENSMUSG00000005973
Tpr	1	0.855153	0.00210453	0.312046	1	0.423073	1	0.108957	1	ENSMUSG00000006005
Htra1	4	-4.22773	4.68987e-16	-2.82542	0.000102154	-2.09213	0.142261	-0.434489	1	ENSMUSG00000006205
Fblim1	3	-1.37551	0.004425	-0.875931	1	-0.761202	1	-0.106989	1	ENSMUSG00000006219
Hspb7	8	-3.7247	2.8928e-07	-2.15459	0.163342	-2.66496	0.00308736	-1.32476	1	ENSMUSG00000006221
Tmbim1	9	-1.22656	2.12776e-05	-0.754228	1	-0.804202	0.76102	-0.125361	1	ENSMUSG00000006301
Susd2	8	-0.421855	1	-1.93428	0.0187691	-1.08532	1	-0.561301	1	ENSMUSG00000006342
Ggt5	8	-1.60809	0.00241005	-1.69288	1.85767e-05	-1.47802	0.00613069	-0.243435	1	ENSMUSG00000006344
Ggt1	1	4.79729	3.37643e-38	2.51548	1.86722e-06	3.08136	0.00777315	0.314452	1	ENSMUSG00000006345
Crip2	9	-3.43716	4.54494e-22	-2.44255	1.86054e-08	-2.04211	0.00441468	-0.465742	1	ENSMUSG00000006356
Cbfa2t3	2	-1.09283	0.028935	-0.467651	1	-0.498512	1	-0.216039	1	ENSMUSG00000006362
Fbln1	9	-3.5156	1.7762e-18	-2.16427	0.000400793	-2.1938	0.00974684	-0.224637	1	ENSMUSG00000006369
Pgrmc1	9	-1.15127	3.53194e-05	-0.786004	1	-0.907197	0.206564	-0.294348	1	ENSMUSG00000006373
Tek	9	-4.74551	2.5514e-22	-2.8017	1.13834e-08	-2.66161	0.000876494	-0.591727	1	ENSMUSG00000006386
Hyi	4	-1.20753	0.00383742	-0.936047	0.569554	-0.89359	0.949573	-0.255771	1	ENSMUSG00000006395
Cdc20	5	1.57318	0.00276409	1.53616	0.0552286	1.13589	0.443454	0.577452	1	ENSMUSG00000006398
Adamts4	4	-3.93895	1.04865e-15	-3.28259	5.33319e-11	-2.76524	0.000240228	-0.2062	1	ENSMUSG00000006403
Rnf114	5	0.930032	0.000904726	0.680147	1	0.635072	1	0.102721	1	ENSMUSG00000006418
Neurl1a	9	-3.47715	7.6521e-06	-1.95369	8.89655e-05	-1.50158	0.395593	0.278554	1	ENSMUSG00000006435
Epha2	9	-1.19898	0.044967	-0.592236	1	-0.779119	1	-0.135443	1	ENSMUSG00000006445
Bbs1	9	-3.40078	5.97466e-09	-1.52471	0.00804475	-1.61643	0.287865	-0.134772	1	ENSMUSG00000006464
Nsmf	9	-0.886713	0.0311325	-0.856596	0.699984	-0.63651	1	-0.0834037	1	ENSMUSG00000006476
Cyba	5	1.11543	1.52154e-06	1.04147	0.00155245	0.778814	1	0.22759	1	ENSMUSG00000006519
Slc4a1	8	-1.73703	0.19968	-1.30868	0.783725	-2.28173	0.0399305	-0.808829	1	ENSMUSG00000006574
Slc4a3	9	-3.1848	4.72132e-12	-2.48788	1.07718e-05	-1.87163	0.00217489	-0.296855	1	ENSMUSG00000006576
Cdt1	5	0.969356	0.0072256	0.650191	1	0.49051	1	0.188595	1	ENSMUSG00000006585
Runx1t1	9	-3.90208	2.06922e-11	-2.56446	3.25044e-06	-2.6338	0.0014337	-0.397634	1	ENSMUSG00000006586
Aprt	5	1.02492	9.07674e-05	0.777164	0.866796	0.668784	1	0.308172	1	ENSMUSG00000006589
Hfe	3	-1.49743	2.66136e-07	-0.649103	1	-0.577625	1	0.012125	1	ENSMUSG00000006611
Slc5a6	3	-1.11439	0.0186103	-0.645874	1	-0.318335	1	0.337107	1	ENSMUSG00000006641
P4htm	8	-1.54682	0.00326231	-1.87331	0.000972498	-1.69399	0.0101447	-0.758452	1	ENSMUSG00000006675
Pola1	1	0.995287	0.00348522	0.416958	1	0.583015	1	0.121163	1	ENSMUSG00000006678
Gmnn	5	1.65951	0.00061329	1.22254	0.473642	1.02614	0.873725	0.374128	1	ENSMUSG00000006715
B4galnt1	1	1.08682	0.0178906	0.450839	1	0.291444	1	-0.0553127	1	ENSMUSG00000006731
Krt23	3	-2.72297	3.13304e-08	-0.912125	1	-0.998635	1	-0.00524845	1	ENSMUSG00000006777
Sod2	6	0.791287	0.371969	0.981868	0.0055212	0.436788	1	0.234123	1	ENSMUSG00000006818
P3h4	4	-3.54846	1.12902e-15	-2.61278	1.34665e-05	-1.98077	0.0575371	-0.470388	1	ENSMUSG00000006931
Chrd	9	-2.72015	1.48265e-08	-1.66911	0.0355128	-1.899	0.00672695	-0.293905	1	ENSMUSG00000006958
Vars	5	0.858629	0.0249159	0.692382	1	0.680088	1	0.216714	1	ENSMUSG00000007029
Ddah2	9	-3.25343	3.3071e-21	-1.99688	0.00224925	-2.10834	0.00714072	-0.517963	1	ENSMUSG00000007039
Pole	5	1.71294	2.52322e-06	1.18089	0.293998	1.21608	0.1497	0.512831	1	ENSMUSG00000007080
Atp1a2	9	-3.52446	1.09168e-17	-2.08653	1.41781e-07	-2.14517	0.00611572	-0.394219	1	ENSMUSG00000007097
Dennd2c	4	-1.87961	0.00231281	-1.04701	1	-1.02872	1	-0.443447	1	ENSMUSG00000007379
M6pr	5	0.794931	0.0367313	0.567841	1	0.560582	1	0.109703	1	ENSMUSG00000007458
Lrrc8a	4	-1.22135	0.00646704	-0.953371	0.528974	-0.827356	1	-0.256318	1	ENSMUSG00000007476
Homer1	8	-1.10488	0.00663415	-1.01105	0.268648	-0.784215	1	-0.620121	1	ENSMUSG00000007617
Cav1	9	-5.22817	8.8857e-23	-3.71819	2.45644e-11	-3.01523	0.00486186	-0.328603	1	ENSMUSG00000007655
Cpt1c	4	-3.39125	1.75447e-16	-2.20208	0.000716508	-2.27609	0.0275262	-0.622918	1	ENSMUSG00000007783
Id3	4	-2.83107	9.11209e-13	-2.03959	0.000821574	-2.0191	0.00527346	-0.676521	1	ENSMUSG00000007872
Ap2s1	5	0.958747	0.00522294	0.725653	1	0.627769	1	0.220139	1	ENSMUSG00000008036
Fhl2	3	-1.28745	0.0163902	-0.587357	1	-0.609502	1	0.0509194	1	ENSMUSG00000008136
Cers4	9	-1.05036	0.000513503	-0.706312	1	-0.723515	1	-0.138223	1	ENSMUSG00000008206
Tle1	9	-1.24814	3.43128e-05	-0.709859	1	-0.752942	1	-0.30582	1	ENSMUSG00000008305
Prpf31	5	0.995507	0.00106542	0.685738	1	0.660375	1	0.284065	1	ENSMUSG00000008373
Sertad1	8	-2.15256	1.19468e-11	-1.62923	0.00167918	-1.72152	0.0010913	-0.586318	1	ENSMUSG00000008384
Arpc5	5	1.06838	4.63807e-06	0.820373	0.0413457	0.701522	1	0.172792	1	ENSMUSG00000008475
Nfib	9	-2.06502	6.93433e-16	-1.26921	0.00994044	-1.18189	0.1265	-0.330024	1	ENSMUSG00000008575
Gprc5b	9	-3.08531	5.10821e-13	-2.02826	1.19138e-06	-1.95362	0.0371862	-0.410932	1	ENSMUSG00000008734
Cd163	9	-4.86929	3.65658e-22	-2.10892	0.022956	-1.77961	0.360584	-0.137514	1	ENSMUSG00000008845
Hdac5	4	-1.21907	0.000769134	-0.910148	0.561786	-0.807825	1	-0.167818	1	ENSMUSG00000008855
Bmp7	4	-4.04184	2.57587e-10	-2.68086	0.00444821	-2.25442	0.0905388	-0.214365	1	ENSMUSG00000008999
Ccl8	7	1.31965	0.0255758	1.9452	0.0110516	2.03587	0.0637085	1.76384	1	ENSMUSG00000009185
Rarres2	4	-3.68796	1.25906e-15	-2.39354	0.000335521	-2.19415	0.0406169	-0.508858	1	ENSMUSG00000009281
Pttg1ip	9	-1.09907	7.07909e-05	-0.719706	1	-0.745221	1	-0.0710941	1	ENSMUSG00000009291
Trpm2	6	0.914255	0.135006	1.38276	0.000136533	0.979328	0.656677	-0.16141	1	ENSMUSG00000009292
Mpo	1	3.07268	0.0011217	-1.15914	1	1.13856	1	0.182509	1	ENSMUSG00000009350
Met	6	1.10584	0.000164761	1.35421	0.000733236	0.898195	0.684882	0.35656	1	ENSMUSG00000009376
Slc16a12	3	-2.59383	0.00178086	0.188928	1	0.0720298	1	0.471865	1	ENSMUSG00000009378
Nav1	9	-2.94587	3.43797e-15	-1.90393	0.00461128	-1.64219	0.135789	-0.321022	1	ENSMUSG00000009418
Mrtfb	3	-0.919832	0.00641745	-0.419623	1	-0.469936	1	0.0125763	1	ENSMUSG00000009569
Apobec3	1	1.24739	2.46315e-06	0.703375	1	0.703743	1	0.0020865	1	ENSMUSG00000009585
Sardh	9	-2.9597	4.40173e-13	-1.65236	0.0748926	-1.7989	0.0187778	-0.317687	1	ENSMUSG00000009614
G0s2	6	1.50645	5.25141e-05	2.8676	2.2193e-21	1.47626	0.357731	0.778007	1	ENSMUSG00000009633
Bcr	8	-2.31152	5.20762e-08	-2.10907	0.000733236	-1.98665	0.00335621	-0.642913	1	ENSMUSG00000009681
Kcnd1	8	-1.76561	0.000154596	-1.33996	0.0864974	-1.19595	0.494289	-0.573927	1	ENSMUSG00000009731
Tfcp2	4	-1.26227	0.00394565	-0.916391	0.659725	-0.967023	0.610807	-0.17909	1	ENSMUSG00000009733
Cox4i2	8	-4.95343	1.58732e-10	-3.3291	0.000170568	-2.86081	0.00694211	-0.945161	1	ENSMUSG00000009876
Hyal1	8	-1.89559	5.80819e-05	-1.38756	0.0150039	-1.38058	0.0189438	-0.309543	1	ENSMUSG00000010051
Prox1	9	-2.24365	6.07762e-05	-0.820278	1	-1.03584	1	0.195838	1	ENSMUSG00000010175
Tex14	2	-1.36378	0.00620675	-1.19855	0.459704	-0.885244	1	-0.610602	1	ENSMUSG00000010342
Ebf3	4	-3.5087	5.11983e-11	-2.78928	1.84072e-05	-2.22135	0.036898	-0.256151	1	ENSMUSG00000010476
Apol7a	5	2.61457	0.00271672	1.96503	0.613318	2.16311	0.373251	1.0302	1	ENSMUSG00000010601
Wnt2	4	-4.55674	2.27216e-10	-1.99951	0.0275878	-2.15866	0.0321505	-0.024438	1	ENSMUSG00000010797
Kdelr3	9	-1.36922	0.000101038	-0.79136	1	-0.863938	0.823966	-0.255494	1	ENSMUSG00000010830
Vipr2	9	-3.11896	2.53028e-26	-1.77147	5.1994e-05	-1.58195	0.158106	-0.123539	1	ENSMUSG00000011171
Exoc3l2	8	-5.285	5.55465e-25	-3.65922	5.94427e-10	-3.42434	0.00257811	-0.754786	1	ENSMUSG00000011263
Dhdh	4	-1.42838	0.00495019	-1.39387	0.0703673	-1.14895	0.42955	-0.324322	1	ENSMUSG00000011382
Pgam1	5	1.23491	5.67268e-05	0.696341	1	0.552494	1	0.261975	1	ENSMUSG00000011752
Evi5	9	-1.48518	2.05772e-07	-0.805883	0.923155	-0.942914	0.383825	0.123558	1	ENSMUSG00000011831
Evi5l	4	-1.27811	0.000300485	-0.796535	1	-0.797257	1	-0.122905	1	ENSMUSG00000011832
Scarf2	9	-3.41335	7.06018e-14	-2.2308	0.000171019	-2.20765	0.00375638	-0.344255	1	ENSMUSG00000012017
Kif11	5	1.63386	8.44853e-07	1.1739	0.160243	1.07164	0.266397	0.546938	1	ENSMUSG00000012443
Mlkl	5	1.2065	0.000532081	1.10618	0.225315	0.860055	1	0.341185	1	ENSMUSG00000012519
Adgrl1	8	-1.28416	0.0184391	-1.46336	0.0132206	-1.18763	0.206826	-0.344169	1	ENSMUSG00000013033
Amotl1	9	-3.86943	6.61033e-26	-2.26622	2.98601e-06	-2.09824	0.0258133	-0.22008	1	ENSMUSG00000013076
Etv5	3	-1.28219	0.00120138	-0.330994	1	-0.386028	1	-0.0334492	1	ENSMUSG00000013089
Ptprs	4	-1.47882	4.3756e-05	-1.32461	0.019257	-0.979316	0.919669	-0.353612	1	ENSMUSG00000013236
Iglon5	4	-3.6436	4.41939e-10	-2.69084	0.0018863	-1.65832	0.115134	-0.515871	1	ENSMUSG00000013367
Zfp651	9	-3.50088	8.19808e-21	-1.94166	0.000642037	-1.9456	0.00804503	-0.375741	1	ENSMUSG00000013419
Aldh1a2	8	-1.85201	0.000703835	-1.95478	0.00108861	-1.63472	0.240558	-0.698291	1	ENSMUSG00000013584
Atraid	3	-0.909095	0.0139237	-0.311076	1	-0.406537	1	-0.0187589	1	ENSMUSG00000013622
Pea15a	8	-1.38087	5.40125e-07	-1.33458	0.000167158	-1.20933	0.0153833	-0.418186	1	ENSMUSG00000013698
Timm23	5	0.963537	0.000285941	0.704039	1	0.612261	1	0.171637	1	ENSMUSG00000013701
Tnfaip8l2	1	2.23716	8.64509e-11	0.979981	0.944796	1.13729	0.876746	-0.0130991	1	ENSMUSG00000013707
Clip3	4	-2.57307	6.1986e-09	-2.41078	1.86722e-06	-1.96281	0.00627516	-0.453347	1	ENSMUSG00000013921
Mcemp1	6	1.35366	0.0639387	1.67908	0.0489856	0.770907	1	-0.395059	1	ENSMUSG00000013974
Trpv4	4	-2.05296	0.000243176	-1.78916	0.0027701	-1.59599	0.0336976	-0.296735	1	ENSMUSG00000014158
Glis2	4	-2.61424	4.09285e-11	-2.09819	0.000190256	-1.6859	0.0928175	-0.238739	1	ENSMUSG00000014303
Bicc1	9	-2.6985	5.79557e-12	-1.70681	0.00717138	-1.70527	0.0346199	-0.132495	1	ENSMUSG00000014329
Csf1	4	-1.99843	9.79274e-05	-1.20933	0.491478	-1.36304	0.228422	-0.345153	1	ENSMUSG00000014599
Chfr	5	0.958262	0.00371559	0.522519	1	0.576938	1	0.13281	1	ENSMUSG00000014668
Dll1	4	-2.02969	0.000940768	-1.37214	0.420302	-0.998741	1	-0.313448	1	ENSMUSG00000014773
Nol3	4	-1.49048	0.0366397	-0.948229	1	-1.03618	1	-0.000296086	1	ENSMUSG00000014776
Stc1	8	-4.40545	2.367e-11	-3.92701	1.30134e-08	-3.23633	5.15321e-05	-0.730773	1	ENSMUSG00000014813
Tppp3	9	-4.20809	8.72031e-32	-2.67861	9.25773e-07	-2.48663	0.000960077	-0.706312	1	ENSMUSG00000014846
E2f4	5	0.96253	0.00054762	0.653017	1	0.64027	1	0.210429	1	ENSMUSG00000014859
Dnajb9	2	-1.21394	1.08948e-05	-0.896205	0.571643	-0.814076	0.839102	-0.462976	1	ENSMUSG00000014905
Gata2	8	-1.60834	0.111164	-2.23879	4.08421e-05	-1.27014	0.506818	-0.496082	1	ENSMUSG00000015053
Entpd2	9	-2.53649	2.85521e-11	-1.55461	0.00233458	-1.43234	0.0771856	-0.389007	1	ENSMUSG00000015085
Npdc1	9	-1.13125	9.2527e-05	-0.702986	1	-0.823764	0.758955	-0.0816367	1	ENSMUSG00000015094
Aldh1a3	9	-2.99916	8.11326e-10	-1.86528	0.00472061	-1.72454	0.0321321	0.0191683	1	ENSMUSG00000015134
Cnksr3	9	-2.07981	8.25796e-15	-1.25109	0.0498858	-1.33526	0.121708	-0.0597158	1	ENSMUSG00000015202
Cyp2j9	9	-3.23006	2.92613e-08	-1.97087	0.00144241	-1.68776	0.0710895	-0.351794	1	ENSMUSG00000015224
Sash1	9	-1.88746	2.22327e-15	-1.26588	0.00850394	-1.22116	0.163109	-0.156103	1	ENSMUSG00000015305
Gadd45b	8	-1.08812	0.0102198	-0.845634	0.940541	-0.795124	1	-0.495904	1	ENSMUSG00000015312
Slamf6	1	1.7523	4.79617e-08	0.801078	1	1.4294	5.88451e-09	0.257101	1	ENSMUSG00000015314
Slamf1	1	1.7129	1.53261e-05	0.913733	1	1.17796	0.0939164	0.205821	1	ENSMUSG00000015316
Cybb	6	1.29672	6.63226e-10	1.53976	4.11266e-32	1.10835	5.77217e-05	0.340699	1	ENSMUSG00000015340
Pcolce2	9	-3.85412	5.65278e-13	-2.09183	0.00270029	-2.07074	0.0497091	-0.737986	1	ENSMUSG00000015354
Cd48	1	1.78662	3.05323e-10	1.02817	0.0433371	0.993977	0.0159025	0.0271724	1	ENSMUSG00000015355
Cd83	2	-0.930321	0.0349204	-0.431712	1	-0.344205	1	-0.401731	1	ENSMUSG00000015396
Gzmb	7	-0.40518	1	2.13333	3.44406e-28	0.217527	1	0.814391	1	ENSMUSG00000015437
Notch4	8	-2.07147	1.44268e-06	-1.53377	0.0502259	-1.5886	0.0166351	-0.3058	1	ENSMUSG00000015468
Prrt1	2	-1.81401	2.44639e-11	-0.833021	1	-1.06998	0.905088	-0.568704	1	ENSMUSG00000015476
Lpl	9	-2.31467	1.18323e-06	-1.51595	3.02265e-05	-1.31374	0.272054	-0.370266	1	ENSMUSG00000015568
Ttbk1	1	4.75312	1.97517e-44	2.66633	7.9726e-08	3.75426	4.45307e-39	0.502508	1	ENSMUSG00000015599
Lama5	8	-2.72316	3.9879e-07	-3.05554	1.41738e-05	-2.16899	0.0147298	-0.314028	1	ENSMUSG00000015647
Psma2	5	0.908289	0.00101143	0.745402	0.848832	0.580535	1	0.17184	1	ENSMUSG00000015671
Arnt2	3	-2.10664	8.11119e-05	-1.08049	0.559959	0.904016	1	-0.108125	1	ENSMUSG00000015709
Anp32e	1	1.06794	3.73885e-06	0.329166	1	0.466324	1	0.114407	1	ENSMUSG00000015749
Tab2	1	1.13677	2.55051e-05	0.254444	1	0.540063	1	0.0867836	1	ENSMUSG00000015755
Rxra	3	-0.967032	0.0352661	-0.355464	1	-0.76153	0.953454	0.00987779	1	ENSMUSG00000015846
Adamtsl4	4	-2.38403	2.44933e-10	-1.79776	0.00394019	-1.68763	0.0166973	-0.479307	1	ENSMUSG00000015850
Fcrls	9	-5.32339	6.17232e-12	-2.7322	0.00226999	-2.43768	0.0703723	-0.280677	1	ENSMUSG00000015852
Ncapg	5	1.85667	1.07643e-05	1.2567	0.137173	1.26878	0.139319	0.377004	1	ENSMUSG00000015880
Macroh2a1	1	0.952639	0.00210218	0.537487	1	0.573187	1	0.030101	1	ENSMUSG00000015937
Castor2	4	-1.256	0.0110481	-0.907719	1	-1.10866	0.26524	-0.268049	1	ENSMUSG00000015944
Fcgr1	6	1.89834	3.47423e-05	1.89604	8.81559e-05	1.62002	0.000793315	0.829537	1	ENSMUSG00000015947
Ncf1	6	1.89311	1.91912e-22	2.1292	1.83603e-12	1.80853	6.94672e-06	0.615135	1	ENSMUSG00000015950
Wnt11	2	-3.47118	2.78038e-19	-1.95282	0.0216315	-2.09665	0.00244913	-0.811475	1	ENSMUSG00000015957
Il17rb	2	-1.42264	0.00643804	-0.662243	1	-0.675338	1	-0.661593	1	ENSMUSG00000015966
Cacna1d	9	-2.01397	2.25608e-07	-1.23885	0.26569	-1.50126	0.00529461	-0.348785	1	ENSMUSG00000015968
Celsr1	5	1.60685	5.84232e-06	1.31813	0.142233	1.24989	0.169468	0.344165	1	ENSMUSG00000016028
Stard13	4	-2.44019	1.23575e-09	-1.60556	0.0521457	-1.47717	0.10657	-0.22428	1	ENSMUSG00000016128
Hsd11b1	2	-0.891208	0.0149888	-0.540847	1	-0.578617	1	-0.132087	1	ENSMUSG00000016194
Lonrf3	9	-1.67076	1.6783e-06	-1.43942	0.0110853	-0.91881	1	-0.375059	1	ENSMUSG00000016239
Prelid3b	5	1.11881	0.0114331	0.970481	0.639242	0.690406	1	0.240207	1	ENSMUSG00000016257
Sertad4	3	-2.3813	9.48027e-14	-1.15811	0.331658	-0.981701	0.664177	-0.336426	1	ENSMUSG00000016262
Col20a1	2	-1.39973	0.0107959	-1.18254	0.307267	-1.38368	0.336712	-0.896223	1	ENSMUSG00000016356
Pls3	9	-3.1164	1.03668e-18	-2.07157	8.9887e-05	-1.89948	0.0154041	-0.390929	1	ENSMUSG00000016382
Ppfibp1	4	-1.41077	3.63857e-05	-1.03919	0.222618	-1.0815	0.136002	-0.328176	1	ENSMUSG00000016487
Cd34	9	-3.95048	2.02561e-21	-2.33631	1.08881e-07	-2.01175	0.0616358	-0.524241	1	ENSMUSG00000016494
Cd274	6	1.58577	7.46654e-13	1.61375	3.40874e-09	1.39447	9.85384e-05	0.321205	1	ENSMUSG00000016496
Pdcd1lg2	1	1.3319	2.3247e-05	0.586861	1	0.828708	1	-0.106109	1	ENSMUSG00000016498
Mapkapk2	1	0.958371	0.00921954	0.831051	0.445258	0.610577	1	0.162659	1	ENSMUSG00000016528
Scube1	4	-3.88692	2.53221e-21	-2.52989	0.000125031	-2.08656	0.0348825	-0.0194145	1	ENSMUSG00000016763
Sulf1	9	-2.12043	3.72692e-05	-1.67599	0.00208714	-1.41825	0.183368	-0.218347	1	ENSMUSG00000016918
Slpi	6	1.43188	0.000492167	2.14383	8.78263e-06	1.34247	0.435744	0.00824808	1	ENSMUSG00000017002
Rnd3	3	-1.19971	0.00374731	-0.609602	1	-0.513051	1	-0.212272	1	ENSMUSG00000017144
Brca1	5	1.95344	1.2014e-11	1.00995	0.589928	1.22279	0.0998783	0.456255	1	ENSMUSG00000017146
Cd300lg	9	-4.57473	4.28754e-10	-3.19007	5.60049e-08	-2.9991	0.0029599	-0.798948	1	ENSMUSG00000017309
Pyy	7	1.73169	0.00122413	1.80068	0.0555075	2.21913	1.32695e-07	1.07486	1	ENSMUSG00000017311
Vtn	8	-3.15358	7.45944e-09	-2.64979	7.85228e-06	-2.58283	0.000689195	-0.909122	1	ENSMUSG00000017344
Plxdc1	4	-2.42764	1.07414e-06	-1.31624	0.298452	-1.25041	0.767932	-0.666013	1	ENSMUSG00000017417
C1qtnf1	9	-3.52187	1.04154e-20	-2.15723	0.00144926	-2.0616	0.02062	-0.478265	1	ENSMUSG00000017446
Timp2	9	-3.49143	1.27889e-16	-2.38727	7.92944e-07	-1.97843	0.0468414	-0.51376	1	ENSMUSG00000017466
Igfbp4	9	-1.37319	0.00423374	-0.966363	0.65991	-0.813895	1	-0.0337652	1	ENSMUSG00000017493
Cdc6	5	1.86587	1.37435e-06	1.11634	0.0972255	1.16746	0.359428	0.614031	1	ENSMUSG00000017499
Suz12	1	1.14887	1.49084e-10	0.614926	1	0.688848	1	0.307734	1	ENSMUSG00000017548
Atad5	1	1.18985	0.000210554	0.472213	1	0.626594	1	0.103967	1	ENSMUSG00000017550
Crlf3	1	1.09616	3.41575e-05	0.504205	1	0.6654	1	0.0201699	1	ENSMUSG00000017561
Cd40	1	1.33055	0.000845783	1.16074	0.0733081	0.913396	1	-0.407297	1	ENSMUSG00000017652
Zfp334	4	-3.06447	8.28029e-10	-1.85573	0.0290496	-1.80578	0.114089	-0.334599	1	ENSMUSG00000017667
Wsb1	8	-1.13838	0.000108993	-0.953543	0.152772	-0.912037	0.297159	-0.383563	1	ENSMUSG00000017677
Birc5	5	2.08052	3.03503e-06	1.70513	0.0417748	1.2523	0.441998	0.505496	1	ENSMUSG00000017716
Wfdc2	3	-1.71934	0.0281711	-0.555964	1	-0.0722676	1	0.518021	1	ENSMUSG00000017723
Mmp9	7	-0.501052	1	2.04158	0.000675983	0.441647	1	0.345582	1	ENSMUSG00000017737
Pltp	4	-2.44382	5.92171e-10	-2.10251	0.000103179	-1.7944	0.0429307	-0.469321	1	ENSMUSG00000017754
Slc12a4	4	-1.2994	0.00265281	-1.10804	0.360283	-0.944188	0.763389	-0.229009	1	ENSMUSG00000017765
Jph2	4	-4.78314	1.46201e-14	-3.27941	0.000325672	-2.75425	0.00715197	-0.565369	1	ENSMUSG00000017817
Dhx58	5	1.4671	3.09783e-07	1.03035	0.26697	1.17212	0.0604708	0.340017	1	ENSMUSG00000017830
Mybl2	5	2.36024	1.06469e-12	1.58545	0.00913788	1.47645	0.117319	0.63266	1	ENSMUSG00000017861
Ptgis	9	-2.90859	2.91554e-08	-1.80202	3.23156e-08	-1.44994	0.119088	-0.305001	1	ENSMUSG00000017969
Cyth3	4	-1.41296	0.00238881	-1.3495	0.0767485	-1.35406	0.132502	-0.342142	1	ENSMUSG00000018001
Cyb5r3	4	-1.3968	0.000422573	-0.96417	0.641636	-0.976604	0.574788	-0.237435	1	ENSMUSG00000018042
Mafk	9	-1.23928	0.00139765	-0.815063	1	-0.873967	0.904648	-0.255473	1	ENSMUSG00000018143
Uchl5	5	1.03989	0.0057434	0.580881	1	0.697181	1	0.173549	1	ENSMUSG00000018189
Ro60	9	-1.78634	5.32827e-09	-1.16406	0.0141973	-1.17314	0.0136684	-0.14904	1	ENSMUSG00000018199
Stk4	1	1.36219	8.90983e-08	0.533644	1	0.832636	0.376738	0.23053	1	ENSMUSG00000018209
Pmp22	9	-2.74898	2.89949e-15	-2.23202	5.77038e-08	-1.69207	0.00796848	-0.313978	1	ENSMUSG00000018217
Pfn1	5	1.21869	1.38618e-07	0.776114	0.272476	0.682735	1	0.122843	1	ENSMUSG00000018293
Gpx3	9	-3.00747	1.1618e-23	-1.87969	0.00012393	-2.16887	5.42559e-05	-0.183738	1	ENSMUSG00000018339
Il12rb2	1	3.41398	3.68002e-44	0.160637	1	2.05169	0.0532221	-0.170446	1	ENSMUSG00000018341
Vezf1	4	-0.985361	0.0385346	-0.818668	0.959186	-0.707541	1	-0.093006	1	ENSMUSG00000018377
Cuedc1	9	-2.90563	1.83222e-16	-1.77053	3.40502e-05	-1.58635	0.0401696	-0.366736	1	ENSMUSG00000018378
Kif3a	4	-1.45627	6.89337e-05	-1.14817	0.0676671	-0.972517	0.313457	-0.14735	1	ENSMUSG00000018395
Sept8	9	-1.78363	7.83289e-13	-1.15942	0.0287167	-1.0978	0.0954935	-0.29997	1	ENSMUSG00000018398
Myo1b	3	-1.04953	0.033608	-0.376422	1	-0.585691	1	-0.023402	1	ENSMUSG00000018417
Ypel2	9	-1.36862	1.40971e-05	-1.107	0.0383482	-1.1688	0.0637803	-0.0695358	1	ENSMUSG00000018427
Adora2b	6	1.37542	0.0470793	1.29413	0.333352	0.78623	1	-0.250171	1	ENSMUSG00000018500
Pcgf2	3	-1.05358	0.00970612	-0.755537	1	-0.520098	1	-0.0862728	1	ENSMUSG00000018537
Cwc25	2	-0.942763	0.0276813	-0.77728	1	-0.644101	1	-0.41037	1	ENSMUSG00000018541
Slc2a4	8	-4.30541	5.16481e-07	-3.12345	0.000365949	-3.07715	0.00532897	-0.981556	1	ENSMUSG00000018566
Sparc	9	-2.52577	7.04912e-11	-1.67401	0.0022336	-1.43108	0.205923	-0.206256	1	ENSMUSG00000018593
Tbx3	4	-3.28456	2.91392e-06	-2.40452	0.0299017	-2.64053	0.0263196	-0.236782	1	ENSMUSG00000018604
Mmp7	5	4.1225	1.47127e-07	3.90063	0.000310129	2.34384	0.684913	1.08959	1	ENSMUSG00000018623
Ikzf1	1	1.50659	6.87423e-08	0.731228	1	0.867077	0.234873	0.217791	1	ENSMUSG00000018654
Copz2	9	-2.18427	8.34609e-10	-1.41352	0.0152398	-1.27257	0.167447	-0.256127	1	ENSMUSG00000018672
Zbtb4	4	-1.58259	8.79825e-07	-1.54449	0.000244619	-1.27556	0.0267525	-0.367407	1	ENSMUSG00000018750
Abca5	4	-2.287	9.99795e-06	-1.31916	0.400354	-1.18728	0.916944	-0.24443	1	ENSMUSG00000018800
Myh11	8	-4.79167	2.06755e-10	-4.12216	1.09161e-10	-3.06035	0.000537342	-0.887762	1	ENSMUSG00000018830
Unc45b	8	-4.57513	1.28991e-14	-3.36703	6.87618e-07	-3.52794	0.00353386	-0.502217	1	ENSMUSG00000018845
P4ha2	8	-1.9046	1.36283e-06	-1.59965	0.000642107	-1.22398	0.419522	-0.139174	1	ENSMUSG00000018906
Arrb1	9	-1.43097	7.43925e-08	-0.884748	0.213065	-0.840987	0.994881	-0.0775937	1	ENSMUSG00000018909
Alox15	7	2.71746	1.15046e-10	4.41666	1.41501e-31	3.95159	7.53181e-11	2.87466	0.0877711	ENSMUSG00000018924
Ccl4	6	1.1735	0.325624	1.62931	0.0280797	0.719511	1	0.158334	1	ENSMUSG00000018930
E2f2	5	1.36099	0.000363984	1.14847	0.211446	0.86013	1	0.273034	1	ENSMUSG00000018983
Slfn3	8	-0.651035	1	-1.50381	0.0285428	-1.1462	0.14505	-0.0514029	1	ENSMUSG00000018986
Plod1	4	-2.66254	4.25638e-13	-1.75631	0.0044409	-1.74845	0.0616127	-0.2844	1	ENSMUSG00000019055
Dnase1l1	4	-1.07905	0.0130881	-0.563306	1	-0.745154	1	-0.253343	1	ENSMUSG00000019088
Aldh3a1	4	-7.66844	5.84634e-05	-4.7095	0.00335076	-2.37789	1	-0.862501	1	ENSMUSG00000019102
Scrn1	9	-3.78394	5.45182e-14	-2.38886	2.5233e-05	-2.02858	0.182559	-0.652946	1	ENSMUSG00000019124
Scn1b	4	-2.58632	5.45287e-11	-1.6791	0.0145211	-1.53816	0.185551	-0.403356	1	ENSMUSG00000019194
Chtf18	5	1.35744	0.00597375	1.04161	0.571643	0.97233	0.977266	0.431181	1	ENSMUSG00000019214
Aoc3	9	-3.03515	2.54577e-11	-1.92116	3.22593e-08	-1.85153	0.063782	-0.854261	1	ENSMUSG00000019326
Tlcd1	2	-1.00197	0.0215663	-0.797734	1	-0.609374	1	-0.271933	1	ENSMUSG00000019437
Arhgef25	4	-3.22594	1.19301e-15	-2.34377	2.06392e-05	-1.92918	0.025415	-0.340495	1	ENSMUSG00000019467
Trip10	4	-1.29591	0.000811416	-0.978005	0.313207	-1.07354	0.061346	-0.158499	1	ENSMUSG00000019487
Rcn3	9	-2.69303	1.32184e-14	-1.5766	0.00314904	-1.6877	0.0399898	-0.252693	1	ENSMUSG00000019539
Sema6a	9	-3.07046	7.58851e-17	-1.82618	4.27783e-11	-1.41794	0.113161	-0.144249	1	ENSMUSG00000019647
L3hypdh	9	-2.68195	7.62881e-09	-1.38239	0.145243	-1.42447	0.82559	-0.263646	1	ENSMUSG00000019718
Syne4	6	1.82229	0.00328459	1.9953	0.000823918	1.52909	0.20889	0.138113	1	ENSMUSG00000019737
Ccdc170	4	-2.6378	0.000647279	-2.59611	0.000546528	-1.53201	0.637947	-0.609406	1	ENSMUSG00000019767
Esr1	4	-1.75931	0.0222423	-1.1187	0.889185	-0.894539	1	-0.301233	1	ENSMUSG00000019768
Vip	2	-5.66167	3.34329e-06	-2.64762	0.567311	-2.25671	1	-0.53546	1	ENSMUSG00000019772
Fbxo5	1	1.66891	2.60113e-07	0.555502	1	0.946476	1	0.21696	1	ENSMUSG00000019773
Rgs17	3	-3.02968	8.42882e-09	-1.06134	1	-1.33165	0.555309	0.0658226	1	ENSMUSG00000019775
Slc16a10	9	-1.28076	0.0143015	-0.662998	1	-0.961666	0.855495	-0.124	1	ENSMUSG00000019838
Lama4	9	-3.5028	1.49957e-20	-2.1672	8.31935e-08	-1.96025	0.0200772	-0.386415	1	ENSMUSG00000019846
Crybg1	5	1.15851	2.17829e-05	0.667761	1	0.674994	1	0.184289	1	ENSMUSG00000019866
Lama2	9	-3.75709	8.40895e-19	-2.2878	4.59431e-07	-1.95031	0.0246788	-0.246793	1	ENSMUSG00000019899
Lin7a	4	-6.11615	3.4701e-11	-3.8774	5.17413e-05	-3.17159	0.0292981	-0.303209	1	ENSMUSG00000019906
Sept10	3	-1.25584	0.0014797	-0.764975	1	-0.65905	1	-0.331977	1	ENSMUSG00000019917
Dcn	9	-3.17314	2.83584e-16	-1.85711	3.40292e-05	-1.83915	0.0240944	-0.46117	1	ENSMUSG00000019929
Cdk1	5	1.63157	0.000479013	1.36807	0.16924	1.10525	0.62617	0.522294	1	ENSMUSG00000019942
Rhobtb1	2	-1.58623	0.000346042	-1.07382	0.450691	-0.709982	1	-0.176462	1	ENSMUSG00000019944
Dusp6	3	-1.40823	0.000589472	-0.438978	1	-0.693123	1	-0.137413	1	ENSMUSG00000019960
Tmpo	5	1.29908	2.17614e-09	0.802156	0.821672	0.848688	0.472285	0.260965	1	ENSMUSG00000019961
Kitl	9	-1.69385	5.08653e-09	-1.1241	0.128098	-1.09892	0.0991892	-0.153789	1	ENSMUSG00000019966
Ikbip	9	-1.75468	1.5615e-07	-1.16903	0.176009	-1.08732	0.568508	-0.234687	1	ENSMUSG00000019975
Apaf1	1	1.77169	2.35577e-37	0.939244	0.00626306	1.16684	0.113297	0.106735	1	ENSMUSG00000019979
Arg1	2	-2.16031	4.49486e-09	-0.279103	1	-0.942303	0.840091	0.0971628	1	ENSMUSG00000019987
Enpp3	9	-5.08426	5.6319e-16	-2.87942	3.27772e-06	-2.38877	0.0338675	-0.517368	1	ENSMUSG00000019989
Pde7b	4	-2.34016	2.80451e-07	-1.71522	0.0126122	-1.74224	0.00990927	-0.360407	1	ENSMUSG00000019990
Mtfr2	5	1.68916	0.000445967	1.32548	0.379177	1.32484	0.50021	0.841767	1	ENSMUSG00000019992
Ccn2	4	-4.52463	2.48623e-21	-3.04206	4.49982e-06	-2.38046	0.07789	-0.152574	1	ENSMUSG00000019997
Ntn4	9	-3.09456	4.99471e-17	-1.90258	0.00375164	-1.84774	0.0336767	-0.231815	1	ENSMUSG00000020019
Socs2	4	-1.18414	0.000532641	-1.05616	0.133628	-0.623623	1	-0.188803	1	ENSMUSG00000020027
Nuak1	9	-3.3832	6.55191e-16	-2.41539	2.19415e-09	-2.08182	0.0272211	-0.366738	1	ENSMUSG00000020032
Timp3	9	-3.906	2.22378e-19	-2.73836	1.09059e-06	-2.08932	0.0693245	-0.225962	1	ENSMUSG00000020044
Igf1	9	-1.54891	4.19348e-06	-1.16363	0.000239967	-0.90413	1	-0.165119	1	ENSMUSG00000020053
Sirt1	8	-1.48593	1.04721e-11	-1.29288	0.00031575	-1.12279	0.0234289	-0.549765	1	ENSMUSG00000020063
Srgn	1	1.2251	1.41999e-05	1.08018	0.0608131	1.05673	0.110843	0.261952	1	ENSMUSG00000020077
Macroh2a2	4	-3.6383	4.65502e-08	-2.14219	0.00826851	-2.02675	0.0552295	-0.432471	1	ENSMUSG00000020086
Pald1	4	-2.60784	2.70461e-10	-1.81006	0.00663881	-1.76717	0.0321321	-0.297482	1	ENSMUSG00000020092
Unc5b	4	-2.46115	7.79059e-08	-1.57406	0.201755	-1.78694	0.00298416	-0.170289	1	ENSMUSG00000020099
Slc16a7	9	-3.09829	1.17811e-20	-1.66314	0.00557256	-1.44538	0.446692	-0.244551	1	ENSMUSG00000020102
Plek	6	1.14101	0.000229672	1.46942	8.62387e-06	1.0139	0.0829513	0.244818	1	ENSMUSG00000020120
Egfr	9	-1.89896	9.6268e-15	-1.18668	0.0223911	-1.16457	0.080688	-0.0842093	1	ENSMUSG00000020122
Avpr1a	4	-4.69141	2.36358e-16	-3.59819	4.93004e-07	-3.03803	9.57985e-05	-0.38012	1	ENSMUSG00000020123
Vps54	1	1.1072	4.25631e-05	0.557246	1	0.640026	1	0.154084	1	ENSMUSG00000020128
Peli1	1	0.965722	0.0310906	0.275693	1	0.448361	1	0.0943062	1	ENSMUSG00000020134
Apc2	8	-1.83968	3.48017e-05	-1.74022	0.0267885	-1.13992	0.287865	-0.366352	1	ENSMUSG00000020135
Dock2	1	1.22949	0.00223277	0.579806	1	0.742351	1	0.0391723	1	ENSMUSG00000020143
Gamt	4	-1.62081	0.049521	-1.13363	0.944943	-1.51388	0.402776	-0.227298	1	ENSMUSG00000020150
Ptprr	8	-1.86976	0.0032057	-1.29848	0.564186	-1.89736	0.0198071	-0.437678	1	ENSMUSG00000020151
Actr2	1	0.909077	0.00178761	0.471861	1	0.520507	1	0.100577	1	ENSMUSG00000020152
Ptprb	9	-5.46325	1.86359e-41	-3.86378	2.4206e-16	-3.22942	0.0012261	-0.590366	1	ENSMUSG00000020154
Kcnmb1	8	-3.19675	3.06752e-05	-3.1909	0.00105326	-3.23966	0.000727126	-0.784091	1	ENSMUSG00000020155
Meis1	9	-2.64413	1.33941e-08	-1.68252	0.000797805	-1.68846	0.121251	-0.386478	1	ENSMUSG00000020160
Yeats4	1	0.859029	0.00891724	0.460698	1	0.556404	1	0.155646	1	ENSMUSG00000020171
Rab36	9	-3.32825	4.08703e-10	-2.12833	0.000288768	-2.02551	0.00503503	-0.819832	1	ENSMUSG00000020175
Grb10	9	-2.66768	1.34038e-07	-2.12909	1.97834e-05	-1.69429	0.14196	-0.259197	1	ENSMUSG00000020176
Adora2a	1	1.57114	2.16249e-08	1.03585	0.0275142	1.07786	0.0716151	0.123438	1	ENSMUSG00000020178
Nav3	4	-2.96221	2.15434e-05	-1.77044	0.340708	-1.68649	0.62448	-0.138062	1	ENSMUSG00000020181
Cpm	1	1.30263	0.00501312	-0.158316	1	0.879142	0.254316	0.465786	1	ENSMUSG00000020183
E2f7	5	1.71348	1.15046e-10	1.30202	0.00681855	1.09437	0.174788	0.330186	1	ENSMUSG00000020185
Phlda1	3	-1.39453	0.00201757	-0.514457	1	-0.553126	1	-0.225722	1	ENSMUSG00000020205
Wif1	4	-6.57981	1.5897e-05	-3.81946	0.0341957	-1.69378	1	-0.613004	1	ENSMUSG00000020218
Prmt2	8	-1.21442	0.0180062	-1.4817	0.00596362	-1.17986	0.00998797	-0.109927	1	ENSMUSG00000020230
Col6a2	9	-4.15126	2.41727e-20	-2.62054	6.67051e-07	-2.30403	0.0131598	-0.312522	1	ENSMUSG00000020241
Txnrd1	6	0.820117	0.0479102	0.949073	0.0728444	0.498716	1	0.13769	1	ENSMUSG00000020250
Glt8d2	9	-3.26705	5.07609e-12	-2.0196	0.000358525	-1.66887	0.14212	-0.419285	1	ENSMUSG00000020251
Adarb1	8	-2.42362	8.49066e-07	-2.49698	7.0017e-05	-1.8778	0.0260951	-0.772628	1	ENSMUSG00000020262
Il9r	2	-1.66013	0.000329021	-0.720408	1	-1.29774	0.232371	-0.823001	1	ENSMUSG00000020279
Rhbdf1	9	-1.59254	3.1032e-09	-1.0691	0.130157	-0.976062	0.448946	-0.33997	1	ENSMUSG00000020282
Cdc34	5	0.816402	0.0325001	0.536195	1	0.535213	1	0.0356619	1	ENSMUSG00000020307
Shc2	9	-3.40157	2.15232e-13	-2.11618	0.000605232	-2.34166	0.00756071	-0.739902	1	ENSMUSG00000020312
Sptbn1	9	-1.88796	2.17706e-17	-1.41956	4.55039e-05	-1.41934	0.00122219	-0.269712	1	ENSMUSG00000020315
Wdpcp	4	-1.69554	0.0449318	-1.53529	0.148968	-1.00257	1	-0.30924	1	ENSMUSG00000020319
Fstl3	4	-3.2891	1.15705e-11	-2.336	0.000342904	-2.45335	0.00821586	-0.776829	1	ENSMUSG00000020325
Nudcd2	5	1.22114	0.00273875	1.20644	0.145073	0.855132	1	0.445129	1	ENSMUSG00000020328
Hmmr	5	1.55005	0.000966261	1.30967	0.250081	1.15943	0.423607	0.538746	1	ENSMUSG00000020330
Cyfip2	1	1.06013	0.0032069	0.58224	1	0.67978	1	0.121399	1	ENSMUSG00000020340
Sgcd	9	-4.11164	1.3613e-37	-2.16353	2.33218e-05	-2.42853	0.000170863	-0.423637	1	ENSMUSG00000020354
Flt4	9	-4.12331	1.07605e-61	-1.3621	0.000687909	-1.98078	0.0625569	-0.0165038	1	ENSMUSG00000020357
Phykpl	2	-1.07461	0.00573996	-0.747691	1	-0.698297	1	-0.255476	1	ENSMUSG00000020359
Gfpt2	9	-2.77055	3.84189e-08	-2.27755	0.00400148	-1.9481	0.00776489	-0.0894181	1	ENSMUSG00000020363
Rnf130	3	-1.07904	4.63546e-05	-0.281153	1	-0.498237	1	-0.00531716	1	ENSMUSG00000020376
Pdlim4	4	-2.05273	4.91079e-05	-1.59513	0.0355574	-1.61261	0.0555456	-0.350778	1	ENSMUSG00000020388
Cdkn2aipnl	5	0.912432	0.0367949	0.755777	1	0.551282	1	0.189493	1	ENSMUSG00000020392
Kremen1	4	-1.19272	0.0308593	-1.12461	0.302479	-1.00318	0.61492	-0.248566	1	ENSMUSG00000020393
Nefh	1	3.36954	2.85278e-16	1.3188	0.582517	2.05282	0.101996	-0.65432	1	ENSMUSG00000020396
Tnip1	1	1.05793	0.00321193	0.513342	1	0.533996	1	0.0683968	1	ENSMUSG00000020400
Fabp6	6	2.36684	0.0116677	2.46142	0.259288	2.17725	0.0862836	1.94499	1	ENSMUSG00000020405
Upp1	5	2.59748	5.83366e-16	2.16818	5.51858e-06	1.7968	0.249112	0.31272	1	ENSMUSG00000020407
Btg2	4	-2.13941	1.57436e-14	-1.46405	0.00253383	-1.40074	0.0340083	-0.550024	1	ENSMUSG00000020423
Igfbp3	9	-6.45752	3.70284e-39	-3.72516	5.13898e-11	-3.64562	0.000712397	-0.468095	1	ENSMUSG00000020427
Tcn2	3	-0.967511	0.0446739	-0.51878	1	-0.570523	1	-0.0294796	1	ENSMUSG00000020432
Myo1g	1	1.3952	1.56799e-06	0.693028	1	0.880941	0.858807	-0.240336	1	ENSMUSG00000020437
Smtn	8	-2.19746	1.76786e-08	-1.89724	0.000452338	-1.81113	0.00450128	-0.538322	1	ENSMUSG00000020439
Efemp1	9	-3.96906	3.97434e-24	-2.6345	1.29725e-06	-2.34511	0.0156294	-0.521934	1	ENSMUSG00000020467
Myl7	6	3.65805	0.00012988	4.57863	0.000135926	2.67998	0.560943	1.66368	1	ENSMUSG00000020469
Aebp1	9	-3.12288	2.05576e-10	-1.96519	1.23996e-07	-2.03328	0.00457628	-0.614287	1	ENSMUSG00000020473
Dbnl	5	0.935889	0.000562453	0.776184	0.197621	0.551586	1	0.172031	1	ENSMUSG00000020476
Sept4	4	-4.34095	2.30666e-17	-2.87823	7.97772e-06	-2.62725	0.00672695	-0.524916	1	ENSMUSG00000020486
Prr11	5	1.29719	0.0100643	1.21814	0.266928	0.873575	1	0.575871	1	ENSMUSG00000020493
Myocd	8	-4.77649	1.77616e-08	-4.43174	1.41781e-07	-3.44337	0.000565359	-0.787313	1	ENSMUSG00000020542
Stxbp4	4	-2.72068	3.22481e-10	-1.87723	0.000697807	-1.45351	0.286489	-0.119628	1	ENSMUSG00000020546
Bzw2	5	0.857808	0.00286157	0.557646	1	0.542133	1	0.158337	1	ENSMUSG00000020547
Nampt	5	1.49148	8.05733e-16	1.23434	1.45369e-05	1.00691	0.220443	0.119189	1	ENSMUSG00000020572
Laptm4a	9	-1.20066	2.55691e-05	-0.708677	1	-0.736162	1	-0.156717	1	ENSMUSG00000020585
Trib2	1	3.17319	1.36555e-33	1.47892	0.00035146	1.89438	0.00328809	0.232479	1	ENSMUSG00000020601
Hs1bp3	3	-1.30133	0.0165245	-0.543465	1	-0.533938	1	-0.0426078	1	ENSMUSG00000020605
Fam20a	8	-1.36307	0.0244578	-1.67936	0.0355347	-1.00002	0.694129	-0.238386	1	ENSMUSG00000020614
Abca8b	9	-4.39025	3.89738e-21	-2.94337	4.74488e-17	-2.37933	0.0578891	-0.602235	1	ENSMUSG00000020620
Klhl29	9	-3.55288	6.62961e-17	-2.38794	0.00155183	-1.95535	0.0598622	-0.29824	1	ENSMUSG00000020627
Rsad2	6	1.65144	0.00376764	1.47428	0.0808156	0.971373	1	0.0600873	1	ENSMUSG00000020641
Rnf144a	4	-2.02902	1.24647e-09	-1.15059	0.455581	-1.55789	0.0684883	-0.421267	1	ENSMUSG00000020642
Rrm2	5	2.1742	1.39943e-13	1.42308	0.00991744	1.19892	0.194583	0.504814	1	ENSMUSG00000020649
Adcy3	8	-0.751219	1	-1.30008	0.00790462	-0.846388	1	-0.364205	1	ENSMUSG00000020654
Efr3b	8	-2.81877	5.9255e-17	-2.60381	1.45164e-08	-1.92005	0.000152496	-0.449746	1	ENSMUSG00000020658
Pxdn	4	-3.94368	2.90006e-18	-2.85753	2.93127e-06	-2.40464	0.0125497	-0.471873	1	ENSMUSG00000020674
Ccl11	9	-2.15643	2.35349e-10	-1.58997	0.0194393	-1.86584	9.99265e-06	0.0734403	1	ENSMUSG00000020676
Ace	9	-3.31355	1.12735e-15	-2.58326	2.90838e-09	-2.10939	0.00240275	-0.464505	1	ENSMUSG00000020681
Itgb3	8	-1.13226	0.0123474	-0.936446	1	-1.04385	0.132406	-0.280899	1	ENSMUSG00000020689
Mrc2	9	-2.54819	2.31094e-12	-1.62718	8.37432e-05	-1.43418	0.109823	-0.247754	1	ENSMUSG00000020695
Tmem132e	4	-4.72574	3.02296e-07	-3.97285	0.000125563	-2.89606	0.11154	-0.605481	1	ENSMUSG00000020701
Ccl1	4	-3.31845	3.74382e-08	-1.54558	0.366094	-1.95349	0.112523	-0.818813	1	ENSMUSG00000020702
Pecam1	8	-2.07126	1.96864e-08	-2.52693	1.30612e-08	-1.79533	0.0020568	-0.542147	1	ENSMUSG00000020717
Cep112	9	-2.86289	4.87376e-13	-1.68629	0.0577405	-1.51163	0.266712	-0.407264	1	ENSMUSG00000020728
Rab37	1	1.2917	0.00582195	0.241502	1	0.71411	1	-0.205049	1	ENSMUSG00000020732
Mif4gd	1	1.01644	0.00498997	0.479943	1	0.529615	1	0.217805	1	ENSMUSG00000020743
Slc25a19	1	1.2152	4.54782e-07	0.868195	0.634759	0.664007	1	0.117557	1	ENSMUSG00000020744
Trim47	9	-2.98521	1.62686e-12	-2.06505	0.000922757	-1.94987	0.0588593	-0.275958	1	ENSMUSG00000020773
Camkk1	9	-1.80387	0.00588582	-0.871205	1	-0.750348	1	-0.152787	1	ENSMUSG00000020785
Pimreg	5	2.02415	0.000246826	1.76542	0.0965756	1.5599	0.215834	0.791541	1	ENSMUSG00000020808
Cygb	9	-2.49007	7.82102e-07	-1.30677	0.0851532	-1.36045	0.241054	-0.198737	1	ENSMUSG00000020810
Wscd1	8	-4.03188	1.33166e-10	-3.06672	1.80561e-06	-2.7532	0.0280098	-0.323507	1	ENSMUSG00000020811
Mxra7	9	-3.81356	4.20111e-21	-2.2475	0.000425442	-2.13692	0.0183173	-0.566125	1	ENSMUSG00000020814
Nos2	5	5.46114	1.89021e-50	4.87282	2.76097e-21	4.535	2.99758e-10	0.710435	1	ENSMUSG00000020826
Pld2	8	-1.32911	0.000206669	-0.975579	0.593478	-1.05106	0.279393	-0.258354	1	ENSMUSG00000020828
Cpd	3	-0.913574	0.0096481	-0.201876	1	-0.203917	1	0.122054	1	ENSMUSG00000020841
Rflnb	8	-1.84519	3.43946e-09	-1.03204	0.194679	-1.46332	0.000364954	-0.222478	1	ENSMUSG00000020846
Cacna1g	4	-4.67832	5.73822e-13	-3.57159	0.000101112	-3.12355	0.0121422	-0.733927	1	ENSMUSG00000020866
Cacnb1	4	-1.55742	0.000851352	-1.08944	0.397666	-1.09023	0.360584	-0.400111	1	ENSMUSG00000020882
Dlg4	8	-1.5704	0.00017283	-1.48254	0.0195015	-1.37286	0.0855136	-0.577184	1	ENSMUSG00000020886
Nr1d1	3	-2.05764	2.01859e-05	-0.84831	1	-0.569161	1	-0.439638	1	ENSMUSG00000020889
Aurkb	5	2.03488	1.90787e-05	1.65133	0.0944325	1.56714	0.0678786	0.811418	1	ENSMUSG00000020897
Myh10	9	-3.14891	1.49741e-24	-1.97586	0.000213321	-1.949	0.0181037	-0.140218	1	ENSMUSG00000020900
Ntn1	9	-4.06981	4.69677e-19	-2.53496	1.06272e-06	-2.32732	0.0175692	-0.514062	1	ENSMUSG00000020902
Adprm	1	1.49016	1.29325e-06	0.113528	1	0.761054	1	-0.00427074	1	ENSMUSG00000020910
Top2a	5	2.43076	3.90244e-19	1.45157	0.0224844	1.53403	0.00796848	0.54652	1	ENSMUSG00000020914
Krt36	3	-2.26554	0.0162441	-0.394023	1	-0.263162	1	0.878502	1	ENSMUSG00000020916
Stat5b	1	1.38793	1.21816e-06	0.23429	1	0.768802	1	0.0351394	1	ENSMUSG00000020919
Adam11	8	-2.69058	0.000954431	-1.45818	0.653439	-2.25698	0.0609888	-0.658522	1	ENSMUSG00000020926
Eftud2	5	0.950849	0.00125395	0.644408	1	0.510775	1	0.192694	1	ENSMUSG00000020929
Ptpn21	9	-1.63314	5.08044e-06	-0.943471	0.5433	-0.957957	0.628325	-0.203826	1	ENSMUSG00000021009
Ttc8	4	-2.01321	1.33819e-05	-1.5488	0.0260111	-1.30508	0.218513	-0.256125	1	ENSMUSG00000021013
Psma6	5	0.959396	0.00631788	0.865854	0.497969	0.636725	1	0.206484	1	ENSMUSG00000021024
Nova1	9	-4.35012	6.77564e-18	-2.63872	7.55314e-05	-2.1294	0.00175734	-0.665672	1	ENSMUSG00000021047
Mthfd1	5	0.996072	0.0395582	0.785261	1	0.701754	1	0.397497	1	ENSMUSG00000021048
Bdkrb2	4	-4.89967	2.17054e-09	-3.98028	3.99626e-07	-3.22423	0.00445886	-0.689343	1	ENSMUSG00000021070
Hif1a	1	3.07292	1.81449e-76	1.69386	1.12704e-07	2.12251	1.77588e-05	0.459906	1	ENSMUSG00000021109
Rdh12	6	1.28373	0.0167077	1.45096	0.216853	0.976222	1	0.37047	1	ENSMUSG00000021123
Arg2	6	3.1175	1.17039e-11	3.43277	1.82581e-07	2.42173	0.0331367	1.585	1	ENSMUSG00000021125
Galnt16	9	-4.00027	1.92899e-11	-2.70326	1.52348e-07	-2.09062	0.0452651	-0.624812	1	ENSMUSG00000021130
Smoc1	4	-3.96816	2.63142e-06	-3.03853	0.00453623	-1.89713	0.55646	-0.695967	1	ENSMUSG00000021136
Cdca7l	5	1.26615	2.95405e-06	1.18287	0.205128	1.12972	0.0383513	0.360983	1	ENSMUSG00000021175
Fbln5	9	-3.68716	6.34124e-13	-2.20285	5.82797e-05	-1.91845	0.0285187	-0.329875	1	ENSMUSG00000021186
Pfkp	1	1.09563	2.66225e-07	0.587772	1	0.481123	1	-0.00175506	1	ENSMUSG00000021196
Otub2	2	-1.26264	0.0210576	-0.702617	1	-0.831747	1	-0.263025	1	ENSMUSG00000021203
Tshz3	4	-3.13778	1.87754e-07	-2.33743	0.000694103	-2.16491	0.0394653	-0.413042	1	ENSMUSG00000021217
Rgs6	4	-6.43705	3.3925e-15	-3.85344	2.63561e-07	-3.0637	0.0175692	-0.436706	1	ENSMUSG00000021219
Papln	8	-2.96021	2.3969e-05	-2.46837	0.0275878	-2.57255	0.00985471	-0.571067	1	ENSMUSG00000021223
Aldh6a1	3	-1.81837	2.43326e-07	-0.921598	0.461779	-0.704166	1	0.0794433	1	ENSMUSG00000021238
Mlh3	9	-1.08609	0.0375294	-0.683278	1	-0.596698	1	-0.120726	1	ENSMUSG00000021245
Fos	9	-2.31749	5.63518e-11	-1.30176	0.129952	-1.32851	0.193766	-0.478629	1	ENSMUSG00000021250
Tgfb3	9	-2.7559	1.88039e-14	-1.94055	1.08473e-05	-1.66686	0.0165792	-0.359832	1	ENSMUSG00000021253
Vash1	8	-2.09495	0.000247433	-1.88727	0.0332479	-1.75014	0.105316	-0.536736	1	ENSMUSG00000021256
Hhipl1	9	-2.5379	6.42418e-06	-1.65226	0.0447108	-1.55859	0.281983	-0.0608217	1	ENSMUSG00000021260
Wars	5	1.63967	1.7521e-15	1.33518	0.00444821	1.24696	0.0380619	0.296451	1	ENSMUSG00000021266
Meg3	9	-4.03104	2.57934e-18	-2.80515	2.08958e-08	-2.40262	0.00122578	-0.71464	1	ENSMUSG00000021268
Traf3	1	1.33061	1.16414e-09	0.761773	0.910013	1.01004	0.167565	0.18873	1	ENSMUSG00000021277
Cdc42bpb	3	-1.07759	0.000106892	-0.503359	1	-0.741955	0.768057	-0.129558	1	ENSMUSG00000021279
Zfyve21	9	-1.7213	2.36087e-10	-0.897342	0.585658	-1.02248	0.0470621	-0.316054	1	ENSMUSG00000021286
Klc1	8	-0.975401	0.0375477	-0.877773	0.564336	-0.765902	1	-0.252701	1	ENSMUSG00000021288
Kif26a	9	-4.41521	1.0556e-16	-2.79257	0.000228284	-2.33397	0.0306157	-0.610228	1	ENSMUSG00000021294
Amph	8	-1.42548	0.0139383	-0.925737	1	-1.38099	0.0473745	-0.439622	1	ENSMUSG00000021314
Gli3	9	-3.53044	8.07536e-12	-2.21755	0.00520847	-1.95028	0.0855136	-0.13411	1	ENSMUSG00000021318
Sfrp4	2	-2.54648	3.10717e-05	-1.75409	0.0565321	-1.38785	0.676286	-0.777451	1	ENSMUSG00000021319
Aoah	7	0.64967	1	1.45835	0.000280815	0.839804	1	0.478974	1	ENSMUSG00000021322
Trim27	5	0.831122	0.0136691	0.511058	1	0.426007	1	-0.0296485	1	ENSMUSG00000021326
Edn1	3	-1.13998	0.049926	-0.551668	1	0.00959386	1	-0.0660177	1	ENSMUSG00000021367
Id4	8	-3.11455	7.45448e-08	-2.43607	7.25968e-05	-2.35417	1.97502e-05	-0.727836	1	ENSMUSG00000021379
Susd3	1	2.38926	3.95383e-16	1.20108	0.131214	1.47831	0.0314883	0.160718	1	ENSMUSG00000021384
Aspn	9	-4.11646	2.80219e-32	-2.49864	9.94005e-08	-2.19887	0.0101057	-0.0274997	1	ENSMUSG00000021388
Ogn	4	-4.34385	3.77344e-14	-2.91444	2.93127e-06	-2.30633	0.0762482	-0.462705	1	ENSMUSG00000021390
Pxdc1	2	-2.46195	1.50157e-17	-1.42432	0.0248997	-1.02924	1	-0.515461	1	ENSMUSG00000021411
Shc3	4	-6.11184	2.08665e-12	-3.93599	0.000123002	-2.79861	0.0799872	-0.409781	1	ENSMUSG00000021448
Sema4d	5	2.20358	9.17056e-27	1.72681	6.14692e-15	1.65045	4.14302e-07	0.445486	1	ENSMUSG00000021451
Gadd45g	8	-1.86873	2.61712e-07	-1.73298	0.00111438	-1.7921	0.000868242	-0.332563	1	ENSMUSG00000021453
Syk	7	0.915532	0.0134699	1.20707	0.00289754	0.916794	0.125211	0.378967	1	ENSMUSG00000021457
Ror2	3	-1.73926	2.81837e-08	-0.703958	1	-0.874857	1	0.012295	1	ENSMUSG00000021464
Ptch1	4	-2.50106	3.32818e-11	-2.10847	0.000289803	-1.77871	0.0411663	-0.273122	1	ENSMUSG00000021466
Habp4	4	-1.13263	0.0191791	-0.851332	0.874723	-1.00018	0.203952	-0.197692	1	ENSMUSG00000021476
Ctsl	9	-2.53545	1.32232e-15	-1.76941	0.000104861	-1.7507	0.0106371	-0.395542	1	ENSMUSG00000021477
Prxl2c	9	-1.56242	2.82191e-08	-0.833054	1	-0.853843	1	-0.184045	1	ENSMUSG00000021482
Cdk20	4	-1.63902	0.000531154	-1.41666	0.0664772	-1.08267	0.941334	-0.0153118	1	ENSMUSG00000021483
Prelid1	5	1.35967	3.00736e-06	0.974841	0.292628	0.764997	1	0.366113	1	ENSMUSG00000021486
Pdlim7	8	-1.94053	3.85979e-07	-1.26796	0.227753	-1.58384	0.00774513	-0.414332	1	ENSMUSG00000021493
Pitx1	4	-4.79934	3.48778e-15	-3.0934	4.40222e-05	-2.52614	0.0559027	-0.367109	1	ENSMUSG00000021506
Cxcl14	4	-3.48066	1.338e-09	-2.95529	0.000327108	-2.40028	0.063782	-0.416513	1	ENSMUSG00000021508
Adcy2	9	-2.14086	1.7748e-06	-0.683125	1	-1.82358	0.00162991	-0.0773359	1	ENSMUSG00000021536
Smad5	4	-1.08566	0.00333416	-0.927347	0.444776	-0.647611	1	-0.132042	1	ENSMUSG00000021540
Gkap1	8	-1.73403	0.00233362	-1.64393	0.0418834	-1.62572	0.151778	-0.489578	1	ENSMUSG00000021552
Dapk1	9	-1.66988	1.8918e-07	-0.969941	0.523497	-0.882958	1	-0.338733	1	ENSMUSG00000021559
Nkd2	8	-2.72582	2.6917e-05	-2.91015	0.00043111	-2.90068	0.00141847	-0.428955	1	ENSMUSG00000021567
Trip13	5	1.79557	9.4634e-06	1.42065	0.0523009	1.24431	0.356753	0.635967	1	ENSMUSG00000021569
Tppp	9	-3.41415	5.53573e-17	-2.03008	0.000151081	-1.90562	0.0286541	-0.178564	1	ENSMUSG00000021573
Ahrr	4	-2.72626	2.85904e-06	-1.78232	0.092656	-0.872129	1	-0.387071	1	ENSMUSG00000021575
Pcsk1	3	-1.29951	0.0262129	-0.137933	1	0.172032	1	-0.0708349	1	ENSMUSG00000021587
Rhobtb3	9	-2.85584	6.22391e-15	-1.94303	0.00752263	-1.51407	0.406797	-0.391772	1	ENSMUSG00000021589
Arsk	4	-1.91436	8.93992e-08	-1.47099	0.0108339	-1.03776	0.842638	-0.352352	1	ENSMUSG00000021592
Nsun2	5	0.96934	0.00203244	0.777509	1	0.709486	1	0.262798	1	ENSMUSG00000021595
Mctp1	9	-1.83802	0.00175753	-0.935737	1	-1.00643	0.943833	-0.199488	1	ENSMUSG00000021596
Hapln1	4	-3.85442	8.25676e-06	-3.79468	0.0100895	-2.11853	0.590707	-0.89478	1	ENSMUSG00000021613
Vcan	4	-2.04338	5.42115e-05	-1.56495	0.102891	-1.38006	0.430581	0.149201	1	ENSMUSG00000021614
Jmy	9	-1.12522	2.43945e-05	-0.78318	0.72765	-0.586869	1	-0.267897	1	ENSMUSG00000021690
Depdc1b	5	1.87767	0.0002448	1.30759	0.655882	1.0739	0.977528	0.143885	1	ENSMUSG00000021697
Pde4d	1	1.33704	0.00434705	0.356009	1	0.597958	1	0.115907	1	ENSMUSG00000021699
Plk2	4	-1.44734	0.000511591	-0.683989	1	-0.881737	1	-0.266053	1	ENSMUSG00000021701
Serinc5	3	-1.35968	0.000930397	-0.75822	1	-0.320695	1	-0.048779	1	ENSMUSG00000021703
Rasgrf2	8	-2.08116	3.97944e-07	-1.77874	0.00167638	-1.48281	0.0238138	-0.388101	1	ENSMUSG00000021708
Rnf180	7	0.695309	1	1.02277	0.314334	1.41735	0.00574708	0.47656	1	ENSMUSG00000021720
Fgf10	4	-4.0842	1.1675e-14	-2.26904	0.0306153	-2.65284	0.000928868	0.0693157	1	ENSMUSG00000021732
Ptprg	4	-2.26388	1.54032e-10	-1.51313	0.0169212	-1.51637	0.032643	-0.263485	1	ENSMUSG00000021745
Il6st	9	-1.67944	3.33872e-09	-1.26831	0.00778485	-1.26803	0.0321321	-0.283951	1	ENSMUSG00000021756
Plpp1	9	-1.8484	1.32039e-08	-1.19896	0.233149	-1.17158	0.250628	-0.320601	1	ENSMUSG00000021759
Gpx8	9	-2.54146	2.18727e-12	-1.46529	0.0515821	-1.68155	0.0669616	-0.501561	1	ENSMUSG00000021760
BC067074	4	-4.01303	3.04386e-11	-2.30612	0.0148839	-1.7676	0.469321	-0.389104	1	ENSMUSG00000021763
Fst	8	-2.49858	7.88468e-05	-2.00171	0.0130163	-2.36586	0.000423901	-0.447513	1	ENSMUSG00000021765
Dlg5	3	-1.20885	0.00215325	-0.620468	1	-0.749185	1	-0.087553	1	ENSMUSG00000021782
Bmpr1a	3	-1.22153	0.0018293	-0.863322	0.922295	-0.762486	1	-0.0594508	1	ENSMUSG00000021796
Nid2	4	-2.32024	9.674e-11	-1.51958	0.011221	-1.3345	0.193766	-0.295183	1	ENSMUSG00000021806
Dnajc9	1	1.50331	7.73894e-09	0.735397	1	0.824224	1	0.226818	1	ENSMUSG00000021811
Plau	4	-1.71916	0.0127798	-1.01367	1	-1.27548	0.740934	-0.932671	1	ENSMUSG00000021822
Vcl	4	-1.45295	0.000632253	-1.19064	0.144061	-1.06683	0.288918	-0.234209	1	ENSMUSG00000021823
Ero1l	1	0.949949	0.0152398	0.365475	1	0.312872	1	-0.079979	1	ENSMUSG00000021831
Bmp4	9	-4.74554	8.5526e-20	-2.67788	0.000150496	-2.56421	0.034019	-0.269376	1	ENSMUSG00000021835
Samd4	4	-3.96639	6.26803e-16	-2.82683	9.1174e-09	-2.46707	0.001384	-0.212751	1	ENSMUSG00000021838
Peli2	9	-2.05526	1.40619e-07	-1.26555	0.162048	-1.19585	0.619027	-0.147116	1	ENSMUSG00000021846
Rnase4	9	-2.62116	2.36828e-21	-1.36778	0.0818958	-1.43777	0.130025	-0.354299	1	ENSMUSG00000021876
Btd	9	-1.25891	0.000963189	-0.756624	1	-0.817279	1	-0.156424	1	ENSMUSG00000021900
Galnt15	9	-5.92933	1.98793e-21	-3.27253	7.77907e-11	-3.21648	0.00715197	-0.768094	1	ENSMUSG00000021903
Sema3g	9	-4.94717	3.50479e-38	-3.20063	3.71923e-16	-2.85563	0.00396186	-0.634579	1	ENSMUSG00000021904
Glt8d1	9	-1.30221	0.0126707	-0.873885	0.695881	-0.854254	1	-0.182027	1	ENSMUSG00000021916
Anxa8	6	1.36224	0.310257	2.48221	0.0194163	1.05023	1	1.01435	1	ENSMUSG00000021950
Xpo4	1	0.810425	0.0416967	0.349996	1	0.464683	1	0.166729	1	ENSMUSG00000021952
Tkt	5	0.966759	0.0499594	0.932432	0.589928	0.676268	1	0.357918	1	ENSMUSG00000021957
Lats2	8	-1.40388	0.00166261	-0.972949	0.934776	-0.967425	1	-0.303392	1	ENSMUSG00000021959
Fgf9	9	-3.1197	6.3258e-10	-1.50368	0.164505	-1.53605	0.445175	-0.639089	1	ENSMUSG00000021974
Extl3	4	-1.0382	0.00168017	-0.727521	1	-0.802501	1	-0.270187	1	ENSMUSG00000021978
Wnt5a	4	-4.2835	9.28499e-12	-2.75084	0.000346773	-2.46707	0.0321633	-0.423849	1	ENSMUSG00000021994
Lcp1	1	2.18732	7.57592e-18	1.3385	0.000843333	1.38548	0.00310812	0.275587	1	ENSMUSG00000021998
Nufip1	5	1.04084	2.11106e-05	0.70857	1	0.712681	1	0.12173	1	ENSMUSG00000022009
Tsc22d1	3	-2.1284	3.31772e-13	-1.12854	0.379049	-1.05882	0.591786	-0.238829	1	ENSMUSG00000022010
Dnajc15	5	1.25215	0.00108804	0.874557	0.594538	0.588789	1	-0.0818988	1	ENSMUSG00000022013
Epsti1	5	1.89089	4.9781e-10	1.41498	0.000631754	1.29764	0.0453991	0.166125	1	ENSMUSG00000022014
Rgcc	2	-1.52944	2.64384e-06	-0.673645	1	-0.704996	1	-0.366825	1	ENSMUSG00000022018
Tdrd3	9	-0.969062	0.0165245	-0.681542	1	-0.58197	1	-0.10885	1	ENSMUSG00000022019
Diaph3	5	1.63127	2.90951e-11	1.04718	0.042724	1.205	0.00169205	0.375423	1	ENSMUSG00000022021
Scara5	9	-2.63472	3.23067e-08	-1.72034	0.00441515	-1.44855	0.36859	-0.667339	1	ENSMUSG00000022032
Clu	8	-2.99178	7.72376e-14	-2.68925	1.02181e-11	-2.28402	4.2697e-06	-0.436402	1	ENSMUSG00000022037
Ephx2	3	-1.40024	0.00650096	-0.281169	1	-0.956443	0.971099	0.358546	1	ENSMUSG00000022040
Stmn4	8	-5.16244	5.48283e-09	-4.12407	0.000106947	-3.27829	0.00607596	-1.05602	1	ENSMUSG00000022044
Ebf2	4	-3.13065	0.0103719	-2.14497	0.0683178	-2.07458	0.170416	-0.913345	1	ENSMUSG00000022053
Adamdec1	9	-5.09074	2.38313e-66	-2.91243	9.47378e-07	-2.74122	0.00262405	-0.159688	1	ENSMUSG00000022057
Tnfrsf10b	9	-1.16578	0.000399132	-0.698528	1	-0.752955	1	-0.0817766	1	ENSMUSG00000022074
Sorbs3	9	-3.65607	7.08807e-37	-2.27702	3.62604e-07	-2.05573	0.038713	-0.543406	1	ENSMUSG00000022091
Hr	3	-1.61758	5.90311e-05	-1.0754	0.225315	-0.986995	0.155279	-0.340604	1	ENSMUSG00000022096
Bmp1	9	-2.72776	3.48568e-11	-1.86898	3.47746e-05	-1.59195	0.0750338	-0.305711	1	ENSMUSG00000022098
Dmtn	9	-3.60592	1.32121e-10	-2.36302	0.000543104	-1.989	0.0505879	-0.600235	1	ENSMUSG00000022099
Dok2	1	1.04899	0.0308184	0.747199	1	0.48235	1	0.000228555	1	ENSMUSG00000022102
Gfra2	9	-2.64516	2.37696e-08	-1.55852	0.0267622	-1.6516	0.0647532	-0.245953	1	ENSMUSG00000022103
Spry2	3	-2.12511	1.28857e-16	-1.01004	0.142626	-1.02621	0.599709	-0.11284	1	ENSMUSG00000022114
Ednrb	8	-2.89619	8.74075e-08	-2.38011	0.00400148	-2.27889	0.00884704	-0.419136	1	ENSMUSG00000022122
Acod1	6	5.1636	5.70688e-268	5.89456	2.63605e-128	4.57633	7.28281e-17	2.80195	0.0877711	ENSMUSG00000022126
Gdnf	4	-6.67436	2.48362e-19	-3.83039	6.29714e-06	-4.30114	6.29346e-06	-0.798578	1	ENSMUSG00000022144
Osmr	9	-2.87437	1.62704e-12	-2.1239	0.000117064	-1.86167	0.0193148	-0.366274	1	ENSMUSG00000022146
Fyb	1	1.98497	1.45237e-16	1.25311	4.05766e-06	1.24775	0.00186265	0.245919	1	ENSMUSG00000022148
Dab2	9	-2.42236	1.02245e-16	-1.65453	0.000827408	-1.5353	0.0762482	-0.0643603	1	ENSMUSG00000022150
Ajuba	8	-1.96457	5.1903e-05	-1.19732	0.293998	-1.23821	0.208391	-0.497297	1	ENSMUSG00000022178
Pdzd2	9	-3.24155	8.07638e-22	-1.87002	0.000191371	-2.07435	0.000368764	-0.374821	1	ENSMUSG00000022197
Slc22a17	2	-2.85777	3.32971e-12	-1.67504	0.0106692	-1.49969	0.11856	-0.86209	1	ENSMUSG00000022199
Efs	9	-3.05352	6.34641e-14	-2.04134	0.000224101	-1.75493	0.0671808	-0.301716	1	ENSMUSG00000022203
Npr3	8	-3.52202	3.56857e-11	-4.14689	4.13036e-07	-3.49198	0.00162071	-0.58177	1	ENSMUSG00000022206
Jph4	4	-3.96616	6.50162e-08	-2.78983	0.0046535	-2.62283	0.0114728	-0.46245	1	ENSMUSG00000022208
Psme1	5	1.34545	1.25728e-18	1.11495	0.000135429	0.991584	0.0583589	0.157568	1	ENSMUSG00000022216
Adcy4	8	-3.36573	1.75977e-21	-2.66271	2.91787e-11	-2.67017	0.000398836	-0.571635	1	ENSMUSG00000022220
Ripk3	5	1.25412	3.62709e-07	1.01056	0.041331	0.782414	1	-0.154472	1	ENSMUSG00000022221
Cma1	7	1.28472	0.587647	1.30098	0.547484	2.55256	0.00285692	2.17399	0.242243	ENSMUSG00000022225
Mcpt2	1	4.84153	1.35424e-14	1.84942	0.166974	4.58616	7.57241e-07	2.47398	0.229952	ENSMUSG00000022226
Mcpt1	1	4.35097	3.34235e-08	1.49472	0.547636	4.42493	8.01636e-07	2.05778	1	ENSMUSG00000022227
Atp12a	7	0.591672	1	-0.240114	1	3.74536	0.00855736	3.54316	1	ENSMUSG00000022229
Sema5a	3	-1.18232	0.00825922	-0.641027	1	-0.159867	1	-1.41505e-05	1	ENSMUSG00000022231
Laptm4b	3	-1.19882	0.00793309	-0.745951	1	-0.792774	1	-0.0650669	1	ENSMUSG00000022257
Sdc2	9	-3.5069	3.29159e-25	-2.07961	0.00035138	-2.09823	0.0101447	-0.300036	1	ENSMUSG00000022261
Trio	9	-0.932914	0.0143883	-0.53533	1	-0.624683	1	-0.220352	1	ENSMUSG00000022263
Fzd6	3	-1.63985	1.25856e-07	-0.894391	1	-0.700218	1	-0.203734	1	ENSMUSG00000022297
Zfpm2	4	-3.65422	1.65407e-07	-2.05778	0.00907709	-2.10212	0.0110631	-0.222419	1	ENSMUSG00000022306
Angpt1	4	-2.8428	0.0106816	-2.7289	0.00614042	-1.51491	0.955329	-0.343443	1	ENSMUSG00000022309
Rad21	1	0.845791	0.0187272	0.42757	1	0.449301	1	0.154176	1	ENSMUSG00000022314
Shcbp1	5	1.67543	7.94103e-06	1.39138	0.0357955	1.39274	0.0202231	0.699348	1	ENSMUSG00000022322
Matn2	9	-3.35708	4.80112e-13	-1.96503	4.74376e-05	-1.7592	0.0867051	-0.179548	1	ENSMUSG00000022324
Pop1	5	1.0368	0.00355594	0.752563	1	0.689253	1	0.363945	1	ENSMUSG00000022325
Sybu	9	-2.60682	4.15055e-06	-1.95254	0.031452	-1.4689	0.702865	-0.430818	1	ENSMUSG00000022340
Atad2	1	1.1344	3.8213e-05	0.495632	1	0.637284	1	0.120705	1	ENSMUSG00000022360
Has2	4	-3.56562	7.82718e-07	-2.65071	0.00823222	-2.43623	0.0295684	-0.0619885	1	ENSMUSG00000022367
Mtbp	5	1.16375	0.0122153	0.657634	1	0.717034	1	0.252125	1	ENSMUSG00000022369
Col14a1	9	-3.11539	7.0723e-13	-1.77085	0.000574813	-1.74216	0.0285735	-0.350731	1	ENSMUSG00000022371
Sla	1	1.28643	0.000151902	0.779815	1	1.06617	0.0196616	0.261996	1	ENSMUSG00000022372
Fam49b	1	1.58548	4.68396e-24	1.1253	0.0023213	1.06953	0.00437172	0.230724	1	ENSMUSG00000022378
Gtse1	5	1.60492	0.0031499	1.37057	0.200309	1.12494	0.451881	0.607865	1	ENSMUSG00000022385
Rangap1	5	1.0336	0.000376905	0.782083	1	0.651486	1	0.24629	1	ENSMUSG00000022391
Dnal4	3	-1.01198	0.0172279	-0.582838	1	-0.687946	1	0.105155	1	ENSMUSG00000022420
Nptxr	4	-3.18643	3.28271e-11	-2.45155	0.000883826	-2.08298	0.0358958	-0.499716	1	ENSMUSG00000022421
Enpp2	4	-3.59056	0.000213811	-2.97155	6.05947e-08	-1.79433	0.330254	-0.580517	1	ENSMUSG00000022425
Tomm22	5	0.875224	0.0234891	0.743923	1	0.528806	1	0.177767	1	ENSMUSG00000022427
Parvb	4	-2.12324	2.88808e-07	-1.68155	0.00690557	-1.66662	0.0336767	-0.390908	1	ENSMUSG00000022438
Parvg	1	1.56	7.52783e-07	1.03301	0.11004	0.976444	0.126812	0.0628274	1	ENSMUSG00000022439
Ttll1	4	-1.25605	0.00488783	-0.755386	1	-1.03183	0.852924	-0.14711	1	ENSMUSG00000022442
Sept3	2	-1.30528	0.0342687	-0.286692	1	-0.706507	1	-0.230649	1	ENSMUSG00000022456
Slc38a2	8	-0.876337	0.00347117	-0.81344	0.371644	-0.733489	0.955616	-0.310142	1	ENSMUSG00000022462
Rapgef3	2	-1.58408	0.00168017	-1.05073	0.625961	-0.982401	0.728019	-0.367086	1	ENSMUSG00000022469
Pde1b	4	-2.22142	5.96047e-12	-1.18116	0.21672	-1.33364	0.11643	-0.185845	1	ENSMUSG00000022489
Nubp1	5	1.0663	0.00136052	0.790216	0.998272	0.612877	1	0.088129	1	ENSMUSG00000022503
Ciita	6	1.26504	3.92535e-06	1.33819	1.47704e-05	1.16575	0.000243258	0.097306	1	ENSMUSG00000022504
Emp2	3	-1.80718	1.35489e-07	-1.01751	0.940758	-0.631859	1	-0.00120167	1	ENSMUSG00000022505
Bcl6	1	1.08573	0.0161829	-0.0295183	1	0.78692	1	0.155764	1	ENSMUSG00000022508
Cldn1	4	-2.68936	9.15908e-09	-1.83186	0.0306484	-1.4643	0.513809	-0.850141	1	ENSMUSG00000022512
4930562C15Rik	8	-2.38504	9.56812e-05	-1.64872	0.0648262	-1.16095	0.774359	-0.679397	1	ENSMUSG00000022518
Hes1	9	-3.21852	1.05443e-24	-2.12929	1.34665e-05	-1.88595	0.00401106	-0.537182	1	ENSMUSG00000022528
Mefv	6	1.4123	0.000107138	1.92289	3.60681e-15	1.29343	0.0132309	0.00973357	1	ENSMUSG00000022534
Tmem44	9	-3.93763	2.8195e-28	-2.74472	3.79476e-09	-2.06168	0.0328249	-0.580298	1	ENSMUSG00000022537
Oplah	3	-1.55798	0.00166304	-1.22168	0.0355245	-0.901412	0.908211	-0.102009	1	ENSMUSG00000022562
Plec	9	-0.907515	0.0112622	-0.541035	1	-0.742194	0.700063	-0.0883209	1	ENSMUSG00000022565
Gsdmd	5	0.783319	0.0306218	0.711653	1	0.59368	1	0.212386	1	ENSMUSG00000022575
Ly6i	5	3.46849	2.90837e-22	3.39935	3.72557e-12	2.31201	0.000199594	-0.189057	1	ENSMUSG00000022586
Lynx1	4	-2.44843	5.34959e-14	-1.43548	0.0339127	-1.60244	0.0245233	-0.402826	1	ENSMUSG00000022594
Arc	3	-1.91138	2.69388e-06	-0.468526	1	-0.283463	1	0.0164448	1	ENSMUSG00000022602
Mapk12	8	-3.47839	7.40782e-26	-2.47984	1.13852e-05	-2.45496	1.12602e-08	-0.717653	1	ENSMUSG00000022610
Arsa	4	-1.23863	0.000655035	-1.01184	0.287022	-0.867457	1	-0.100281	1	ENSMUSG00000022620
Rabl2	9	-1.37192	0.0253035	-0.750189	1	-1.00322	0.987126	-0.00547448	1	ENSMUSG00000022621
Shank3	9	-4.52425	3.16433e-19	-3.30952	1.01239e-12	-2.9352	0.000270615	-0.51945	1	ENSMUSG00000022623
Cblb	1	1.73716	1.39731e-13	0.336905	1	1.01579	0.406797	0.120761	1	ENSMUSG00000022637
Retnlg	7	3.57376	7.46013e-12	5.21003	1.69114e-23	4.7482	1.78146e-15	2.98472	0.000194483	ENSMUSG00000022651
Cd96	1	2.54017	2.52171e-16	1.04323	0.0169244	1.8084	6.32826e-05	-0.200672	1	ENSMUSG00000022657
Cd200	8	-0.762583	1	-1.67218	0.0300352	-1.39417	0.171869	-0.430409	1	ENSMUSG00000022661
Ccdc80	9	-2.3791	1.30271e-09	-1.40517	0.00691627	-1.2006	0.520761	0.0313325	1	ENSMUSG00000022665
Mcm4	1	1.67405	1.26765e-18	0.778654	0.868976	0.97998	0.171481	0.398515	1	ENSMUSG00000022673
Snai2	4	-4.18116	2.05787e-14	-2.51983	8.57873e-05	-2.54096	0.069231	-0.294543	1	ENSMUSG00000022676
B3gnt5	7	0.683399	1	1.19997	0.0213437	1.00628	0.336919	0.734368	1	ENSMUSG00000022686
Sidt1	5	1.41428	0.0047256	1.17487	0.384193	0.933054	1	0.186083	1	ENSMUSG00000022696
Zbtb20	9	-2.46829	4.71411e-17	-1.49169	0.0212136	-1.32921	0.164907	-0.233079	1	ENSMUSG00000022708
St3gal6	3	-1.50368	0.000147998	-0.617429	1	-0.0631766	1	0.0720932	1	ENSMUSG00000022747
Tmem45a	9	-2.9761	5.17046e-07	-1.51607	0.517584	-1.447	0.288548	-0.0857822	1	ENSMUSG00000022754
P2rx6	4	-5.19088	8.07612e-15	-2.35474	0.0023213	-2.40953	0.0260951	-0.692719	1	ENSMUSG00000022758
Ccdc116	6	1.41513	0.230996	1.92978	0.0342324	1.11906	1	0.96009	1	ENSMUSG00000022768
Fstl1	9	-2.59839	1.28322e-12	-1.675	0.00243428	-1.45864	0.236983	-0.263445	1	ENSMUSG00000022816
Itgb5	9	-1.87146	1.66422e-09	-1.12694	0.00596994	-1.26286	0.0730353	-0.133709	1	ENSMUSG00000022817
Abcc5	8	-1.05156	0.0412374	-0.753831	1	-0.895548	0.832429	-0.302763	1	ENSMUSG00000022822
Hcls1	1	1.70627	1.47563e-11	1.31922	6.79912e-05	1.13874	0.019574	0.168436	1	ENSMUSG00000022831
Mylk	8	-3.05518	3.73023e-11	-2.58206	1.43787e-05	-2.37164	0.000503664	-0.585965	1	ENSMUSG00000022836
Adcy5	4	-3.48686	7.96166e-15	-3.08357	6.17386e-08	-2.59683	0.00287673	-0.70067	1	ENSMUSG00000022840
Robo1	4	-4.27164	2.30566e-15	-3.27466	2.54239e-06	-2.37583	0.0406308	-0.500165	1	ENSMUSG00000022883
App	4	-1.01428	0.0462568	-0.627523	1	-0.759355	1	-0.0910604	1	ENSMUSG00000022892
Adamts1	9	-3.91218	5.57713e-18	-3.0015	1.58789e-12	-2.59454	0.00087684	-0.308097	1	ENSMUSG00000022893
Adamts5	9	-2.28592	1.45863e-09	-1.52578	0.00707016	-1.60718	0.0703723	-0.436101	1	ENSMUSG00000022894
Parp9	5	1.58602	7.92577e-29	1.13011	0.0219032	1.08555	0.236402	0.308394	1	ENSMUSG00000022906
Pros1	9	-2.95702	2.00213e-12	-2.11746	1.93216e-06	-1.79263	0.0902825	-0.372252	1	ENSMUSG00000022912
Chaf1b	5	1.63707	5.63801e-10	1.55192	0.000210811	1.32389	0.00456453	0.645288	1	ENSMUSG00000022945
Cbr3	3	-1.70167	0.0240505	0.615317	1	0.116849	1	0.174719	1	ENSMUSG00000022947
Rcan1	9	-2.33033	8.474e-15	-1.55688	0.000359572	-1.6902	0.000325998	0.0635256	1	ENSMUSG00000022951
Itsn1	3	-1.4172	8.3683e-06	-0.653438	1	-0.671053	1	-0.0434923	1	ENSMUSG00000022957
Mis18a	5	1.0392	0.0403802	0.692637	1	0.819694	1	-0.0447677	1	ENSMUSG00000022978
Enah	4	-3.22625	6.37025e-17	-2.49522	3.50645e-05	-2.04868	0.0130117	-0.314107	1	ENSMUSG00000022995
Wnt10b	9	-4.84027	1.66369e-10	-2.2917	0.0858617	-2.50591	0.0104615	-0.826257	1	ENSMUSG00000022996
Prpf40b	8	-2.02433	1.47127e-07	-1.41239	0.0536781	-1.31323	0.0787684	-0.472887	1	ENSMUSG00000023007
Nckap5l	8	-2.49642	2.12453e-07	-1.71933	0.00508924	-1.59874	0.0456704	-0.455359	1	ENSMUSG00000023009
Racgap1	5	1.67741	2.44022e-09	1.24441	0.0885971	1.20211	0.025015	0.545307	1	ENSMUSG00000023015
Nr4a1	9	-2.03219	2.43949e-10	-1.10686	0.15052	-1.28453	0.190336	-0.463689	1	ENSMUSG00000023034
Igfbp6	9	-4.13951	2.29928e-25	-2.19764	3.9234e-06	-2.2639	0.00979087	-0.304746	1	ENSMUSG00000023046
Prr13	5	1.06258	0.00311975	0.835805	0.751818	0.591783	1	0.208113	1	ENSMUSG00000023048
Map3k12	8	-1.61258	0.00190817	-1.41036	0.0410523	-0.992896	0.895174	-0.397798	1	ENSMUSG00000023050
Calcoco1	4	-1.09928	0.0171593	-0.784747	1	-0.611879	1	-0.209292	1	ENSMUSG00000023055
Sncg	8	-5.41969	1.56501e-17	-4.14361	3.83159e-09	-3.4165	1.88957e-05	-0.791406	1	ENSMUSG00000023064
Fhl1	9	-3.95212	3.09774e-33	-2.40832	1.48908e-07	-2.21973	0.00420462	-0.280546	1	ENSMUSG00000023092
Sult1c2	3	-2.26606	0.0364981	-1.01218	1	-1.50562	0.637947	0.70802	1	ENSMUSG00000023122
Gzma	6	5.02911	2.92646e-88	5.92443	9.47507e-114	3.47929	9.2486e-08	0.673497	1	ENSMUSG00000023132
P3h3	9	-2.75998	2.77995e-09	-1.86907	0.000881179	-1.73171	0.0198704	-0.259035	1	ENSMUSG00000023191
Il15ra	1	1.03275	0.0157543	0.910892	0.499991	0.483376	1	0.0478357	1	ENSMUSG00000023206
Serping1	9	-2.4201	1.47127e-07	-1.60591	0.000363553	-1.57641	0.0959438	-0.408983	1	ENSMUSG00000023224
Cd4	1	2.95651	7.93431e-27	1.78673	3.3572e-09	2.16883	1.63983e-14	0.119622	1	ENSMUSG00000023274
Twf2	1	1.02984	0.0360099	0.500451	1	0.407119	1	-0.10766	1	ENSMUSG00000023277
Wfdc1	4	-5.36274	3.92336e-26	-3.27098	1.30082e-06	-2.52482	0.0729989	-0.801586	1	ENSMUSG00000023336
Trip6	9	-2.00757	3.95455e-06	-1.18383	0.349979	-1.31224	0.154082	-0.298897	1	ENSMUSG00000023348
Clec4n	6	2.02987	1.16677e-11	2.15673	2.60846e-10	1.8444	0.000402254	0.454418	1	ENSMUSG00000023349
Tmem176a	4	-1.97913	4.6578e-07	-0.956203	1	-1.08455	0.787656	-0.337414	1	ENSMUSG00000023367
Nfatc4	9	-3.93559	3.74552e-18	-2.69612	3.18097e-06	-2.49663	0.00758011	-0.550537	1	ENSMUSG00000023411
Tpi1	5	1.24417	0.000133994	0.807743	1	0.558027	1	0.378594	1	ENSMUSG00000023456
Cdca3	5	1.8495	0.000126741	1.67181	0.0325451	1.21802	0.359428	0.579392	1	ENSMUSG00000023505
Tiam2	9	-1.37913	9.72677e-06	-0.974821	0.595495	-0.968509	0.0149111	-0.110087	1	ENSMUSG00000023800
Rps6ka2	2	-1.43677	0.00509218	-0.86312	1	-0.588958	1	-0.324948	1	ENSMUSG00000023809
Igf2r	9	-0.923908	0.000401405	-0.471202	1	-0.457995	1	-0.0603019	1	ENSMUSG00000023830
Pde10a	4	-2.81203	1.57194e-10	-2.02601	0.00531442	-1.89894	0.119743	-0.536948	1	ENSMUSG00000023868
Thbs2	9	-4.37448	1.93563e-17	-2.23212	6.2328e-06	-2.22016	0.0149111	-0.587656	1	ENSMUSG00000023885
Tnfrsf12a	8	-2.03087	2.94388e-13	-1.39488	0.00140913	-1.54259	0.00143594	-0.465902	1	ENSMUSG00000023905
Pla2g7	7	2.01182	2.71038e-10	2.46777	2.34713e-11	2.1164	8.60222e-06	1.01693	1	ENSMUSG00000023913
Satb1	1	2.78293	3.91054e-23	1.09207	0.622044	1.57424	0.0797401	0.368436	1	ENSMUSG00000023927
Sgo1	5	1.34496	0.029459	1.24238	0.229937	1.10892	0.367543	0.748349	1	ENSMUSG00000023940
Slc29a1	4	-1.0283	0.00399848	-0.98232	0.0338647	-0.86383	1	-0.32778	1	ENSMUSG00000023942
Clic5	3	-2.30177	4.50875e-15	-1.53619	0.0237706	-1.52927	0.00277661	-0.160055	1	ENSMUSG00000023959
Enpp5	3	-2.36023	2.54577e-11	-1.26924	0.146657	-1.21229	0.33032	-0.340749	1	ENSMUSG00000023960
Enpp4	8	-1.15902	0.000921111	-0.860221	0.407969	-1.12385	0.0811941	-0.316278	1	ENSMUSG00000023961
Cyp39a1	3	-1.7032	0.000100605	-0.592369	1	-0.761491	1	-0.033975	1	ENSMUSG00000023963
Ptk7	4	-2.79117	1.54077e-10	-1.76754	0.0378172	-1.6338	0.153134	-0.325578	1	ENSMUSG00000023972
Ppil1	5	1.33264	9.00113e-08	0.929585	0.193656	0.988187	0.0898308	0.294841	1	ENSMUSG00000024007
Pi16	9	-2.13346	2.5778e-07	-1.32792	0.110243	-1.29275	0.34622	-0.352525	1	ENSMUSG00000024011
Sik1	9	-1.70313	3.43557e-08	-1.0784	0.259643	-0.944944	1	-0.362414	1	ENSMUSG00000024042
Arhgap28	4	-3.93953	1.72002e-10	-3.06518	0.000249034	-2.56439	0.0197168	-0.586245	1	ENSMUSG00000024043
Myom1	2	-3.36313	8.03606e-16	-0.983549	1	-1.93367	0.0364794	-0.711835	1	ENSMUSG00000024049
Smchd1	1	1.09975	5.53043e-05	0.368053	1	0.659912	1	0.165445	1	ENSMUSG00000024054
Ndc80	5	1.59419	0.000329316	1.12251	0.533899	1.10819	0.491338	0.517995	1	ENSMUSG00000024056
Ehd3	1	0.0067087	1	-1.39119	0.0370305	-0.389495	1	-0.542824	1	ENSMUSG00000024065
Prkd3	4	-1.46135	1.04454e-05	-0.788077	1	-0.691938	1	-0.194996	1	ENSMUSG00000024070
Crim1	9	-1.81557	4.88011e-07	-1.43904	0.0159061	-1.33406	0.0157387	-0.31073	1	ENSMUSG00000024074
Vit	2	-3.69935	8.81963e-14	-2.61694	0.000151383	-2.24503	0.0384512	-1.18197	1	ENSMUSG00000024076
Pja2	4	-1.30676	4.4016e-06	-0.922355	0.27888	-0.850594	0.821829	-0.185109	1	ENSMUSG00000024083
Qpct	9	-2.67391	1.69587e-09	-1.74999	0.0192982	-1.43702	0.139846	-0.594702	1	ENSMUSG00000024084
Twsg1	4	-1.41415	0.0168188	-1.40596	0.165299	-1.10995	0.750063	-0.21153	1	ENSMUSG00000024098
Cacna1h	2	-1.22169	0.0400851	-0.972181	0.878771	-0.445405	1	-0.220867	1	ENSMUSG00000024112
Epas1	9	-2.99396	1.25474e-16	-2.16628	4.88059e-07	-1.97962	0.000573277	-0.380017	1	ENSMUSG00000024140
Rhoq	4	-0.99722	0.039789	-0.615979	1	-0.603493	1	-0.0735579	1	ENSMUSG00000024143
Tmem204	8	-3.80666	2.04021e-16	-2.63709	0.00017222	-3.17707	7.09484e-05	-0.594451	1	ENSMUSG00000024168
Dusp1	9	-1.81106	3.37766e-08	-0.998194	0.421525	-1.1393	0.324226	-0.554491	1	ENSMUSG00000024190
Rfx2	9	-2.72644	5.5695e-15	-1.96542	7.78326e-05	-1.50692	0.0541143	-0.546575	1	ENSMUSG00000024206
Fkbp5	5	1.23584	0.0264218	0.21034	1	0.22892	1	0.184155	1	ENSMUSG00000024222
Bambi	9	-2.11444	1.17262e-09	-1.46651	0.0108623	-1.17288	0.22976	-0.255921	1	ENSMUSG00000024232
Map4k3	3	-1.04981	0.0210192	-0.59227	1	-0.480544	1	-0.0305678	1	ENSMUSG00000024242
Dync2li1	4	-2.90205	2.20602e-05	-1.60861	0.194342	-1.38717	0.895404	-0.366744	1	ENSMUSG00000024253
Adamts10	8	-1.18381	0.0152308	-1.25028	0.0842861	-1.14815	0.269342	-0.470606	1	ENSMUSG00000024299
Myo1f	1	1.65142	6.02007e-07	1.37979	8.70889e-06	1.20624	0.0125497	0.0448978	1	ENSMUSG00000024300
Dtna	8	-4.95055	2.38928e-11	-4.40069	6.65455e-07	-2.59074	0.00715197	-1.06724	1	ENSMUSG00000024302
Cdh2	8	-4.93939	6.0191e-18	-3.69642	1.21484e-10	-3.58328	2.80736e-05	-0.623467	1	ENSMUSG00000024304
Brd2	8	-0.976386	0.0168188	-0.942838	0.261599	-0.879655	0.344715	-0.437079	1	ENSMUSG00000024335
Psmb8	5	1.76027	6.46078e-16	1.34296	0.000170722	1.25167	0.0127208	0.278408	1	ENSMUSG00000024338
Btnl2	5	2.8919	6.26805e-10	2.54857	0.00101632	2.78933	0.00085706	0.946504	1	ENSMUSG00000024340
Psd2	2	-2.68939	0.0112622	-1.15872	0.973974	-0.956597	1	-0.569326	1	ENSMUSG00000024347
Tmem173	1	1.35864	0.000124038	0.667266	1	0.716008	1	0.0548257	1	ENSMUSG00000024349
Dnajc18	4	-1.10426	0.0129416	-0.965252	0.587405	-0.836655	1	-0.280384	1	ENSMUSG00000024350
Epb41l4a	3	-1.20876	0.0266994	-1.24075	0.032043	-0.661537	1	-0.0735942	1	ENSMUSG00000024376
Csnk2b	5	0.966347	0.00522294	0.614983	1	0.575555	1	0.202393	1	ENSMUSG00000024387
Lims2	8	-4.45326	5.22941e-15	-3.36284	2.83831e-09	-3.08532	0.000100148	-0.786346	1	ENSMUSG00000024395
Aif1	5	1.59333	2.33691e-08	1.49553	0.000105739	1.02525	0.256086	0.0263108	1	ENSMUSG00000024397
Ltb	1	3.07704	1.64375e-25	1.56781	0.000385369	1.74545	0.00672695	0.11886	1	ENSMUSG00000024399
Tnf	6	1.48525	7.68863e-12	2.04784	9.05384e-21	1.21493	0.00407939	0.066399	1	ENSMUSG00000024401
Lta	1	2.33525	2.25663e-12	1.02741	1	1.3614	0.308716	0.0398825	1	ENSMUSG00000024402
Zfp521	9	-3.34013	6.98594e-15	-2.07806	0.000151383	-1.84064	0.0656818	-0.21785	1	ENSMUSG00000024420
Lama3	8	-2.81581	4.78542e-17	-2.06508	3.11374e-05	-2.32045	3.76486e-08	-0.240001	1	ENSMUSG00000024421
Ttc39c	1	3.4648	2.92777e-43	1.61479	0.00191472	2.50145	0.000222365	0.0511305	1	ENSMUSG00000024424
Spry4	4	-3.95069	1.48015e-19	-2.67862	2.98601e-06	-2.4869	0.00357796	-0.409117	1	ENSMUSG00000024427
Nr3c1	9	-1.39085	6.44717e-08	-0.781581	1	-0.748599	1	-0.102039	1	ENSMUSG00000024431
Pcdh12	9	-6.27431	3.0007e-07	-3.6103	1.13834e-08	-3.11771	0.00139942	-0.428311	1	ENSMUSG00000024440
Arap3	9	-2.61474	1.25198e-09	-1.26862	0.313207	-1.49579	0.0690402	-0.406313	1	ENSMUSG00000024451
Gabbr1	8	-1.214	0.00102477	-1.33862	0.0169667	-0.832297	1	-0.551704	1	ENSMUSG00000024462
Dcp2	5	1.0188	0.0152152	0.890902	0.419124	0.64518	1	0.0222861	1	ENSMUSG00000024472
Lvrn	2	-2.38241	0.0186005	-1.04216	1	-1.36792	1	-0.472384	1	ENSMUSG00000024481
Dpysl3	9	-3.09707	2.04021e-16	-1.92425	0.000270279	-1.79921	0.0384568	-0.344897	1	ENSMUSG00000024501
Pmaip1	5	0.929401	0.00844293	0.919453	0.594538	1.02511	0.0798266	0.37148	1	ENSMUSG00000024521
Impa2	5	1.19533	4.93455e-08	0.565202	1	0.917688	0.0278863	0.27155	1	ENSMUSG00000024525
Lox	9	-1.43661	0.00911419	-0.997264	0.685716	-1.23077	0.0761291	0.630431	1	ENSMUSG00000024529
Spire1	8	-1.47365	0.00772886	-1.35171	0.176903	-1.3626	0.278027	-0.410111	1	ENSMUSG00000024533
Sncaip	4	-5.6261	6.88474e-19	-3.79388	4.20522e-09	-2.88163	0.00865519	-0.372619	1	ENSMUSG00000024534
Ppic	4	-2.89789	7.38717e-07	-2.12069	0.0135958	-1.76951	0.2001	-0.351797	1	ENSMUSG00000024538
Setbp1	9	-1.10758	0.00101265	-0.832968	0.742898	-0.653926	1	0.0508717	1	ENSMUSG00000024548
Lmnb1	5	1.90503	1.02181e-31	1.43548	4.59492e-06	1.37696	0.00186265	0.475311	1	ENSMUSG00000024590
Fbn2	4	-5.09699	1.95371e-08	-3.80838	0.000345495	-3.56544	0.0107121	-0.58758	1	ENSMUSG00000024598
Pdgfrb	4	-3.68841	3.10605e-18	-2.68998	3.20106e-07	-2.43797	0.00757395	-0.422723	1	ENSMUSG00000024620
Csf1r	6	0.743552	1	1.12528	0.00601422	0.720324	1	0.133762	1	ENSMUSG00000024621
Psat1	5	1.58666	3.20314e-10	1.12493	0.0167252	0.92144	0.550059	0.341608	1	ENSMUSG00000024640
Cndp2	5	1.1445	1.14007e-07	0.649828	1	0.500158	1	0.262277	1	ENSMUSG00000024644
Anxa1	9	-2.04407	8.90525e-08	-1.34754	0.0633427	-1.39095	0.0640787	-0.384168	1	ENSMUSG00000024659
Incenp	5	1.55624	3.05836e-06	1.23273	0.113661	1.09114	0.15554	0.416584	1	ENSMUSG00000024660
Rab3il1	9	-2.34475	3.93181e-19	-1.18748	0.295567	-1.41909	0.355538	-0.393507	1	ENSMUSG00000024663
Cd5	1	1.97747	2.04349e-06	1.83685	1.90401e-08	1.01485	0.139846	0.0821903	1	ENSMUSG00000024669
Cd6	5	2.74563	4.92487e-15	2.46718	3.12272e-14	1.73539	2.10879e-06	0.505603	1	ENSMUSG00000024670
Ms4a7	3	-1.78018	0.00674999	-0.248295	1	-0.313522	1	0.0235947	1	ENSMUSG00000024672
Ms4a4c	5	2.29974	3.12368e-15	2.32213	1.99931e-10	1.56789	0.00287673	0.506195	1	ENSMUSG00000024675
Ms4a6b	5	3.35813	1.92722e-34	2.32498	1.50607e-34	2.10675	4.99292e-07	0.681027	1	ENSMUSG00000024677
Ms4a4d	9	-2.64045	3.15049e-12	-1.94098	0.000277447	-1.8105	0.0219122	-0.422431	1	ENSMUSG00000024678
Ms4a6d	5	2.03537	2.88439e-12	1.71347	2.19415e-09	1.24637	0.0414097	0.561361	1	ENSMUSG00000024679
Lpxn	1	1.38348	1.48783e-07	0.348342	1	0.855658	0.197662	0.176772	1	ENSMUSG00000024696
Pcsk5	9	-2.436	3.40435e-22	-1.57196	8.63316e-05	-1.69343	6.17916e-06	-0.347737	1	ENSMUSG00000024713
Ostf1	1	1.68118	1.96464e-20	0.904901	0.0791412	1.12029	0.0744325	0.210588	1	ENSMUSG00000024725
Slc15a3	6	1.28481	1.91902e-06	1.54482	3.2707e-08	1.13988	0.00704976	-0.0726508	1	ENSMUSG00000024737
Fas	1	1.27333	5.09642e-07	0.609848	1	0.85799	1	0.124997	1	ENSMUSG00000024778
Cdca5	5	1.61117	0.00119742	1.5007	0.103412	1.22985	0.267155	0.820226	1	ENSMUSG00000024791
Tnfrsf25	1	2.19802	8.70628e-16	-0.117941	1	1.05464	0.694129	-0.17046	1	ENSMUSG00000024793
Banf1	5	1.20741	3.52918e-07	1.00442	0.0155298	0.80814	1	0.365987	1	ENSMUSG00000024844
Grk2	1	0.995178	0.000820233	0.662121	1	0.586651	1	0.142093	1	ENSMUSG00000024858
Rin1	8	-1.11379	0.0152152	-0.683378	1	-0.746226	1	-0.0191725	1	ENSMUSG00000024883
Asah2	3	-1.32442	0.00301625	-0.550095	1	-0.575031	1	-0.0431912	1	ENSMUSG00000024887
Apba1	4	-2.27191	2.78354e-06	-1.53317	0.0213795	-1.72746	0.0106371	-0.569212	1	ENSMUSG00000024897
Peli3	4	-3.00721	5.81853e-07	-2.01548	0.00976008	-1.8956	0.0736907	-0.540161	1	ENSMUSG00000024901
Efemp2	8	-2.05159	5.97495e-08	-1.62799	0.009404	-1.5695	0.0865524	-0.292952	1	ENSMUSG00000024909
Ctsw	1	2.73802	4.96023e-21	0.80872	1	1.69197	0.047522	-0.411366	1	ENSMUSG00000024910
Fosl1	8	-1.25568	0.0270349	-0.970597	0.888688	-0.871861	1	-0.0796024	1	ENSMUSG00000024912
Lrp5	3	-0.987494	0.0388547	-0.340901	1	-0.578781	1	-0.0651795	1	ENSMUSG00000024913
Vldlr	3	-1.79986	9.11075e-06	-0.834802	1	-0.659102	1	-0.155123	1	ENSMUSG00000024924
Ltbp3	9	-3.05162	1.60136e-12	-2.00427	9.95773e-05	-1.86211	0.0347909	-0.372322	1	ENSMUSG00000024940
Prdx5	6	1.44175	4.78515e-08	1.67469	1.01858e-07	0.873112	0.962966	0.310879	1	ENSMUSG00000024953
Fermt3	1	1.6094	8.61045e-10	0.957917	0.160542	0.964921	0.16102	0.0664687	1	ENSMUSG00000024965
Gpam	3	-1.22261	0.00290388	-0.452256	1	-0.103534	1	0.153258	1	ENSMUSG00000024978
Cep55	5	1.79875	4.11029e-08	1.4579	0.0607962	1.36245	0.0762482	0.484112	1	ENSMUSG00000024989
Rbp4	4	-2.81965	1.03027e-07	-2.20243	0.0106207	-1.98595	0.118461	-0.358412	1	ENSMUSG00000024990
Hells	5	1.91366	3.19822e-05	1.21991	0.561786	1.38594	0.222984	0.47071	1	ENSMUSG00000025001
Cyp2c55	3	-5.79733	0.00270427	0.188569	1	-3.49411	0.196877	2.0641	1	ENSMUSG00000025002
Sorbs1	8	-2.15979	2.53629e-07	-1.99462	0.000995681	-1.92443	0.00248221	-0.62753	1	ENSMUSG00000025006
Pik3ap1	6	1.13468	0.00359447	1.49336	0.000101718	1.1664	0.0242302	0.483535	1	ENSMUSG00000025017
Mxi1	1	0.89862	0.0131928	0.46566	1	0.636243	1	0.091838	1	ENSMUSG00000025025
Msr1	5	2.32379	3.17905e-25	2.00807	2.50117e-12	1.82926	2.73982e-09	0.955562	1	ENSMUSG00000025044
Gk	6	1.50446	2.95569e-05	1.7036	2.31366e-06	1.14215	0.280576	0.666244	1	ENSMUSG00000025059
Afap1l2	4	-3.99477	1.13107e-19	-2.69241	3.81529e-08	-2.24959	0.0313716	-0.46499	1	ENSMUSG00000025083
Hspa12a	4	-1.91334	1.13546e-06	-1.17167	0.293744	-1.62219	0.0157387	-0.180878	1	ENSMUSG00000025092
Hdgfl3	8	-0.470526	1	-1.46117	0.00355784	-1.07327	0.283054	-0.357241	1	ENSMUSG00000025104
Maged1	9	-1.74805	3.41534e-08	-0.909418	0.728165	-0.960567	0.783617	-0.132672	1	ENSMUSG00000025151
Arhgap19	5	1.58779	0.000675321	0.926221	1	1.13039	0.607731	0.17192	1	ENSMUSG00000025154
Slc16a3	5	2.38464	7.0339e-09	2.11618	0.000879656	1.42942	0.307584	0.553318	1	ENSMUSG00000025161
Cd7	1	3.57201	2.98685e-21	1.30388	0.191164	1.89977	0.0285187	-0.189899	1	ENSMUSG00000025163
Loxl4	4	-2.85003	2.30169e-08	-2.10495	0.00850394	-2.06381	0.0184974	-0.233897	1	ENSMUSG00000025185
Sfxn3	4	-1.34181	0.000923866	-1.13482	0.0667799	-0.978231	0.684913	-0.25778	1	ENSMUSG00000025212
Kazald1	9	-3.88226	8.77187e-14	-2.21462	0.00358752	-2.13996	0.0304884	-0.487121	1	ENSMUSG00000025213
Bbs4	4	-1.40323	0.0118789	-0.993683	0.472578	-0.778497	1	-0.296514	1	ENSMUSG00000025235
Zfhx4	2	-2.57743	2.47687e-05	-1.67463	0.0294292	-1.44908	0.776759	-0.778055	1	ENSMUSG00000025255
Fam120c	4	-1.09583	0.0271011	-0.886279	0.83538	-0.643144	1	-0.331514	1	ENSMUSG00000025262
Fgd1	4	-1.97927	0.000166303	-1.25208	0.402325	-1.07854	0.922645	-0.312402	1	ENSMUSG00000025265
Maged2	9	-1.95915	8.09738e-12	-1.26472	0.0118749	-1.04981	0.77012	-0.155845	1	ENSMUSG00000025268
Alas2	2	-2.22553	1.13736e-08	-0.863097	1	-1.70052	0.0841476	-0.977081	1	ENSMUSG00000025270
Tro	4	-5.40139	1.11327e-15	-2.76846	0.000174467	-2.92685	4.66226e-05	-0.547833	1	ENSMUSG00000025272
Dnase1l3	1	2.1175	1.24655e-13	1.3345	0.000134689	1.70679	1.04563e-13	-0.416691	1	ENSMUSG00000025279
Ptprj	5	0.794081	0.0283209	0.757639	0.53196	0.708497	1	0.270518	1	ENSMUSG00000025314
Itgb8	4	-0.984165	0.924588	-1.65525	0.000908389	-0.578616	1	-0.292942	1	ENSMUSG00000025321
Padi4	7	1.47765	0.052225	2.96679	8.05006e-08	1.98408	0.00739625	2.0347	0.0423175	ENSMUSG00000025330
Itga7	8	-1.57391	5.15519e-13	-1.1185	0.239818	-1.45813	0.0128991	-0.164458	1	ENSMUSG00000025348
Rdh5	9	-2.16827	1.38486e-06	-1.20536	0.553599	-1.53195	0.0429307	-0.424998	1	ENSMUSG00000025350
Cd63	3	-1.03984	0.0184248	-0.513681	1	-0.725834	1	-0.0235625	1	ENSMUSG00000025351
Dgka	1	1.08942	0.0119253	0.245677	1	0.436468	1	0.0251864	1	ENSMUSG00000025357
Pa2g4	5	1.03256	0.00028306	0.678885	1	0.688241	1	0.237864	1	ENSMUSG00000025364
Baiap2	4	-1.08412	0.0329011	-0.822373	1	-0.656329	1	-0.350014	1	ENSMUSG00000025372
Aatk	8	-2.60109	9.24326e-07	-1.54444	0.0467275	-1.7395	0.0756783	-0.771183	1	ENSMUSG00000025375
Il23a	5	4.91119	2.81709e-29	4.65105	3.30065e-24	3.83269	2.91156e-06	0.543827	1	ENSMUSG00000025383
Prim1	5	0.948996	0.0382651	0.547642	1	0.58013	1	0.328481	1	ENSMUSG00000025395
Shmt2	5	1.001	0.00632282	0.563277	1	0.622	1	0.258635	1	ENSMUSG00000025403
Gli1	9	-4.24392	2.21783e-29	-2.66794	5.64907e-09	-2.53133	0.00529112	-0.514191	1	ENSMUSG00000025407
Ddit3	8	-1.03999	0.00464343	-0.938654	0.254354	-0.925644	0.114255	-0.275627	1	ENSMUSG00000025408
Hdhd2	8	-1.41562	0.00775676	-1.25084	0.171964	-1.06298	0.592813	-0.162519	1	ENSMUSG00000025421
Pstpip2	6	1.75965	4.73554e-08	1.86908	6.20501e-09	1.64756	0.00754314	0.738016	1	ENSMUSG00000025429
Cd163l1	2	-1.55264	0.0356143	-0.0919133	1	-0.741093	1	-0.356	1	ENSMUSG00000025461
Urah	6	1.18285	0.25054	1.82055	0.00860654	1.69333	0.0196697	0.735289	1	ENSMUSG00000025481
Ifitm1	1	1.43566	0.0184482	0.594673	1	0.936518	1	-0.0357445	1	ENSMUSG00000025491
Cd151	9	-1.32795	1.42732e-06	-0.904874	0.236864	-0.99167	0.0157387	-0.119317	1	ENSMUSG00000025510
Dock9	8	-0.813372	0.502851	-1.29719	0.00473475	-0.834521	0.886162	-0.319999	1	ENSMUSG00000025558
Gaa	9	-1.13734	0.000325905	-0.751062	1	-0.622904	1	-0.105162	1	ENSMUSG00000025579
Pde8a	4	-2.33819	3.57979e-16	-1.51806	0.00245158	-1.58141	0.0281495	-0.365252	1	ENSMUSG00000025584
Cpeb1	9	-3.18645	1.63986e-10	-2.04561	0.000167943	-1.90712	0.518521	-0.45998	1	ENSMUSG00000025586
Klhl4	9	-6.13873	5.40365e-13	-2.29301	0.000182938	-2.77819	0.00477467	-0.608424	1	ENSMUSG00000025597
Podxl	9	-5.12599	1.30507e-34	-3.25894	2.22139e-11	-3.02901	0.0010722	-0.510157	1	ENSMUSG00000025608
Shisa5	1	0.937413	0.0394641	0.476355	1	0.478477	1	0.0794778	1	ENSMUSG00000025647
Pfkfb4	3	-1.29303	3.87219e-05	-0.423714	1	-0.748841	1	-0.164202	1	ENSMUSG00000025648
Arhgef9	4	-3.79208	1.57344e-06	-2.34825	0.00113601	-2.07048	0.179951	-0.567869	1	ENSMUSG00000025656
Tmem47	4	-3.79394	1.1034e-06	-2.64218	7.44052e-06	-2.67106	0.014763	-0.508727	1	ENSMUSG00000025666
Fbxl16	4	-2.7024	0.00241183	-3.18938	9.26158e-05	-1.75399	0.13557	-0.558261	1	ENSMUSG00000025738
Tyms	5	1.48623	0.00390508	1.07661	0.756904	0.901756	1	0.330593	1	ENSMUSG00000025747
Plk4	5	1.25357	0.000281415	0.798186	1	0.708167	1	0.221169	1	ENSMUSG00000025758
Crispld1	8	-4.37621	0.000751639	-3.03613	0.00754284	-3.01089	0.0335495	-1.09831	1	ENSMUSG00000025776
Itih5	3	-2.76533	2.33043e-09	-1.98542	2.65543e-05	-1.19666	0.639007	-0.126302	1	ENSMUSG00000025780
Clec3b	9	-3.76898	8.5259e-17	-2.0462	0.00012966	-1.96687	0.0756783	-0.550709	1	ENSMUSG00000025784
Ccr1	6	1.67611	1.61896e-13	1.85109	1.3357e-11	1.52463	8.90449e-05	0.487806	1	ENSMUSG00000025804
Nrp1	4	-2.51618	1.16687e-14	-1.9539	0.000242115	-1.92752	0.011755	-0.354718	1	ENSMUSG00000025810
Pard3	3	-1.00423	0.00233602	-0.594372	1	-0.490645	1	0.098758	1	ENSMUSG00000025812
Fam20c	9	-1.45282	0.000851352	-0.946407	0.542297	-0.911224	0.962966	-0.397116	1	ENSMUSG00000025854
Prkar1b	4	-3.62333	1.46536e-11	-2.41672	6.76426e-05	-2.18964	0.00588238	-0.557504	1	ENSMUSG00000025855
Cplx2	4	-3.23958	2.5713e-12	-1.9067	0.0341957	-1.70433	0.15381	-0.190556	1	ENSMUSG00000025867
Nop16	5	0.973941	0.00546584	0.691228	1	0.55254	1	0.289595	1	ENSMUSG00000025869
Tspan17	9	-1.56117	3.61654e-06	-0.834046	1	-0.950377	1	-0.131576	1	ENSMUSG00000025875
Hk3	6	1.89428	3.45039e-11	1.92599	2.27454e-05	1.2309	0.0909118	0.209757	1	ENSMUSG00000025877
Casp12	4	-1.81271	0.00101676	-1.63283	0.0242988	-1.38481	0.222705	-0.380644	1	ENSMUSG00000025887
Snca	2	-1.8906	3.67578e-05	-0.516568	1	-1.85119	0.0850329	-0.780215	1	ENSMUSG00000025889
Gria4	4	-3.88618	4.17676e-05	-2.58184	0.0379652	-1.89109	0.786861	-0.157251	1	ENSMUSG00000025892
Sox17	8	-6.53466	1.03668e-18	-3.96504	2.36681e-11	-3.27296	0.00690225	-0.795081	1	ENSMUSG00000025902
Rdh10	4	-1.53144	0.0119531	-0.988543	1	-0.940049	1	-0.0579869	1	ENSMUSG00000025921
Il17a	7	-0.197202	1	2.33265	0.000699925	0.598362	1	0.387407	1	ENSMUSG00000025929
Msc	1	1.77446	0.00373964	-2.04689	0.00432083	0.364058	1	-0.465382	1	ENSMUSG00000025930
Gsta3	3	-1.53912	0.0167299	0.0783763	1	-0.00243638	1	-0.130302	1	ENSMUSG00000025934
Adam23	4	-3.42939	1.60195e-12	-2.21942	0.0128478	-1.86798	0.199449	-0.197099	1	ENSMUSG00000025964
Nrp2	4	-1.32115	0.000263098	-1.06135	0.265252	-1.12505	0.143347	-0.156227	1	ENSMUSG00000025969
Rftn2	9	-3.26573	2.49401e-09	-2.26629	5.99862e-06	-2.36112	0.0199554	-0.297356	1	ENSMUSG00000025978
Coq10b	8	-1.16468	0.00190032	-0.952381	0.450653	-0.742433	1	-0.297982	1	ENSMUSG00000025981
Acadl	5	1.27601	1.15899e-06	0.652141	1	0.599814	1	0.226316	1	ENSMUSG00000026003
Kansl1l	4	-1.14585	0.0322496	-0.944868	0.39117	-0.790538	1	-0.234458	1	ENSMUSG00000026004
Icos	1	1.79665	7.01649e-10	0.702008	1	1.33851	0.000821434	0.00299359	1	ENSMUSG00000026009
Ctla4	5	2.11835	1.85279e-09	1.72393	0.000549966	1.81476	0.000141063	0.571798	1	ENSMUSG00000026011
Cd28	1	1.06982	0.00797943	0.116041	1	0.524377	1	0.251923	1	ENSMUSG00000026012
Wdr12	5	1.31947	7.96882e-09	0.806694	0.823392	0.831472	0.465885	0.340926	1	ENSMUSG00000026019
Col5a2	4	-2.49992	1.82921e-08	-1.78944	0.00790462	-1.46413	0.229957	-0.0199362	1	ENSMUSG00000026042
Col3a1	4	-2.11564	3.52786e-06	-1.4428	0.144647	-1.24799	0.53605	-0.0172983	1	ENSMUSG00000026043
Il18rap	1	2.13982	3.41515e-21	0.672765	1	1.31661	0.256676	-0.0290196	1	ENSMUSG00000026068
Il1rl1	1	1.28552	3.27801e-06	-0.145799	1	0.477913	1	-0.287769	1	ENSMUSG00000026069
Il18r1	1	1.82584	1.3578e-07	0.133405	1	1.06509	0.88318	-0.360547	1	ENSMUSG00000026070
Il1r2	1	1.57897	2.0676e-05	1.22785	0.110243	1.27713	0.0829487	-0.326321	1	ENSMUSG00000026073
Npas2	3	-2.02588	6.15076e-09	-1.3907	0.0332757	-0.919601	1	-0.0259442	1	ENSMUSG00000026077
Stat1	5	2.45741	1.42097e-57	2.03404	1.66604e-14	2.06382	1.32695e-07	0.377181	1	ENSMUSG00000026104
Zap70	1	1.74077	5.78917e-09	0.578801	1	1.10805	0.336919	-0.178207	1	ENSMUSG00000026117
Sema4c	4	-2.48121	3.23084e-10	-1.90092	0.000742059	-1.87461	0.0111698	-0.238453	1	ENSMUSG00000026121
Dst	9	-1.78347	2.76435e-09	-1.16491	0.0412441	-1.2208	0.0321633	-0.199966	1	ENSMUSG00000026131
Agfg1	1	1.1817	3.65985e-08	0.435795	1	0.592361	1	0.00752297	1	ENSMUSG00000026159
Cyp27a1	9	-1.96119	9.00113e-08	-1.089	0.128412	-1.0337	0.824917	-0.461703	1	ENSMUSG00000026170
Slc11a1	6	0.966394	0.103114	1.58067	2.07684e-07	1.05518	0.0964544	0.439368	1	ENSMUSG00000026177
Cxcr2	6	3.00888	0.00158257	4.46097	1.95254e-08	3.06628	0.0432895	2.19532	1	ENSMUSG00000026180
Ppm1f	8	-1.0655	0.0307325	-1.07792	0.0864974	-0.911996	0.466507	-0.26926	1	ENSMUSG00000026181
Igfbp5	9	-2.49345	1.43732e-10	-1.64802	0.000285483	-1.38764	0.343586	0.297021	1	ENSMUSG00000026185
Fn1	9	-3.64056	1.57797e-20	-2.32923	2.10539e-05	-1.85773	0.0756289	-0.307562	1	ENSMUSG00000026193
Bard1	5	1.57736	1.75965e-08	0.999617	0.544221	0.927597	0.362888	0.396351	1	ENSMUSG00000026196
Dnajb2	2	-1.09451	0.00029646	-0.708877	1	-0.719222	1	-0.328411	1	ENSMUSG00000026203
Speg	9	-4.01592	1.10338e-12	-2.80078	7.17172e-07	-2.47814	0.00219344	-0.687954	1	ENSMUSG00000026207
Des	8	-4.35745	2.60658e-21	-2.04713	0.109359	-3.03423	0.000129094	-1.01158	1	ENSMUSG00000026208
Obsl1	9	-2.82721	2.1704e-11	-1.82463	0.000291582	-2.07936	0.000857905	-0.276599	1	ENSMUSG00000026211
Serpine2	8	-1.59614	0.00306439	-1.89327	0.00452338	-1.81148	0.0332599	0.0776185	1	ENSMUSG00000026249
Efhd1	9	-5.40123	1.54109e-15	-2.71303	0.00450854	-2.6653	0.0571273	-0.756592	1	ENSMUSG00000026255
Gpr35	6	1.69804	1.50738e-11	1.74328	6.75499e-06	1.34535	0.0541143	0.586587	1	ENSMUSG00000026271
Pask	5	1.15455	0.0138636	0.931984	0.655908	0.695284	1	0.584808	1	ENSMUSG00000026274
Serpinb8	2	-1.94225	8.48251e-08	-0.592556	1	-0.864863	1	-0.207171	1	ENSMUSG00000026315
Pam	9	-2.83861	1.16223e-18	-1.89977	9.64501e-05	-1.65436	0.0274298	-0.229612	1	ENSMUSG00000026335
Actr3	1	1.0899	1.23051e-05	0.716398	0.42445	0.631222	1	0.177127	1	ENSMUSG00000026341
Slc35f5	3	-1.31829	6.91626e-07	-0.758868	1	-0.866828	0.25354	0.0620261	1	ENSMUSG00000026342
Tmem163	1	2.01604	1.23035e-08	0.591245	1	1.01728	0.778833	-0.0147035	1	ENSMUSG00000026347
Mcm6	5	1.82781	3.01182e-17	1.09189	0.0750783	1.28283	0.00363366	0.556915	1	ENSMUSG00000026355
Rgs2	2	-1.5347	4.5241e-09	-0.741073	1	-0.841196	1	-0.432675	1	ENSMUSG00000026360
Cfh	9	-2.75456	3.32483e-11	-1.75688	0.000271153	-1.43573	0.13984	-0.225984	1	ENSMUSG00000026365
Steap3	9	-1.74592	2.63122e-05	-1.29494	0.00778485	-1.07439	0.289254	-0.273777	1	ENSMUSG00000026389
Ptprc	1	1.64488	2.14884e-10	0.952583	0.247015	1.14117	0.00148767	0.192311	1	ENSMUSG00000026395
Cd55	9	-2.30714	2.40836e-12	-1.28583	0.0482864	-1.20539	0.554996	-0.0963655	1	ENSMUSG00000026399
Tmem9	3	-1.24112	0.0315865	-0.602684	1	-0.365885	1	-0.0541763	1	ENSMUSG00000026411
Nfasc	5	1.61267	0.0218991	1.19484	0.287202	1.35954	0.320224	0.172117	1	ENSMUSG00000026442
Lrrn2	9	-2.86738	1.24111e-05	-1.87101	0.000333827	-1.44803	0.334759	-0.262794	1	ENSMUSG00000026443
Mr1	4	-2.64479	9.07027e-08	-1.6214	0.0543101	-1.54913	0.130728	-0.469447	1	ENSMUSG00000026471
Glul	3	-1.37338	7.58382e-07	-1.00379	0.213122	-0.686613	1	-0.204733	1	ENSMUSG00000026473
Rgs16	9	-1.90229	0.000228847	-1.27263	0.135827	-1.31016	0.493811	-0.422011	1	ENSMUSG00000026475
Lamc1	4	-1.74226	8.61799e-07	-1.7364	0.000258359	-1.35253	0.0706404	-0.256422	1	ENSMUSG00000026478
Ncf2	7	0.618932	1	1.39874	0.00013703	0.848157	0.832429	0.456194	1	ENSMUSG00000026480
Rgl1	9	-1.82122	3.08453e-07	-1.36161	0.0267622	-1.16522	0.279272	-0.262922	1	ENSMUSG00000026482
Cdc42bpa	9	-2.73748	2.35577e-37	-1.76483	0.000442597	-1.81614	0.00104702	-0.351731	1	ENSMUSG00000026490
Mptx1	3	-5.59819	0.00020358	-2.71191	0.185903	-1.30529	1	-1.12326	1	ENSMUSG00000026531
Vangl2	4	-2.01396	0.000237035	-1.02137	0.793061	-0.90564	1	-0.239006	1	ENSMUSG00000026556
Mpzl1	3	-1.38234	0.0168188	-0.504967	1	-0.774304	1	-0.152137	1	ENSMUSG00000026566
Dpt	9	-3.50898	1.05979e-21	-1.92384	0.00066103	-1.93713	0.0304723	-0.339113	1	ENSMUSG00000026574
F5	7	1.6549	0.0667524	3.21818	7.83316e-06	2.87495	0.000129094	2.55979	0.244174	ENSMUSG00000026579
Selp	4	-3.87588	2.3391e-08	-3.58411	1.71718e-08	-2.69216	0.0419069	-0.507541	1	ENSMUSG00000026580
Sell	6	1.66703	3.63857e-05	2.37387	3.86568e-06	1.22515	0.235645	0.782789	1	ENSMUSG00000026581
Sele	4	-2.93631	1.23498e-06	-2.3878	5.08056e-05	-1.65859	0.103899	-0.285608	1	ENSMUSG00000026582
Kifap3	3	-2.07154	1.74348e-15	-0.95451	0.556943	-0.921505	0.837005	-0.132191	1	ENSMUSG00000026585
Prrx1	2	-2.59877	0.00158244	-1.59454	0.133387	-1.29281	0.874445	-1.00112	1	ENSMUSG00000026586
Ptpn14	9	-2.70636	9.20812e-19	-1.93762	0.000972498	-1.87089	0.0126242	-0.191509	1	ENSMUSG00000026604
Cenpf	5	1.44252	0.00624514	1.38328	0.153704	1.04291	0.691799	0.424478	1	ENSMUSG00000026605
Cr2	1	1.95357	0.0477553	2.35203	0.202788	1.5779	0.147529	1.40393	1	ENSMUSG00000026616
Mark1	4	-2.68017	0.00395491	-2.28306	0.0489856	-2.01608	0.0786124	-0.462974	1	ENSMUSG00000026620
Atf3	9	-2.46889	7.40821e-12	-1.27389	0.325296	-1.12869	0.777104	-0.300512	1	ENSMUSG00000026628
Batf3	1	1.95206	1.25167e-11	0.152564	1	0.822547	1	-0.476526	1	ENSMUSG00000026630
Plxna2	9	-1.20197	1.89899e-08	-0.696051	1	-0.803694	0.05823	-0.191649	1	ENSMUSG00000026640
Frmd4a	9	-1.05287	0.013955	-0.683501	1	-0.617839	1	-0.255982	1	ENSMUSG00000026657
Mcm10	5	1.76758	4.02992e-05	1.42266	0.109359	1.32709	0.198817	0.619944	1	ENSMUSG00000026669
Ddr2	9	-3.47403	5.19397e-15	-2.43654	7.03413e-06	-2.00651	0.0486498	-0.504287	1	ENSMUSG00000026674
Ccdc3	4	-4.5369	7.43925e-08	-2.54651	0.0138565	-2.64332	0.00754314	0.0330758	1	ENSMUSG00000026676
Rgs5	9	-5.61039	7.55894e-31	-4.21016	9.09858e-22	-3.27678	0.00109656	-0.642633	1	ENSMUSG00000026678
Nuf2	5	1.57696	0.000352046	1.07263	0.703995	1.16496	0.273385	0.483155	1	ENSMUSG00000026683
Myoc	2	-3.85421	8.79854e-08	-0.32925	1	-1.69632	0.518521	-0.221294	1	ENSMUSG00000026697
Tnfsf4	1	4.47355	2.1071e-37	0.897049	1	2.59147	0.00750936	0.704785	1	ENSMUSG00000026700
Mrc1	3	-2.60184	3.50921e-19	-1.11043	0.761123	-0.806374	1	0.0415555	1	ENSMUSG00000026712
Plxdc2	9	-2.89815	3.09795e-16	-1.51807	0.0632358	-1.72232	0.0400575	-0.522851	1	ENSMUSG00000026748
Itga8	4	-4.86673	2.25474e-10	-3.40602	6.15898e-05	-2.77526	0.00913363	-0.836608	1	ENSMUSG00000026768
Il2ra	1	2.04977	2.19975e-09	0.365066	1	1.01991	1	-0.0349927	1	ENSMUSG00000026770
Prkcq	1	2.12053	2.54303e-10	1.23551	0.0206179	1.25461	0.0517917	0.0476932	1	ENSMUSG00000026778
Pkn3	8	-2.10652	3.97678e-09	-1.40273	0.0289193	-1.64302	0.00111348	-0.472879	1	ENSMUSG00000026785
Lrsam1	9	-1.23193	0.00136451	-0.853947	0.88214	-0.858675	1	-0.14653	1	ENSMUSG00000026792
Stxbp1	8	-1.56164	1.74808e-08	-1.12853	0.0284212	-1.10024	0.0170844	-0.353383	1	ENSMUSG00000026797
Eng	9	-3.45233	1.88419e-20	-2.39006	1.75079e-07	-2.26191	0.00739625	-0.504139	1	ENSMUSG00000026814
Ak1	9	-2.46611	2.51656e-09	-1.22015	0.509003	-1.51988	0.147529	-0.366251	1	ENSMUSG00000026817
Lcn2	6	2.72597	1.56876e-23	3.46547	1.52219e-13	1.81143	0.247028	0.865625	1	ENSMUSG00000026822
Dnm1	9	-3.81918	5.79023e-18	-2.3231	4.74071e-06	-2.18217	0.0148366	-0.435115	1	ENSMUSG00000026825
Gbgt1	9	-1.99155	0.00157271	-0.914955	0.777035	-1.25555	0.376979	-0.617576	1	ENSMUSG00000026829
Ermn	1	8.40481	4.83405e-72	5.55231	4.25e-11	7.40274	3.76831e-18	2.20178	1	ENSMUSG00000026830
Cytip	1	1.1908	4.55639e-06	0.574537	1	0.842483	0.440217	0.0535635	1	ENSMUSG00000026832
Olfm1	9	-2.37051	8.2949e-15	-1.08025	0.150601	-1.35157	0.260223	-0.24598	1	ENSMUSG00000026833
Acvr1	4	-1.78324	9.55907e-05	-1.25946	0.22254	-1.03456	0.999446	-0.1518	1	ENSMUSG00000026836
Col5a1	4	-2.77235	8.70609e-11	-1.8404	0.00444821	-1.64153	0.110071	-0.107433	1	ENSMUSG00000026837
Lamc3	4	-7.02256	7.70625e-24	-4.88641	2.36748e-17	-3.39897	0.015882	-0.755346	1	ENSMUSG00000026840
Traf1	1	0.973495	0.00952418	0.333385	1	0.585399	1	-0.196682	1	ENSMUSG00000026875
Gsn	9	-4.34837	3.40814e-27	-2.5701	1.08277e-06	-2.55246	0.00273801	-0.507906	1	ENSMUSG00000026879
Dab2ip	3	-1.05392	0.00373595	-0.423983	1	-0.565913	1	-0.0505599	1	ENSMUSG00000026883
Ifih1	5	1.09927	0.0297397	1.04346	0.00105783	0.801678	0.748534	0.305642	1	ENSMUSG00000026896
Psmd14	5	1.08532	4.44173e-05	0.818637	0.542577	0.71913	1	0.303196	1	ENSMUSG00000026914
Egfl7	8	-4.01863	3.93181e-19	-3.1094	4.20522e-08	-2.97137	6.33415e-07	-0.64312	1	ENSMUSG00000026921
Gpsm1	8	-1.45398	0.000282379	-1.16049	0.191693	-1.14528	0.132502	-0.468126	1	ENSMUSG00000026930
Nacc2	3	-1.04819	0.00541294	-0.466748	1	-0.541678	1	0.121693	1	ENSMUSG00000026932
Nmi	5	1.05413	0.00156031	0.771599	0.951109	0.507599	1	0.0211977	1	ENSMUSG00000026946
Dpp7	9	-1.25218	0.000118778	-0.941843	0.341947	-0.82754	1	-0.18026	1	ENSMUSG00000026958
Fam166a	2	-2.04217	4.2835e-05	-1.37778	0.379049	-1.30074	0.464236	-0.283093	1	ENSMUSG00000026969
Ly75	5	1.88113	1.11449e-21	1.28816	0.00180459	1.51746	0.000190409	0.0920677	1	ENSMUSG00000026980
Il1rn	6	2.60234	2.73521e-67	2.66434	6.32191e-43	2.30854	3.53492e-11	0.886845	1	ENSMUSG00000026981
Itga4	1	0.97952	0.0184482	0.565473	1	0.680544	1	0.0223857	1	ENSMUSG00000027009
Cybrd1	4	-6.22356	5.80166e-20	-3.49324	1.10293e-05	-3.17165	0.000565359	-0.507394	1	ENSMUSG00000027015
Hat1	1	1.18488	1.61786e-05	0.5706	1	0.729402	1	0.0813461	1	ENSMUSG00000027018
Ssrp1	5	0.993613	4.82935e-05	0.535304	1	0.537969	1	0.257994	1	ENSMUSG00000027067
Dhrs9	6	1.38938	0.387176	2.59801	0.0222492	1.45373	1	0.180066	1	ENSMUSG00000027068
Slc43a3	8	-1.76019	2.46548e-06	-1.63037	0.0038979	-1.46169	0.08015	-0.420116	1	ENSMUSG00000027074
Tfpi	9	-2.78643	1.14573e-06	-1.74975	0.0177058	-1.71688	0.133252	-0.348361	1	ENSMUSG00000027082
Hoxd8	9	-2.26691	0.000822634	-1.51466	0.065323	-1.35222	0.323506	-0.575185	1	ENSMUSG00000027102
Tcp11l1	4	-1.60291	0.000355871	-1.44324	0.0819922	-1.3808	0.126427	-0.367207	1	ENSMUSG00000027175
Pamr1	9	-4.4628	4.34789e-19	-2.50864	1.86978e-06	-2.23583	0.0143197	-0.338817	1	ENSMUSG00000027188
Sema6d	9	-1.04946	0.0161829	-0.423022	1	-0.62057	1	-0.19439	1	ENSMUSG00000027200
Dut	5	1.78822	9.48027e-14	0.983589	0.161649	1.01794	0.271593	0.32038	1	ENSMUSG00000027203
Fbn1	9	-2.81773	2.4985e-13	-1.65613	0.000262996	-1.42295	0.209856	-0.167215	1	ENSMUSG00000027204
Fgf7	4	-2.14404	0.000163829	-1.60227	0.0177127	-1.48033	0.0784214	-0.301262	1	ENSMUSG00000027208
Meis2	9	-2.71831	1.59945e-08	-1.90771	0.000452338	-1.68449	0.0249487	-0.259189	1	ENSMUSG00000027210
Tspan18	4	-3.63636	1.56366e-10	-2.40199	4.49787e-05	-1.86089	0.332396	-0.436919	1	ENSMUSG00000027217
Syt13	4	-3.93061	2.60342e-12	-3.15772	8.10085e-05	-2.22927	0.13557	-0.472592	1	ENSMUSG00000027220
Chst1	4	-3.04267	5.92525e-09	-1.77619	0.0621071	-2.19028	0.0142428	-0.293437	1	ENSMUSG00000027221
Mapk8ip1	4	-2.32979	2.19633e-11	-2.2301	4.83145e-06	-1.71485	0.00745904	-0.536972	1	ENSMUSG00000027223
Duoxa1	6	0.767823	1	2.33032	0.000793576	1.37192	0.708611	0.675555	1	ENSMUSG00000027224
Duoxa2	6	3.48842	1.37967e-13	4.45015	8.42995e-25	3.06406	0.00010627	1.37458	1	ENSMUSG00000027225
Lrp4	3	-1.37377	0.0026768	-0.741002	1	-0.597757	1	0.0406494	1	ENSMUSG00000027253
Map1a	9	-3.06805	9.51012e-15	-2.18924	8.37432e-05	-2.06862	0.0220366	-0.349279	1	ENSMUSG00000027254
Pacsin3	9	-2.38489	6.68605e-07	-1.36263	0.100629	-1.41178	0.0776212	-0.291541	1	ENSMUSG00000027257
Jag1	4	-1.53703	0.000306461	-0.886888	1	-0.900601	0.965277	-0.355917	1	ENSMUSG00000027276
Ehd4	9	-1.06995	0.0212294	-0.59268	1	-0.697178	1	-0.154803	1	ENSMUSG00000027293
Itpka	6	1.47369	0.017031	1.49483	0.327072	1.13379	1	0.503974	1	ENSMUSG00000027296
Nusap1	5	1.74332	5.56815e-08	0.915925	1	0.940023	0.600787	0.223492	1	ENSMUSG00000027306
4930402H24Rik	4	-1.77716	4.88011e-07	-1.44074	0.00163745	-1.36079	0.0103401	-0.240591	1	ENSMUSG00000027309
Dll4	8	-2.73625	2.70427e-08	-2.03253	0.00661491	-2.06105	0.0106417	-0.568094	1	ENSMUSG00000027314
Rad51	5	1.89091	7.39845e-05	1.43195	0.172579	1.27405	0.281992	0.515293	1	ENSMUSG00000027323
Knl1	5	1.68845	0.00190457	1.26521	0.457363	1.25148	0.327709	0.564351	1	ENSMUSG00000027326
Cdc25b	1	1.75808	3.67416e-13	0.782464	1	0.907811	0.319814	0.12423	1	ENSMUSG00000027330
Smox	5	1.76896	5.8109e-12	1.2561	0.000647046	1.32029	0.109969	0.218123	1	ENSMUSG00000027333
Bmp2	4	-2.5074	2.5671e-07	-2.02532	0.00572848	-1.57424	0.0820913	-0.379427	1	ENSMUSG00000027358
Slc27a2	7	0.734187	1	1.49876	0.411892	1.63715	0.0184719	0.450272	1	ENSMUSG00000027359
Hdc	6	2.987	3.52289e-15	3.83837	4.28434e-31	2.68454	0.000153963	1.49529	1	ENSMUSG00000027360
Mal	6	1.17071	0.882819	2.12925	0.042724	-0.0856106	1	-0.258798	1	ENSMUSG00000027375
Nphp1	9	-1.62999	5.27219e-06	-0.865073	1	-0.846755	1	-0.258008	1	ENSMUSG00000027378
Bub1	5	1.99651	4.82063e-06	1.36318	0.21259	1.33901	0.0993923	0.755095	1	ENSMUSG00000027379
Fbln7	9	-4.91159	3.00019e-18	-2.47326	4.0482e-08	-2.28335	0.0215186	-0.334828	1	ENSMUSG00000027386
Ttl	4	-2.07808	7.93537e-09	-1.32212	0.10441	-1.29722	0.231182	-0.276805	1	ENSMUSG00000027394
Il1b	6	1.78605	1.49904e-07	2.08563	1.65983e-06	1.44918	0.0357783	-0.167834	1	ENSMUSG00000027398
Il1a	6	2.79593	1.39394e-27	3.36245	2.22654e-33	2.71514	7.46859e-16	0.341036	1	ENSMUSG00000027399
Tgm3	3	-1.6659	1	-3.7816	5.39787e-06	0.316039	1	3.21255	1	ENSMUSG00000027401
Rbbp9	4	-1.64701	0.000250768	-1.51541	0.0173458	-1.33953	0.209856	-0.179259	1	ENSMUSG00000027428
Cd93	9	-1.99201	6.6812e-08	-1.10466	0.136153	-0.922518	1	-0.195327	1	ENSMUSG00000027435
Cst3	4	-1.25949	0.00184571	-0.837867	1	-0.887101	0.971716	-0.509774	1	ENSMUSG00000027447
Tpx2	5	1.74253	3.16097e-05	1.41785	0.107338	1.25472	0.155874	0.565554	1	ENSMUSG00000027469
Ccm2l	8	-5.27904	2.09732e-14	-3.25158	2.67616e-05	-3.10238	0.000420929	-0.493296	1	ENSMUSG00000027474
Snta1	4	-1.77003	0.00677225	-0.957898	1	-1.37715	0.209224	0.166028	1	ENSMUSG00000027488
E2f1	5	1.03416	0.0102425	0.553402	1	0.656375	1	0.337071	1	ENSMUSG00000027490
Fam210b	3	-1.20692	5.84482e-05	-0.673639	1	-0.533053	1	0.0382184	1	ENSMUSG00000027495
Aurka	5	1.45389	0.0279483	1.54516	0.133083	1.15042	0.750363	0.634363	1	ENSMUSG00000027496
Pkia	4	-2.74995	2.33077e-10	-0.986668	1	-1.42476	0.214633	-0.473262	1	ENSMUSG00000027499
Stmn2	4	-5.11279	2.76665e-10	-4.41035	6.73841e-07	-2.86889	0.313457	-0.767364	1	ENSMUSG00000027500
Pck1	3	-1.36136	0.0328734	-0.87769	1	-0.578178	1	0.421644	1	ENSMUSG00000027513
Zbp1	5	2.6498	6.18598e-58	2.19551	1.03062e-21	1.97013	0.00223034	0.638811	1	ENSMUSG00000027514
Fabp5	5	1.469	1.43111e-07	0.822939	0.814588	0.76469	1	0.390297	1	ENSMUSG00000027533
Ptpn1	1	1.36761	8.14594e-07	0.928273	0.439471	0.821955	1	0.142118	1	ENSMUSG00000027540
Srms	2	-1.98512	0.000295064	-1.24948	0.593819	-0.564105	1	-0.248085	1	ENSMUSG00000027579
Ahcy	5	1.122	0.00555028	0.832857	1	0.822327	0.943083	0.610564	1	ENSMUSG00000027597
Map1lc3a	4	-1.62262	7.52831e-06	-1.3311	0.0556217	-1.45722	0.0107121	-0.306905	1	ENSMUSG00000027602
Epb41l1	3	-1.97304	2.66614e-13	-1.27318	0.0411034	-1.19698	0.0255124	0.0598453	1	ENSMUSG00000027624
Samhd1	5	1.50055	1.41004e-07	1.3742	0.00266678	0.931767	0.667089	0.217115	1	ENSMUSG00000027639
Rbl1	5	0.975057	0.00652359	0.429204	1	0.522374	1	0.133672	1	ENSMUSG00000027641
Ccn5	6	2.56477	1.23681e-06	2.62688	0.0177058	1.93161	0.182601	1.76906	1	ENSMUSG00000027656
Gnb4	4	-2.43598	8.76687e-08	-1.96528	0.00740915	-1.39974	0.398266	-0.44482	1	ENSMUSG00000027669
Ocstamp	1	2.63622	6.72411e-21	1.67759	4.12112e-05	1.8436	8.7371e-06	-0.40765	1	ENSMUSG00000027670
Ect2	5	1.10792	0.0356143	0.991283	0.624754	0.95848	0.380422	0.418707	1	ENSMUSG00000027699
Anxa5	4	-1.36804	0.000845818	-1.19367	0.136153	-1.12204	0.260907	-0.381083	1	ENSMUSG00000027712
Ccna2	5	2.06626	5.55576e-06	1.65187	0.0558285	1.41162	0.175219	0.537127	1	ENSMUSG00000027715
Il21	1	8.39193	1.3527e-20	4.81508	0.000106571	6.57737	4.7383e-06	2.70296	1	ENSMUSG00000027718
Slc7a11	6	2.8925	2.84965e-29	3.42803	1.15065e-40	2.8428	6.70846e-11	1.37221	0.764775	ENSMUSG00000027737
Postn	9	-5.25497	6.64511e-14	-3.50434	1.08277e-06	-2.51435	0.0439777	0.0151097	1	ENSMUSG00000027750
Exosc8	1	1.05869	0.00498998	0.443958	1	0.410425	1	-0.0225306	1	ENSMUSG00000027752
Mbnl1	1	1.15317	0.000595363	0.676179	1	1.01325	8.83644e-05	-0.092082	1	ENSMUSG00000027763
P2ry1	3	-1.42874	0.00011243	-0.908665	1	-1.19673	0.0469077	-0.0496307	1	ENSMUSG00000027765
Ppm1l	9	-1.16167	0.00463732	-0.534184	1	-0.782318	1	-0.117879	1	ENSMUSG00000027784
Smad9	4	-5.11675	4.20919e-14	-3.00629	0.00341776	-2.39567	0.10712	-0.436511	1	ENSMUSG00000027796
Dclk1	4	-2.17373	1.12084e-08	-1.56942	0.0740978	-1.44146	0.402909	-0.378796	1	ENSMUSG00000027797
Nbea	4	-1.85021	7.08273e-06	-1.0957	0.714008	-1.49486	0.0318309	-0.246406	1	ENSMUSG00000027799
Tm4sf1	9	-5.02825	1.46351e-32	-3.19721	3.94042e-09	-2.75599	0.00333099	-0.73822	1	ENSMUSG00000027800
Wwtr1	9	-3.83588	7.19837e-16	-2.49832	4.55039e-05	-2.58658	0.00333556	-0.329251	1	ENSMUSG00000027803
Ccnl1	2	-1.25601	3.27584e-06	-0.807089	0.640508	-0.73845	1	-0.304853	1	ENSMUSG00000027829
Wnt2b	9	-4.03358	1.09236e-16	-2.52816	8.55905e-06	-2.25937	0.0106526	-0.332638	1	ENSMUSG00000027840
Ptpn22	1	1.08316	0.0190623	0.23956	1	0.59323	1	-0.120705	1	ENSMUSG00000027843
Olfml3	4	-1.66555	0.0169144	-1.32802	0.183726	-0.945639	1	-0.240058	1	ENSMUSG00000027848
Tspan2	8	-2.85	8.61647e-08	-2.79284	2.43945e-05	-2.18264	0.0268021	-0.588045	1	ENSMUSG00000027858
Ngf	9	-2.6324	4.85112e-06	-1.77205	0.0383292	-1.69709	0.0234289	-0.322197	1	ENSMUSG00000027859
Vangl1	4	-2.52624	5.71437e-06	-1.907	0.0124016	-1.90116	0.0304493	-0.300034	1	ENSMUSG00000027860
Casq2	4	-6.60742	8.06743e-11	-4.13524	1.29363e-05	-3.53568	0.00955169	-0.795354	1	ENSMUSG00000027861
Cd2	1	2.09266	2.21709e-12	1.19011	0.0218403	1.20549	0.0528971	0.270802	1	ENSMUSG00000027863
Ptgfrn	9	-1.67795	3.10767e-08	-0.969314	0.432659	-1.15442	0.0572937	-0.206672	1	ENSMUSG00000027864
Reg4	3	-2.54542	0.000155608	-1.22027	0.840702	-0.00454184	1	0.218424	1	ENSMUSG00000027876
Dennd2d	5	1.14851	0.0078545	1.02735	0.407642	0.981356	0.380112	0.455331	1	ENSMUSG00000027901
Npr1	9	-3.64233	4.22584e-21	-2.49674	1.932e-06	-2.32047	0.00442564	-0.621606	1	ENSMUSG00000027931
Slc27a3	9	-1.5683	0.000619051	-1.07424	0.384317	-1.0629	0.475889	-0.0635927	1	ENSMUSG00000027932
Rab13	4	-1.87161	6.42418e-06	-1.18875	0.298461	-1.24025	0.19125	-0.321505	1	ENSMUSG00000027935
Il6ra	9	-2.05359	8.94837e-13	-1.15369	0.117856	-1.32308	0.109299	-0.349859	1	ENSMUSG00000027947
Adar	5	0.833147	0.00854792	0.574813	1	0.551236	1	0.231204	1	ENSMUSG00000027951
Gask1b	4	-4.4163	7.25814e-18	-2.94321	1.02721e-05	-2.47979	0.023565	-0.411731	1	ENSMUSG00000027955
Extl2	3	-1.08508	0.0336651	-0.484782	1	-0.425011	1	-0.0699522	1	ENSMUSG00000027963
Ndst3	4	-6.27775	1.11892e-10	-4.38539	1.12015e-08	-2.61783	0.0946637	-0.510204	1	ENSMUSG00000027977
Prss12	2	-1.38171	0.00220329	-1.0345	0.688224	-0.863525	1	-0.370131	1	ENSMUSG00000027978
Tlr2	6	0.858042	0.0250472	1.77202	5.88035e-06	0.671672	1	0.473106	1	ENSMUSG00000027995
Sfrp2	4	-2.55382	0.0387901	-1.8821	0.525178	-0.672799	1	-0.476164	1	ENSMUSG00000027996
Gucy1b1	4	-4.70896	1.78887e-22	-3.08751	4.14771e-08	-2.56945	0.00777315	-0.513435	1	ENSMUSG00000028005
Egf	3	-1.80256	0.00275719	-0.52385	1	-0.569937	1	0.128733	1	ENSMUSG00000028017
Gstcd	5	1.02562	0.0036697	0.52075	1	0.658155	1	0.339038	1	ENSMUSG00000028018
Pdgfc	8	-2.31954	0.000271264	-1.66113	0.156427	-1.7621	0.104794	-0.542227	1	ENSMUSG00000028019
Enpep	9	-2.34226	1.84052e-07	-1.82111	0.00547041	-1.86873	0.000572614	-0.553856	1	ENSMUSG00000028024
Dnajb4	4	-1.81097	2.26302e-08	-1.57894	0.00117568	-1.42192	0.0410841	-0.318477	1	ENSMUSG00000028035
Ptgfr	2	-3.12916	4.77823e-05	-2.17675	0.352457	-2.30038	0.374374	-0.862793	1	ENSMUSG00000028036
Adam15	9	-1.51999	1.18035e-07	-1.0213	0.282569	-1.16942	0.0669672	-0.131225	1	ENSMUSG00000028041
Cks1b	5	1.56516	4.58648e-15	1.00314	0.0303779	0.977479	0.205062	0.232627	1	ENSMUSG00000028044
Thbs3	9	-2.9299	4.13557e-13	-1.93878	6.68978e-08	-1.73685	0.0260951	-0.317589	1	ENSMUSG00000028047
Lmna	9	-2.1199	2.06836e-10	-1.37239	0.0377824	-1.16457	0.364594	-0.313485	1	ENSMUSG00000028063
Pmf1	5	1.31791	9.49162e-05	1.09668	0.0543824	0.986615	0.318653	0.472843	1	ENSMUSG00000028066
Sh2d2a	1	1.60274	1.479e-05	0.832937	0.934776	1.14022	0.145165	-0.0973321	1	ENSMUSG00000028071
Dclk2	2	-1.32603	0.000323079	-1.08406	0.761577	-0.710411	1	-0.03681	1	ENSMUSG00000028078
Sh3d19	3	-1.42035	2.61159e-09	-0.739026	1	-0.71625	1	0.00519497	1	ENSMUSG00000028082
Fmo5	9	-2.53708	7.77734e-07	-1.51487	4.30707e-05	-1.7744	0.000252728	-0.039329	1	ENSMUSG00000028088
Tars2	5	0.952631	0.00997074	0.548509	1	0.581522	1	0.232284	1	ENSMUSG00000028107
Ecm1	4	-3.32233	5.58669e-13	-2.53064	0.000161378	-1.99676	0.0843668	-0.565001	1	ENSMUSG00000028108
Ctsk	4	-2.39267	0.000353612	-1.47472	0.256239	-1.29105	0.829852	-0.130243	1	ENSMUSG00000028111
F3	3	-1.30958	0.0139921	-0.283677	1	-0.39766	1	0.106801	1	ENSMUSG00000028128
Manba	4	-1.29569	0.00307176	-0.837531	1	-0.759625	1	-0.0972769	1	ENSMUSG00000028164
Bdh2	9	-4.02508	1.87824e-09	-2.17984	0.000481206	-1.9107	0.00825939	-0.315188	1	ENSMUSG00000028167
Wls	3	-2.11614	8.09247e-12	-1.05926	0.558737	-0.967277	0.928635	-0.159367	1	ENSMUSG00000028173
Adgrl2	3	-1.36013	4.74618e-06	-0.55383	1	-0.408136	1	0.114048	1	ENSMUSG00000028184
Ccn1	9	-2.53823	5.04078e-13	-1.60489	0.000475479	-1.5356	0.0246193	-0.315138	1	ENSMUSG00000028195
Col24a1	4	-5.68959	1.55787e-09	-4.80278	1.16058e-06	-3.35071	0.0771441	-0.245753	1	ENSMUSG00000028197
Asph	3	-1.08681	0.00150946	-0.549671	1	-0.503772	1	-0.0603199	1	ENSMUSG00000028207
Ccne2	5	1.21577	0.00226908	0.485385	1	0.697486	1	0.180522	1	ENSMUSG00000028212
Gem	8	-1.15704	0.0392719	-1.00155	0.79699	-0.967713	0.742626	-0.315726	1	ENSMUSG00000028214
Mmp16	9	-3.402	1.82433e-13	-1.994	0.000205225	-1.48424	0.437727	-0.224524	1	ENSMUSG00000028226
Atp6v0d2	1	3.72835	7.73908e-11	1.87846	0.145243	2.99425	1.58688e-06	0.131157	1	ENSMUSG00000028238
Faxc	4	-1.96626	0.00206842	-1.60758	0.15418	-1.04842	0.918993	-0.742727	1	ENSMUSG00000028246
Clca1	3	-4.24212	0.00160351	-4.18262	0.0155298	-1.95936	0.945712	-1.67689	1	ENSMUSG00000028255
Lmo4	9	-1.28389	0.00136101	-0.828011	1	-0.792905	1	-0.368046	1	ENSMUSG00000028266
Gbp3	5	1.60059	9.95575e-11	1.17396	0.0165408	1.07506	0.241414	0.313433	1	ENSMUSG00000028268
Gbp2	5	2.45891	4.76627e-15	1.85734	0.000222221	1.71115	0.0513401	0.317449	1	ENSMUSG00000028270
Epha7	4	-3.3724	1.76813e-08	-2.41688	0.0027553	-1.35281	0.913575	-0.48607	1	ENSMUSG00000028289
Smc2	5	1.66622	2.66209e-12	1.1112	0.0414746	1.09511	0.0556256	0.429183	1	ENSMUSG00000028312
Exosc3	5	1.06473	0.00620675	0.642373	1	0.466855	1	0.103318	1	ENSMUSG00000028322
Ncbp1	5	0.890765	0.0059945	0.495073	1	0.476674	1	0.1334	1	ENSMUSG00000028330
Anp32b	5	1.05128	1.48013e-06	0.554379	1	0.560032	1	0.227343	1	ENSMUSG00000028333
Col15a1	4	-4.14286	4.44648e-16	-2.67966	2.37254e-05	-2.12109	0.11865	-0.288913	1	ENSMUSG00000028339
Nr4a3	2	-1.10776	0.01507	-0.786383	1	-0.417143	1	-0.594022	1	ENSMUSG00000028341
Invs	4	-1.16759	0.00759244	-1.33349	0.00284463	-0.947039	0.749178	-0.231433	1	ENSMUSG00000028344
Zfp618	3	-1.85193	7.48167e-05	-0.836286	1	-0.188061	1	0.350392	1	ENSMUSG00000028358
Tnfsf8	1	2.7197	1.78405e-11	0.845815	1	2.4662	1.75394e-05	-0.0348631	1	ENSMUSG00000028362
Tnc	4	-4.37311	3.40954e-32	-2.83803	3.02311e-06	-3.38001	7.53181e-11	0.377605	1	ENSMUSG00000028364
Svep1	9	-3.00406	3.75074e-12	-1.79616	0.000205225	-1.598	0.0536647	-0.195757	1	ENSMUSG00000028369
Pappa	4	-3.5568	1.71585e-10	-2.79999	2.14464e-08	-2.66246	0.00102704	-0.125101	1	ENSMUSG00000028370
Astn2	9	-3.77647	2.48688e-12	-2.51039	8.809e-07	-2.31773	8.61034e-06	-0.351943	1	ENSMUSG00000028373
Ptgr1	3	-1.09868	9.57954e-05	-0.121077	1	-0.380751	1	-0.0599023	1	ENSMUSG00000028378
Zfp37	4	-2.21798	0.000785607	-0.931241	1	-1.31567	0.197662	-0.309272	1	ENSMUSG00000028389
Mpdz	9	-3.43144	5.73654e-21	-2.23473	1.29363e-05	-2.17009	0.015543	-0.386073	1	ENSMUSG00000028402
Slc44a1	3	-1.10129	0.00143118	-0.477175	1	-0.447369	1	0.185173	1	ENSMUSG00000028412
Aqp3	1	1.86504	0.00130456	0.330821	1	0.997324	0.942784	0.310319	1	ENSMUSG00000028435
Fam219a	8	-1.40196	0.000872207	-1.25625	0.10972	-1.06093	0.331959	-0.459588	1	ENSMUSG00000028439
Enho	4	-5.44568	4.15401e-10	-3.93499	2.51614e-05	-2.93325	0.005878	-0.488157	1	ENSMUSG00000028445
Tpm2	8	-4.44972	3.78799e-18	-1.83656	0.880044	-3.07055	5.83492e-05	-0.823909	1	ENSMUSG00000028464
Npr2	9	-4.03817	7.94442e-14	-2.69257	1.25389e-06	-2.20558	0.0321633	-0.658936	1	ENSMUSG00000028469
Reck	9	-3.90945	2.94374e-39	-2.49814	7.64803e-08	-2.22627	0.00808553	-0.531036	1	ENSMUSG00000028476
Bnc2	9	-2.75537	6.85208e-09	-1.65852	0.0449502	-1.53594	0.132532	-0.291022	1	ENSMUSG00000028487
Hacd4	9	-1.55113	0.00137313	-0.474861	1	-0.805848	1	-0.225854	1	ENSMUSG00000028497
Plpp3	9	-3.60869	6.46323e-19	-2.61825	4.0482e-08	-2.21974	0.0139335	-0.566667	1	ENSMUSG00000028517
Ak4	6	1.37192	0.211634	2.03672	0.00138782	0.214063	1	-0.128256	1	ENSMUSG00000028527
Cachd1	3	-1.70969	1.21926e-05	-1.23149	0.317403	-0.941179	1	-0.0320834	1	ENSMUSG00000028532
Artn	4	-2.26348	6.3698e-06	-1.76243	0.00500934	-1.19547	0.391743	-0.421166	1	ENSMUSG00000028539
B4galt2	9	-2.60154	8.65765e-08	-1.75569	0.00316202	-1.80189	0.0404611	-0.170467	1	ENSMUSG00000028541
Slc6a9	9	-1.42462	0.000607195	-0.656766	1	-0.972801	0.406797	-0.265003	1	ENSMUSG00000028542
Slc5a9	6	2.40207	0.00153876	2.73241	0.0123028	1.96401	0.42955	1.01432	1	ENSMUSG00000028544
Dock7	3	-1.31957	0.000264105	-0.780154	1	-0.764831	1	-0.173601	1	ENSMUSG00000028556
Usp1	5	1.06756	0.000930847	0.576271	1	0.68709	1	0.229714	1	ENSMUSG00000028560
Nfia	3	-1.95303	3.95601e-14	-0.991056	0.587405	-0.85388	1	-0.098916	1	ENSMUSG00000028565
Plaa	5	0.909033	0.000753462	0.646103	1	0.624388	1	0.210902	1	ENSMUSG00000028577
Pdpn	9	-2.38955	5.99701e-07	-1.65204	0.0498858	-1.62759	0.112642	0.273685	1	ENSMUSG00000028583
Orc1	5	1.0935	0.00311208	0.620831	1	0.506567	1	-0.278856	1	ENSMUSG00000028587
Gpx7	4	-1.68688	4.37711e-06	-1.49523	0.0255013	-1.19525	0.243779	-0.120537	1	ENSMUSG00000028597
Podn	9	-3.82934	9.67487e-21	-2.62411	1.99853e-07	-2.63411	0.000170165	-0.418077	1	ENSMUSG00000028600
Tnfrsf8	1	2.49591	2.47595e-18	1.4698	0.00139056	1.95261	0.00384954	-0.32911	1	ENSMUSG00000028602
Lrp8	5	1.84665	8.94817e-16	1.38726	0.000804125	1.33987	0.0187428	0.449917	1	ENSMUSG00000028613
Kcnq4	9	-3.98085	6.21876e-07	-2.1422	0.0377033	-2.2878	0.0202231	-0.681057	1	ENSMUSG00000028631
Hivep3	1	1.23127	4.47465e-05	1.01103	0.00291288	0.856624	0.730955	-0.0651249	1	ENSMUSG00000028634
P3h1	4	-1.56422	0.000153854	-1.21887	0.234009	-1.39326	0.280083	-0.186445	1	ENSMUSG00000028641
Mfsd2a	6	1.59539	0.000305481	1.81519	0.0010157	1.11588	0.928635	0.0982566	1	ENSMUSG00000028655
Kif2c	5	1.63861	0.000801579	1.52734	0.12866	1.15301	0.578248	0.539151	1	ENSMUSG00000028678
Ptch2	9	-2.96962	2.25335e-09	-1.82278	0.0121565	-1.78806	0.165697	-0.287335	1	ENSMUSG00000028681
Pik3r3	4	-1.37081	0.00294148	-1.1062	0.341983	-1.01628	0.217146	-0.0713792	1	ENSMUSG00000028698
Lurap1	4	-2.38056	5.27807e-07	-1.84974	0.000660911	-1.3632	0.481298	-0.26472	1	ENSMUSG00000028701
Rad54l	5	1.60989	4.65614e-05	1.34184	0.0527396	1.04514	0.483239	0.425292	1	ENSMUSG00000028702
Mob3c	9	-1.03656	0.0281255	-0.690416	1	-0.751999	1	-0.20633	1	ENSMUSG00000028709
Cyp4b1	9	-3.73081	5.40113e-06	-2.6447	3.13408e-06	-2.45229	0.000391949	0.0628043	1	ENSMUSG00000028713
Tal1	8	-4.07364	2.80451e-07	-2.69548	0.0048478	-2.31196	0.114053	-0.606089	1	ENSMUSG00000028717
Stil	5	1.27828	0.00344923	1.04401	0.440545	1.03279	0.258431	0.666181	1	ENSMUSG00000028718
Hspg2	9	-2.67942	4.43781e-15	-1.92581	4.42906e-05	-1.82473	0.00512147	-0.185942	1	ENSMUSG00000028763
Tinagl1	8	-1.57243	0.00147099	-0.797729	1	-1.24306	0.0568717	-0.323879	1	ENSMUSG00000028776
Sema3c	9	-2.8582	7.22998e-25	-1.5699	0.0012396	-1.67526	0.00073972	-0.272032	1	ENSMUSG00000028780
Adgrb2	8	-3.25722	1.24013e-08	-2.62893	0.00192769	-1.82721	0.0447243	-0.43583	1	ENSMUSG00000028782
Azin2	9	-1.93617	0.0011874	-1.66753	0.0144467	-1.62097	0.110539	-0.687414	1	ENSMUSG00000028789
Khdrbs1	1	0.976114	0.000446867	0.328884	1	0.628047	1	-0.0212295	1	ENSMUSG00000028790
Ak2	5	1.29131	0.000359109	1.10395	0.215263	0.883111	1	0.336587	1	ENSMUSG00000028792
Stmn1	5	1.35492	2.52607e-05	1.20939	0.0878206	1.12467	0.0304181	0.498923	1	ENSMUSG00000028832
Psmb2	5	0.927895	0.0127969	0.705695	1	0.564287	1	0.126645	1	ENSMUSG00000028837
Sh3bgrl3	1	0.946477	0.0379512	0.62625	1	0.535536	1	0.0181199	1	ENSMUSG00000028843
Csf3r	6	2.35944	3.82154e-14	3.51005	8.32027e-39	2.08773	0.00400663	1.41376	1	ENSMUSG00000028859
Map3k6	8	-1.56566	0.000198636	-1.08501	0.330903	-1.13388	0.212633	-0.192033	1	ENSMUSG00000028862
Hgf	4	-2.02358	0.00283655	-1.56788	0.317502	-1.30209	0.860538	-0.13398	1	ENSMUSG00000028864
Cdca8	5	1.84367	1.89718e-07	1.58219	0.00920294	1.24478	0.0797401	0.605647	1	ENSMUSG00000028873
Fgr	6	1.79714	2.28133e-13	2.17481	5.02414e-15	1.53653	0.000860581	0.610358	1	ENSMUSG00000028874
Sema3a	4	-4.2995	4.26551e-10	-2.61304	0.0073781	-2.38272	0.0201048	-0.615302	1	ENSMUSG00000028883
Rpa2	5	1.47946	2.06017e-07	0.738382	1	0.711445	1	0.251212	1	ENSMUSG00000028884
Smpdl3b	5	2.20056	6.99377e-12	2.23059	1.71527e-06	1.525	0.0159218	0.431396	1	ENSMUSG00000028885
Rcc1	5	1.28647	0.000347279	1.17695	0.0391734	0.819648	1	0.436627	1	ENSMUSG00000028896
Epb41	1	1.09302	0.000737888	0.32521	1	0.658126	1	0.0181017	1	ENSMUSG00000028906
Ptpru	4	-3.92218	5.28841e-18	-2.50767	0.000535182	-1.67868	0.359995	-0.384208	1	ENSMUSG00000028909
Cdk14	9	-2.42363	7.82216e-14	-1.49682	0.00531171	-1.47955	0.0899885	-0.194147	1	ENSMUSG00000028926
Kcnab2	1	1.56545	5.27112e-06	0.557954	1	0.81483	0.578567	0.123467	1	ENSMUSG00000028931
Acot7	5	1.04458	2.31501e-05	0.578289	1	0.608063	1	0.168547	1	ENSMUSG00000028937
Prkag2	4	-1.35493	6.89453e-05	-0.887024	0.937256	-0.996262	0.37753	-0.1698	1	ENSMUSG00000028944
Smarcd3	4	-2.60719	3.04598e-07	-2.09102	0.000903522	-2.00779	0.0828476	-0.30735	1	ENSMUSG00000028949
Tnfrsf9	1	1.59527	1.98302e-26	1.52383	1.12752e-06	1.32742	0.00250616	0.0988241	1	ENSMUSG00000028965
Errfi1	3	-1.45654	5.7079e-05	-0.660784	1	-0.737356	1	-0.202235	1	ENSMUSG00000028967
Nos3	8	-4.61467	1.85164e-26	-3.32744	3.064e-13	-2.68441	0.0012261	-0.492768	1	ENSMUSG00000028978
H6pd	9	-1.66908	3.22119e-07	-1.08268	0.280847	-1.2972	0.0820774	-0.204342	1	ENSMUSG00000028980
Klhl7	4	-1.13897	0.00740077	-0.927051	0.673061	-0.82855	0.984027	-0.198583	1	ENSMUSG00000028986
Rbp7	8	-3.93621	9.2489e-11	-2.23863	0.00174671	-2.77922	1.88205e-05	-1.02512	1	ENSMUSG00000028996
Mthfr	8	-1.0368	0.000927986	-0.87709	0.223664	-0.748329	1	-0.465072	1	ENSMUSG00000029009
Dnajc2	5	1.15453	3.71288e-05	0.713422	1	0.65965	1	0.156326	1	ENSMUSG00000029014
Ints11	5	0.92429	0.035715	0.43383	1	0.439253	1	0.122058	1	ENSMUSG00000029034
Morn1	2	-1.65886	0.000920645	-0.667069	1	-0.884273	1	-0.472013	1	ENSMUSG00000029049
Ski	4	-1.13023	0.0320418	-1.06737	0.167753	-1.00552	0.297159	-0.344983	1	ENSMUSG00000029050
Mib2	8	-0.979452	0.0394003	-0.989538	0.155997	-0.920928	0.247914	-0.230432	1	ENSMUSG00000029060
Mmp23	9	-2.73533	1.4791e-10	-1.56739	0.00485612	-1.52638	0.113752	-0.593943	1	ENSMUSG00000029061
Mxra8	9	-3.57527	1.84512e-20	-2.36395	8.11974e-06	-2.26916	0.0054947	-0.457326	1	ENSMUSG00000029070
Tnfrsf4	1	3.87146	2.36356e-40	2.69164	1.14241e-13	2.85175	4.36639e-08	0.336838	1	ENSMUSG00000029075
Bst1	6	2.51495	4.47673e-09	2.47497	1.04279e-05	1.59609	0.240748	0.634212	1	ENSMUSG00000029082
Cd38	6	1.4559	0.000422127	1.62889	0.00481762	1.02487	1	0.431939	1	ENSMUSG00000029084
Sorcs2	3	-1.56913	2.38042e-05	-0.766996	1	-0.579842	1	0.0967766	1	ENSMUSG00000029093
Afap1	4	-2.33577	7.98198e-13	-1.69733	0.0015582	-1.48546	0.0669001	-0.312895	1	ENSMUSG00000029094
Ablim2	9	-1.73714	2.85456e-05	-0.718222	1	-1.20226	0.179123	-0.406444	1	ENSMUSG00000029095
Htra3	9	-3.8542	3.70581e-14	-2.53624	1.72852e-08	-2.10842	0.0349391	-0.510636	1	ENSMUSG00000029096
Pcdh7	4	-4.11966	1.12426e-15	-2.68728	0.000277574	-2.29473	0.0431597	-0.382893	1	ENSMUSG00000029108
Crmp1	1	1.84568	0.000277015	0.386037	1	1.22689	0.0428391	-0.235756	1	ENSMUSG00000029121
Evc	9	-3.33018	3.51394e-34	-1.86696	8.77048e-06	-1.71198	0.0101842	-0.507312	1	ENSMUSG00000029122
Nsg1	9	-2.67263	5.68599e-07	-1.87936	8.93052e-05	-1.33658	0.278027	-0.272598	1	ENSMUSG00000029126
Rnf32	3	-1.55645	0.000127558	-1.11605	0.604946	-0.406635	1	0.341347	1	ENSMUSG00000029130
Plb1	8	-5.48191	3.3621e-05	-3.40106	0.0689732	-5.29743	0.00166825	-3.24289	1	ENSMUSG00000029134
Fosl2	9	-1.28634	4.10408e-07	-0.856394	0.411338	-0.782068	1	-0.26237	1	ENSMUSG00000029135
Sgcb	8	-1.18123	0.000782096	-1.05852	0.081605	-1.10581	0.0346199	-0.390333	1	ENSMUSG00000029156
Emilin1	4	-2.4203	3.5477e-08	-1.70768	0.0173164	-1.66545	0.0908273	-0.190017	1	ENSMUSG00000029163
Mapre3	4	-1.6979	6.67345e-06	-1.30677	0.0948861	-1.19294	0.289254	-0.284038	1	ENSMUSG00000029166
Fam114a1	3	-1.48009	9.10586e-07	-0.78789	1	-0.858705	1	-0.0883961	1	ENSMUSG00000029185
Ugdh	9	-1.58502	7.26944e-07	-0.96182	1	-1.39448	7.38524e-07	0.244947	1	ENSMUSG00000029201
Apbb2	4	-2.16967	2.60126e-11	-1.72569	0.000780516	-1.48588	0.0148858	-0.313499	1	ENSMUSG00000029207
Pdgfra	9	-3.64163	1.64996e-17	-2.34497	0.000392928	-2.11961	0.0406169	-0.362122	1	ENSMUSG00000029231
Rest	1	1.11243	3.30362e-05	0.528931	1	0.66386	1	0.104355	1	ENSMUSG00000029249
Dr1	1	0.959928	0.000708569	0.496551	1	0.625678	1	0.172655	1	ENSMUSG00000029265
Tgfbr3	4	-2.57	2.52673e-11	-2.1909	1.34335e-05	-1.91083	0.00607596	-0.345589	1	ENSMUSG00000029287
Spp1	6	1.5615	0.0368524	1.67826	0.0736621	1.24669	0.705276	1.0388	1	ENSMUSG00000029304
Sparcl1	9	-4.56954	5.24949e-26	-3.0806	7.27219e-10	-2.79002	0.00253522	-0.592263	1	ENSMUSG00000029309
Hsd17b11	3	-1.11745	0.00223646	-0.521319	1	-0.689425	1	-0.187487	1	ENSMUSG00000029311
Slc10a6	9	-2.97094	2.37816e-07	-1.75433	0.0313053	-1.85531	0.0156615	-0.0444387	1	ENSMUSG00000029321
Plac8	5	1.55278	7.45886e-06	1.33771	0.0222492	0.906919	1	0.440344	1	ENSMUSG00000029322
Asphd2	4	-5.2108	1.03718e-09	-2.22317	0.167561	-2.25016	0.211566	-0.514203	1	ENSMUSG00000029348
Tesc	1	1.33304	0.00573715	0.66269	1	0.88504	1	0.0271959	1	ENSMUSG00000029359
Rfc5	5	1.16963	8.51126e-05	0.735547	1	0.754622	1	0.371172	1	ENSMUSG00000029363
Dck	5	1.38261	7.63583e-09	0.94463	0.227227	1.06324	0.0443512	0.274571	1	ENSMUSG00000029366
Cxcl5	6	1.89682	0.0598527	3.39219	0.00223733	2.07113	0.122523	1.77809	1	ENSMUSG00000029371
Pf4	3	-3.45232	7.1601e-12	-0.874886	1	-1.26406	0.680765	-0.0645776	1	ENSMUSG00000029373
Ereg	4	-3.21966	0.000928802	-2.68052	0.0507319	-2.632	0.0670584	0.0570229	1	ENSMUSG00000029377
Cxcl3	7	2.05835	6.81236e-06	3.34706	5.58239e-16	3.10357	1.23916e-11	1.42963	1	ENSMUSG00000029379
Tctn2	4	-1.66237	0.00193518	-0.889615	1	-0.985432	1	-0.0466704	1	ENSMUSG00000029386
Rilpl1	4	-2.69168	5.9159e-08	-1.93587	0.00545695	-1.78249	0.0771672	-0.613535	1	ENSMUSG00000029392
Rilpl2	1	1.12179	1.03986e-06	0.821901	0.703578	0.862249	0.146962	0.0878222	1	ENSMUSG00000029401
Arl6ip4	5	0.876891	0.0199522	0.717269	1	0.630878	1	0.159512	1	ENSMUSG00000029404
Pitpnm2	8	-1.2703	0.0176839	-1.37228	0.0340519	-1.33194	0.0523371	-0.569437	1	ENSMUSG00000029406
Kntc1	5	1.85783	8.74075e-08	1.28585	0.106993	1.38494	0.0106923	0.630944	1	ENSMUSG00000029414
Cxcl9	5	4.69421	5.55237e-80	3.87095	3.47097e-26	3.69252	3.89564e-17	0.249422	1	ENSMUSG00000029417
Scarb2	9	-1.3032	5.03993e-05	-0.6947	1	-0.890776	0.754547	-0.075483	1	ENSMUSG00000029426
Stx2	4	-1.99015	1.31281e-08	-1.5202	0.00501868	-1.49242	0.0803603	-0.412155	1	ENSMUSG00000029428
Ran	5	1.187	2.09285e-05	0.794922	0.786472	0.711912	1	0.268038	1	ENSMUSG00000029430
Mmp17	4	-2.91658	5.40703e-11	-2.14575	0.001254	-2.05554	0.0244036	-0.780784	1	ENSMUSG00000029436
Cct6a	5	0.868903	0.040125	0.478763	1	0.503163	1	0.233689	1	ENSMUSG00000029447
Aldh2	3	-2.16943	2.16445e-11	-1.29305	0.076028	-1.14238	0.358538	0.0181271	1	ENSMUSG00000029455
Ift81	4	-2.21424	6.50847e-07	-1.59673	0.0203202	-1.56082	0.0676152	-0.505779	1	ENSMUSG00000029469
Anxa3	3	-1.105	0.0225279	-0.586081	1	-0.527589	1	0.0153575	1	ENSMUSG00000029484
Pus1	5	1.04634	0.00834475	0.767255	1	0.834369	1	0.295327	1	ENSMUSG00000029507
Cit	5	1.28952	0.0114972	0.872934	1	0.863185	1	0.100186	1	ENSMUSG00000029516
Tes	5	0.898627	0.0101099	0.624988	1	0.704895	1	0.212302	1	ENSMUSG00000029552
Oasl2	5	1.83327	1.92031e-08	1.28725	0.036471	1.16254	0.605922	0.578816	1	ENSMUSG00000029561
Foxp2	9	-2.74113	1.91832e-22	-1.82769	1.93216e-06	-1.69701	0.0107121	-0.0515462	1	ENSMUSG00000029563
Tmem106b	4	-1.021	0.0170179	-0.919587	0.36434	-0.839941	0.923124	-0.0484247	1	ENSMUSG00000029571
Radil	4	-4.48921	1.06714e-14	-2.65014	8.58265e-05	-2.57299	0.00587962	-0.426777	1	ENSMUSG00000029576
Dtx1	1	2.3489	9.88201e-07	1.36514	0.148333	0.89895	0.845077	0.42143	1	ENSMUSG00000029603
Arpc1b	5	0.957739	0.00221318	0.641481	1	0.482961	1	0.100068	1	ENSMUSG00000029622
Wasf3	4	-4.37587	4.1064e-18	-3.29497	4.2094e-08	-2.73862	0.00652558	-0.527728	1	ENSMUSG00000029636
Rasl11a	4	-3.54868	3.37037e-17	-2.5336	1.52242e-05	-2.44797	0.000853326	-0.260571	1	ENSMUSG00000029641
Flt1	8	-4.80358	2.57108e-36	-4.02975	4.02597e-17	-3.43644	0.000681116	-0.695971	1	ENSMUSG00000029648
Medag	9	-2.7701	1.83559e-12	-2.01269	0.00035383	-1.54243	0.171481	-0.100287	1	ENSMUSG00000029659
Col1a2	9	-2.37945	2.18242e-08	-1.54303	0.0173644	-1.38297	0.225274	-0.103027	1	ENSMUSG00000029661
Tspan12	3	-1.58495	2.2055e-10	-0.387216	1	-0.39653	1	0.262475	1	ENSMUSG00000029669
Eln	4	-2.62117	1.39894e-06	-1.66249	0.136153	-1.20431	1	-0.0576511	1	ENSMUSG00000029675
Ezh2	5	1.21708	2.38596e-06	0.66604	1	0.772714	0.88318	0.410129	1	ENSMUSG00000029687
Lrwd1	1	1.09808	3.32359e-05	0.528217	1	0.497393	1	0.123462	1	ENSMUSG00000029703
Gcc1	8	-1.63351	3.13458e-05	-1.62008	0.00372265	-1.70344	0.001074	-0.352839	1	ENSMUSG00000029708
Pcolce	9	-2.7924	6.00899e-10	-1.62767	0.000693502	-1.4524	0.196975	-0.268443	1	ENSMUSG00000029718
Mepce	8	-1.01475	0.0112934	-1.0548	0.0628805	-0.97648	0.117319	-0.466828	1	ENSMUSG00000029726
Mcm7	5	1.58382	8.56034e-16	1.06262	0.038909	0.95072	0.0855136	0.392802	1	ENSMUSG00000029730
Cald1	4	-3.73358	9.79828e-18	-2.58429	6.67112e-06	-2.45372	0.0029599	-0.427253	1	ENSMUSG00000029761
Plxna4	9	-3.86675	3.80847e-24	-1.97278	0.00276965	-2.46026	0.000222365	-0.15084	1	ENSMUSG00000029765
Calu	4	-1.28581	5.01751e-05	-0.920189	0.432805	-0.83828	0.977528	-0.0762323	1	ENSMUSG00000029767
Adcyap1r1	9	-3.07307	8.03044e-16	-1.59855	0.000334222	-1.88248	0.0274267	-0.241454	1	ENSMUSG00000029778
Fkbp9	9	-2.8821	1.56876e-23	-1.75002	0.000452119	-1.58285	0.0697656	-0.216676	1	ENSMUSG00000029781
Abcg2	9	-2.07794	5.59681e-12	-1.23601	0.310964	-1.58339	0.00110399	-0.0644617	1	ENSMUSG00000029802
Herc3	1	1.01098	0.00545253	0.714606	1	0.686619	1	0.214992	1	ENSMUSG00000029804
Tmem176b	4	-1.64261	0.000100199	-0.748229	1	-0.945626	1	-0.292174	1	ENSMUSG00000029810
Igf2bp3	1	2.81252	1.48459e-13	-0.00592223	1	1.35847	0.942199	-0.233631	1	ENSMUSG00000029814
Svopl	4	-8.59453	3.41464e-10	-4.21377	0.000340279	-3.2118	0.0809298	-1.3774	1	ENSMUSG00000029830
Cbx3	1	0.87865	0.0100052	0.43705	1	0.471336	1	0.0372776	1	ENSMUSG00000029836
Slc23a4	6	1.35643	0.12151	2.02054	0.00930644	1.85903	0.00117883	1.17731	1	ENSMUSG00000029847
Tcaf2	3	-2.04495	2.17204e-17	-0.970608	0.542635	-0.669351	1	0.0342553	1	ENSMUSG00000029851
Ccdc184	8	-1.33528	0.0307767	-0.943073	1	-1.0997	0.371841	-0.650675	1	ENSMUSG00000029875
Mad2l1	5	1.56044	0.00493932	1.24105	0.507714	1.01941	1	0.317063	1	ENSMUSG00000029910
Prdm5	4	-1.65231	0.00223726	-1.24909	0.687572	-1.61947	0.0848334	-0.284614	1	ENSMUSG00000029913
Clec5a	6	2.67928	5.76768e-15	3.31021	9.88136e-13	2.41728	0.00102417	0.504702	1	ENSMUSG00000029915
Rab19	5	1.28092	0.0103555	1.19158	0.229937	1.08402	0.209998	0.377878	1	ENSMUSG00000029923
Pcyox1	3	-1.31011	8.6304e-05	-0.693758	1	-0.684877	1	-0.0680632	1	ENSMUSG00000029998
Reg3g	6	7.95775	7.31374e-55	9.01402	8.64877e-154	6.96243	2.20071e-08	3.26726	1	ENSMUSG00000030017
Prickle2	4	-3.55229	2.79835e-09	-2.7796	6.76167e-05	-2.24713	0.0794623	-0.382566	1	ENSMUSG00000030020
Adamts9	8	-3.4867	1.42832e-09	-2.86246	1.25389e-06	-2.26694	0.0148786	-0.294699	1	ENSMUSG00000030022
Gxylt2	4	-2.4241	7.25545e-05	-1.56139	0.0256876	-1.43558	0.547402	-0.433488	1	ENSMUSG00000030074
Plxna1	4	-1.06069	0.0485409	-0.794292	1	-0.773967	1	-0.175107	1	ENSMUSG00000030084
Slc41a3	9	-1.25648	0.00427367	-0.52556	1	-0.787922	1	-0.25318	1	ENSMUSG00000030089
Nup210	1	1.65767	8.51554e-12	0.866985	0.174414	1.1	0.00802548	0.149296	1	ENSMUSG00000030091
Tmem43	4	-1.32735	8.71856e-06	-1.22318	0.0147777	-1.0491	0.322772	-0.217433	1	ENSMUSG00000030095
Usp18	1	2.14574	4.39136e-08	0.382283	1	0.967617	1	0.000699652	1	ENSMUSG00000030107
A2m	6	6.46904	0.00410728	6.23892	0.0489988	0.422284	1	-0.701653	1	ENSMUSG00000030111
Mfap5	9	-3.24008	4.0836e-12	-2.1704	1.39269e-10	-1.8485	0.0321633	-0.518599	1	ENSMUSG00000030116
Ptms	4	-0.995933	0.0105439	-0.764329	1	-0.63064	1	-0.195317	1	ENSMUSG00000030122
Plxnd1	8	-1.56289	1.47619e-05	-1.35388	0.035176	-1.28367	0.141306	-0.499815	1	ENSMUSG00000030123
Lag3	1	1.54393	0.000191136	0.748277	1	1.46649	0.0171855	-0.253912	1	ENSMUSG00000030124
Clec4e	6	3.77683	9.82961e-120	4.39838	5.13692e-85	3.28124	1.1515e-13	1.9723	1	ENSMUSG00000030142
Clec4d	6	2.68922	8.86798e-14	3.683	4.67038e-36	2.50497	0.00313742	1.78538	1	ENSMUSG00000030144
Clec2d	1	0.781967	0.0475097	0.448303	1	0.479365	1	0.0637003	1	ENSMUSG00000030157
Olr1	7	2.40841	3.70059e-08	3.29619	3.21752e-13	2.98525	1.90914e-08	1.52029	1	ENSMUSG00000030162
Klrc1	1	3.34588	2.87945e-30	0.466402	1	1.93276	0.036196	-0.154055	1	ENSMUSG00000030167
Wnt5b	4	-4.75521	1.33936e-12	-2.75721	0.00450046	-1.93557	0.470788	-0.626737	1	ENSMUSG00000030170
Klra2	6	2.06809	1.83373e-12	2.23373	7.80814e-11	1.53529	0.0153624	0.305799	1	ENSMUSG00000030187
Magohb	5	1.28197	0.000635118	1.07634	0.115783	1.11338	0.133433	0.283621	1	ENSMUSG00000030188
Etv6	1	1.63131	1.31476e-15	0.596743	1	0.97999	0.305903	0.171739	1	ENSMUSG00000030199
Emp1	9	-2.01391	8.08423e-09	-1.51958	0.00370735	-1.46751	0.0114164	-0.146467	1	ENSMUSG00000030208
Mgp	9	-2.21852	1.80312e-07	-1.21702	0.110243	-1.20499	0.432158	-0.352917	1	ENSMUSG00000030218
Arhgdib	1	2.00209	4.14803e-12	1.27094	0.000377529	1.16623	0.00814099	0.24445	1	ENSMUSG00000030220
Rerg	4	-4.87602	2.31094e-12	-3.22783	0.000935893	-3.53536	0.00519336	-0.16583	1	ENSMUSG00000030222
Dera	5	1.27462	0.00295916	1.09185	0.267533	0.791674	1	0.310571	1	ENSMUSG00000030225
Aebp2	1	1.4593	1.13e-12	0.385177	1	0.849276	0.674932	0.0255848	1	ENSMUSG00000030232
Ldhb	2	-1.47973	0.000572137	-0.553053	1	-1.37948	0.0244192	-0.825033	1	ENSMUSG00000030246
Kcnj8	8	-3.36065	3.46144e-07	-2.98547	1.60651e-07	-2.76012	7.20877e-05	-0.29795	1	ENSMUSG00000030247
Abcc9	8	-3.70054	1.57619e-17	-3.14017	8.87558e-15	-2.67247	0.001384	-0.424512	1	ENSMUSG00000030249
Rad18	1	1.01198	0.0329913	0.560349	1	0.49698	1	0.146729	1	ENSMUSG00000030254
Sspn	9	-3.38729	1.38107e-33	-1.96333	6.3759e-05	-1.77285	0.110645	-0.507023	1	ENSMUSG00000030255
Srgap3	9	-1.68223	0.000158485	-0.750194	1	-0.739361	1	-0.136241	1	ENSMUSG00000030257
Rassf8	9	-3.18444	3.62036e-19	-1.88411	0.000649183	-1.88461	0.0281113	-0.277227	1	ENSMUSG00000030259
Bcat1	1	2.8783	9.64372e-18	0.813754	1	1.60427	0.190984	0.710356	1	ENSMUSG00000030268
Camk1	4	-1.90444	3.34414e-05	-1.05177	0.714772	-1.1839	0.518668	-0.288049	1	ENSMUSG00000030272
St8sia1	1	2.53914	6.40616e-08	1.26356	0.298357	1.50462	0.145956	0.293578	1	ENSMUSG00000030283
Creld1	8	-1.14168	0.00600499	-1.15202	0.0646189	-1.07829	0.239181	-0.348939	1	ENSMUSG00000030284
Far2	5	2.03841	4.09366e-06	1.67615	0.0865326	1.99949	0.000129094	0.778595	1	ENSMUSG00000030303
Tmtc1	4	-3.77562	2.38028e-12	-2.67522	4.79103e-06	-2.50838	0.00641297	-0.412348	1	ENSMUSG00000030306
Slc6a11	4	-5.50652	1.49767e-11	-3.63653	5.99862e-06	-4.22195	0.000123976	-0.483794	1	ENSMUSG00000030307
Caprin2	8	-1.76418	4.60998e-05	-1.54412	0.0106692	-1.20496	0.203574	-0.478837	1	ENSMUSG00000030309
Ift122	4	-2.12949	1.96265e-08	-1.53409	0.0300352	-1.34682	0.182861	-0.358022	1	ENSMUSG00000030323
Klrb1c	2	-1.62716	0.00582307	-0.295139	1	-1.07101	0.776604	-0.0416426	1	ENSMUSG00000030325
Pianp	4	-2.67512	2.9096e-06	-1.54129	0.232254	-1.2531	0.833547	-0.748474	1	ENSMUSG00000030329
Vamp1	2	-1.35213	0.000581401	-0.919844	0.764179	-0.846003	1	-0.59505	1	ENSMUSG00000030337
Rad51ap1	5	1.39344	0.0109787	1.31695	0.254641	0.92028	1	0.539089	1	ENSMUSG00000030346
Tspan11	4	-2.79622	7.12117e-05	-1.68423	0.258729	-1.51483	0.559233	0.255157	1	ENSMUSG00000030351
Tspan9	9	-3.52811	2.77897e-14	-2.33995	0.000148337	-2.1891	0.0052145	-0.397044	1	ENSMUSG00000030352
Clec2i	1	2.33028	1.49727e-14	0.36881	1	1.21948	0.536203	-0.149242	1	ENSMUSG00000030365
Rtn2	4	-3.06272	6.02335e-08	-1.40346	0.766852	-1.91156	0.0401696	-0.50269	1	ENSMUSG00000030401
Vasp	5	1.08491	8.15882e-11	1.04656	0.000425442	0.83218	0.473362	0.25497	1	ENSMUSG00000030403
Dmpk	4	-2.9817	1.64858e-10	-2.18215	0.000256523	-1.62497	0.117248	-0.738661	1	ENSMUSG00000030409
Dmwd	4	-2.29075	1.28298e-09	-1.71067	0.00681953	-1.81081	0.00715197	-0.334796	1	ENSMUSG00000030410
Nova2	8	-4.02973	2.25711e-07	-3.22284	1.83238e-06	-3.99859	9.18371e-06	-0.51924	1	ENSMUSG00000030411
Pglyrp1	6	1.46148	0.00142231	1.62764	0.012168	1.41071	0.0766694	0.741718	1	ENSMUSG00000030413
Pdcd5	5	1.06824	0.000750817	0.739909	1	0.580868	1	0.347715	1	ENSMUSG00000030417
Lilra6	7	0.234503	1	1.80889	0.00600711	0.870726	1	0.572665	1	ENSMUSG00000030427
Psd3	3	-1.64539	6.81851e-23	-0.72464	1	-0.722676	1	0.0031425	1	ENSMUSG00000030465
Siglece	6	1.53602	0.00450691	2.28295	1.82463e-08	1.53007	0.0005718	0.588574	1	ENSMUSG00000030474
Kctd15	9	-3.54321	8.6663e-16	-1.7558	0.00655123	-1.93893	0.0213909	-0.427703	1	ENSMUSG00000030499
Snrpa1	5	1.15069	4.48906e-05	0.818399	0.655086	0.709826	1	0.262703	1	ENSMUSG00000030512
Pcsk6	9	-5.27959	9.21508e-24	-2.97662	5.58843e-06	-2.95947	0.001159	-0.364677	1	ENSMUSG00000030513
Tjp1	9	-1.62976	2.31129e-09	-1.03711	0.194129	-1.09944	0.0391099	-0.132094	1	ENSMUSG00000030516
Blm	5	1.46858	3.19857e-06	0.845257	1	1.02562	0.250628	0.319536	1	ENSMUSG00000030528
Furin	1	1.40584	0.00028881	0.506151	1	0.824993	1	-0.0832461	1	ENSMUSG00000030530
Nr2f2	9	-2.0191	2.54729e-12	-1.08593	0.17003	-1.29558	0.0165792	-0.116908	1	ENSMUSG00000030551
Synm	9	-4.13913	8.5526e-20	-2.449	2.60923e-05	-2.33627	0.00886637	-0.482237	1	ENSMUSG00000030554
Ttc23	9	-1.78444	3.85224e-06	-0.885654	1	-1.08491	0.235109	-0.151175	1	ENSMUSG00000030555
Nox4	9	-3.00009	6.05401e-05	-1.11496	0.629654	-1.20915	0.678109	0.229326	1	ENSMUSG00000030562
Tyrobp	6	1.02947	0.00588582	1.49136	1.10291e-08	0.975168	0.331687	0.34427	1	ENSMUSG00000030579
Nfkbib	1	0.870689	0.0296615	0.54607	1	0.566502	1	-0.0426944	1	ENSMUSG00000030595
Fbxo17	4	-2.05527	0.000970637	-1.5987	0.058665	-1.36223	0.689558	-0.196904	1	ENSMUSG00000030598
Mfge8	4	-2.59142	2.27727e-10	-1.93316	0.00168142	-1.54565	0.116616	-0.40076	1	ENSMUSG00000030605
Fah	4	-1.46811	0.00204686	-1.29632	0.104321	-1.14878	0.856281	-0.402664	1	ENSMUSG00000030630
Rab30	4	-1.68631	2.40479e-05	-1.13779	0.755219	-0.906366	1	-0.166306	1	ENSMUSG00000030643
Art2b	1	2.94882	6.89132e-07	2.21139	0.000209826	1.95882	0.0467938	0.201063	1	ENSMUSG00000030651
Arl6ip1	5	0.988847	0.00014501	0.578142	1	0.422194	1	0.0143574	1	ENSMUSG00000030654
Calca	2	-3.01698	5.64058e-08	-1.79616	0.00381408	-1.77978	0.0503693	-0.945244	1	ENSMUSG00000030669
Kif22	5	1.78234	8.11051e-06	1.51442	0.0868788	1.26225	0.109381	0.545884	1	ENSMUSG00000030677
Aldoa	5	1.05149	0.00215173	0.681429	1	0.441436	1	0.293571	1	ENSMUSG00000030695
Plekhb1	8	-1.89033	0.00391608	-1.93879	0.036471	-1.67027	0.0472279	-0.994663	1	ENSMUSG00000030701
Coro1a	1	2.3346	7.28521e-23	1.48412	1.42486e-08	1.42831	0.000552293	0.199839	1	ENSMUSG00000030707
Nupr1	3	-1.26405	0.00181113	-0.34847	1	-0.780768	1	-0.121214	1	ENSMUSG00000030717
Slco2b1	9	-2.95974	1.03718e-09	-1.97656	0.0027553	-1.85375	0.0290254	-0.13187	1	ENSMUSG00000030737
Lat	1	2.90299	1.17864e-25	1.6616	7.69224e-09	1.71187	0.00388574	0.0846963	1	ENSMUSG00000030742
Parva	9	-1.83707	2.58603e-09	-1.21528	0.0816948	-1.08627	0.360584	-0.134558	1	ENSMUSG00000030770
Dkk3	4	-4.32028	4.63796e-17	-2.77295	1.25e-05	-2.46537	0.0191853	-0.523759	1	ENSMUSG00000030772
Trat1	1	2.66344	3.36699e-10	1.55671	0.0246288	1.46808	0.000836442	0.159794	1	ENSMUSG00000030775
Tgfb1i1	4	-4.41891	2.69004e-16	-3.28735	6.30454e-11	-2.73196	0.000534198	-0.635487	1	ENSMUSG00000030782
Itgam	7	0.437352	1	1.35656	0.000293099	0.900382	0.574783	0.683571	1	ENSMUSG00000030786
Lyve1	9	-3.80262	1.15857e-50	-1.09018	0.182261	-1.95847	0.0149111	0.172029	1	ENSMUSG00000030787
Adm	2	-1.57135	0.000276917	-0.67279	1	-1.21754	0.0663999	-0.247288	1	ENSMUSG00000030790
Tead2	9	-1.99816	5.9615e-07	-0.858651	1	-1.05905	0.451939	-0.154652	1	ENSMUSG00000030796
Stx1b	9	-3.04059	7.25295e-15	-2.02128	1.22549e-05	-2.10047	0.000463008	-0.492793	1	ENSMUSG00000030806
Itgal	1	1.41225	5.38434e-09	0.869539	0.288225	0.85032	0.417129	0.141465	1	ENSMUSG00000030830
Bag3	8	-1.2319	0.0136507	-1.04151	0.50632	-0.994992	0.372395	-0.19375	1	ENSMUSG00000030847
Fgfr2	3	-1.77389	4.73158e-07	-1.00206	0.6445	-0.875641	1	0.0402476	1	ENSMUSG00000030849
Tacc2	3	-1.5066	4.80104e-08	-0.934509	0.194679	-0.920062	0.265497	-0.02899	1	ENSMUSG00000030852
Ptpn5	9	-1.93343	0.00045068	-1.25293	0.258057	-0.70421	1	0.251516	1	ENSMUSG00000030854
Acadsb	9	-1.60407	5.56199e-06	-0.974483	0.473039	-1.04926	0.460169	-0.151952	1	ENSMUSG00000030861
Cpxm2	4	-5.14511	4.2066e-07	-3.62528	0.000105236	-3.4184	0.000870907	-0.750013	1	ENSMUSG00000030862
Chp2	3	-3.19727	2.75917e-07	-2.05154	0.0161536	-2.06414	0.00765231	-0.673032	1	ENSMUSG00000030865
Trim30a	1	0.995611	0.00144467	0.697464	1	0.654544	1	0.132377	1	ENSMUSG00000030921
Chst15	4	-2.02181	0.000142247	-0.991224	1	-1.11594	0.965661	-0.149724	1	ENSMUSG00000030930
Oat	9	-0.94322	0.0295317	-0.660805	1	-0.665257	1	-0.0399615	1	ENSMUSG00000030934
Rrm1	5	1.17633	1.94907e-06	0.636573	1	0.591212	1	0.129768	1	ENSMUSG00000030978
Mki67	5	1.68565	9.92342e-08	1.31704	0.0423717	1.21271	0.063181	0.505169	1	ENSMUSG00000031004
St5	4	-1.82571	4.88021e-07	-1.1823	0.334836	-1.10966	0.516558	-0.237447	1	ENSMUSG00000031024
Mrgprf	9	-3.2772	8.42882e-09	-2.50799	3.98205e-05	-2.04897	0.0750485	-0.263305	1	ENSMUSG00000031070
Ano1	3	-1.91544	3.59115e-05	-1.19422	0.263812	-0.79101	0.9015	0.344835	1	ENSMUSG00000031075
Smarca1	4	-3.97965	1.60271e-10	-2.64596	0.000291582	-2.39068	0.0472638	-0.621304	1	ENSMUSG00000031099
Sash3	1	1.92004	7.46276e-14	1.16489	0.0530562	1.08035	0.00538062	0.359257	1	ENSMUSG00000031101
Stk26	1	1.53888	0.00128993	0.576531	1	0.885509	0.680765	0.0817471	1	ENSMUSG00000031112
Cd40lg	1	1.72305	0.00209558	-0.0523987	1	1.07349	0.730955	-0.0487609	1	ENSMUSG00000031132
Syp	4	-2.50813	1.17781e-07	-1.87289	0.00207974	-1.64639	0.0144526	-0.278897	1	ENSMUSG00000031144
Magix	8	-3.68682	8.2934e-09	-4.59733	1.45164e-08	-2.68442	0.411854	-0.78992	1	ENSMUSG00000031147
Pim2	1	1.53733	1.48897e-06	0.293575	1	0.96452	1	0.0551347	1	ENSMUSG00000031155
Was	1	1.63949	1.41682e-06	1.02356	0.0280797	0.983542	0.203615	0.13082	1	ENSMUSG00000031165
Porcn	4	-2.40922	5.98089e-05	-2.20257	0.0117048	-1.58332	0.18674	-0.325056	1	ENSMUSG00000031169
Aff2	4	-3.65402	1.48e-07	-2.29177	0.021575	-1.50564	0.924914	-0.336419	1	ENSMUSG00000031189
Ophn1	9	-2.35884	3.93181e-19	-1.45183	1.85129e-06	-1.28392	0.168719	-0.229353	1	ENSMUSG00000031214
Stard8	9	-2.48973	2.16952e-14	-1.63708	0.00608944	-1.7803	0.00715197	-0.361049	1	ENSMUSG00000031216
Magee1	4	-1.30936	0.0124804	-1.43887	0.0535883	-1.02914	0.951934	-0.329365	1	ENSMUSG00000031227
Itm2a	4	-1.60178	0.00183988	-0.968226	0.825449	-1.39483	0.132332	-0.212231	1	ENSMUSG00000031239
Srpx2	4	-4.56965	2.26142e-15	-2.81566	0.00035383	-2.44777	0.0375335	-0.147897	1	ENSMUSG00000031253
Nox1	7	0.687418	1	2.36451	0.000368594	1.86678	0.00765231	0.656534	1	ENSMUSG00000031257
Cenpi	5	1.77558	0.000411283	1.21122	0.487591	1.19488	0.406797	0.241865	1	ENSMUSG00000031262
Col4a6	4	-6.02096	9.01185e-24	-4.01894	5.60049e-08	-3.54257	0.00402476	-0.67753	1	ENSMUSG00000031273
Col4a5	9	-5.42659	3.01023e-28	-3.13034	2.62625e-06	-3.0261	0.00310315	-0.581032	1	ENSMUSG00000031274
Chrdl1	2	-2.91757	6.41102e-08	-2.02188	9.23391e-05	-1.43466	0.427849	-0.95383	1	ENSMUSG00000031283
Lrch2	4	-4.50193	2.84678e-14	-3.00584	1.68034e-06	-2.48975	0.00833305	-0.379591	1	ENSMUSG00000031290
Cdkl5	4	-1.29457	0.0267211	-0.407086	1	-0.791524	1	0.025801	1	ENSMUSG00000031292
Adgrg2	9	-3.40788	6.52486e-07	-2.49923	0.000302889	-2.56001	0.000308805	-0.214161	1	ENSMUSG00000031298
Il2rg	1	1.09857	0.00428375	0.33718	1	0.556982	1	-0.147444	1	ENSMUSG00000031304
Gpm6b	4	-1.86924	4.81751e-07	-1.20821	0.206753	-1.43816	0.17318	-0.367673	1	ENSMUSG00000031342
Gabra3	9	-2.88772	7.22192e-08	-2.16411	5.31251e-05	-1.60981	0.197662	-0.543373	1	ENSMUSG00000031343
Nsdhl	5	1.22225	0.023362	0.724789	1	0.784525	1	0.296517	1	ENSMUSG00000031349
Hccs	1	1.0725	0.000455589	0.535355	1	0.712271	1	0.0594979	1	ENSMUSG00000031352
Arhgap6	4	-2.04125	0.00119331	-1.40851	0.108947	-1.16026	0.657518	-0.19713	1	ENSMUSG00000031355
Bgn	4	-2.56791	1.3904e-08	-1.74736	0.0118216	-1.54189	0.187293	-0.175841	1	ENSMUSG00000031375
Vegfd	2	-2.39928	0.000106202	-1.58405	0.130398	-1.49337	0.22023	-0.485827	1	ENSMUSG00000031380
Plxna3	9	-2.17208	4.65502e-08	-1.43065	0.00272127	-1.38456	0.0240098	-0.27481	1	ENSMUSG00000031398
Dkc1	5	0.981134	0.0240346	0.596053	1	0.585094	1	0.321144	1	ENSMUSG00000031403
Nxf7	4	-4.13509	4.68976e-05	-2.91149	0.0627628	-3.08493	0.164585	-0.402737	1	ENSMUSG00000031410
Psmd10	5	1.17071	0.0137863	1.09354	0.133628	0.84267	0.855119	0.358267	1	ENSMUSG00000031429
Tsc22d3	2	-1.05948	1.00785e-05	-0.679357	1	-0.739734	1	-0.352151	1	ENSMUSG00000031431
Prps1	1	1.19797	1.13234e-06	0.250438	1	0.592175	1	0.126044	1	ENSMUSG00000031432
F10	6	3.93592	7.84876e-52	4.0297	8.88736e-46	3.42663	1.88931e-09	1.46192	1	ENSMUSG00000031444
Gas6	3	-1.37036	0.0060016	-0.598777	1	-0.373063	1	0.173354	1	ENSMUSG00000031451
Angpt2	4	-1.80164	0.0102556	-1.43729	0.352457	-1.33852	0.475632	-0.355039	1	ENSMUSG00000031465
Thsd1	8	-4.37923	3.70059e-08	-3.48319	2.06963e-08	-2.62461	0.0289276	-0.754185	1	ENSMUSG00000031480
Adgra2	4	-2.80834	3.65906e-09	-2.14278	0.000820166	-1.75286	0.154446	-0.301082	1	ENSMUSG00000031486
Ggn	8	-1.49186	0.0415234	-1.76544	0.00157391	-1.06914	0.359428	-0.621916	1	ENSMUSG00000031493
Cd209a	2	-5.85837	4.76613e-30	-2.88965	0.000201573	-2.73277	0.0037445	-1.57322	1	ENSMUSG00000031494
Col4a1	4	-2.51415	7.90562e-10	-1.9468	0.00171929	-1.83154	0.0149476	-0.0349844	1	ENSMUSG00000031502
Col4a2	8	-2.5485	1.72334e-11	-1.96873	0.000402748	-1.88564	0.0054947	-0.115196	1	ENSMUSG00000031503
Vegfc	8	-2.6287	3.61152e-18	-2.18364	2.95667e-06	-1.78784	0.0012564	-0.466164	1	ENSMUSG00000031520
Dlc1	9	-3.86135	6.18452e-17	-2.63766	8.68867e-06	-2.32494	0.0101057	-0.346174	1	ENSMUSG00000031523
Plat	9	-2.09023	6.74947e-09	-1.48285	0.00615667	-1.28534	0.188283	-0.439559	1	ENSMUSG00000031538
Ank1	8	-1.62376	0.0250472	-0.927437	1	-1.49829	0.20506	-0.271743	1	ENSMUSG00000031543
Sfrp1	4	-1.29139	0.0340214	-0.933202	0.93796	-1.04732	0.450087	0.314918	1	ENSMUSG00000031548
Ido1	5	6.42549	2.08528e-66	4.24592	6.8019e-22	4.38809	7.91442e-05	-0.0330676	1	ENSMUSG00000031551
Slit2	2	-1.73259	0.0057332	-0.650586	1	-0.893207	1	-0.390397	1	ENSMUSG00000031558
Tenm3	9	-4.13554	2.9492e-25	-2.48743	4.37613e-06	-2.48114	0.00186265	0.0379484	1	ENSMUSG00000031561
Wwc2	9	-2.30487	3.77519e-13	-1.56601	1.05684e-05	-1.45821	0.00451133	-0.299191	1	ENSMUSG00000031563
Fgfr1	9	-3.13097	6.37836e-18	-1.8781	0.00255574	-1.82669	0.0260951	-0.30186	1	ENSMUSG00000031565
Gsr	6	1.59496	4.27629e-05	1.93122	4.96345e-05	1.39675	0.0400575	0.757693	1	ENSMUSG00000031584
Rbpms	4	-2.57157	4.68354e-12	-1.73479	0.00231346	-2.00029	0.000860581	-0.488616	1	ENSMUSG00000031586
Slc7a2	1	1.73744	0.00108943	0.121609	1	0.564451	1	-0.553758	1	ENSMUSG00000031596
Sap30	5	0.944674	0.0189725	0.631266	1	0.847764	0.343809	0.0833942	1	ENSMUSG00000031609
Hpgd	3	-2.05662	9.90967e-06	-1.12488	1	-1.40911	0.0891798	0.0457618	1	ENSMUSG00000031613
Ednra	4	-4.02985	2.7385e-14	-2.70666	0.000127483	-2.388	0.0298003	-0.170062	1	ENSMUSG00000031616
Isx	6	3.0834	1.21105e-05	3.13474	0.00284463	2.12639	0.504367	2.40284	1	ENSMUSG00000031621
Sorbs2	3	-1.97907	5.21326e-10	-0.962251	1	-0.499885	1	0.0111008	1	ENSMUSG00000031626
Casp3	5	1.72762	2.32801e-10	0.70356	1	0.820879	1	0.190959	1	ENSMUSG00000031628
Pdlim3	4	-5.64888	3.80661e-21	-3.90853	3.83159e-09	-3.13149	0.00943428	-0.792921	1	ENSMUSG00000031636
Mfap3l	9	-2.21685	1.88495e-06	-1.13061	1	-1.74836	0.000141437	0.00411318	1	ENSMUSG00000031647
Nkd1	8	-3.29891	2.00553e-15	-2.24771	9.17087e-05	-2.76578	7.00785e-06	-1.06605	1	ENSMUSG00000031661
Sall1	4	-6.13632	4.4875e-06	-4.69764	2.29982e-06	-3.48996	0.0494535	-0.730117	1	ENSMUSG00000031665
Gins3	1	1.21677	0.0109619	0.738128	1	0.482968	1	-0.297483	1	ENSMUSG00000031669
Cdh11	4	-3.03965	1.37985e-07	-2.06616	0.0036889	-1.75016	0.204122	-0.194611	1	ENSMUSG00000031673
Gpt2	3	-1.05916	0.0291723	-0.60932	1	-0.718094	1	0.251014	1	ENSMUSG00000031700
Hp	6	4.39149	1.43952e-35	5.39528	7.26849e-30	3.50392	1.6383e-06	2.20358	1	ENSMUSG00000031722
Mmp2	4	-2.81129	5.51985e-10	-2.01767	0.0010533	-1.78423	0.0530192	-0.311338	1	ENSMUSG00000031740
Gnao1	4	-2.92976	4.20919e-14	-2.38812	5.22552e-06	-1.87468	0.015994	-0.418731	1	ENSMUSG00000031748
St3gal2	4	-1.95529	2.53342e-09	-1.4331	0.0214913	-1.4532	0.0738637	-0.298772	1	ENSMUSG00000031749
Il34	4	-2.62783	0.000166424	-2.79838	9.66739e-05	-1.93844	0.0705097	-0.123501	1	ENSMUSG00000031750
Bbs2	4	-1.61178	2.67993e-05	-1.09653	0.370326	-1.01996	0.832429	-0.346054	1	ENSMUSG00000031755
Cenpn	5	1.16898	0.00472843	0.794311	1	0.645818	1	0.285819	1	ENSMUSG00000031756
Mt1	3	-1.40437	0.000180252	-0.591989	1	-0.319112	1	0.210088	1	ENSMUSG00000031765
Cntnap4	4	-5.52307	0.000575853	-7.30357	0.000648591	-3.37761	0.58024	-0.949599	1	ENSMUSG00000031772
Ciapin1	5	1.55541	4.71729e-19	1.08508	0.00289393	1.04072	0.0238138	0.251013	1	ENSMUSG00000031781
Adgrg1	3	-1.79115	1.68e-06	-0.931893	0.922295	-0.909831	1	-0.207638	1	ENSMUSG00000031785
Kifc3	3	-1.33019	0.00236818	-0.74114	1	-0.951953	0.843744	0.101643	1	ENSMUSG00000031788
Tmem38a	4	-3.20312	1.22708e-12	-1.30517	0.865479	-1.78983	0.0886306	-0.584288	1	ENSMUSG00000031791
Jak3	1	2.01695	2.55559e-23	0.991497	0.104269	1.25247	0.0402766	0.0770578	1	ENSMUSG00000031805
Slc27a1	3	-1.58729	1.0569e-11	-0.840115	0.7	-0.725843	1	-0.189709	1	ENSMUSG00000031808
Gins2	5	1.54673	4.96522e-05	1.15633	0.184854	1.03643	0.475514	0.37997	1	ENSMUSG00000031821
Crispld2	4	-3.1515	1.71193e-19	-2.38308	1.87136e-06	-2.25019	0.00453133	-0.42027	1	ENSMUSG00000031825
Cotl1	1	1.28414	0.0013075	0.83608	0.784847	0.789863	1	-0.000523586	1	ENSMUSG00000031827
Ifi30	5	0.911919	0.00764176	0.790754	0.630012	0.749847	0.388371	0.0562363	1	ENSMUSG00000031838
Cdh13	9	-5.32377	4.70809e-18	-3.41919	2.19904e-10	-3.25529	0.000222365	-0.510974	1	ENSMUSG00000031841
Lsm4	5	1.29591	1.25928e-07	1.05652	0.0423355	0.875732	0.822483	0.218398	1	ENSMUSG00000031848
Cdh5	9	-4.57648	7.34487e-16	-3.56147	1.60376e-15	-3.12623	0.00052576	-0.574592	1	ENSMUSG00000031871
Bean1	4	-6.29893	1.34095e-11	-2.75465	0.00413426	-3.86912	0.00641297	-0.41433	1	ENSMUSG00000031872
Cmtm3	9	-1.68368	3.33049e-06	-1.11219	0.180334	-1.28194	0.150954	-0.444448	1	ENSMUSG00000031875
Ces2g	3	-2.00915	0.00316023	-1.2005	0.270921	-1.12657	0.242261	-0.0664777	1	ENSMUSG00000031877
Cbfb	1	1.07614	1.56431e-05	0.5445	1	0.536471	1	0.122506	1	ENSMUSG00000031885
Psmb10	5	1.81324	4.89775e-29	1.67879	2.02916e-12	1.33897	0.0429307	0.391475	1	ENSMUSG00000031897
Nfatc3	1	0.943187	0.00514861	0.328628	1	0.593382	1	0.231318	1	ENSMUSG00000031902
Izumo1r	6	2.52122	5.57284e-10	3.37154	6.68833e-30	1.75232	0.000576835	0.659943	1	ENSMUSG00000031933
Kars	5	1.11151	3.06345e-07	0.782373	0.953144	0.771909	1	0.278076	1	ENSMUSG00000031948
Tmem231	4	-1.77613	0.000320847	-1.14148	0.592713	-0.866568	1	-0.347565	1	ENSMUSG00000031951
Bcar1	3	-1.10179	0.0314628	-0.557984	1	-0.800695	1	-0.193922	1	ENSMUSG00000031955
Agt	4	-5.08783	3.36848e-17	-4.20091	6.88674e-08	-3.56963	0.000118696	-0.67202	1	ENSMUSG00000031980
2310022B05Rik	4	-2.25051	5.97495e-08	-1.62017	0.0226579	-1.67977	0.033589	-0.294835	1	ENSMUSG00000031983
Jam3	4	-3.74879	1.342e-15	-2.8416	7.78326e-05	-2.34312	0.0635639	-0.22038	1	ENSMUSG00000031990
Aplp2	4	-1.3727	9.44896e-06	-1.18011	0.0167252	-1.06759	0.0678786	-0.187453	1	ENSMUSG00000031996
Trpc6	8	-4.7084	6.61967e-05	-4.73626	0.000694151	-2.90576	0.0522635	-1.03771	1	ENSMUSG00000031997
Pdgfd	4	-4.76588	3.77857e-15	-3.44458	2.83083e-09	-2.45612	0.105441	-0.888082	1	ENSMUSG00000032006
Sesn3	1	2.13188	2.77818e-26	0.631789	1	1.57398	0.000368764	0.0881389	1	ENSMUSG00000032009
Usp2	9	-2.50453	1.19333e-11	-1.55785	0.0342128	-1.31247	0.405683	-0.45368	1	ENSMUSG00000032010
Thy1	1	1.58112	4.04241e-05	0.325596	1	0.674431	1	-0.298953	1	ENSMUSG00000032011
Oaf	4	-2.02849	1.98609e-05	-1.53234	0.0971644	-1.42173	0.192365	-0.189719	1	ENSMUSG00000032014
Crtam	1	2.2463	2.61977e-09	0.138278	1	1.85545	0.0029203	-0.129104	1	ENSMUSG00000032021
Clmp	4	-3.2183	1.52319e-13	-2.33514	1.5314e-05	-2.02748	0.0325495	-0.25855	1	ENSMUSG00000032024
Nxpe2	3	-1.88539	0.000441175	-0.706525	1	0.588293	1	0.684794	1	ENSMUSG00000032028
Dcps	1	0.924572	0.00971492	0.548789	1	0.45023	1	0.0694948	1	ENSMUSG00000032040
Cryab	8	-3.0929	8.13666e-13	-2.14949	0.00159339	-2.30351	5.44886e-06	-0.524704	1	ENSMUSG00000032060
Dixdc1	9	-3.09964	3.88088e-11	-1.77536	0.103812	-2.13536	0.0408382	-0.60278	1	ENSMUSG00000032064
Plet1	6	0.82898	1	2.31352	0.000120419	1.04829	1	0.387494	1	ENSMUSG00000032068
Bace1	9	-1.80371	1.20668e-10	-1.13101	0.0256717	-1.04144	0.37166	-0.231376	1	ENSMUSG00000032086
Mpzl2	5	1.35567	0.0454694	0.861158	1	1.37	0.437727	0.662324	1	ENSMUSG00000032092
Cd3e	1	2.54118	1.31888e-24	1.49209	1.81285e-12	1.79347	5.29781e-07	-0.0218767	1	ENSMUSG00000032093
Cd3d	1	3.24568	8.66133e-33	1.8969	5.62022e-12	2.27573	2.04063e-06	-0.0798882	1	ENSMUSG00000032094
Fez1	2	-3.47162	9.04169e-19	-1.9232	0.00379883	-1.86244	0.0678973	-0.61961	1	ENSMUSG00000032118
Robo4	9	-5.20528	5.29331e-17	-3.69812	9.02626e-15	-3.19255	0.000279286	-0.598045	1	ENSMUSG00000032125
Abcg4	4	-4.34339	6.55386e-09	-3.23879	0.00576457	-2.56231	0.366237	-0.938275	1	ENSMUSG00000032131
Mcam	8	-3.84643	2.5621e-23	-3.23442	1.66673e-09	-2.88066	5.42072e-05	-0.677369	1	ENSMUSG00000032135
Pde4a	4	-1.44916	0.00347117	-1.17567	0.208273	-1.02949	0.377976	-0.313688	1	ENSMUSG00000032177
Bmp5	4	-6.5223	2.04967e-11	-3.95685	5.94649e-06	-3.59947	0.00456269	-0.507184	1	ENSMUSG00000032179
Tmod2	9	-3.31731	8.66133e-33	-2.42238	2.98601e-06	-2.26855	0.00833305	-0.401995	1	ENSMUSG00000032186
Kank2	4	-2.95961	2.74423e-13	-2.34927	8.91655e-06	-1.93503	0.0149304	-0.430969	1	ENSMUSG00000032194
Dock6	8	-1.87642	1.2937e-12	-1.46456	0.000196742	-1.58461	5.19545e-06	-0.406001	1	ENSMUSG00000032198
Rab27a	1	1.89629	1.52173e-21	1.04646	0.00940923	1.21635	0.0559027	0.151416	1	ENSMUSG00000032202
Nedd4	9	-2.00871	5.29957e-12	-1.20836	0.0926022	-1.19016	0.286489	-0.219137	1	ENSMUSG00000032216
Ccnb2	5	1.92705	4.18974e-10	1.46458	0.00361921	1.36798	0.0368124	0.361635	1	ENSMUSG00000032218
Mns1	5	1.66085	3.16048e-06	1.07325	0.757312	0.89393	1	0.261807	1	ENSMUSG00000032221
Cgnl1	3	-1.97847	4.4289e-14	-1.13531	0.0559815	-1.00355	0.436905	0.0222139	1	ENSMUSG00000032232
Itga11	9	-4.55681	2.66539e-23	-2.6317	7.06726e-08	-2.46683	0.00315786	-0.381794	1	ENSMUSG00000032243
Lca5	4	-1.34868	0.00247035	-0.718561	1	-0.764658	1	-0.0250804	1	ENSMUSG00000032258
Nnmt	4	-3.0593	6.01732e-07	-2.34046	0.00991744	-1.89415	0.0896771	-0.201548	1	ENSMUSG00000032271
Acsbg1	1	2.9824	3.19608e-22	1.75046	0.000256399	1.92989	0.00033103	0.00327483	1	ENSMUSG00000032281
Thsd4	3	-2.9731	4.70937e-12	-1.92286	0.000842965	-1.4093	0.103829	-0.315023	1	ENSMUSG00000032289
Pkm	5	1.47434	7.37631e-12	0.864699	0.495098	0.782276	1	0.347989	1	ENSMUSG00000032294
Csk	1	0.879815	0.0074978	0.489274	1	0.521955	1	0.18156	1	ENSMUSG00000032312
Rcn2	8	-1.32286	0.000321459	-1.0187	0.151211	-1.04632	0.196114	-0.38233	1	ENSMUSG00000032320
Pstpip1	1	1.59011	2.46374e-07	1.01177	0.0160141	0.868433	0.693784	-0.012206	1	ENSMUSG00000032322
Col12a1	4	-4.833	1.15581e-24	-2.96234	0.000195444	-2.95401	0.00368887	0.222818	1	ENSMUSG00000032332
Stoml1	2	-1.07413	0.000915675	-0.784249	1	-0.641272	1	-0.124664	1	ENSMUSG00000032333
Loxl1	9	-3.01378	1.75499e-11	-1.86483	0.000156375	-1.55901	0.297214	-0.376837	1	ENSMUSG00000032334
Neo1	3	-1.79833	7.29074e-09	-0.932435	0.988194	-0.770275	1	-0.138477	1	ENSMUSG00000032340
Adamts7	4	-3.00624	1.12859e-13	-2.03401	0.00405676	-1.93403	0.00278875	-0.2374	1	ENSMUSG00000032363
Tpm1	8	-1.53884	1.83638e-05	-0.958492	0.640404	-1.08179	0.182784	-0.35159	1	ENSMUSG00000032366
Plscr1	5	1.08921	4.15136e-07	0.706848	1	0.738962	1	0.189469	1	ENSMUSG00000032369
Plscr2	8	-3.32249	9.09639e-07	-2.78624	2.76814e-05	-2.65427	0.00041421	-0.585751	1	ENSMUSG00000032372
Plod2	4	-2.17142	9.51486e-05	-1.82435	0.0455717	-1.47651	0.259925	-0.189547	1	ENSMUSG00000032374
Aph1b	9	-2.38454	5.04456e-10	-1.2133	0.163029	-1.40938	0.0671808	-0.211274	1	ENSMUSG00000032375
Plscr4	9	-4.4184	4.80883e-18	-2.64199	2.24041e-05	-2.57936	0.0242627	-0.689172	1	ENSMUSG00000032377
Ciao2a	6	1.06909	0.00547514	1.12958	0.128818	0.903381	1	0.30145	1	ENSMUSG00000032381
Rbpms2	4	-3.73404	7.77966e-11	-2.49013	0.000326062	-1.85608	0.104671	-0.559045	1	ENSMUSG00000032387
Parp16	3	-1.30482	2.91188e-05	-0.597685	1	-0.689678	1	0.0319595	1	ENSMUSG00000032392
Tipin	1	1.05795	0.00361604	0.433782	1	0.608064	1	0.0721853	1	ENSMUSG00000032397
Zwilch	5	1.25854	0.0141597	0.95122	0.817439	0.925609	0.701093	0.513579	1	ENSMUSG00000032400
Me1	2	-1.13873	0.202784	-0.00347499	1	-1.20431	0.0499726	-0.245441	1	ENSMUSG00000032418
Crtap	4	-2.05331	9.4011e-11	-1.43659	0.0156316	-1.41625	0.117248	-0.250373	1	ENSMUSG00000032431
Tgfbr2	4	-1.23341	0.00564735	-0.943006	0.482353	-0.910465	1	-0.171188	1	ENSMUSG00000032440
Mras	4	-2.94457	1.68813e-06	-1.5996	0.180644	-1.95511	0.0198991	-0.449355	1	ENSMUSG00000032470
Ngp	1	5.93962	2.79166e-06	3.96522	0.0375928	4.76707	0.0670336	-0.821737	1	ENSMUSG00000032484
Pth1r	9	-3.33663	4.64006e-13	-1.80784	0.0046542	-1.93037	0.0964014	-0.415035	1	ENSMUSG00000032492
Ltf	1	5.17193	3.73983e-11	3.67452	0.000131184	4.21709	0.0135967	0.503214	1	ENSMUSG00000032496
Amotl2	9	-2.17853	1.44048e-07	-1.6826	6.57964e-05	-1.52127	0.00983856	-0.440319	1	ENSMUSG00000032531
Abhd5	8	-1.02499	0.0211665	-0.656767	1	-0.872351	0.375072	-0.215474	1	ENSMUSG00000032540
Ryk	4	-1.17639	0.0400446	-1.11073	0.354263	-1.0631	0.402909	-0.183333	1	ENSMUSG00000032547
Slco2a1	9	-3.80961	1.68568e-40	-2.68329	2.19904e-10	-2.29732	0.00200599	-0.435768	1	ENSMUSG00000032548
Rab6b	9	-2.29101	2.42986e-20	-1.60307	0.000274603	-1.4891	0.211302	-0.428905	1	ENSMUSG00000032549
Topbp1	1	1.03464	0.00200218	0.529323	1	0.599751	1	0.0834537	1	ENSMUSG00000032555
Nphp3	9	-1.5822	5.38145e-06	-0.879297	1	-1.04945	0.374374	-0.214773	1	ENSMUSG00000032558
Col6a4	4	-3.84648	2.05247e-07	-3.57829	6.05089e-05	-2.60553	0.0238605	-1.05832	1	ENSMUSG00000032572
Mapkapk3	5	1.23738	2.40756e-11	0.858303	0.362679	0.828852	0.868414	0.163325	1	ENSMUSG00000032577
Uba7	1	0.839399	0.0163691	0.628977	1	0.415352	1	0.00320177	1	ENSMUSG00000032596
Nicn1	9	-2.17441	5.11983e-11	-1.48693	0.00373167	-1.54464	0.0954935	-0.310343	1	ENSMUSG00000032606
Amt	9	-2.19706	0.000139603	-1.24939	0.335923	-1.58956	0.00529455	-0.251851	1	ENSMUSG00000032607
Klhdc8b	4	-2.14597	1.61653e-06	-1.73771	0.000878443	-1.48727	0.063782	-0.504179	1	ENSMUSG00000032609
Thsd7a	9	-2.92167	6.26805e-10	-2.10914	0.00335261	-2.05367	0.0268189	-0.436725	1	ENSMUSG00000032625
Pygm	2	-3.42194	1.16223e-18	-0.488897	1	-2.2328	0.0126892	-0.640299	1	ENSMUSG00000032648
Colgalt2	9	-4.55568	2.35631e-26	-2.46204	0.000333792	-2.85721	0.00177536	-0.437544	1	ENSMUSG00000032649
Oas3	5	3.82968	2.51704e-94	2.84732	5.97658e-17	2.82988	4.63574e-06	1.10866	1	ENSMUSG00000032661
1700025G04Rik	8	-0.611894	1	-1.72352	0.00173931	-0.90835	1	-0.250059	1	ENSMUSG00000032666
Malt1	1	0.994212	0.00351096	1.00791	0.0632358	0.823945	0.785513	-0.0529761	1	ENSMUSG00000032688
Oas2	6	1.78235	0.000514533	1.52131	0.128751	1.25063	0.821778	0.457923	1	ENSMUSG00000032690
Nlrp3	6	0.794322	0.160532	1.55993	2.20617e-20	0.994295	0.0456704	-0.106349	1	ENSMUSG00000032691
Lmo2	2	-1.12969	0.0401738	-0.487865	1	-0.620271	1	-0.283961	1	ENSMUSG00000032698
Kank1	3	-1.08499	0.0407152	-0.137635	1	-0.316486	1	-0.0288795	1	ENSMUSG00000032702
Resf1	5	0.86777	0.00153094	0.711656	1	0.677372	1	0.281218	1	ENSMUSG00000032712
Syde1	9	-3.1827	1.17937e-21	-2.04868	0.000117685	-2.05382	0.0101741	-0.445227	1	ENSMUSG00000032714
Trib3	8	-0.314881	1	-1.34533	0.0215768	-0.964594	0.548914	-0.433751	1	ENSMUSG00000032715
Snx33	9	-1.45732	1.03189e-07	-0.953625	0.396188	-0.997174	0.380804	-0.24547	1	ENSMUSG00000032733
Ablim3	9	-4.03948	1.60858e-18	-1.95825	0.0248997	-2.41511	0.0364658	-0.356091	1	ENSMUSG00000032735
Ccdc88a	4	-1.39086	3.29775e-06	-0.916551	0.833447	-0.858263	1	-0.0971312	1	ENSMUSG00000032740
Tpcn1	3	-1.32701	6.1e-17	-0.709945	1	-0.81782	0.858659	-0.0784774	1	ENSMUSG00000032741
Heyl	8	-4.79245	3.04845e-24	-3.58865	9.143e-10	-2.83748	0.00505486	-0.733576	1	ENSMUSG00000032744
Gng11	9	-2.3662	2.78705e-11	-1.71818	0.0337218	-1.92149	0.00990076	-0.265408	1	ENSMUSG00000032766
Mctp2	1	2.13959	2.10871e-13	0.751914	1	1.31101	0.0613178	0.323688	1	ENSMUSG00000032776
Pdxk	9	-0.983998	0.00954783	-0.779716	0.747685	-0.590761	1	-0.148599	1	ENSMUSG00000032788
Lama1	9	-2.31708	6.93046e-06	-1.39287	0.235451	-1.57614	0.0732259	0.489364	1	ENSMUSG00000032796
Igdcc4	3	-1.64942	5.91897e-05	-1.10188	0.752858	-0.995836	0.603578	-0.0151996	1	ENSMUSG00000032816
Ank2	9	-3.22817	2.96133e-12	-1.97852	4.90424e-05	-2.00475	0.0218177	-0.51208	1	ENSMUSG00000032826
Trpc1	4	-2.27124	3.69032e-07	-1.62909	0.0156709	-1.66102	0.005878	-0.492381	1	ENSMUSG00000032839
Pkd1	4	-2.14304	5.19516e-13	-1.70661	9.11701e-05	-1.53394	0.0148022	-0.276229	1	ENSMUSG00000032855
P2ry2	7	0.81147	0.599141	1.62211	3.29595e-09	1.08812	0.0414559	0.654737	1	ENSMUSG00000032860
Arhgef17	4	-3.70347	3.03752e-23	-2.90147	7.61584e-09	-2.50096	0.00161604	-0.605356	1	ENSMUSG00000032875
Acsl3	3	-1.118	0.0292912	-0.149575	1	-0.125775	1	0.41313	1	ENSMUSG00000032883
Cspg4	4	-5.23569	3.64405e-36	-3.59275	6.33964e-12	-3.14583	0.000587376	-0.53114	1	ENSMUSG00000032911
Adgre4	7	2.1471	9.32993e-05	3.34824	7.32121e-13	2.82177	6.17916e-06	1.74736	0.229952	ENSMUSG00000032915
Guca2b	5	1.5586	0.0126729	1.1887	0.716348	0.998882	1	0.566243	1	ENSMUSG00000032978
Chpf	8	-1.0155	0.00707388	-1.00616	0.284013	-0.851232	0.669331	-0.240049	1	ENSMUSG00000032997
Afap1l1	3	-2.05612	1.16213e-10	-0.909558	1	-1.08334	0.314379	-0.168485	1	ENSMUSG00000033032
Calhm2	2	-1.49204	1.55331e-06	-0.86448	1	-1.27404	0.0815453	-0.321428	1	ENSMUSG00000033033
Pfkm	4	-1.37268	0.000954236	-0.571254	1	-0.975417	0.466552	-0.218853	1	ENSMUSG00000033065
Gas7	9	-1.9969	1.92597e-10	-1.03693	0.692758	-0.911672	1	-0.0578466	1	ENSMUSG00000033066
Clec1a	8	-3.37347	1.68666e-06	-2.45304	0.000198659	-2.02137	0.0794974	-0.535144	1	ENSMUSG00000033082
Phldb2	9	-2.95232	1.83753e-12	-1.40467	0.05147	-1.27975	0.603578	-0.147408	1	ENSMUSG00000033149
Mgll	9	-3.58509	1.07794e-22	-2.46817	1.32394e-06	-2.47272	0.00087684	-0.145931	1	ENSMUSG00000033174
Tie1	9	-4.9848	1.02625e-19	-3.41049	4.07446e-13	-3.08689	0.00087684	-0.563848	1	ENSMUSG00000033191
Lpcat2	6	0.909677	0.124814	1.5588	1.04189e-06	1.07704	0.0172646	0.44288	1	ENSMUSG00000033192
Mamdc2	9	-4.86329	4.02919e-28	-2.84773	8.09277e-11	-2.77471	0.0029599	-0.545756	1	ENSMUSG00000033207
Ttc28	9	-3.26176	2.26294e-18	-2.06832	0.000376829	-2.02592	0.0270231	-0.412214	1	ENSMUSG00000033209
Rac2	1	2.02162	1.05911e-13	1.27163	0.000386286	1.30527	0.00315786	0.099208	1	ENSMUSG00000033220
Ttf2	5	0.948447	0.0459745	0.56301	1	0.64702	1	0.246469	1	ENSMUSG00000033222
Ptprm	9	-3.82938	4.72472e-26	-2.54462	8.809e-07	-2.20735	0.0196544	-0.488047	1	ENSMUSG00000033278
Noc4l	5	1.00999	0.000127469	0.736839	1	0.512993	1	-0.0495304	1	ENSMUSG00000033294
Mif	5	1.93892	8.68075e-29	1.10526	0.00144361	1.16684	0.165128	0.352085	1	ENSMUSG00000033307
Tnxb	9	-3.5809	8.84761e-15	-2.21423	1.25528e-05	-1.95286	0.0203	-0.37959	1	ENSMUSG00000033327
Rtp4	6	1.31874	0.0196523	1.31915	0.0267622	0.825816	1	0.505093	1	ENSMUSG00000033355
Prrg3	4	-3.57382	2.23322e-10	-2.48602	0.00193501	-2.10153	0.133252	-0.43561	1	ENSMUSG00000033361
Palmd	8	-3.63783	2.13766e-21	-2.71228	9.91819e-07	-2.5613	7.20877e-05	-0.633196	1	ENSMUSG00000033377
Arhgap44	4	-3.60999	1.87328e-09	-2.63191	0.000376829	-2.24812	0.0563605	-0.369779	1	ENSMUSG00000033389
Agl	3	-1.18027	0.00059484	-0.360995	1	-0.482217	1	-0.126294	1	ENSMUSG00000033400
Antxr1	9	-3.60126	3.39124e-15	-2.37932	2.31366e-06	-2.04088	0.0112055	-0.409313	1	ENSMUSG00000033420
Armcx2	8	-1.83312	3.48282e-08	-1.6664	0.00561544	-1.61244	0.0165792	-0.28039	1	ENSMUSG00000033436
Armcx1	9	-3.28696	2.78188e-18	-1.85377	1.29514e-05	-1.77073	0.0571326	-0.246869	1	ENSMUSG00000033460
Cysltr2	1	1.72607	6.78426e-13	0.706563	1	1.04927	0.0630997	0.0613201	1	ENSMUSG00000033470
Asprv1	6	3.79903	1.49275e-23	5.02589	1.14047e-17	3.21672	0.0126892	2.02286	1	ENSMUSG00000033508
Angptl1	2	-3.23837	6.17826e-06	-0.912543	1	-1.76122	0.294609	-0.517024	1	ENSMUSG00000033544
Rbfox2	4	-2.03587	1.21987e-08	-1.33224	0.0918706	-1.32856	0.119733	-0.229356	1	ENSMUSG00000033565
Apol6	5	2.94556	5.54205e-10	2.6108	2.75547e-05	1.64578	0.405683	0.869568	1	ENSMUSG00000033576
Ndn	9	-3.16805	5.49272e-11	-1.84507	0.00266985	-2.04162	0.000668429	-0.564017	1	ENSMUSG00000033585
Rfwd3	5	1.0222	0.00179442	0.600327	1	0.651593	1	0.227607	1	ENSMUSG00000033596
Stard9	9	-2.30872	2.70421e-11	-1.35887	0.0147973	-1.48259	0.0636995	-0.550268	1	ENSMUSG00000033705
Adra2a	9	-1.83119	0.00178743	-0.638983	1	-1.51441	0.251014	-0.026512	1	ENSMUSG00000033717
BC034090	4	-3.64661	1.83745e-11	-2.61359	3.21784e-06	-2.71063	0.000221543	-0.431113	1	ENSMUSG00000033722
Egr3	8	-1.70922	0.0318317	-1.32235	0.292534	-1.4975	0.153888	-0.582478	1	ENSMUSG00000033730
Mtss2	4	-4.2847	1.40309e-18	-2.84892	2.01179e-06	-3.01572	0.000138595	-0.470587	1	ENSMUSG00000033763
Tlr13	6	1.33141	0.000633092	2.0796	4.57194e-15	1.34617	0.0160559	0.829471	1	ENSMUSG00000033777
Dysf	9	-5.30778	1.43952e-35	-3.21446	1.97664e-10	-3.03592	0.00287673	-0.592094	1	ENSMUSG00000033788
Tpsb2	7	2.01952	0.000667643	0.359237	1	2.39435	2.69633e-05	1.86879	1	ENSMUSG00000033825
Ston1	9	-4.03598	7.25261e-22	-2.81606	1.13711e-08	-2.18206	0.0594131	-0.36536	1	ENSMUSG00000033855
Klf9	9	-2.20683	2.80231e-12	-1.39999	0.0743567	-1.32822	0.173824	-0.257338	1	ENSMUSG00000033863
Lgals3bp	5	1.1344	0.00045335	0.943852	0.165299	0.792146	1	0.317239	1	ENSMUSG00000033880
Map9	8	-1.224	0.051784	-1.41712	0.023045	-0.817685	1	-0.749249	1	ENSMUSG00000033900
Gucy1a1	9	-4.60537	2.2673e-28	-2.69874	2.55539e-09	-2.3879	0.0169049	-0.396947	1	ENSMUSG00000033910
Aspm	5	1.43018	3.87734e-05	0.981654	0.551391	1.11858	0.0778212	0.530491	1	ENSMUSG00000033952
Tnks1bp1	3	-1.08404	0.00421026	-0.568984	1	-0.605479	1	-0.117457	1	ENSMUSG00000033955
Jcad	9	-4.01522	1.86166e-19	-2.62323	2.2238e-07	-2.4714	0.000420929	-0.534956	1	ENSMUSG00000033960
Slc16a2	9	-2.52747	6.41666e-09	-1.43772	0.00229415	-1.83917	0.0116411	-0.466411	1	ENSMUSG00000033965
Rfc3	5	1.18836	0.000261145	0.880331	0.910013	0.828315	1	0.298624	1	ENSMUSG00000033970
Fancd2	5	1.37594	0.000130213	0.896477	0.977889	1.01984	0.380411	0.426181	1	ENSMUSG00000034023
Fgd5	9	-4.16562	2.8386e-19	-2.81966	6.74166e-10	-2.60456	0.000668492	-0.504999	1	ENSMUSG00000034037
Galnt17	9	-4.21043	2.84109e-16	-2.58934	1.06728e-07	-2.77025	7.32458e-05	-0.279607	1	ENSMUSG00000034040
Phka1	9	-1.12951	0.0161784	-0.455469	1	-0.659187	1	-0.0350902	1	ENSMUSG00000034055
Ypel4	8	-3.21746	1.18448e-06	-2.62303	0.000546162	-2.23894	0.0130338	-0.993078	1	ENSMUSG00000034059
Golim4	9	-1.22672	3.04995e-06	-0.837882	0.839698	-0.866846	0.309591	-0.140765	1	ENSMUSG00000034109
Vav1	1	0.983136	0.0126369	0.811293	0.754448	0.702084	1	0.0981448	1	ENSMUSG00000034116
Tpst1	4	-1.62903	1.49999e-05	-1.11236	0.365561	-1.03504	0.460169	-0.291211	1	ENSMUSG00000034118
Pomt2	9	-1.21187	0.000269413	-0.813673	0.620503	-0.803055	0.763326	-0.0536005	1	ENSMUSG00000034126
Emid1	4	-3.80382	3.59541e-11	-2.05089	0.0581316	-2.16964	0.0846009	-0.296717	1	ENSMUSG00000034164
Irf2bpl	8	-1.03142	0.00298206	-0.829964	0.836876	-0.741313	1	-0.11474	1	ENSMUSG00000034168
Gas2l1	9	-1.27814	3.82212e-10	-1.0524	0.00177101	-0.947634	0.153639	-0.144617	1	ENSMUSG00000034201
Chchd4	5	1.12863	0.00270385	0.919387	0.447039	0.600048	1	0.239405	1	ENSMUSG00000034203
Loxl2	9	-3.22181	2.30899e-11	-2.18539	0.000706982	-1.84475	0.0864747	0.034387	1	ENSMUSG00000034205
Polq	5	1.4945	0.00304081	1.02052	0.978268	0.956131	1	0.424327	1	ENSMUSG00000034206
Rhov	6	1.23026	0.090294	2.02368	0.000173039	1.16886	0.513007	0.923887	1	ENSMUSG00000034226
Usp54	4	-1.15976	0.00407458	-0.954068	0.406511	-0.709105	1	-0.168151	1	ENSMUSG00000034235
Hdac11	3	-1.32922	0.00026172	-0.626155	1	-0.439819	1	0.16137	1	ENSMUSG00000034245
Zdhhc14	4	-1.2866	0.0124705	-0.875174	1	-0.470985	1	0.0787526	1	ENSMUSG00000034265
Batf	1	2.95432	3.81914e-36	1.41193	4.18195e-05	1.90782	0.00400663	0.120671	1	ENSMUSG00000034266
Kif4	5	1.60572	0.00210071	1.44869	0.134674	1.14098	0.424336	0.483284	1	ENSMUSG00000034311
Trim59	1	1.47679	9.99155e-08	1.18736	0.101578	1.418	0.000113435	0.37964	1	ENSMUSG00000034317
Tmem132c	3	-1.66704	0.0251117	0.230083	1	0.904977	1	0.916578	1	ENSMUSG00000034324
Brip1	5	1.62937	1.63741e-11	1.31841	0.00413426	1.18564	0.0379622	0.563584	1	ENSMUSG00000034329
Smc4	5	1.09723	0.00022233	0.696254	1	0.734711	0.975961	0.256401	1	ENSMUSG00000034349
Ramp1	3	-1.45047	0.00403316	-0.349822	1	-0.39681	1	-0.144387	1	ENSMUSG00000034353
Tulp4	9	-0.99637	3.76494e-05	-0.573774	1	-0.52585	1	-0.0934054	1	ENSMUSG00000034377
Ssu2	8	-7.71645	4.11053e-15	-3.67564	1.52144e-06	-3.34224	0.0555456	-0.683922	1	ENSMUSG00000034387
Lif	1	1.71411	2.55983e-05	0.453285	1	1.10768	0.674002	-0.290141	1	ENSMUSG00000034394
Parp14	5	1.39572	2.71122e-07	0.969267	0.161068	0.914739	0.999561	0.0952576	1	ENSMUSG00000034422
Gbp8	1	1.55884	5.20831e-12	1.0009	0.0859686	1.13369	0.0167039	-0.19149	1	ENSMUSG00000034438
Eda2r	4	-2.19025	5.52318e-05	-1.99754	0.00419247	-1.33133	0.853939	-0.0905876	1	ENSMUSG00000034457
Pkd2	9	-3.45975	8.29892e-31	-2.18714	2.75547e-05	-2.07948	0.00726051	-0.450715	1	ENSMUSG00000034462
Scara3	9	-2.84243	2.40286e-10	-1.68216	0.00497913	-1.48567	0.240363	-0.493778	1	ENSMUSG00000034463
Rasd2	3	-2.62059	2.24644e-10	-1.01731	1	-0.31219	1	0.140224	1	ENSMUSG00000034472
Uaca	4	-1.03308	0.00747881	-0.685148	1	-0.856622	0.610991	-0.0371387	1	ENSMUSG00000034485
Poglut3	4	-2.13102	3.87519e-08	-1.57882	0.0248997	-1.22488	0.379344	-0.25027	1	ENSMUSG00000034487
Edil3	4	-5.4044	6.15854e-14	-3.36183	0.000734	-2.14252	0.804813	-0.431547	1	ENSMUSG00000034488
Pcnx4	4	-1.46325	0.0125339	-0.929684	1	-0.98611	1	0.0840484	1	ENSMUSG00000034501
Gjc1	4	-3.9649	1.40858e-13	-2.96354	1.10382e-05	-2.42301	0.0696839	-0.496321	1	ENSMUSG00000034520
Zfp395	3	-1.75366	7.3102e-12	-0.805872	1	-0.555843	1	-0.0213918	1	ENSMUSG00000034522
Zfyve9	9	-1.74621	8.81963e-14	-1.15485	0.136841	-1.21176	0.0189438	-0.202483	1	ENSMUSG00000034557
Daam1	3	-0.922942	0.0216677	-0.464958	1	-0.538927	1	0.00917734	1	ENSMUSG00000034574
Tiparp	2	-1.05893	0.0284645	-0.769352	1	-0.432705	1	-0.0202017	1	ENSMUSG00000034640
Cd300ld	7	0.295489	1	1.578	1.19424e-05	0.868938	1	0.843255	1	ENSMUSG00000034641
Cd300a	7	0.664947	1	1.16553	0.0212913	1.01217	0.312834	0.283472	1	ENSMUSG00000034652
Cacna1a	3	-1.60797	4.20586e-05	-1.08994	0.13931	-0.613216	1	-0.12565	1	ENSMUSG00000034656
Tdg	5	0.808975	0.0220849	0.549316	1	0.489708	1	0.100398	1	ENSMUSG00000034674
Dbn1	9	-3.07997	1.46075e-20	-2.00544	8.93744e-05	-1.73064	0.0849655	-0.413675	1	ENSMUSG00000034675
Sema3f	4	-4.81269	2.08492e-19	-3.06073	1.25584e-05	-2.8625	0.00825352	-0.549835	1	ENSMUSG00000034684
Fam171a2	4	-3.75759	1.72413e-13	-2.41347	0.0002888	-1.92534	0.0441324	-0.554524	1	ENSMUSG00000034685
Tle6	9	-3.02292	5.14225e-07	-1.73546	0.0410447	-1.21297	0.840847	-0.375115	1	ENSMUSG00000034758
Map4k5	4	-1.47281	0.000126976	-0.88545	0.840912	-0.975523	0.581329	-0.123539	1	ENSMUSG00000034761
Tle2	9	-3.03509	5.54976e-25	-2.08609	3.64282e-07	-1.5813	0.00990927	-0.535557	1	ENSMUSG00000034771
BC030867	5	1.82893	0.000312505	1.24355	0.63007	1.31732	0.330753	0.628643	1	ENSMUSG00000034773
Cd207	8	-6.76383	3.18555e-08	-7.56396	8.85707e-06	-4.74125	4.01877e-05	-3.05273	0.622535	ENSMUSG00000034783
Gpsm3	1	1.76581	7.56112e-09	0.910833	0.685716	0.892984	1	0.0431735	1	ENSMUSG00000034786
Gna15	1	1.63829	0.00118913	0.655882	1	0.630153	1	-0.131949	1	ENSMUSG00000034792
Cpne7	2	-2.53758	0.000107523	-2.26563	0.00971916	-1.06653	1	-1.11585	1	ENSMUSG00000034796
Scn7a	9	-3.18054	8.93845e-09	-1.93393	0.000642121	-1.94168	0.00696548	-0.393063	1	ENSMUSG00000034810
Larp6	9	-3.57131	1.38539e-10	-2.01674	0.0313708	-2.08821	0.0487419	-0.565831	1	ENSMUSG00000034839
Art3	8	-1.75328	0.000927986	-1.29649	0.279417	-1.48118	0.186659	-0.545085	1	ENSMUSG00000034842
Plvap	9	-5.51024	3.74416e-46	-4.06276	2.20617e-20	-3.1835	0.00146369	-0.747622	1	ENSMUSG00000034845
Cxcl10	5	1.6506	4.61144e-08	1.31646	0.00503706	1.14621	0.258761	-0.0833134	1	ENSMUSG00000034855
Gipc3	8	-3.14866	9.3497e-08	-2.20995	0.0167279	-2.28484	0.0339056	-0.725333	1	ENSMUSG00000034872
Filip1	4	-3.32994	1.73074e-12	-2.34411	6.96785e-05	-2.1032	0.0437325	-0.502714	1	ENSMUSG00000034898
Ncaph	5	2.07293	3.02912e-14	1.53137	0.00570568	1.496	0.00310373	0.683912	1	ENSMUSG00000034906
Pygo1	4	-3.92463	4.79051e-12	-1.99963	0.00665541	-2.32166	0.117488	-0.320266	1	ENSMUSG00000034910
Ushbp1	9	-5.10464	1.3021e-13	-3.29912	1.55867e-08	-3.20347	4.73553e-06	-0.616164	1	ENSMUSG00000034911
Mrpl54	5	0.91546	0.0240544	0.840947	0.24418	0.543662	1	0.304676	1	ENSMUSG00000034932
Arl4d	8	-3.10893	1.94216e-37	-2.51447	2.70083e-13	-2.57112	4.79735e-13	-1.07299	1	ENSMUSG00000034936
Zfr2	8	-2.00959	3.41884e-06	-1.44652	0.0504578	-1.17452	0.274497	-0.802465	1	ENSMUSG00000034949
Vat1	9	-2.23956	3.11005e-12	-1.53687	0.0012396	-1.50161	0.0122628	-0.275024	1	ENSMUSG00000034993
Igsf6	6	2.20565	1.22509e-19	2.75217	2.89255e-25	2.01684	4.32905e-06	1.1136	1	ENSMUSG00000035004
Ccl5	6	1.0221	0.352567	1.57072	2.93127e-06	0.510345	1	-0.218621	1	ENSMUSG00000035042
Zc3h12b	9	-3.1857	1.57971e-06	-1.60436	0.165202	-1.54073	0.301014	-0.448292	1	ENSMUSG00000035045
Dcbld2	4	-1.8843	4.25713e-10	-1.62724	0.000361047	-1.38506	0.0092385	-0.181521	1	ENSMUSG00000035107
Plekhh3	4	-1.43171	0.000306461	-0.784323	1	-0.915543	0.684147	-0.319141	1	ENSMUSG00000035172
Fam124a	3	-1.21785	0.0302728	-0.322463	1	-0.434803	1	0.068943	1	ENSMUSG00000035184
Ubd	1	9.15843	3.76733e-15	6.55539	9.10891e-06	8.29046	2.8328e-08	3.09597	1	ENSMUSG00000035186
Tubg1	5	0.944246	0.0167518	0.633465	1	0.481854	1	0.199797	1	ENSMUSG00000035198
Slfn8	5	1.584	7.82587e-09	1.21321	0.0131827	0.83667	1	0.243822	1	ENSMUSG00000035208
Neu3	1	2.0748	2.3746e-09	0.770519	1	1.38145	0.00302477	0.0508383	1	ENSMUSG00000035239
Eogt	8	-1.2194	0.00182878	-0.971081	0.281753	-0.807885	1	-0.277049	1	ENSMUSG00000035245
Abi3bp	9	-3.40624	7.90718e-11	-2.25262	0.000353015	-1.84075	0.161833	-0.364683	1	ENSMUSG00000035258
Hpse	4	-1.94316	0.0079379	-1.59946	0.370055	-1.36583	0.856281	-0.355135	1	ENSMUSG00000035273
Tpbg	9	-1.97629	3.60443e-05	-1.16355	0.269705	-0.990313	1	-0.261797	1	ENSMUSG00000035274
Ssc5d	9	-2.86247	3.07337e-12	-1.89653	5.05541e-05	-1.78899	0.010899	-0.200461	1	ENSMUSG00000035279
Adrb1	4	-4.6565	9.95998e-14	-3.09153	7.83316e-06	-2.74232	0.00730565	-0.601454	1	ENSMUSG00000035283
Nat14	8	-2.26872	0.000117455	-1.8153	0.0166471	-1.69205	0.041737	-0.946637	1	ENSMUSG00000035285
Ror1	3	-1.93708	0.00104407	-1.3972	0.0750532	-1.06954	0.548914	0.0531123	1	ENSMUSG00000035305
Lzts2	3	-1.27473	0.000113253	-0.69261	1	-0.722244	1	-0.127532	1	ENSMUSG00000035342
Pdzrn3	9	-3.45913	1.05251e-14	-2.0993	0.00174671	-2.00947	0.0351751	-0.23616	1	ENSMUSG00000035357
Brsk1	4	-2.75274	2.53401e-07	-1.717	0.0735687	-1.51097	0.205368	-0.331341	1	ENSMUSG00000035390
Kank4	8	-6.75467	1.30274e-19	-3.81933	2.56443e-06	-3.65279	0.00178619	-0.888922	1	ENSMUSG00000035407
Ccr3	7	2.40738	0.0741591	3.95852	9.42027e-05	3.39642	0.000712397	2.90124	0.803676	ENSMUSG00000035448
Fignl1	5	1.72146	0.000146536	1.11457	0.561901	1.28781	0.146962	0.470413	1	ENSMUSG00000035455
Stab2	9	-4.84076	1.58914e-35	-2.42217	0.000872264	-1.96204	0.178253	-0.882966	1	ENSMUSG00000035459
Pcdh17	9	-3.23907	8.3419e-13	-2.00888	0.0067444	-1.95707	0.0270619	-0.449509	1	ENSMUSG00000035566
Midn	4	-1.23931	0.00111654	-0.890558	0.823392	-0.972218	0.377957	-0.301579	1	ENSMUSG00000035621
Rubcn	4	-0.881095	0.0233588	-0.611237	1	-0.513819	1	-0.113897	1	ENSMUSG00000035629
Cbarp	2	-1.08723	0.0155472	-0.72148	1	-0.314539	1	-0.656419	1	ENSMUSG00000035640
Melk	5	1.85449	0.00327172	1.46522	0.467318	1.27693	0.664177	0.375985	1	ENSMUSG00000035683
Thrsp	8	-5.31738	2.26842e-07	-4.61734	1.23411e-05	-3.82058	0.000712397	-0.948378	1	ENSMUSG00000035686
Isg15	6	1.59869	1.10832e-08	1.53773	2.50446e-07	0.956607	0.955329	0.158768	1	ENSMUSG00000035692
Slc51a	6	2.12082	0.0282564	2.67503	0.019257	1.59751	0.856414	2.57992	1	ENSMUSG00000035699
Usp35	4	-1.25844	0.0486086	-1.19683	0.46057	-0.908499	1	-0.374789	1	ENSMUSG00000035713
Dync1li2	3	-0.869605	0.0254603	-0.551556	1	-0.514444	1	-0.013142	1	ENSMUSG00000035770
Cd99l2	9	-1.54178	5.65364e-07	-1.05996	0.423442	-0.833833	1	-0.281283	1	ENSMUSG00000035776
Acta2	8	-4.53441	1.60464e-15	-3.73858	1.69182e-09	-3.16408	0.000153963	-0.741432	1	ENSMUSG00000035783
Twist1	8	-3.24614	5.72373e-10	-2.49733	7.34998e-09	-2.10217	0.0333993	-0.281894	1	ENSMUSG00000035799
Plppr3	2	-1.06838	0.0368842	-0.834842	1	-0.753325	1	-0.265218	1	ENSMUSG00000035835
Ids	9	-0.884875	0.0430033	-0.781109	0.592334	-0.51509	1	-0.164931	1	ENSMUSG00000035847
Palm	4	-1.96679	1.23098e-07	-1.61639	0.00525629	-1.44616	0.0664248	-0.319853	1	ENSMUSG00000035863
Zhx3	4	-1.85658	9.513e-08	-1.49923	0.00946563	-1.17494	0.396742	-0.312121	1	ENSMUSG00000035877
Hykk	3	-2.57082	4.25838e-08	-1.3311	0.0320547	-0.974439	1	-0.094909	1	ENSMUSG00000035878
Rnf126	5	0.919369	0.0260076	0.630539	1	0.513999	1	0.156423	1	ENSMUSG00000035890
Bbs9	2	-1.52372	3.35751e-08	-0.733111	1	-0.675851	1	-0.36531	1	ENSMUSG00000035919
Pknox2	4	-3.1115	1.44678e-05	-2.1701	0.0292523	-1.96804	0.087987	-0.165384	1	ENSMUSG00000035934
Acss3	9	-4.70762	7.89671e-10	-2.15709	0.00250675	-1.99929	0.0475185	-0.364438	1	ENSMUSG00000035948
Ints6l	9	-1.12856	0.00028877	-0.768908	0.919146	-0.522072	1	-0.159827	1	ENSMUSG00000035967
Rusc2	4	-2.77526	6.97853e-12	-2.14542	1.40492e-05	-1.96812	0.00727291	-0.414866	1	ENSMUSG00000035969
Tmtc2	9	-2.0499	1.16802e-11	-1.27298	0.134035	-1.30825	0.00538062	-0.178984	1	ENSMUSG00000036019
Fmnl2	4	-1.53554	1.32623e-07	-1.17565	0.0862213	-1.0967	0.470141	-0.223889	1	ENSMUSG00000036053
Phf24	4	-3.61233	2.61073e-09	-2.41245	0.0114283	-2.32291	0.100704	-0.441437	1	ENSMUSG00000036062
Dgkb	8	-6.97326	5.67568e-10	-4.39578	3.44446e-06	-3.20596	0.00486186	-0.824657	1	ENSMUSG00000036095
Colec12	9	-3.03491	2.25791e-12	-1.72603	5.52336e-05	-1.59474	0.080688	-0.251113	1	ENSMUSG00000036103
Mbnl3	5	1.64243	5.14968e-08	1.07504	0.513736	1.04731	0.274675	0.490006	1	ENSMUSG00000036109
Il5	9	-2.62061	4.02651e-05	-1.6959	0.00920514	-1.19675	0.486873	-0.16053	1	ENSMUSG00000036117
Prickle1	4	-3.51512	1.2771e-13	-2.50504	0.00181675	-1.92591	0.178572	-0.463946	1	ENSMUSG00000036158
H1f2	5	1.14559	1.35388e-06	0.992429	0.00140124	0.988626	0.000153474	0.502887	1	ENSMUSG00000036181
Ska1	5	2.25653	7.82384e-08	1.57599	0.0357361	1.52479	0.0954552	0.65456	1	ENSMUSG00000036223
Armh4	9	-2.58142	6.60809e-14	-1.56264	0.0375573	-1.595	0.134854	-0.337478	1	ENSMUSG00000036242
Igfbp7	9	-2.77974	2.99855e-10	-1.9399	0.000190034	-1.7125	0.0520708	-0.329436	1	ENSMUSG00000036256
Lzts1	1	3.29211	7.54513e-21	1.17524	0.744175	1.61966	0.332396	-0.896256	1	ENSMUSG00000036306
Igsf10	9	-3.94573	1.76425e-22	-2.25934	3.84416e-06	-2.0642	0.0157387	-0.395578	1	ENSMUSG00000036334
Csgalnact1	8	-1.834	0.000219405	-1.56675	0.135433	-1.35311	0.562832	-0.453992	1	ENSMUSG00000036356
Serbp1	1	1.06757	3.09783e-07	0.471748	1	0.549738	1	0.16217	1	ENSMUSG00000036371
P2ry14	2	-1.4795	1.45028e-07	-0.895182	0.639836	-0.951637	1	-0.43355	1	ENSMUSG00000036381
Arsi	9	-2.40449	4.81219e-07	-1.92359	3.28472e-06	-1.38308	0.25968	-0.0725974	1	ENSMUSG00000036412
Gpi1	5	0.904987	0.0378754	0.505027	1	0.473236	1	0.234931	1	ENSMUSG00000036427
Npy1r	3	-1.59121	0.0138051	-0.361482	1	-0.161357	1	0.582135	1	ENSMUSG00000036437
Lum	9	-2.75137	9.72922e-12	-1.53653	0.00398969	-1.48442	0.165697	-0.35076	1	ENSMUSG00000036446
Tbc1d24	9	-1.49961	2.22711e-06	-1.31771	0.00225746	-0.907186	1	0.0932343	1	ENSMUSG00000036473
Card11	1	1.26778	4.24259e-05	0.665656	1	0.867193	0.0947942	0.116421	1	ENSMUSG00000036526
Ppfibp2	9	-1.40028	4.27467e-06	-0.82289	0.838479	-0.779387	1	-0.108631	1	ENSMUSG00000036528
Cdc42ep3	9	-1.85257	4.582e-07	-0.860933	0.854578	-1.10556	0.283779	-0.406964	1	ENSMUSG00000036533
Adamts2	9	-2.55307	7.5934e-08	-1.74995	0.000699925	-1.40786	0.38041	-0.223115	1	ENSMUSG00000036545
[truncated: 1,510 more rows]
