# Supplementary material for: Blimp-1 and c-Maf regulate immune gene networks to protect against distinct pathways of pathobiont-induced colitis
Source: Nat Immunol. 2024 Apr 12;25(5):886–901. doi: 10.1038/s41590-024-01814-z (PMC11065689; doi:10.1038/s41590-024-01814-z)
Supplement: Supplementary file 4 — Supplementary Table 3. [file 41590_2024_1814_MOESM4_ESM.xlsx]

## Sheet: Legend
Supplementary Table 3
Marker genes of the scRNA-seq cell clusters (derived from integraged UMAP) sorted by fold-change (FC) and significance (Wilcoxon rank sum test (two-tailed) with Bonferroni adjusted p value). Each spreadsheet contins one cell cluster. Tables linked to Fig.2 and Extended Fig 3.

## Sheet: Bcells1
gene	avg_log2FC	pct.1	pct.2	p_val_adj	cluster
Cd79a	3.45568	0.93	0.113	0	B cells 1
Ebf1	3.28919	0.967	0.118	0	B cells 1
Mef2c	2.76263	0.897	0.205	0	B cells 1
Scd1	2.65903	0.78	0.134	0	B cells 1
Ighd	2.57116	0.719	0.021	0	B cells 1
Cd74	2.42005	0.995	0.669	0	B cells 1
Ms4a1	2.39839	0.71	0.022	0	B cells 1
H2-Aa	2.35152	0.979	0.431	0	B cells 1
Dmxl1	2.31193	0.747	0.378	0	B cells 1
Ighm	2.27723	0.928	0.205	0	B cells 1
H2-Ob	2.22989	0.738	0.07	0	B cells 1
Bank1	2.16246	0.663	0.022	0	B cells 1
H2-DMb2	2.14048	0.717	0.055	0	B cells 1
Cd79b	2.12524	0.631	0.102	0	B cells 1
B3gnt5	2.08287	0.671	0.171	0	B cells 1
Fcmr	2.04775	0.602	0.016	0	B cells 1
Stap1	2.03451	0.659	0.146	0	B cells 1
Cd37	2.02243	0.795	0.243	0	B cells 1
Cd83	1.94613	0.814	0.235	0	B cells 1
Foxp1	1.93341	0.894	0.614	0	B cells 1
H2-Ab1	1.9331	0.985	0.496	0	B cells 1
H2-Eb1	1.91178	0.979	0.428	0	B cells 1
Ly6d	1.89175	0.594	0.092	0	B cells 1
Stk17b	1.79688	0.925	0.583	0	B cells 1
Cd86	1.78346	0.644	0.12	0	B cells 1
Gm8369	1.68139	0.652	0.193	0	B cells 1
Fcer2a	1.64431	0.413	0.011	0	B cells 1
Satb1	1.63811	0.913	0.36	0	B cells 1
Gm20696	1.62627	0.492	0.079	0	B cells 1
Txndc16	1.61745	0.507	0.137	0	B cells 1
Cd19	1.60132	0.534	0.033	0	B cells 1
Cxcr4	1.59527	0.756	0.309	0	B cells 1
Pax5	1.58902	0.492	0.013	0	B cells 1
Nfatc3	1.57505	0.718	0.385	0	B cells 1
Rel	1.5608	0.893	0.588	0	B cells 1
Irs2	1.55758	0.557	0.29	0	B cells 1
Ccr7	1.55137	0.815	0.24	0	B cells 1
Snx5	1.502	0.717	0.473	0	B cells 1
H2-DMa	1.46034	0.684	0.242	0	B cells 1
Cyth1	1.45694	0.619	0.326	0	B cells 1
Rasgef1b	1.45242	0.482	0.14	0	B cells 1
Serp1	1.44186	0.848	0.637	0	B cells 1
Cd72	1.42198	0.488	0.072	0	B cells 1
Rps27	1.41995	0.95	0.913	0	B cells 1
S1pr1	1.41377	0.552	0.162	0	B cells 1
Kras	1.4105	0.74	0.55	0	B cells 1
H2-Oa	1.40456	0.483	0.056	0	B cells 1
Eif2ak3	1.39218	0.551	0.278	0	B cells 1
Cd55	1.37808	0.583	0.234	0	B cells 1
Tcf12	1.3495	0.703	0.481	0	B cells 1
Fcrla	1.34049	0.401	0.047	0	B cells 1
Ralgps2	1.33791	0.489	0.248	0	B cells 1
Ero1lb	1.33293	0.478	0.141	0	B cells 1
Zfp318	1.31821	0.423	0.13	0	B cells 1
Pold4	1.30273	0.537	0.325	0	B cells 1
Cerk	1.30261	0.487	0.19	0	B cells 1
Gnl3	1.28845	0.679	0.502	0	B cells 1
Pou2af1	1.27891	0.458	0.102	0	B cells 1
Cr2	1.26902	0.333	0.011	0	B cells 1
Syk	1.26822	0.579	0.229	0	B cells 1
Cd22	1.26008	0.384	0.018	0	B cells 1
Ppp1r16b	1.25529	0.582	0.272	0	B cells 1
Sp100	1.25097	0.588	0.301	0	B cells 1
Ddx6	1.24374	0.851	0.704	0	B cells 1
Pde3b	1.23426	0.519	0.258	0	B cells 1
Tnfrsf13c	1.23198	0.354	0.041	0	B cells 1
Tmod3	1.23076	0.666	0.523	0	B cells 1
H3f3a	1.22468	0.94	0.86	0	B cells 1
Gdi2	1.21769	0.853	0.712	0	B cells 1
Adgre5	1.21602	0.66	0.436	0	B cells 1
Ago2	1.21575	0.668	0.545	0	B cells 1
Dgkd	1.21357	0.521	0.307	0	B cells 1
Ets1	1.20803	0.895	0.495	0	B cells 1
Ezr	1.19942	0.812	0.667	0	B cells 1
Bmp2k	1.18818	0.495	0.262	0	B cells 1
Malt1	1.18549	0.752	0.409	0	B cells 1
Hvcn1	1.17815	0.381	0.114	0	B cells 1
Cybb	1.16653	0.566	0.175	0	B cells 1
St8sia4	1.16321	0.549	0.309	0	B cells 1
Lyn	1.16292	0.537	0.244	0	B cells 1
Kmt2e	1.15418	0.785	0.65	0	B cells 1
Sp140	1.15181	0.524	0.262	0	B cells 1
Inpp5d	1.14416	0.507	0.2	0	B cells 1
Rhoh	1.14389	0.571	0.278	0	B cells 1
Blk	1.14289	0.361	0.024	0	B cells 1
Sub1	1.13776	0.843	0.723	0	B cells 1
Camk2d	1.13687	0.561	0.424	0	B cells 1
Pik3ip1	1.13392	0.357	0.097	0	B cells 1
Ly86	1.12021	0.441	0.082	0	B cells 1
Klhl24	1.11828	0.63	0.448	0	B cells 1
Dennd4a	1.11727	0.873	0.545	0	B cells 1
Ripor2	1.11093	0.465	0.192	0	B cells 1
Bach2	1.10673	0.384	0.089	0	B cells 1
Bri3	1.08913	0.625	0.496	0	B cells 1
Irf4	1.08733	0.373	0.159	0	B cells 1
Rps24	1.08502	0.964	0.96	0	B cells 1
Fau	1.08426	0.962	0.958	0	B cells 1
Pkib	1.08287	0.302	0.055	0	B cells 1
Trim25	1.06519	0.521	0.355	0	B cells 1
Nsf	1.06076	0.434	0.266	0	B cells 1
Avl9	1.05649	0.603	0.443	0	B cells 1
Vpreb3	1.05637	0.325	0.052	0	B cells 1
Gm31243	1.05351	0.275	0.005	0	B cells 1
Plekha2	1.05294	0.488	0.313	0	B cells 1
Zfp106	1.05002	0.559	0.444	0	B cells 1
Chst3	1.04657	0.284	0.012	0	B cells 1
Prkcb	1.04439	0.423	0.134	0	B cells 1
Rps20	1.04416	0.964	0.95	0	B cells 1
Fam69a	1.04397	0.351	0.126	0	B cells 1
Tmem131l	1.03937	0.426	0.207	0	B cells 1
Napsa	1.03619	0.428	0.106	0	B cells 1
Scaf11	1.02848	0.643	0.546	0	B cells 1
Ppp3ca	1.02674	0.564	0.446	0	B cells 1
Cenpa	1.02103	0.518	0.313	0	B cells 1
Egr3	1.01992	0.246	0.102	0	B cells 1
Trim7	1.01314	0.284	0.048	0	B cells 1
A630001G21Rik	1.00998	0.351	0.086	0	B cells 1
H2-Eb2	1.00951	0.321	0.028	0	B cells 1
Retreg1	1.00774	0.497	0.324	0	B cells 1
Blnk	1.00493	0.483	0.289	0	B cells 1
Cxcr5	1.00446	0.318	0.038	0	B cells 1
Phip	1.00364	0.575	0.482	0	B cells 1
Sp110	1.0001	0.455	0.237	0	B cells 1
Tsc22d3	0.990797	0.538	0.4	0	B cells 1
Slc12a6	0.984981	0.372	0.192	0	B cells 1
Smg1	0.98316	0.663	0.584	0	B cells 1
Pou2f2	0.978801	0.37	0.164	0	B cells 1
Ilf3	0.976596	0.464	0.328	0	B cells 1
Arhgap30	0.974619	0.538	0.29	0	B cells 1
Map3k1	0.959513	0.552	0.38	0	B cells 1
Myo1e	0.955366	0.433	0.281	0	B cells 1
Fam107b	0.955183	0.715	0.583	0	B cells 1
Lrrk2	0.949891	0.312	0.091	0	B cells 1
Rps29	0.945987	0.968	0.964	0	B cells 1
Baz2b	0.945098	0.52	0.401	0	B cells 1
Luc7l2	0.944574	0.888	0.809	0	B cells 1
4930523C07Rik	0.940769	0.697	0.543	0	B cells 1
Fubp1	0.937101	0.656	0.548	0	B cells 1
P2ry10	0.936678	0.598	0.326	0	B cells 1
Rpl18a	0.930732	0.953	0.942	0	B cells 1
Cmah	0.930688	0.372	0.162	0	B cells 1
Ikzf3	0.925367	0.483	0.208	0	B cells 1
Tmem55b	0.92271	0.415	0.276	0	B cells 1
Uvrag	0.92199	0.471	0.305	0	B cells 1
Ncf2	0.917722	0.399	0.165	0	B cells 1
Msn	0.916172	0.836	0.546	0	B cells 1
Sell	0.916007	0.322	0.063	0	B cells 1
Sorl1	0.91578	0.47	0.331	0	B cells 1
Pxk	0.915187	0.396	0.276	0	B cells 1
Pde7a	0.913989	0.466	0.307	0	B cells 1
Pkig	0.912289	0.418	0.259	0	B cells 1
Btk	0.904547	0.291	0.045	0	B cells 1
Otulin	0.903971	0.475	0.357	0	B cells 1
Smchd1	0.902427	0.716	0.605	0	B cells 1
Ifi209	0.902169	0.355	0.134	0	B cells 1
Rpl12	0.895967	0.947	0.911	0	B cells 1
Pgap1	0.894934	0.289	0.119	0	B cells 1
Rps19	0.890239	0.957	0.945	0	B cells 1
Ptk2b	0.88743	0.447	0.311	0	B cells 1
Ablim1	0.887332	0.591	0.462	0	B cells 1
Hist1h1e	0.887313	0.441	0.345	0	B cells 1
Ms4a4c	0.883343	0.325	0.065	0	B cells 1
Rps21	0.882721	0.958	0.939	0	B cells 1
Tgfb1	0.882469	0.624	0.414	0	B cells 1
Rps13	0.881764	0.949	0.917	0	B cells 1
Dtx1	0.880736	0.296	0.068	0	B cells 1
A530032D15Rik	0.877606	0.29	0.056	0	B cells 1
Pag1	0.877341	0.393	0.217	0	B cells 1
Rpl21	0.869656	0.942	0.914	0	B cells 1
Dusp2	0.867935	0.565	0.264	0	B cells 1
Ttpal	0.863757	0.332	0.137	0	B cells 1
Cnot6l	0.860997	0.607	0.51	0	B cells 1
Fcrl1	0.860437	0.276	0.027	0	B cells 1
Gpcpd1	0.860046	0.457	0.347	0	B cells 1
Rbm5	0.853675	0.624	0.55	0	B cells 1
Rpl37a	0.852236	0.962	0.956	0	B cells 1
Aff4	0.852076	0.612	0.548	0	B cells 1
N4bp2	0.848693	0.321	0.192	0	B cells 1
Snx30	0.847824	0.28	0.084	0	B cells 1
Xylt1	0.84724	0.283	0.098	0	B cells 1
Serinc3	0.846445	0.834	0.731	0	B cells 1
Gns	0.845858	0.404	0.273	0	B cells 1
Mtss1	0.845611	0.368	0.242	0	B cells 1
Kdm7a	0.845358	0.492	0.428	0	B cells 1
Rps15a	0.842618	0.945	0.915	0	B cells 1
Arhgap45	0.84223	0.544	0.332	0	B cells 1
Mirt1	0.841657	0.281	0.09	0	B cells 1
Rnf145	0.840217	0.366	0.236	0	B cells 1
Smap2	0.838784	0.514	0.413	0	B cells 1
Foxn3	0.838619	0.513	0.446	0	B cells 1
Rbm25	0.83738	0.839	0.785	0	B cells 1
Cebpz	0.837062	0.535	0.451	0	B cells 1
Mdn1	0.832071	0.371	0.254	0	B cells 1
Ankrd33b	0.831687	0.255	0.072	0	B cells 1
Samd9l	0.828394	0.383	0.247	0	B cells 1
Cytip	0.828186	0.816	0.514	0	B cells 1
Zcchc11	0.827969	0.715	0.533	0	B cells 1
P2rx4	0.827891	0.401	0.296	0	B cells 1
Man1a	0.827862	0.531	0.44	0	B cells 1
Siglecg	0.826448	0.259	0.036	0	B cells 1
Rpl30	0.82643	0.943	0.921	0	B cells 1
Laptm5	0.823693	0.871	0.511	0	B cells 1
Fgfr1op	0.820998	0.33	0.19	0	B cells 1
Rpl39	0.817269	0.934	0.911	0	B cells 1
Matr3	0.811627	0.705	0.637	0	B cells 1
Bcl11a	0.810865	0.218	0.066	0	B cells 1
Ctsh	0.809758	0.501	0.305	0	B cells 1
Ncl	0.809453	0.912	0.863	0	B cells 1
Alkbh1	0.806069	0.457	0.372	0	B cells 1
Fam49b	0.80468	0.598	0.456	0	B cells 1
Spib	0.80016	0.237	0.013	0	B cells 1
Rps7	0.80003	0.931	0.899	0	B cells 1
Trim12a	0.79802	0.389	0.245	0	B cells 1
Sf3b3	0.796588	0.545	0.478	0	B cells 1
Shisa5	0.795864	0.818	0.686	0	B cells 1
Ssh2	0.794872	0.574	0.441	0	B cells 1
Ankrd44	0.79388	0.471	0.331	0	B cells 1
Ubap2l	0.792275	0.59	0.554	0	B cells 1
Wdfy4	0.787535	0.328	0.067	0	B cells 1
Tcp11l2	0.787412	0.415	0.28	0	B cells 1
Macf1	0.784357	0.705	0.651	0	B cells 1
Parp1	0.78282	0.375	0.289	0	B cells 1
Mef2d	0.782057	0.498	0.421	0	B cells 1
Rpl27a	0.781803	0.958	0.95	0	B cells 1
Heg1	0.781529	0.389	0.199	0	B cells 1
Itsn2	0.780277	0.531	0.476	0	B cells 1
Ddx21	0.779474	0.598	0.571	0	B cells 1
Pnisr	0.777651	0.645	0.598	0	B cells 1
Rpl35a	0.777411	0.947	0.936	0	B cells 1
R3hdm1	0.775425	0.507	0.459	0	B cells 1
Rpl34	0.774305	0.939	0.917	0	B cells 1
Rps28	0.771802	0.942	0.925	0	B cells 1
Zbtb10	0.770486	0.338	0.229	0	B cells 1
Rps5	0.770157	0.94	0.919	0	B cells 1
Il2rg	0.769609	0.661	0.417	0	B cells 1
Rhoa	0.768247	0.848	0.775	0	B cells 1
Tmem108	0.767541	0.192	0.016	0	B cells 1
Rpl13	0.764396	0.972	0.971	0	B cells 1
Rps25	0.763809	0.919	0.881	0	B cells 1
Rpl36a	0.763607	0.885	0.818	0	B cells 1
Irf8	0.762884	0.529	0.393	0	B cells 1
Lncpint	0.761161	0.491	0.335	0	B cells 1
Pten	0.75764	0.541	0.505	0	B cells 1
Tmed5	0.755168	0.644	0.592	0	B cells 1
Snn	0.752488	0.22	0.024	0	B cells 1
Ly6e	0.751898	0.915	0.789	0	B cells 1
Ciita	0.751778	0.262	0.108	0	B cells 1
Rpl23	0.750985	0.964	0.958	0	B cells 1
Arhgap15	0.750623	0.445	0.272	0	B cells 1
Arhgef1	0.750371	0.523	0.441	0	B cells 1
Gatad2b	0.750034	0.497	0.444	0	B cells 1
Rps27rt	0.746234	0.504	0.432	0	B cells 1
N4bp2l2	0.745433	0.606	0.561	0	B cells 1
Arhgap25	0.74	0.269	0.082	0	B cells 1
Rpl38	0.733174	0.941	0.928	0	B cells 1
Slc38a1	0.728079	0.653	0.507	0	B cells 1
Rcsd1	0.724219	0.338	0.166	0	B cells 1
Jmjd1c	0.723106	0.714	0.681	0	B cells 1
Eif1	0.722298	0.953	0.919	0	B cells 1
Rpl35	0.721899	0.892	0.834	0	B cells 1
Rps16	0.720947	0.951	0.939	0	B cells 1
Cnbp	0.720904	0.788	0.723	0	B cells 1
Ikbkb	0.719781	0.497	0.406	0	B cells 1
Ttc14	0.715653	0.542	0.498	0	B cells 1
Elf1	0.714852	0.658	0.607	0	B cells 1
Dhx9	0.712151	0.596	0.565	0	B cells 1
Btla	0.712105	0.263	0.089	0	B cells 1
Arid4b	0.710571	0.585	0.574	0	B cells 1
Sla	0.709868	0.474	0.298	0	B cells 1
Snx29	0.70945	0.22	0.063	0	B cells 1
Rps10	0.706321	0.947	0.937	0	B cells 1
Rps3a1	0.704981	0.96	0.947	0	B cells 1
Rpl9	0.693548	0.935	0.902	0	B cells 1
Cyfip2	0.692189	0.394	0.257	0	B cells 1
Cd180	0.691435	0.192	0.042	0	B cells 1
Gimap6	0.69066	0.697	0.401	0	B cells 1
Nrros	0.688837	0.284	0.113	0	B cells 1
Grb2	0.685916	0.591	0.551	0	B cells 1
Uba52	0.683771	0.804	0.746	0	B cells 1
Arap2	0.681199	0.551	0.465	0	B cells 1
Gpr171	0.67699	0.365	0.212	0	B cells 1
Snrpg	0.676235	0.59	0.537	0	B cells 1
Rpl37	0.673812	0.94	0.927	0	B cells 1
Zfp36l1	0.67207	0.806	0.705	0	B cells 1
Rpl8	0.669497	0.955	0.939	0	B cells 1
Rps9	0.666895	0.954	0.945	0	B cells 1
Eif4a2	0.665015	0.779	0.754	0	B cells 1
Plcg2	0.664504	0.281	0.131	0	B cells 1
Gm19951	0.663259	0.157	0.013	0	B cells 1
Dazap2	0.661941	0.659	0.63	0	B cells 1
Rasgrp3	0.661573	0.247	0.082	0	B cells 1
Smim14	0.655911	0.493	0.431	0	B cells 1
Tcf4	0.655707	0.506	0.397	0	B cells 1
Rpl19	0.655082	0.957	0.949	0	B cells 1
Neil1	0.653929	0.227	0.085	0	B cells 1
Rps4x	0.653726	0.944	0.926	0	B cells 1
Rbm39	0.652479	0.963	0.915	0	B cells 1
Clk1	0.648916	0.881	0.83	0	B cells 1
Rpl17	0.648497	0.951	0.936	0	B cells 1
Baz1a	0.648415	0.533	0.46	0	B cells 1
Morf4l1	0.647203	0.795	0.75	0	B cells 1
H2-DMb1	0.644626	0.395	0.207	0	B cells 1
Nap1l1	0.643934	0.646	0.586	0	B cells 1
Ccr6	0.642429	0.204	0.037	0	B cells 1
Lmo2	0.641536	0.228	0.072	0	B cells 1
Mir142hg	0.640639	0.256	0.106	0	B cells 1
Phf3	0.64025	0.617	0.605	0	B cells 1
Rplp2	0.638581	0.939	0.923	0	B cells 1
Treml2	0.637473	0.187	0.026	0	B cells 1
Hnrnpf	0.637296	0.773	0.733	0	B cells 1
Rpl32	0.636695	0.952	0.94	0	B cells 1
Hmgn1	0.636575	0.5	0.422	0	B cells 1
Rpl27	0.635898	0.819	0.748	0	B cells 1
Ptbp3	0.635649	0.731	0.714	0	B cells 1
Rpl22	0.635514	0.915	0.88	0	B cells 1
Btg1	0.631206	0.952	0.862	0	B cells 1
Hnrnpu	0.628335	0.834	0.798	0	B cells 1
Rassf2	0.626657	0.261	0.133	0	B cells 1
Rps18	0.625745	0.945	0.919	0	B cells 1
Plek	0.624044	0.536	0.225	0	B cells 1
Hnrnpa1	0.619582	0.756	0.72	0	B cells 1
Gga2	0.619522	0.223	0.103	0	B cells 1
Dock2	0.611111	0.548	0.368	0	B cells 1
Zfp608	0.609613	0.211	0.1	0	B cells 1
Rpl36	0.606378	0.944	0.928	0	B cells 1
Rps12	0.601073	0.951	0.943	0	B cells 1
Iqgap1	0.600843	0.849	0.827	0	B cells 1
Sh2b3	0.600194	0.269	0.152	0	B cells 1
Coro1a	0.59809	0.749	0.45	0	B cells 1
Rps26	0.596732	0.945	0.932	0	B cells 1
Hnrnpa2b1	0.593773	0.934	0.893	0	B cells 1
Rpl26	0.590338	0.949	0.937	0	B cells 1
Hpgds	0.58497	0.184	0.076	0	B cells 1
Ddx5	0.584959	0.982	0.942	0	B cells 1
Prpf38b	0.580016	0.66	0.675	0	B cells 1
Gm6377	0.575006	0.227	0.069	0	B cells 1
Neurl3	0.572431	0.64	0.513	0	B cells 1
Phtf2	0.571112	0.195	0.076	0	B cells 1
Gm30211	0.570724	0.155	0.039	0	B cells 1
Il21r	0.564705	0.568	0.31	0	B cells 1
Hnrnpa3	0.561665	0.836	0.796	0	B cells 1
Rpl7	0.561147	0.929	0.903	0	B cells 1
Fcgr2b	0.559361	0.252	0.087	0	B cells 1
Rps11	0.558214	0.942	0.926	0	B cells 1
Cd69	0.553978	0.588	0.381	0	B cells 1
Pde4b	0.553562	0.584	0.436	0	B cells 1
2001-03-01	0.553156	0.164	0.035	0	B cells 1
Tra2b	0.552724	0.806	0.8	0	B cells 1
Cnr2	0.552382	0.16	0.008	0	B cells 1
Plekho1	0.550326	0.268	0.134	0	B cells 1
Rps23	0.543746	0.947	0.932	0	B cells 1
Rps27a	0.542789	0.951	0.942	0	B cells 1
Gpr174	0.54182	0.21	0.101	0	B cells 1
Rpl11	0.541067	0.935	0.918	0	B cells 1
Tra2a	0.536692	0.758	0.746	0	B cells 1
Rsrc2	0.533484	0.728	0.738	0	B cells 1
Cd52	0.528361	0.852	0.533	0	B cells 1
Dok3	0.526355	0.177	0.051	0	B cells 1
Rpsa	0.521221	0.97	0.967	0	B cells 1
H3f3b	0.520204	0.979	0.964	0	B cells 1
Plekhm3	0.517811	0.185	0.076	0	B cells 1
Son	0.517241	0.853	0.855	0	B cells 1
Rpl10a	0.513906	0.932	0.912	0	B cells 1
Rps8	0.512684	0.971	0.967	0	B cells 1
Snx8	0.509006	0.18	0.059	0	B cells 1
Hnrnph1	0.506255	0.77	0.761	0	B cells 1
Malat1	0.506069	1	0.999	0	B cells 1
Rbm3	0.505598	0.84	0.76	0	B cells 1
Aff3	0.504398	0.183	0.059	0	B cells 1
Iglc2	0.500018	0.683	0.175	0	B cells 1
Chst10	0.49959	0.13	0.016	0	B cells 1
Cd274	0.498096	0.491	0.334	0	B cells 1
Rps3	0.496744	0.943	0.928	0	B cells 1
Gm15987	0.496328	0.149	0.044	0	B cells 1
Arhgap24	0.495457	0.171	0.069	0	B cells 1
Ube2d3	0.494276	0.895	0.862	0	B cells 1
A530040E14Rik	0.492573	0.166	0.051	0	B cells 1
Crem	0.490742	0.586	0.428	0	B cells 1
Csde1	0.485742	0.767	0.765	0	B cells 1
Ifi214	0.484933	0.154	0.044	0	B cells 1
Rpl6	0.481641	0.952	0.934	0	B cells 1
Rps15	0.481293	0.939	0.928	0	B cells 1
Fus	0.48124	0.895	0.841	0	B cells 1
Ptprc	0.479932	0.914	0.544	0	B cells 1
Rpl3	0.478595	0.934	0.908	0	B cells 1
Srsf11	0.478355	0.741	0.77	0	B cells 1
Ptma	0.475854	0.957	0.927	0	B cells 1
Rpl5	0.471852	0.929	0.886	0	B cells 1
Rpl18	0.470208	0.939	0.93	0	B cells 1
Rps14	0.465984	0.94	0.929	0	B cells 1
Plaur	0.464416	0.379	0.243	0	B cells 1
Gpr137c	0.461598	0.125	0.033	0	B cells 1
Hnrnpk	0.455753	0.783	0.778	0	B cells 1
Ncf1	0.451437	0.25	0.121	0	B cells 1
Rpl10	0.450495	0.907	0.864	0	B cells 1
Sbk1	0.44745	0.134	0.037	0	B cells 1
Srsf5	0.442867	0.869	0.858	0	B cells 1
Tmsb4x	0.441169	0.973	0.958	0	B cells 1
Sfpq	0.438394	0.822	0.829	0	B cells 1
Rpl14	0.434944	0.919	0.889	0	B cells 1
Pfdn5	0.433835	0.784	0.764	0	B cells 1
Sf3b1	0.430902	0.842	0.849	0	B cells 1
Eef1g	0.426426	0.811	0.778	0	B cells 1
Rps2	0.423069	0.935	0.918	0	B cells 1
Rplp1	0.421542	0.952	0.952	0	B cells 1
Pik3ap1	0.415161	0.163	0.049	0	B cells 1
Plac8	0.413045	0.667	0.55	0	B cells 1
Rpl4	0.412323	0.917	0.878	0	B cells 1
Rps6	0.411577	0.929	0.896	0	B cells 1
Arhgdib	0.408067	0.613	0.408	0	B cells 1
Srrm2	0.391175	0.899	0.9	0	B cells 1
Stat4	0.389125	0.539	0.345	0	B cells 1
Srpk3	0.381765	0.111	0.007	0	B cells 1
Tpt1	0.376853	0.97	0.977	0	B cells 1
C130026I21Rik	0.370072	0.134	0.046	0	B cells 1
Cecr2	0.369715	0.101	0.015	0	B cells 1
AB124611	0.366171	0.155	0.057	0	B cells 1
Cyp4f18	0.347281	0.154	0.058	0	B cells 1
Tmem163	0.336549	0.107	0.031	0	B cells 1
Rpl23a	0.333872	0.898	0.863	0	B cells 1
Rack1	0.329144	0.936	0.913	0	B cells 1
Slc9a7	0.32696	0.104	0.023	0	B cells 1
Vps37b	0.322034	0.779	0.575	0	B cells 1
Eef1a1	0.316767	0.978	0.978	0	B cells 1
Rpl15	0.308853	0.922	0.897	0	B cells 1
Rpl28	0.29648	0.947	0.945	0	B cells 1
Lcp1	0.295611	0.747	0.518	0	B cells 1
Apoe	0.261863	0.454	0.202	0	B cells 1
Ctss	0.207035	0.599	0.454	0	B cells 1
Krit1	0.745651	0.496	0.435	3.02292e-303	B cells 1
Gpr183	0.730469	0.408	0.274	1.34257e-302	B cells 1
Atf7ip	0.761285	0.461	0.386	1.4404e-301	B cells 1
Cd53	0.287173	0.648	0.467	2.77183e-301	B cells 1
Bclaf1	0.509565	0.699	0.718	3.15687e-301	B cells 1
Fam169b	0.572897	0.241	0.126	1.44289e-300	B cells 1
Nuak2	0.571563	0.246	0.137	6.00899e-299	B cells 1
Ptp4a3	0.639228	0.294	0.187	1.46326e-298	B cells 1
Smc6	1.10763	0.478	0.448	8.89355e-294	B cells 1
Mycbp2	0.666057	0.607	0.6	8.11184e-292	B cells 1
Bptf	0.675155	0.583	0.583	5.94861e-291	B cells 1
Fchsd2	0.955323	0.365	0.278	8.14529e-291	B cells 1
Srsf10	0.672733	0.523	0.497	3.50024e-290	B cells 1
Kdm5a	0.688162	0.551	0.532	2.31134e-288	B cells 1
Thrap3	0.565192	0.632	0.649	3.40956e-288	B cells 1
Foxo1	0.627118	0.492	0.416	1.83655e-278	B cells 1
Rcc2	0.717832	0.423	0.357	1.76138e-277	B cells 1
Npm1	0.351938	0.867	0.831	2.31624e-275	B cells 1
Xist	0.390845	0.884	0.941	1.84144e-273	B cells 1
Mif4gd	0.675861	0.427	0.358	3.91771e-273	B cells 1
Rlim	0.673105	0.52	0.489	9.0413e-273	B cells 1
Cdv3	0.617125	0.6	0.614	1.52849e-270	B cells 1
Sh3bgrl3	0.319216	0.744	0.68	2.9962e-269	B cells 1
Rpl29	0.318494	0.88	0.844	2.58022e-268	B cells 1
Srebf2	0.669885	0.515	0.501	1.18625e-267	B cells 1
Celf2	0.58162	0.536	0.431	3.59215e-267	B cells 1
Grap	0.566326	0.276	0.168	1.42042e-262	B cells 1
Unc93b1	0.640351	0.398	0.312	2.4173e-262	B cells 1
Hnrnph2	0.6853	0.481	0.452	1.30385e-261	B cells 1
Cblb	0.423095	0.515	0.405	3.465e-261	B cells 1
Rpl31	0.334626	0.836	0.818	5.78902e-256	B cells 1
Jak1	0.472002	0.671	0.658	1.13187e-255	B cells 1
Zfyve26	0.584079	0.237	0.139	2.45213e-255	B cells 1
Stt3b	0.78857	0.459	0.43	1.09676e-254	B cells 1
Trim11	0.589863	0.221	0.126	1.04401e-253	B cells 1
Snx2	0.743861	0.377	0.313	5.23979e-253	B cells 1
Zfp638	0.713601	0.476	0.438	2.19351e-249	B cells 1
Clec2i	0.462909	0.181	0.088	6.18737e-244	B cells 1
Tec	0.611707	0.242	0.147	1.36904e-243	B cells 1
Csnk1g3	0.744536	0.408	0.355	1.04616e-241	B cells 1
Wnk1	0.316386	0.748	0.751	4.76007e-241	B cells 1
Ranbp2	0.497325	0.647	0.661	1.59084e-240	B cells 1
Eif3f	0.376211	0.76	0.734	1.79778e-240	B cells 1
Swap70	0.923344	0.442	0.387	3.98276e-240	B cells 1
Card6	0.437625	0.165	0.079	1.54774e-239	B cells 1
Traf3ip3	0.502985	0.222	0.126	1.5415e-238	B cells 1
Gtpbp4	0.6932	0.444	0.403	4.59398e-237	B cells 1
Zcchc7	0.703232	0.49	0.464	1.44029e-236	B cells 1
Crebrf	0.709589	0.417	0.355	2.17482e-236	B cells 1
Birc3	0.606004	0.525	0.478	4.4598e-236	B cells 1
Cirbp	0.661213	0.441	0.393	2.39533e-235	B cells 1
Washc4	0.698156	0.33	0.248	4.48972e-234	B cells 1
Fam43a	0.492149	0.174	0.086	5.29165e-234	B cells 1
Rps17	0.299685	0.867	0.842	1.89403e-233	B cells 1
Myc	1.128	0.321	0.237	2.11506e-233	B cells 1
Nfkbid	0.746675	0.348	0.244	6.46564e-233	B cells 1
Lmbrd1	0.747514	0.375	0.311	6.43786e-232	B cells 1
Eif5	0.35884	0.844	0.853	6.69704e-232	B cells 1
Gripap1	0.718813	0.331	0.252	3.89687e-231	B cells 1
Syngr2	0.623097	0.487	0.444	2.06889e-230	B cells 1
Tspan13	0.540956	0.537	0.475	1.21159e-229	B cells 1
Dusp4	0.674472	0.379	0.282	2.40087e-229	B cells 1
Prpf39	0.662232	0.502	0.487	3.69755e-228	B cells 1
Snx9	0.732615	0.349	0.283	6.25005e-227	B cells 1
Chd2	0.402628	0.679	0.674	5.4194e-221	B cells 1
Git2	0.65271	0.443	0.38	5.42347e-221	B cells 1
Stat3	0.322393	0.708	0.692	8.04713e-221	B cells 1
Sun2	0.627996	0.386	0.313	2.25114e-219	B cells 1
Fam208b	0.715734	0.356	0.284	8.9306e-218	B cells 1
Serbp1	0.353274	0.821	0.817	1.07297e-217	B cells 1
Naca	0.278345	0.874	0.843	1.52923e-216	B cells 1
Atp2b1	0.478738	0.67	0.682	1.83926e-215	B cells 1
Traf5	0.51035	0.199	0.112	7.97281e-212	B cells 1
Itgb3	0.475901	0.194	0.106	2.11736e-211	B cells 1
Kpna1	0.589117	0.447	0.393	4.17261e-211	B cells 1
Ube2b	0.444923	0.649	0.675	8.97462e-210	B cells 1
Crlf3	0.498384	0.438	0.354	2.32123e-209	B cells 1
Rpl22l1	0.35469	0.817	0.792	5.6783e-208	B cells 1
Il10ra	0.314869	0.15	0.069	1.24869e-207	B cells 1
Pml	0.719239	0.263	0.182	3.07446e-207	B cells 1
Nop53	0.40204	0.632	0.657	2.59396e-205	B cells 1
Hs3st1	0.427283	0.233	0.141	6.69638e-203	B cells 1
Ddx50	0.615801	0.512	0.518	8.26615e-200	B cells 1
Tmem123	0.545969	0.508	0.477	1.01382e-199	B cells 1
Rubcn	0.429893	0.149	0.074	1.74727e-199	B cells 1
Nsa2	0.423274	0.671	0.687	5.32533e-198	B cells 1
Plekhm1	0.49893	0.187	0.107	5.41865e-198	B cells 1
Irak3	0.42984	0.18	0.098	6.71824e-198	B cells 1
Cxxc5	0.416122	0.146	0.072	4.08009e-196	B cells 1
Hnrnpa0	0.378261	0.718	0.742	2.04483e-195	B cells 1
Mdm4	0.646203	0.44	0.414	5.30354e-192	B cells 1
Cd2	0.23721	0.401	0.27	1.52712e-190	B cells 1
Arhgap17	0.622959	0.466	0.443	8.8446e-190	B cells 1
Ddx24	0.505254	0.577	0.602	1.14987e-188	B cells 1
Sbno1	0.57428	0.55	0.566	1.41552e-188	B cells 1
Ddx54	0.641777	0.458	0.452	3.82111e-188	B cells 1
Mndal	0.5121	0.441	0.358	1.19488e-187	B cells 1
Eif3e	0.374632	0.676	0.68	1.07771e-186	B cells 1
Itga4	0.439431	0.48	0.382	1.7072e-186	B cells 1
Dennd5b	0.618004	0.257	0.175	1.73194e-185	B cells 1
Slc16a6	0.564465	0.281	0.197	3.06216e-184	B cells 1
Kansl1	0.581119	0.474	0.458	3.87775e-184	B cells 1
Abca1	0.441182	0.214	0.127	1.70821e-180	B cells 1
D1Ertd622e	0.696202	0.286	0.216	2.21022e-179	B cells 1
Rnase6	0.404657	0.159	0.084	2.74946e-179	B cells 1
B3gnt7	0.369931	0.228	0.134	3.83731e-179	B cells 1
Lrmp	0.504855	0.213	0.132	3.84699e-179	B cells 1
Ahctf1	0.655545	0.404	0.365	8.10359e-179	B cells 1
Cdt1	0.498098	0.231	0.152	1.11472e-178	B cells 1
Apobec3	0.682839	0.411	0.369	1.21483e-178	B cells 1
Themis2	0.328256	0.136	0.066	3.8058e-178	B cells 1
Nop10	0.612879	0.46	0.449	1.23292e-177	B cells 1
Cdc42	0.316699	0.781	0.773	9.94524e-177	B cells 1
Fli1	0.524996	0.309	0.228	1.29631e-176	B cells 1
Wbp2	0.642795	0.4	0.369	1.40555e-176	B cells 1
Coq8a	0.531578	0.249	0.17	1.58985e-176	B cells 1
Arhgap4	0.370441	0.157	0.082	2.54095e-176	B cells 1
Cd24a	0.404761	0.446	0.357	1.15089e-173	B cells 1
Smarca5	0.470949	0.625	0.656	1.35718e-173	B cells 1
Dock10	0.338234	0.5	0.406	1.69474e-173	B cells 1
Isy1	0.524677	0.425	0.367	2.50883e-173	B cells 1
Atp6v0b	0.494127	0.551	0.572	5.88121e-172	B cells 1
Klf2	0.492645	0.522	0.45	1.94369e-171	B cells 1
Rhobtb2	0.46021	0.149	0.079	1.34782e-170	B cells 1
Tecpr1	0.750894	0.383	0.333	2.51599e-170	B cells 1
Kpna4	0.558701	0.513	0.519	3.60302e-167	B cells 1
Fam111a	0.542417	0.229	0.151	6.63612e-167	B cells 1
Gpbp1	0.477499	0.561	0.586	9.36458e-164	B cells 1
Tbc1d15	0.671872	0.429	0.419	1.01468e-163	B cells 1
Rpl24	0.201225	0.923	0.912	2.90871e-163	B cells 1
Ccnt1	0.580371	0.469	0.459	3.95935e-163	B cells 1
Wdr26	0.608302	0.521	0.548	5.98473e-162	B cells 1
Galnt11	0.618262	0.287	0.217	2.67806e-161	B cells 1
Actr2	0.399473	0.645	0.68	6.9861e-161	B cells 1
Rasgrp2	0.468684	0.235	0.157	7.87273e-157	B cells 1
Ccar1	0.605988	0.489	0.504	1.0935e-156	B cells 1
Pkn1	0.654159	0.41	0.392	1.26763e-156	B cells 1
Irf2	0.666203	0.45	0.453	2.50395e-156	B cells 1
Rftn1	0.45247	0.227	0.152	3.59868e-154	B cells 1
Gm26740	0.346873	0.309	0.214	3.95664e-154	B cells 1
Lgmn	0.411665	0.33	0.25	4.20333e-154	B cells 1
Ppm1g	0.635351	0.418	0.404	2.12027e-153	B cells 1
Arhgdia	0.403372	0.623	0.664	1.01616e-151	B cells 1
Rictor	0.581051	0.504	0.505	8.4961e-151	B cells 1
Lamb3	0.500907	0.221	0.15	3.23752e-149	B cells 1
Sash3	0.348021	0.161	0.092	6.26771e-148	B cells 1
Map4k1	0.445088	0.197	0.127	1.34396e-147	B cells 1
Rpl13a	0.330714	0.665	0.67	3.29551e-147	B cells 1
Ptpn1	0.581229	0.487	0.474	8.25696e-147	B cells 1
Ikzf1	0.454832	0.326	0.248	5.95396e-146	B cells 1
Bcar3	0.613242	0.243	0.178	1.20691e-145	B cells 1
Icosl	0.451343	0.168	0.1	3.90333e-145	B cells 1
Phf20l1	0.583848	0.49	0.496	4.48468e-145	B cells 1
Zfp280d	0.604911	0.316	0.263	4.86955e-144	B cells 1
Eif3a	0.355034	0.74	0.78	5.05142e-144	B cells 1
Gm26699	0.491577	0.218	0.146	5.66633e-144	B cells 1
Hnrnpd	0.445823	0.59	0.632	3.04703e-143	B cells 1
Limd2	0.356945	0.396	0.309	1.03826e-142	B cells 1
Slc15a2	0.524068	0.165	0.097	1.15762e-142	B cells 1
Lat2	0.376938	0.168	0.1	1.32797e-142	B cells 1
N4bp2l1	0.410709	0.202	0.13	5.06266e-142	B cells 1
Nckap1l	0.42716	0.261	0.189	8.7704e-142	B cells 1
Setd2	0.556768	0.47	0.468	1.21889e-140	B cells 1
Etnk1	0.689826	0.404	0.387	3.41322e-140	B cells 1
Tardbp	0.539196	0.495	0.516	5.21752e-140	B cells 1
Nr4a1	0.542637	0.553	0.508	5.71941e-140	B cells 1
Litaf	0.437228	0.491	0.464	4.32742e-137	B cells 1
Gm10076	0.311992	0.785	0.784	1.01826e-136	B cells 1
Tspan32	0.289991	0.109	0.053	1.02026e-136	B cells 1
Prrc2c	0.24405	0.802	0.819	5.51534e-136	B cells 1
Safb2	0.527246	0.514	0.546	4.13905e-134	B cells 1
Fmnl3	0.32851	0.143	0.079	5.68916e-134	B cells 1
Nipbl	0.5179	0.561	0.607	1.90885e-133	B cells 1
Gabarap	0.308606	0.697	0.709	2.28654e-133	B cells 1
Arid5a	0.465085	0.445	0.403	1.57784e-131	B cells 1
Ptpn6	0.532543	0.24	0.176	3.10884e-130	B cells 1
Cse1l	0.555977	0.284	0.231	8.34913e-128	B cells 1
Zfp507	0.516697	0.218	0.156	1.93905e-126	B cells 1
Hnrnpdl	0.379368	0.641	0.711	2.54099e-125	B cells 1
Tpd52	0.31931	0.472	0.408	2.68487e-125	B cells 1
Otud1	0.343169	0.123	0.066	8.01583e-125	B cells 1
Ythdc1	0.366659	0.622	0.676	9.20387e-123	B cells 1
Nktr	0.366349	0.698	0.764	2.4312e-122	B cells 1
Hspe1	0.591147	0.746	0.761	6.51479e-121	B cells 1
Ilf2	0.615263	0.396	0.383	2.06779e-120	B cells 1
Ash1l	0.530535	0.514	0.536	2.23533e-120	B cells 1
Tgif1	0.395064	0.534	0.523	3.10152e-120	B cells 1
Bin1	0.499749	0.274	0.219	3.87281e-120	B cells 1
Spag9	0.349105	0.616	0.643	5.78588e-120	B cells 1
Aff1	0.505234	0.445	0.431	2.61409e-119	B cells 1
Btf3	0.220766	0.823	0.789	6.94453e-119	B cells 1
Hps3	0.464086	0.2	0.138	5.98051e-118	B cells 1
Set	0.356657	0.643	0.669	1.55611e-117	B cells 1
Arpc3	0.220745	0.75	0.746	1.63209e-117	B cells 1
Ankrd11	0.317465	0.714	0.783	1.37152e-116	B cells 1
Hcls1	0.351998	0.357	0.285	9.26823e-116	B cells 1
Zfp62	0.543291	0.346	0.305	2.68286e-115	B cells 1
Lats2	0.420515	0.218	0.154	2.58621e-114	B cells 1
Qk	0.403351	0.391	0.334	5.09276e-114	B cells 1
Pafah1b1	0.348235	0.638	0.703	8.97604e-114	B cells 1
Phc2	0.530038	0.311	0.273	3.11689e-113	B cells 1
Ifnar1	0.538979	0.429	0.411	3.9737e-113	B cells 1
Nop56	0.495325	0.494	0.508	6.7845e-113	B cells 1
Tacc1	0.439799	0.457	0.422	5.35103e-112	B cells 1
Tespa1	0.321884	0.175	0.109	7.64402e-110	B cells 1
Fam213a	0.383707	0.133	0.079	1.28067e-109	B cells 1
Arl6ip1	0.366553	0.579	0.602	1.85318e-108	B cells 1
Fbxl12	0.433935	0.225	0.166	7.38154e-108	B cells 1
Snrnp70	0.358908	0.638	0.719	5.34654e-107	B cells 1
Sh3glb1	0.384236	0.594	0.639	6.2359e-107	B cells 1
Erlin1	0.508962	0.195	0.14	1.006e-106	B cells 1
Clk4	0.532214	0.419	0.422	6.31086e-105	B cells 1
Syncrip	0.471219	0.546	0.599	1.01742e-103	B cells 1
Zufsp	0.565999	0.324	0.286	6.83291e-103	B cells 1
Iqsec1	0.486801	0.229	0.176	4.91964e-101	B cells 1
Wbp11	0.524495	0.424	0.439	2.24012e-99	B cells 1
Gpd2	0.561049	0.274	0.231	2.59456e-97	B cells 1
Nucks1	0.382637	0.528	0.542	4.05171e-97	B cells 1
Tpr	0.333758	0.66	0.715	1.53177e-96	B cells 1
Irf2bp2	0.624148	0.517	0.557	6.71901e-96	B cells 1
Gdap10	0.458492	0.239	0.183	8.87425e-96	B cells 1
Sgms1	0.586169	0.281	0.242	6.60452e-95	B cells 1
Ptprcap	0.263487	0.327	0.25	1.30877e-94	B cells 1
H2-Q6	0.213573	0.597	0.573	1.87697e-94	B cells 1
Llph	0.486197	0.491	0.533	4.61853e-94	B cells 1
Ctcf	0.556404	0.423	0.44	9.8612e-94	B cells 1
Bcl7a	0.3864	0.138	0.087	1.44919e-93	B cells 1
Xrn2	0.502369	0.478	0.514	4.07327e-93	B cells 1
Ddx18	0.553136	0.316	0.289	1.48704e-92	B cells 1
Puf60	0.462584	0.477	0.523	2.98556e-92	B cells 1
Kctd12	0.380711	0.404	0.365	1.7834e-91	B cells 1
Zdhhc18	0.439588	0.377	0.347	1.05224e-90	B cells 1
Acap1	0.363046	0.223	0.167	1.32887e-90	B cells 1
Arpc5	0.337206	0.601	0.639	1.69832e-90	B cells 1
Srrm1	0.35417	0.608	0.676	4.59673e-90	B cells 1
Cct2	0.369602	0.571	0.614	6.53911e-88	B cells 1
Rabep2	0.402885	0.162	0.112	1.41114e-87	B cells 1
Sf1	0.42227	0.533	0.598	2.7348e-87	B cells 1
Ccnt2	0.549738	0.395	0.399	6.49306e-87	B cells 1
Dusp11	0.478734	0.509	0.574	5.52762e-86	B cells 1
Naa15	0.511205	0.438	0.467	1.68027e-85	B cells 1
Lemd3	0.514208	0.269	0.23	3.56843e-85	B cells 1
Map3k8	0.557578	0.308	0.268	7.01154e-84	B cells 1
Tfam	0.613386	0.283	0.257	7.2308e-84	B cells 1
Prpf4b	0.416899	0.572	0.638	1.26293e-83	B cells 1
Trim34a	0.29584	0.104	0.06	3.09659e-83	B cells 1
Klhl6	0.313363	0.184	0.13	4.06828e-83	B cells 1
1700017B05Rik	0.447743	0.228	0.181	7.30414e-83	B cells 1
Tcf25	0.38508	0.584	0.67	7.50952e-83	B cells 1
Per1	0.458924	0.336	0.302	7.71655e-83	B cells 1
Herc4	0.543027	0.332	0.314	5.34211e-82	B cells 1
Inpp5f	0.373125	0.145	0.097	6.64881e-82	B cells 1
Ywhaz	0.275999	0.734	0.776	2.9535e-80	B cells 1
Hspa4	0.47558	0.514	0.572	5.85295e-80	B cells 1
Rnf216	0.522002	0.254	0.217	1.74029e-79	B cells 1
Got1	0.23873	0.436	0.409	1.94903e-79	B cells 1
Fbxo11	0.547218	0.374	0.37	1.85677e-78	B cells 1
Sik1	0.461203	0.382	0.36	2.22015e-78	B cells 1
Pum2	0.451326	0.503	0.563	8.60402e-78	B cells 1
Gmip	0.374416	0.196	0.147	2.05983e-77	B cells 1
Mybbp1a	0.544545	0.359	0.355	2.14957e-74	B cells 1
Ddx17	0.430167	0.513	0.575	4.72889e-74	B cells 1
Vps18	0.407236	0.206	0.159	8.70859e-74	B cells 1
Ghitm	0.415287	0.515	0.574	1.45907e-73	B cells 1
Map4k2	0.40151	0.235	0.19	7.26979e-73	B cells 1
Mir17hg	0.300247	0.106	0.064	1.52012e-72	B cells 1
Pik3r4	0.468132	0.172	0.128	1.53538e-72	B cells 1
Rab14	0.391824	0.556	0.636	2.45089e-72	B cells 1
Mphosph10	0.538946	0.327	0.315	7.25782e-72	B cells 1
Irf5	0.266958	0.166	0.116	1.13153e-70	B cells 1
Fam117b	0.532616	0.359	0.355	5.32788e-70	B cells 1
Dock11	0.413281	0.248	0.207	7.69035e-69	B cells 1
Akt3	0.345863	0.155	0.111	3.15748e-68	B cells 1
Cep120	0.43773	0.239	0.201	8.02707e-68	B cells 1
Lpxn	0.319883	0.246	0.197	1.71691e-67	B cells 1
Iqcb1	0.357509	0.149	0.106	1.77447e-66	B cells 1
Snrpe	0.275187	0.587	0.618	3.24285e-66	B cells 1
Nfatc1	0.456762	0.238	0.197	4.35558e-66	B cells 1
Cisd2	0.497215	0.435	0.478	6.25133e-66	B cells 1
BC005624	0.515964	0.38	0.4	1.36519e-65	B cells 1
Arid3b	0.346634	0.143	0.101	7.78746e-65	B cells 1
Gigyf1	0.485993	0.29	0.265	1.87553e-64	B cells 1
Lcorl	0.214638	0.148	0.245	2.32267e-63	B cells 1
Pan3	0.499878	0.428	0.457	1.24406e-62	B cells 1
Tmem243	0.460334	0.309	0.292	4.26763e-62	B cells 1
Nol8	0.483261	0.219	0.183	4.99832e-62	B cells 1
Lnpep	0.432877	0.52	0.592	3.60335e-61	B cells 1
Smc5	0.547409	0.267	0.242	4.41576e-61	B cells 1
Syf2	0.416021	0.486	0.547	7.33989e-61	B cells 1
Acox3	0.468314	0.221	0.186	1.04282e-60	B cells 1
Cfap43	0.363144	0.152	0.111	2.11409e-60	B cells 1
Ptbp2	0.489651	0.297	0.279	1.67062e-59	B cells 1
Rbbp6	0.412944	0.503	0.558	4.17257e-59	B cells 1
Emd	0.433686	0.402	0.423	1.80751e-58	B cells 1
Dip2b	0.468747	0.279	0.254	2.92953e-58	B cells 1
Yeats4	0.512654	0.32	0.32	7.10119e-58	B cells 1
Pak2	0.364965	0.542	0.61	9.31933e-58	B cells 1
Mnt	0.463328	0.23	0.199	1.2318e-57	B cells 1
Plk2	0.707234	0.303	0.275	3.12513e-57	B cells 1
Arglu1	0.416311	0.502	0.571	7.66082e-57	B cells 1
Slc15a4	0.424369	0.175	0.138	5.96824e-56	B cells 1
Mtdh	0.373242	0.567	0.636	1.58154e-55	B cells 1
Sumo2	0.255234	0.593	0.638	9.4563e-55	B cells 1
2007-03-01	0.308043	0.566	0.626	4.91973e-54	B cells 1
BC017643	0.469276	0.222	0.193	5.35958e-54	B cells 1
Eif5b	0.394815	0.553	0.632	6.66656e-54	B cells 1
Ctso	0.467808	0.207	0.175	7.56413e-54	B cells 1
Sipa1l2	0.269431	0.12	0.083	1.09285e-52	B cells 1
Serinc1	0.375724	0.535	0.609	1.36588e-52	B cells 1
Lztfl1	0.676825	0.318	0.317	2.88626e-52	B cells 1
Impact	0.47151	0.241	0.212	5.01529e-49	B cells 1
Rapgef6	0.387057	0.465	0.51	5.10882e-49	B cells 1
Hivep2	0.394853	0.405	0.409	6.80357e-48	B cells 1
Prkce	0.368531	0.154	0.12	7.68585e-48	B cells 1
Fdxacb1	0.281045	0.109	0.076	4.81748e-47	B cells 1
Sacs	0.325622	0.155	0.118	1.2595e-46	B cells 1
Tcp1	0.358513	0.511	0.576	2.38961e-46	B cells 1
Zfp207	0.426966	0.459	0.526	6.15562e-46	B cells 1
Snap29	0.444795	0.207	0.182	2.77815e-45	B cells 1
Strada	0.298933	0.114	0.081	3.40504e-45	B cells 1
2700038G22Rik	0.318635	0.126	0.092	3.95297e-45	B cells 1
Senp6	0.381479	0.511	0.595	4.53405e-45	B cells 1
Scai	0.352257	0.136	0.101	4.91019e-45	B cells 1
Slc38a2	0.201623	0.742	0.811	7.1925e-45	B cells 1
Snx20	0.322697	0.336	0.319	1.22373e-44	B cells 1
Fam168b	0.482141	0.38	0.419	1.71078e-44	B cells 1
Zcchc6	0.365866	0.54	0.619	4.06352e-44	B cells 1
Ube2v2	0.205719	0.196	0.304	7.30999e-44	B cells 1
Tpp2	0.421334	0.47	0.534	1.17673e-43	B cells 1
Psenen	0.364885	0.465	0.539	1.70716e-43	B cells 1
Brd7	0.203199	0.193	0.298	3.34157e-43	B cells 1
Irak1	0.208886	0.232	0.357	7.25219e-43	B cells 1
Swt1	0.512822	0.38	0.4	8.5801e-43	B cells 1
Eif2s2	0.247426	0.7	0.757	1.98971e-42	B cells 1
Exoc5	0.201446	0.256	0.391	4.50502e-42	B cells 1
Chd7	0.343268	0.483	0.521	5.577e-42	B cells 1
Fyttd1	0.213076	0.196	0.302	5.88924e-42	B cells 1
Cpsf2	0.210478	0.169	0.263	6.05019e-42	B cells 1
Zbtb37	0.310998	0.11	0.078	9.68839e-42	B cells 1
Btbd1	0.202651	0.201	0.312	1.56689e-41	B cells 1
Gm26518	0.352325	0.158	0.125	1.57773e-41	B cells 1
Snap23	0.496489	0.291	0.29	2.07473e-41	B cells 1
Dnase2a	0.432364	0.184	0.157	2.711e-41	B cells 1
Cul1	0.206702	0.265	0.407	3.58852e-41	B cells 1
Mga	0.529416	0.319	0.321	3.72684e-41	B cells 1
Rassf3	0.457971	0.304	0.299	4.39465e-41	B cells 1
Fgd3	0.286376	0.14	0.107	4.66476e-41	B cells 1
Pole4	0.480817	0.335	0.354	2.15903e-40	B cells 1
Upf3b	0.217256	0.186	0.284	2.92043e-40	B cells 1
Slc44a2	0.433829	0.241	0.218	2.9493e-40	B cells 1
Dennd4b	0.248567	0.137	0.103	3.65791e-40	B cells 1
Cmtm7	0.463175	0.288	0.281	4.23439e-40	B cells 1
Atp6v1f	0.283569	0.546	0.621	1.60946e-39	B cells 1
Huwe1	0.316548	0.566	0.663	2.6734e-39	B cells 1
Gm4707	0.31262	0.137	0.105	5.90686e-39	B cells 1
Atp6v1h	0.504161	0.342	0.36	7.58554e-39	B cells 1
Scpep1	0.448863	0.289	0.282	2.12609e-38	B cells 1
Dhx30	0.463842	0.237	0.221	2.45109e-38	B cells 1
Abce1	0.502153	0.346	0.372	3.0988e-38	B cells 1
Trmt1	0.501999	0.284	0.285	7.82369e-38	B cells 1
Hip1r	0.463183	0.308	0.31	9.35683e-38	B cells 1
Taf1	0.200959	0.237	0.355	1.67731e-37	B cells 1
Ppp4r3a	0.406468	0.453	0.52	3.57403e-37	B cells 1
Tbc1d20	0.203942	0.194	0.294	3.97617e-37	B cells 1
Gpr18	0.215542	0.176	0.139	1.58739e-36	B cells 1
0610030E20Rik	0.433842	0.211	0.19	1.89248e-36	B cells 1
Med13	0.417857	0.457	0.522	1.90836e-36	B cells 1
Fam204a	0.466951	0.295	0.3	2.02447e-36	B cells 1
Slc38a9	0.34696	0.145	0.115	2.71307e-36	B cells 1
Ankrd13c	0.205806	0.236	0.354	2.7363e-36	B cells 1
Taz	0.515201	0.229	0.215	3.52316e-36	B cells 1
Stk24	0.366879	0.465	0.527	3.77229e-36	B cells 1
Fip1l1	0.412472	0.414	0.46	4.61594e-36	B cells 1
Eml4	0.500359	0.359	0.383	9.79386e-36	B cells 1
Zfp52	0.24519	0.115	0.085	1.3314e-35	B cells 1
2006-09-01	0.290227	0.303	0.28	1.45056e-35	B cells 1
Mff	0.206623	0.223	0.339	1.57886e-35	B cells 1
Abhd17b	0.508823	0.284	0.285	2.6922e-35	B cells 1
Cspp1	0.23508	0.218	0.322	7.70873e-35	B cells 1
Ube2q1	0.207799	0.238	0.36	1.02402e-34	B cells 1
Bzw1	0.29393	0.561	0.643	1.11033e-34	B cells 1
Myo5a	0.354705	0.207	0.181	2.36228e-34	B cells 1
Rps6ka5	0.26092	0.109	0.08	6.58823e-34	B cells 1
Sars	0.205683	0.278	0.419	9.09446e-34	B cells 1
Srsf1	0.447467	0.388	0.428	1.65418e-33	B cells 1
Tia1	0.533457	0.285	0.286	2.31179e-33	B cells 1
Snrpd1	0.353598	0.421	0.467	4.83221e-33	B cells 1
Rsbn1l	0.362573	0.473	0.537	6.47689e-33	B cells 1
Nrbp1	0.47975	0.351	0.384	7.03615e-33	B cells 1
Mast4	0.422751	0.38	0.392	8.85233e-33	B cells 1
Strbp	0.498387	0.311	0.323	1.02964e-32	B cells 1
Sf3b2	0.322168	0.515	0.6	2.48472e-32	B cells 1
Nup88	0.218711	0.175	0.262	2.55201e-32	B cells 1
Elmsan1	0.476638	0.295	0.294	2.91315e-32	B cells 1
Wdr43	0.465595	0.338	0.359	3.68108e-32	B cells 1
Hmgn2	0.370296	0.288	0.281	5.47047e-32	B cells 1
Atp6v0d1	0.45386	0.34	0.369	6.60955e-32	B cells 1
Dnaja2	0.348105	0.472	0.55	6.61855e-32	B cells 1
Dicer1	0.496442	0.305	0.315	8.75184e-32	B cells 1
Dcun1d1	0.212768	0.183	0.271	8.9865e-32	B cells 1
Gtf2h1	0.216213	0.19	0.283	9.06908e-32	B cells 1
Elk4	0.442415	0.394	0.442	1.87795e-31	B cells 1
Hnrnpc	0.231867	0.621	0.707	2.75396e-31	B cells 1
Cd84	0.251317	0.186	0.153	3.22248e-31	B cells 1
Fbl	0.416962	0.388	0.428	4.55961e-31	B cells 1
Ppp4r2	0.465676	0.454	0.53	5.40522e-31	B cells 1
Blvrb	0.422937	0.272	0.274	5.60575e-31	B cells 1
Mid1	0.216467	0.193	0.272	6.39699e-31	B cells 1
Zfp1	0.276141	0.12	0.093	7.72321e-31	B cells 1
Tlk1	0.203734	0.305	0.452	9.70888e-31	B cells 1
Eftud2	0.209592	0.171	0.254	1.06487e-30	B cells 1
Elmo1	0.371216	0.344	0.35	2.1571e-30	B cells 1
Rpl7l1	0.201293	0.198	0.296	2.17977e-30	B cells 1
Emc3	0.229406	0.277	0.414	2.61771e-30	B cells 1
Gfod1	0.251042	0.141	0.112	2.91797e-30	B cells 1
Asxl2	0.498679	0.327	0.345	3.34595e-30	B cells 1
Mier1	0.310941	0.513	0.578	4.8959e-30	B cells 1
Marf1	0.200539	0.183	0.269	4.92794e-30	B cells 1
Rbm28	0.223876	0.213	0.313	6.48244e-30	B cells 1
Stx16	0.217951	0.212	0.313	9.19464e-30	B cells 1
Sec62	0.298925	0.578	0.674	1.70963e-29	B cells 1
Zfp644	0.439403	0.424	0.48	1.91094e-29	B cells 1
Mrpl38	0.209917	0.174	0.258	2.37372e-29	B cells 1
Tm6sf1	0.204527	0.136	0.106	7.22003e-29	B cells 1
Dph5	0.381245	0.173	0.15	7.49369e-29	B cells 1
Dnajc9	0.352146	0.238	0.223	7.80247e-29	B cells 1
Ifngr2	0.477756	0.286	0.291	1.32107e-28	B cells 1
Ube3c	0.216128	0.153	0.227	1.54259e-28	B cells 1
Rbm33	0.458306	0.345	0.376	1.62916e-28	B cells 1
Slamf6	0.30522	0.195	0.165	2.19255e-28	B cells 1
Ralgapa1	0.204124	0.209	0.302	4.18655e-28	B cells 1
Csnk2a2	0.202523	0.254	0.375	5.98409e-28	B cells 1
Prpf8	0.429271	0.374	0.422	6.36605e-28	B cells 1
Sipa1	0.346845	0.178	0.155	7.35294e-28	B cells 1
Cux1	0.211235	0.262	0.383	1.3758e-27	B cells 1
Snhg12	0.313579	0.438	0.476	2.07346e-27	B cells 1
Wtap	0.205583	0.236	0.347	2.41577e-27	B cells 1
Ube2d1	0.407968	0.18	0.162	5.27974e-27	B cells 1
Gpr107	0.232777	0.222	0.324	6.73122e-27	B cells 1
Ppwd1	0.417779	0.215	0.2	1.26541e-26	B cells 1
Itpr2	0.396519	0.292	0.29	1.34348e-26	B cells 1
Snrpf	0.252667	0.535	0.599	2.76976e-26	B cells 1
Pikfyve	0.417548	0.191	0.174	2.85852e-26	B cells 1
Zhx2	0.284039	0.158	0.132	2.9152e-26	B cells 1
Zmym5	0.481245	0.355	0.391	9.96777e-26	B cells 1
Stag1	0.205615	0.245	0.352	1.07191e-25	B cells 1
Mbtps1	0.220695	0.254	0.37	1.50229e-25	B cells 1
Pias1	0.441713	0.265	0.266	2.04535e-25	B cells 1
Sh3kbp1	0.267222	0.321	0.309	2.09163e-25	B cells 1
Setx	0.219042	0.199	0.286	2.61251e-25	B cells 1
Zc3h18	0.230779	0.243	0.354	2.96904e-25	B cells 1
Brd8	0.465858	0.382	0.431	4.93884e-25	B cells 1
Hectd1	0.279883	0.529	0.623	5.04733e-25	B cells 1
Sharpin	0.203877	0.142	0.208	5.41266e-25	B cells 1
Mllt10	0.224497	0.213	0.307	7.95e-25	B cells 1
Nsmce4a	0.439925	0.321	0.353	1.45506e-24	B cells 1
Zfp740	0.20247	0.165	0.24	2.88631e-24	B cells 1
Snrpa1	0.219518	0.218	0.317	3.14863e-24	B cells 1
Slc4a1ap	0.393752	0.192	0.176	3.64067e-24	B cells 1
Hist1h1c	0.460979	0.389	0.418	3.97749e-24	B cells 1
Mfsd14a	0.203235	0.238	0.342	6.28626e-24	B cells 1
Papolg	0.295921	0.126	0.102	1.11937e-23	B cells 1
Trim59	0.444502	0.241	0.232	1.15617e-23	B cells 1
Dido1	0.215272	0.192	0.276	1.25477e-23	B cells 1
Gm26853	0.316382	0.153	0.131	1.96648e-23	B cells 1
Rasa3	0.402496	0.22	0.209	2.15014e-23	B cells 1
Anp32e	0.345043	0.404	0.448	2.24202e-23	B cells 1
Ibtk	0.257475	0.225	0.328	4.09055e-23	B cells 1
Ube2i	0.265259	0.516	0.597	5.26004e-23	B cells 1
Rtn3	0.227624	0.356	0.52	5.61909e-23	B cells 1
Psme3	0.216385	0.205	0.298	5.72474e-23	B cells 1
Atp6v0e	0.307255	0.484	0.571	7.89372e-23	B cells 1
Snu13	0.276865	0.506	0.582	8.03928e-23	B cells 1
Mak16	0.448035	0.272	0.282	8.11847e-23	B cells 1
Phc3	0.203935	0.208	0.296	9.64187e-23	B cells 1
Atf1	0.216532	0.238	0.343	1.24244e-22	B cells 1
Arfgap2	0.21882	0.26	0.377	1.4779e-22	B cells 1
Wipf2	0.209889	0.18	0.258	2.20578e-22	B cells 1
Ddx41	0.222925	0.18	0.26	2.79586e-22	B cells 1
Dpp8	0.252565	0.214	0.307	3.93369e-22	B cells 1
Tor1aip1	0.406444	0.393	0.443	4.50637e-22	B cells 1
Top2b	0.391776	0.456	0.532	5.4013e-22	B cells 1
Coq5	0.218639	0.136	0.197	7.36502e-22	B cells 1
Csnk2a1	0.239382	0.241	0.351	8.15522e-22	B cells 1
Scfd1	0.247091	0.244	0.355	1.04949e-21	B cells 1
Cacybp	0.224063	0.316	0.451	1.47457e-21	B cells 1
Tbce	0.202235	0.147	0.211	1.49022e-21	B cells 1
Card11	0.261532	0.156	0.134	1.88883e-21	B cells 1
Acin1	0.293089	0.551	0.664	2.55357e-21	B cells 1
Gch1	0.332238	0.307	0.306	2.62871e-21	B cells 1
Ankhd1	0.237489	0.279	0.402	2.66058e-21	B cells 1
Hnrnpr	0.467109	0.373	0.425	3.4599e-21	B cells 1
Zfp800	0.215918	0.217	0.307	4.26111e-21	B cells 1
Nipa2	0.216698	0.279	0.401	4.6733e-21	B cells 1
Tubgcp4	0.206249	0.135	0.193	6.90843e-21	B cells 1
Vamp4	0.20147	0.176	0.25	6.95306e-21	B cells 1
AW549877	0.432097	0.231	0.228	1.00904e-20	B cells 1
1110059E24Rik	0.223882	0.135	0.196	1.02963e-20	B cells 1
Bms1	0.226566	0.173	0.247	1.05105e-20	B cells 1
Zmym2	0.22195	0.176	0.249	1.16509e-20	B cells 1
Actl6a	0.217237	0.215	0.307	1.22981e-20	B cells 1
2007-09-01	0.313087	0.515	0.603	1.32078e-20	B cells 1
Psma3	0.235938	0.603	0.687	1.3588e-20	B cells 1
Rbbp4	0.370101	0.411	0.474	1.48267e-20	B cells 1
Washc2	0.474112	0.277	0.29	1.57864e-20	B cells 1
Bbx	0.260047	0.24	0.341	1.68348e-20	B cells 1
Far1	0.430088	0.363	0.41	1.8629e-20	B cells 1
Rbm26	0.436057	0.343	0.379	2.21758e-20	B cells 1
Chfr	0.42799	0.275	0.284	2.93187e-20	B cells 1
Cwf19l2	0.465466	0.253	0.256	3.11167e-20	B cells 1
Dclre1c	0.293337	0.137	0.115	3.67453e-20	B cells 1
Gnl3l	0.233026	0.165	0.236	3.72008e-20	B cells 1
Donson	0.297309	0.154	0.134	4.04661e-20	B cells 1
Ptpn18	0.224781	0.523	0.581	4.66662e-20	B cells 1
Cpm	0.336117	0.204	0.186	5.05928e-20	B cells 1
Farsa	0.219626	0.149	0.212	6.31247e-20	B cells 1
Rnmt	0.219759	0.161	0.229	1.0927e-19	B cells 1
Neu1	0.442979	0.255	0.257	1.12735e-19	B cells 1
Lmbr1l	0.300279	0.178	0.16	1.15251e-19	B cells 1
Glyr1	0.449219	0.375	0.436	1.20921e-19	B cells 1
Kdm3b	0.426548	0.254	0.257	1.46949e-19	B cells 1
Nup153	0.394335	0.342	0.373	1.60265e-19	B cells 1
Mplkip	0.227681	0.179	0.254	1.94763e-19	B cells 1
Tomm70a	0.22137	0.246	0.353	2.02729e-19	B cells 1
Zrsr2	0.221387	0.262	0.373	2.16603e-19	B cells 1
H2-M3	0.395733	0.223	0.219	3.06801e-19	B cells 1
Rab3gap1	0.468217	0.302	0.328	3.12359e-19	B cells 1
Gtpbp2	0.222249	0.233	0.328	5.40051e-19	B cells 1
Paip2	0.286033	0.502	0.596	6.6665e-19	B cells 1
Chd8	0.466581	0.323	0.355	8.24867e-19	B cells 1
Ap1s3	0.266656	0.119	0.1	1.02104e-18	B cells 1
Zmiz2	0.212925	0.235	0.333	1.05236e-18	B cells 1
Fam133b	0.443421	0.37	0.416	1.06523e-18	B cells 1
Wbp4	0.241598	0.24	0.341	1.2915e-18	B cells 1
Polr2k	0.238982	0.258	0.374	1.35406e-18	B cells 1
Trappc4	0.236169	0.243	0.351	1.42005e-18	B cells 1
Tex10	0.380535	0.223	0.218	1.59907e-18	B cells 1
Ptprj	0.400269	0.252	0.252	2.19497e-18	B cells 1
Txndc9	0.246669	0.254	0.365	2.90104e-18	B cells 1
Noc2l	0.208988	0.209	0.294	4.24699e-18	B cells 1
Chd1	0.39411	0.392	0.443	4.30551e-18	B cells 1
Ube3a	0.246736	0.316	0.45	4.73703e-18	B cells 1
Runx1	0.278693	0.386	0.407	6.6328e-18	B cells 1
Tmem57	0.266102	0.205	0.291	7.13328e-18	B cells 1
Gigyf2	0.263814	0.234	0.334	7.29807e-18	B cells 1
Tcea1	0.205622	0.322	0.465	1.00426e-17	B cells 1
Zfp397	0.412979	0.196	0.186	1.10403e-17	B cells 1
Stk38	0.259925	0.253	0.358	1.15801e-17	B cells 1
Gdi1	0.212543	0.175	0.246	1.38708e-17	B cells 1
Kdm3a	0.209946	0.218	0.304	1.70096e-17	B cells 1
2810403A07Rik	0.210194	0.268	0.377	1.7379e-17	B cells 1
Eif2ak1	0.238749	0.178	0.252	1.91314e-17	B cells 1
1700020I14Rik	0.203796	0.307	0.434	2.24851e-17	B cells 1
Tmf1	0.226755	0.308	0.438	2.48239e-17	B cells 1
Ggps1	0.225128	0.169	0.236	3.17399e-17	B cells 1
Zc3h15	0.337755	0.481	0.578	3.18893e-17	B cells 1
Sh3bp5	0.310385	0.182	0.166	3.25496e-17	B cells 1
Il16	0.238985	0.178	0.158	4.54814e-17	B cells 1
Rbm48	0.291531	0.14	0.123	6.31633e-17	B cells 1
Zdhhc20	0.25281	0.291	0.413	6.63543e-17	B cells 1
Cct3	0.366227	0.426	0.499	7.0383e-17	B cells 1
Kansl3	0.234747	0.247	0.347	1.07605e-16	B cells 1
Rab21	0.357244	0.44	0.527	1.80055e-16	B cells 1
Zzz3	0.260121	0.227	0.32	1.88084e-16	B cells 1
Cdc40	0.446124	0.31	0.34	2.42209e-16	B cells 1
Ino80e	0.203726	0.15	0.209	2.56012e-16	B cells 1
Insig1	0.221242	0.276	0.384	3.28054e-16	B cells 1
Nvl	0.217833	0.152	0.211	3.9854e-16	B cells 1
Senp2	0.378931	0.402	0.471	4.35403e-16	B cells 1
Usp6nl	0.418382	0.204	0.199	4.74811e-16	B cells 1
Smyd5	0.251093	0.101	0.083	6.72875e-16	B cells 1
Bcl7b	0.223055	0.181	0.254	7.53129e-16	B cells 1
Usp19	0.216134	0.279	0.396	8.98831e-16	B cells 1
Arfgef1	0.396303	0.403	0.472	1.12209e-15	B cells 1
Gtf2h5	0.220568	0.301	0.431	1.21512e-15	B cells 1
Ensa	0.249777	0.295	0.421	1.23946e-15	B cells 1
Iws1	0.448097	0.328	0.366	1.2466e-15	B cells 1
Ppp3cc	0.262352	0.134	0.116	1.33463e-15	B cells 1
Cep295	0.373932	0.179	0.167	1.35602e-15	B cells 1
Tbl1xr1	0.253167	0.223	0.313	1.8484e-15	B cells 1
Acbd5	0.27559	0.269	0.38	3.01866e-15	B cells 1
Caprin1	0.349008	0.477	0.573	3.0426e-15	B cells 1
Ddx42	0.21615	0.304	0.431	3.11258e-15	B cells 1
Zpr1	0.227376	0.172	0.239	3.75538e-15	B cells 1
Rnf20	0.239786	0.254	0.355	3.80028e-15	B cells 1
Ppp1r11	0.450643	0.359	0.417	4.05714e-15	B cells 1
U2surp	0.377814	0.447	0.538	4.49247e-15	B cells 1
Vps50	0.214137	0.12	0.167	5.4541e-15	B cells 1
Iars	0.247066	0.173	0.242	5.63243e-15	B cells 1
Lcor	0.236683	0.159	0.219	7.17516e-15	B cells 1
Grk2	0.369327	0.367	0.419	8.05999e-15	B cells 1
Rbm22	0.215247	0.269	0.378	8.06076e-15	B cells 1
Rnpc3	0.200488	0.152	0.209	8.39956e-15	B cells 1
Tcof1	0.210971	0.193	0.267	8.53384e-15	B cells 1
Sft2d1	0.419865	0.23	0.236	9.4161e-15	B cells 1
Ppdpf	0.227664	0.265	0.377	1.23352e-14	B cells 1
Trnt1	0.244529	0.235	0.325	1.29989e-14	B cells 1
Nop58	0.316792	0.446	0.507	1.35099e-14	B cells 1
Ttc5	0.213148	0.138	0.191	2.07062e-14	B cells 1
Lsm6	0.230206	0.254	0.359	2.40813e-14	B cells 1
Rraga	0.286772	0.217	0.307	2.94455e-14	B cells 1
Zmynd11	0.484402	0.345	0.397	2.9826e-14	B cells 1
Map2k7	0.208459	0.164	0.225	3.56172e-14	B cells 1
Trpm7	0.228011	0.315	0.442	3.65797e-14	B cells 1
Spin1	0.222262	0.232	0.322	4.42679e-14	B cells 1
Kdm2a	0.234757	0.317	0.447	4.73723e-14	B cells 1
Rbx1	0.273683	0.475	0.562	5.01066e-14	B cells 1
Helz2	0.387525	0.277	0.29	5.74773e-14	B cells 1
Sgk3	0.232784	0.105	0.088	6.50755e-14	B cells 1
Socs4	0.239556	0.189	0.262	6.5078e-14	B cells 1
Strn3	0.241241	0.298	0.417	6.59402e-14	B cells 1
Ddx23	0.401624	0.256	0.267	6.84092e-14	B cells 1
Fyn	0.269635	0.354	0.357	1.02103e-13	B cells 1
Otud7b	0.22242	0.158	0.216	1.14042e-13	B cells 1
Svbp	0.25697	0.18	0.252	1.16545e-13	B cells 1
Ypel5	0.20807	0.203	0.28	1.39038e-13	B cells 1
Cr1l	0.284186	0.31	0.443	2.7387e-13	B cells 1
Smu1	0.251968	0.224	0.315	3.99925e-13	B cells 1
Twistnb	0.408266	0.307	0.338	4.66024e-13	B cells 1
Myo1c	0.396438	0.25	0.26	5.11739e-13	B cells 1
Taf3	0.209298	0.153	0.208	5.46999e-13	B cells 1
Bfar	0.276496	0.213	0.297	6.35688e-13	B cells 1
Ap1m1	0.311629	0.154	0.143	9.62551e-13	B cells 1
Rlf	0.369255	0.395	0.457	1.04687e-12	B cells 1
Pibf1	0.205162	0.131	0.179	1.04811e-12	B cells 1
Rrm2b	0.296145	0.129	0.114	1.12866e-12	B cells 1
Rad18	0.304595	0.136	0.121	1.33712e-12	B cells 1
Zbtb18	0.319593	0.151	0.139	1.44038e-12	B cells 1
Polr1a	0.344807	0.164	0.154	1.55739e-12	B cells 1
Supt20	0.432998	0.34	0.385	1.55891e-12	B cells 1
Trim27	0.230971	0.201	0.278	1.62743e-12	B cells 1
Nop14	0.420953	0.252	0.264	2.10498e-12	B cells 1
Stip1	0.292811	0.287	0.401	2.30189e-12	B cells 1
Suco	0.370425	0.395	0.449	2.84678e-12	B cells 1
Gimap8	0.22588	0.181	0.165	3.12431e-12	B cells 1
Ep300	0.405208	0.365	0.421	3.84406e-12	B cells 1
Trmt10c	0.205451	0.139	0.191	4.06278e-12	B cells 1
Arid1b	0.249987	0.223	0.307	5.82675e-12	B cells 1
Sdhaf1	0.404885	0.249	0.262	6.83064e-12	B cells 1
Dad1	0.200298	0.611	0.683	7.02973e-12	B cells 1
Zfr	0.257155	0.291	0.409	8.09464e-12	B cells 1
Arfgef2	0.215847	0.128	0.175	8.19426e-12	B cells 1
Gps2	0.234251	0.21	0.287	1.38107e-11	B cells 1
Rnf111	0.401127	0.295	0.321	1.55459e-11	B cells 1
Snw1	0.381189	0.402	0.485	1.84222e-11	B cells 1
Lpgat1	0.266143	0.18	0.246	3.02334e-11	B cells 1
Ergic2	0.265953	0.272	0.383	3.04404e-11	B cells 1
Rtcb	0.216079	0.26	0.366	3.1241e-11	B cells 1
Rfx7	0.439655	0.251	0.264	3.45034e-11	B cells 1
Mpc1	0.326595	0.429	0.495	3.65382e-11	B cells 1
Epc2	0.237452	0.231	0.314	3.80434e-11	B cells 1
Usp7	0.359662	0.439	0.535	3.8316e-11	B cells 1
Ptcd3	0.236213	0.155	0.21	5.04153e-11	B cells 1
Heatr1	0.347367	0.172	0.165	5.33055e-11	B cells 1
Yrdc	0.231273	0.234	0.324	9.78088e-11	B cells 1
Xpr1	0.477957	0.272	0.295	1.08568e-10	B cells 1
Trim33	0.262864	0.222	0.305	1.17325e-10	B cells 1
Pkn2	0.20544	0.364	0.508	1.19301e-10	B cells 1
Ttc19	0.247361	0.235	0.322	1.20813e-10	B cells 1
Snrnp48	0.390605	0.352	0.407	1.44171e-10	B cells 1
Cenpq	0.296506	0.152	0.141	1.66732e-10	B cells 1
Usp4	0.271419	0.196	0.269	1.70083e-10	B cells 1
9930111J21Rik2	0.22983	0.25	0.242	2.74392e-10	B cells 1
Setd5	0.399919	0.411	0.492	3.46049e-10	B cells 1
Xpo1	0.254895	0.245	0.334	6.33454e-10	B cells 1
Ccm2	0.338785	0.218	0.22	6.57681e-10	B cells 1
Lrif1	0.414201	0.192	0.19	6.8085e-10	B cells 1
Fam172a	0.210481	0.169	0.226	8.42582e-10	B cells 1
Sp1	0.41734	0.323	0.37	9.43707e-10	B cells 1
Gar1	0.208805	0.17	0.23	9.71781e-10	B cells 1
Lbr	0.351461	0.379	0.433	1.29106e-09	B cells 1
Zfp593	0.243382	0.175	0.237	1.38399e-09	B cells 1
Itch	0.442744	0.342	0.399	1.47118e-09	B cells 1
Zfp746	0.362966	0.201	0.202	1.67625e-09	B cells 1
Crebbp	0.352204	0.443	0.536	1.88453e-09	B cells 1
Kdm6a	0.231464	0.309	0.422	2.33142e-09	B cells 1
Rab11fip2	0.276903	0.131	0.119	2.44418e-09	B cells 1
Zfp592	0.225846	0.19	0.255	2.54115e-09	B cells 1
Phf20	0.24879	0.153	0.205	2.83027e-09	B cells 1
Exosc10	0.24106	0.165	0.223	3.69136e-09	B cells 1
Phlpp1	0.315705	0.227	0.228	4.32808e-09	B cells 1
Top3b	0.218733	0.12	0.16	5.11536e-09	B cells 1
Smc3	0.243842	0.332	0.455	5.16683e-09	B cells 1
Naa50	0.216042	0.309	0.428	6.57595e-09	B cells 1
Pds5a	0.397514	0.398	0.475	6.82195e-09	B cells 1
Srpk2	0.203758	0.309	0.416	7.30935e-09	B cells 1
Ifi203	0.298556	0.283	0.281	8.13107e-09	B cells 1
Pcif1	0.406642	0.303	0.343	8.40167e-09	B cells 1
Gnl2	0.254998	0.206	0.279	1.03998e-08	B cells 1
Eapp	0.261622	0.243	0.334	1.26394e-08	B cells 1
Srsf6	0.277862	0.499	0.607	1.35747e-08	B cells 1
Pnpla8	0.474428	0.335	0.392	1.39382e-08	B cells 1
Ddx27	0.257278	0.216	0.292	1.74198e-08	B cells 1
Hbp1	0.389387	0.359	0.42	1.87269e-08	B cells 1
Mettl23	0.24518	0.26	0.357	2.10288e-08	B cells 1
Cpsf6	0.409188	0.351	0.408	2.13745e-08	B cells 1
Smndc1	0.381902	0.339	0.393	2.32264e-08	B cells 1
Cd38	0.380993	0.285	0.303	2.65073e-08	B cells 1
Zfyve27	0.201207	0.122	0.162	3.28963e-08	B cells 1
Fam104a	0.222073	0.301	0.418	3.30365e-08	B cells 1
Usp15	0.392254	0.38	0.451	3.32682e-08	B cells 1
Trappc8	0.251799	0.184	0.246	3.45993e-08	B cells 1
Nudcd3	0.278506	0.236	0.321	3.58882e-08	B cells 1
Trim26	0.411165	0.292	0.326	3.62401e-08	B cells 1
Rbm6	0.402995	0.347	0.406	3.81716e-08	B cells 1
Cnot1	0.337324	0.443	0.538	3.83515e-08	B cells 1
Nup98	0.234325	0.474	0.554	4.38727e-08	B cells 1
Dph3	0.21879	0.321	0.448	5.37171e-08	B cells 1
Cab39l	0.270416	0.144	0.194	5.92582e-08	B cells 1
Rbm27	0.246604	0.276	0.375	6.38843e-08	B cells 1
Gm26669	0.25072	0.121	0.109	9.15044e-08	B cells 1
Rragc	0.271879	0.218	0.296	1.1354e-07	B cells 1
Cklf	0.362515	0.167	0.163	1.24094e-07	B cells 1
Tatdn2	0.389492	0.291	0.319	1.46492e-07	B cells 1
Gucd1	0.223662	0.124	0.163	2.40111e-07	B cells 1
Limd1	0.28444	0.275	0.378	2.41866e-07	B cells 1
Ssb	0.266654	0.514	0.619	2.61061e-07	B cells 1
Rad17	0.355508	0.174	0.173	2.94136e-07	B cells 1
Fbxw2	0.418199	0.34	0.396	3.60779e-07	B cells 1
Rsl24d1	0.238188	0.202	0.273	3.74466e-07	B cells 1
Mtpap	0.220868	0.163	0.216	5.00665e-07	B cells 1
Dkc1	0.258934	0.166	0.219	6.70584e-07	B cells 1
Ppp6r3	0.273928	0.327	0.455	6.75694e-07	B cells 1
Csk	0.399855	0.295	0.334	7.23833e-07	B cells 1
Kmt2c	0.24278	0.345	0.471	7.64669e-07	B cells 1
Mrpl23	0.39359	0.347	0.415	7.77528e-07	B cells 1
Ipo7	0.250917	0.308	0.425	8.06297e-07	B cells 1
Topbp1	0.214495	0.195	0.254	8.3295e-07	B cells 1
Tsix	0.406474	0.286	0.308	8.43898e-07	B cells 1
Bod1l	0.261221	0.349	0.474	9.4151e-07	B cells 1
Med7	0.332801	0.164	0.162	9.49017e-07	B cells 1
Khnyn	0.23122	0.177	0.232	1.27393e-06	B cells 1
Brix1	0.268434	0.214	0.289	1.30071e-06	B cells 1
Plcl2	0.358151	0.184	0.185	1.58471e-06	B cells 1
Dnajc8	0.320059	0.425	0.516	1.84098e-06	B cells 1
Ing5	0.355271	0.187	0.19	2.5969e-06	B cells 1
Dhps	0.248526	0.196	0.26	2.8406e-06	B cells 1
Heatr6	0.231194	0.121	0.159	2.94924e-06	B cells 1
Mcmbp	0.272382	0.204	0.273	3.04184e-06	B cells 1
Slc30a5	0.418583	0.227	0.243	4.15787e-06	B cells 1
Haus3	0.329821	0.223	0.229	4.30457e-06	B cells 1
Lactb	0.20704	0.154	0.2	4.61024e-06	B cells 1
Ino80	0.257272	0.193	0.254	4.61735e-06	B cells 1
Esco1	0.424218	0.286	0.319	4.70111e-06	B cells 1
Map1s	0.312271	0.156	0.152	4.86865e-06	B cells 1
Abraxas2	0.404025	0.216	0.229	5.83228e-06	B cells 1
Zranb1	0.239854	0.292	0.391	6.49856e-06	B cells 1
Larp4	0.372547	0.409	0.497	7.9018e-06	B cells 1
Slf2	0.341253	0.198	0.202	8.03434e-06	B cells 1
Bmt2	0.247284	0.162	0.21	9.15457e-06	B cells 1
Pcmtd1	0.468701	0.331	0.388	1.08126e-05	B cells 1
Isg20l2	0.236	0.16	0.209	1.27447e-05	B cells 1
Xpo6	0.253157	0.235	0.312	1.31991e-05	B cells 1
Tspan14	0.231356	0.143	0.186	1.32699e-05	B cells 1
Gcn1l1	0.285813	0.224	0.298	1.69003e-05	B cells 1
Gm11808	0.246831	0.253	0.343	1.70827e-05	B cells 1
5031425E22Rik	0.24106	0.236	0.309	2.03127e-05	B cells 1
Dnttip2	0.358983	0.371	0.442	2.14738e-05	B cells 1
Nup54	0.245794	0.185	0.243	2.43349e-05	B cells 1
Snrnp200	0.271953	0.263	0.357	2.43677e-05	B cells 1
Usp34	0.345261	0.44	0.536	2.52265e-05	B cells 1
Elf2	0.249542	0.279	0.376	2.73702e-05	B cells 1
Polr2a	0.284554	0.437	0.521	2.73768e-05	B cells 1
Foxj3	0.241444	0.204	0.268	2.93481e-05	B cells 1
Mettl16	0.359251	0.186	0.191	2.96485e-05	B cells 1
Mlxip	0.266816	0.218	0.288	3.13054e-05	B cells 1
Nae1	0.291672	0.198	0.262	3.3168e-05	B cells 1
Med16	0.21205	0.135	0.174	4.57309e-05	B cells 1
Nifk	0.251002	0.169	0.223	4.68516e-05	B cells 1
Phykpl	0.300301	0.15	0.146	6.835e-05	B cells 1
Chkb	0.223122	0.152	0.195	0.000101077	B cells 1
Ubl3	0.273132	0.468	0.566	0.00011821	B cells 1
Usp37	0.213311	0.162	0.208	0.0001381	B cells 1
Lsg1	0.373088	0.21	0.222	0.000167159	B cells 1
Mob1a	0.313012	0.42	0.51	0.000182266	B cells 1
Apex1	0.203096	0.155	0.199	0.000196377	B cells 1
Cdc73	0.281583	0.287	0.386	0.000214381	B cells 1
Larp1	0.225248	0.369	0.505	0.000218438	B cells 1
Prpf6	0.292409	0.2	0.264	0.000228366	B cells 1
Phrf1	0.25958	0.22	0.289	0.000251552	B cells 1
Rnf2	0.325529	0.193	0.199	0.000258935	B cells 1
Lsm5	0.32239	0.32	0.367	0.000298174	B cells 1
Dnajc21	0.301334	0.26	0.353	0.000322084	B cells 1
Celf1	0.222085	0.36	0.491	0.00037952	B cells 1
Rbm34	0.254093	0.181	0.235	0.000419411	B cells 1
Grasp	0.322644	0.222	0.228	0.000455824	B cells 1
Cetn3	0.260198	0.258	0.35	0.00046486	B cells 1
Taf7	0.222944	0.297	0.388	0.000500987	B cells 1
Slc4a7	0.350782	0.369	0.427	0.000559504	B cells 1
Mrps18b	0.281155	0.185	0.245	0.000690538	B cells 1
Rev1	0.250745	0.12	0.113	0.000823073	B cells 1
Lsm14a	0.37408	0.329	0.39	0.000845776	B cells 1
Safb	0.35824	0.375	0.451	0.00099592	B cells 1
Polr2m	0.23506	0.333	0.461	0.000998675	B cells 1
Thumpd3	0.279553	0.163	0.211	0.00103851	B cells 1
Pcm1	0.262021	0.297	0.392	0.00110909	B cells 1
Eef1e1	0.343221	0.198	0.211	0.00113094	B cells 1
Ewsr1	0.24013	0.508	0.636	0.00113564	B cells 1
Osbpl8	0.31735	0.289	0.314	0.00133344	B cells 1
Sp4	0.230675	0.163	0.159	0.00159757	B cells 1
Ogt	0.243556	0.465	0.558	0.00163878	B cells 1
Gapvd1	0.302577	0.29	0.394	0.00178988	B cells 1
Atp8a1	0.279146	0.192	0.248	0.00276831	B cells 1
Rprd2	0.274465	0.228	0.298	0.00286448	B cells 1
Dennd1b	0.284225	0.253	0.332	0.00292637	B cells 1
Cep135	0.281375	0.139	0.135	0.00388154	B cells 1
Esf1	0.417088	0.282	0.32	0.00425328	B cells 1
Susd6	0.353037	0.334	0.388	0.00440965	B cells 1
Lgals8	0.389032	0.206	0.221	0.00447848	B cells 1
Fiz1	0.217361	0.132	0.167	0.0049999	B cells 1
Angel2	0.423226	0.263	0.297	0.00542545	B cells 1
Bcas2	0.235388	0.327	0.446	0.00638456	B cells 1
Emc6	0.326991	0.342	0.413	0.00663049	B cells 1
Nmd3	0.281002	0.208	0.272	0.00694261	B cells 1
Nrm	0.226183	0.109	0.103	0.00701588	B cells 1
Pdcd10	0.313967	0.423	0.523	0.00722856	B cells 1
Cep57	0.261181	0.19	0.243	0.00731305	B cells 1
Pprc1	0.224221	0.134	0.169	0.00733683	B cells 1
Arpc5l	0.343106	0.255	0.346	0.00747522	B cells 1
Ppp4r3b	0.384297	0.366	0.445	0.00888592	B cells 1
Fbxl3	0.262848	0.335	0.452	0.0108375	B cells 1
Sf3b6	0.257342	0.427	0.523	0.0108882	B cells 1
Tnrc6c	0.380885	0.31	0.354	0.0110589	B cells 1
Las1l	0.281278	0.223	0.289	0.0142015	B cells 1
Fam50a	0.304853	0.212	0.278	0.0165684	B cells 1
Wdr3	0.219146	0.127	0.159	0.0189223	B cells 1
Ddit3	0.232673	0.271	0.345	0.0211551	B cells 1
Jakmip1	0.407395	0.227	0.246	0.0239369	B cells 1
Fnip1	0.235066	0.275	0.355	0.0285196	B cells 1
Hist3h2a	0.205913	0.109	0.136	0.0285603	B cells 1
Dhx15	0.287486	0.449	0.559	0.0340147	B cells 1
Selenot	0.236942	0.362	0.501	0.0346332	B cells 1
Trim24	0.326745	0.236	0.309	0.0346927	B cells 1
Ssbp1	0.308644	0.234	0.309	0.0370151	B cells 1
Tmem168	0.271696	0.206	0.266	0.0396176	B cells 1
Hspa9	0.278582	0.435	0.518	0.0397725	B cells 1
Pias4	0.359728	0.196	0.209	0.0453249	B cells 1
Nom1	0.267354	0.189	0.24	0.0491638	B cells 1
Slf1	0.281807	0.129	0.127	0.0497796	B cells 1
Numa1	0.267871	0.32	0.428	0.0499061	B cells 1
Timm10	0.237905	0.146	0.186	0.0545029	B cells 1
Zyg11b	0.409713	0.223	0.243	0.0560874	B cells 1
Pbdc1	0.421783	0.314	0.375	0.0595185	B cells 1
Arl5b	0.268717	0.306	0.391	0.0627776	B cells 1
Cyld	0.364413	0.358	0.426	0.0684768	B cells 1
Atr	0.287485	0.157	0.159	0.081218	B cells 1
Irak2	0.253124	0.272	0.293	0.0823686	B cells 1
Hnrnpm	0.233121	0.502	0.616	0.0970628	B cells 1
Aftph	0.276964	0.298	0.397	0.115904	B cells 1
C87436	0.299785	0.157	0.159	0.120657	B cells 1
Dhx36	0.389849	0.353	0.427	0.124832	B cells 1
U2af2	0.259331	0.311	0.419	0.14722	B cells 1
Fnbp4	0.332117	0.336	0.393	0.151036	B cells 1
Mfap1a	0.225215	0.138	0.173	0.164915	B cells 1
Supt4a	0.204724	0.45	0.535	0.173073	B cells 1
Dlst	0.379233	0.355	0.436	0.185672	B cells 1
Mtch2	0.258159	0.318	0.422	0.19571	B cells 1
Prr14	0.268918	0.215	0.275	0.197188	B cells 1
Xpo4	0.235219	0.161	0.201	0.227044	B cells 1
Nras	0.279051	0.296	0.395	0.234811	B cells 1
Luc7l	0.290396	0.259	0.339	0.234884	B cells 1
Trmt10a	0.286833	0.129	0.127	0.256354	B cells 1
Chd6	0.382497	0.308	0.354	0.256655	B cells 1
Psmd11	0.33382	0.382	0.475	0.274468	B cells 1
Zfp68	0.337761	0.193	0.205	0.352539	B cells 1
Lnpk	0.28986	0.177	0.222	0.387681	B cells 1
Utp15	0.279639	0.144	0.146	0.420362	B cells 1
Hsph1	0.307273	0.455	0.566	0.429619	B cells 1
Ddx46	0.235394	0.368	0.489	0.465841	B cells 1
Flcn	0.233489	0.138	0.137	0.520231	B cells 1
Cdk12	0.297042	0.41	0.502	0.604704	B cells 1
Ppcdc	0.241497	0.114	0.111	0.641184	B cells 1
Rps6kb1	0.315845	0.284	0.375	0.755426	B cells 1
Dapp1	0.243674	0.247	0.263	0.816867	B cells 1
Vezf1	0.262645	0.265	0.341	0.841406	B cells 1
Dpm1	0.28916	0.259	0.336	0.856353	B cells 1
Pabpn1	0.368909	0.269	0.308	0.89013	B cells 1
Ccdc174	0.305103	0.269	0.351	0.93559	B cells 1
Kcnq1ot1	0.430602	0.288	0.311	0.947374	B cells 1
Pus7	0.218261	0.103	0.126	1	B cells 1
Nolc1	0.373146	0.315	0.369	1	B cells 1
C1qbp	0.232334	0.291	0.374	1	B cells 1
Dock8	0.262846	0.199	0.209	1	B cells 1
Fbxo4	0.258961	0.111	0.109	1	B cells 1
Vps11	0.221917	0.136	0.167	1	B cells 1
Aida	0.264121	0.177	0.22	1	B cells 1
Spopl	0.343925	0.173	0.182	1	B cells 1
Cdkn1b	0.208623	0.459	0.544	1	B cells 1
Trip12	0.271967	0.452	0.563	1	B cells 1
Eif2s1	0.333203	0.342	0.416	1	B cells 1
Ubxn7	0.232991	0.181	0.224	1	B cells 1
Capg	0.247061	0.293	0.326	1	B cells 1
Tug1	0.304218	0.294	0.387	1	B cells 1
Med1	0.29138	0.268	0.351	1	B cells 1
Fxr1	0.33868	0.379	0.468	1	B cells 1
Slc25a36	0.342921	0.297	0.342	1	B cells 1
Mgrn1	0.275965	0.171	0.216	1	B cells 1
Lsm3	0.325925	0.247	0.28	1	B cells 1
Dnajc2	0.276557	0.268	0.345	1	B cells 1
Zmat2	0.284979	0.307	0.414	1	B cells 1
Ino80d	0.277802	0.319	0.419	1	B cells 1
1110004F10Rik	0.25818	0.329	0.443	1	B cells 1
Xiap	0.264359	0.323	0.422	1	B cells 1
Trmt1l	0.277391	0.174	0.215	1	B cells 1
1110059G10Rik	0.243296	0.139	0.171	1	B cells 1
Prpf4	0.229063	0.154	0.189	1	B cells 1
Ppan	0.322864	0.177	0.187	1	B cells 1
Lrrc8d	0.283701	0.306	0.346	1	B cells 1
Smarcad1	0.347349	0.201	0.219	1	B cells 1
Thumpd1	0.254781	0.164	0.204	1	B cells 1
Sys1	0.315267	0.374	0.465	1	B cells 1
Pmf1	0.269042	0.141	0.145	1	B cells 1
Tbk1	0.275055	0.223	0.282	1	B cells 1
Mau2	0.351027	0.31	0.365	1	B cells 1
Ddx55	0.222128	0.126	0.153	1	B cells 1
Dnajb2	0.327276	0.185	0.199	1	B cells 1
Braf	0.261655	0.246	0.308	1	B cells 1
Rab11b	0.259257	0.338	0.455	1	B cells 1
Arcn1	0.207612	0.418	0.559	1	B cells 1
Sdad1	0.322156	0.172	0.183	1	B cells 1
Zfp622	0.278073	0.31	0.41	1	B cells 1
Vbp1	0.265559	0.276	0.362	1	B cells 1
Tnrc6a	0.278878	0.338	0.441	1	B cells 1
Casp8ap2	0.288076	0.239	0.297	1	B cells 1
Pnrc2	0.293522	0.275	0.361	1	B cells 1
Ppp2r2a	0.31313	0.393	0.494	1	B cells 1
Ndufaf4	0.293238	0.171	0.213	1	B cells 1
Zc3h10	0.237128	0.117	0.118	1	B cells 1
Brd4	0.259027	0.461	0.583	1	B cells 1
E4f1	0.205621	0.137	0.164	1	B cells 1
Sesn1	0.253818	0.138	0.14	1	B cells 1
St13	0.291693	0.451	0.566	1	B cells 1
Zfp445	0.366442	0.282	0.33	1	B cells 1
Mtf2	0.378625	0.243	0.274	1	B cells 1
Akap8	0.293674	0.237	0.303	1	B cells 1
Yme1l1	0.346306	0.383	0.483	1	B cells 1
Cdk13	0.374853	0.328	0.397	1	B cells 1
Hif1an	0.318527	0.206	0.225	1	B cells 1
Mapk8ip3	0.225075	0.183	0.222	1	B cells 1
Rpf2	0.211228	0.12	0.145	1	B cells 1
Rabgap1l	0.258793	0.31	0.399	1	B cells 1
Ccdc59	0.278267	0.345	0.461	1	B cells 1
Ythdf3	0.378415	0.341	0.421	1	B cells 1
Pum1	0.266887	0.357	0.476	1	B cells 1
Nol11	0.350464	0.21	0.234	1	B cells 1
Babam2	0.327978	0.207	0.262	1	B cells 1
Mark3	0.312375	0.309	0.406	1	B cells 1
Dcaf8	0.377718	0.329	0.402	1	B cells 1
Nub1	0.28531	0.272	0.351	1	B cells 1
Nrd1	0.236831	0.384	0.511	1	B cells 1
Ubn2	0.339776	0.323	0.424	1	B cells 1
Isca1	0.305603	0.185	0.228	1	B cells 1
Prmt3	0.286423	0.136	0.141	1	B cells 1
Trim44	0.357495	0.246	0.279	1	B cells 1
Pfdn2	0.299125	0.348	0.435	1	B cells 1
B4galt1	0.265828	0.28	0.352	1	B cells 1
Timm9	0.352814	0.176	0.191	1	B cells 1
Gtf2a2	0.288494	0.267	0.349	1	B cells 1
Larp7	0.298719	0.238	0.3	1	B cells 1
Rsl1d1	0.27318	0.324	0.425	1	B cells 1
Hnrnpul1	0.266422	0.361	0.482	1	B cells 1
Msmo1	0.320778	0.258	0.32	1	B cells 1
Erp29	0.218141	0.379	0.503	1	B cells 1
Tnpo1	0.302153	0.288	0.376	1	B cells 1
2610037D02Rik	0.265285	0.134	0.137	1	B cells 1
Ppp4c	0.325599	0.374	0.467	1	B cells 1
Tsn	0.279754	0.322	0.427	1	B cells 1
Ccz1	0.341464	0.257	0.335	1	B cells 1
Leng8	0.281528	0.294	0.379	1	B cells 1
Mfap1b	0.231949	0.144	0.173	1	B cells 1
Cct4	0.231189	0.453	0.565	1	B cells 1
Wac	0.219901	0.451	0.561	1	B cells 1
Taf15	0.286592	0.343	0.456	1	B cells 1
Akap8l	0.255947	0.195	0.238	1	B cells 1
Manea	0.332632	0.148	0.156	1	B cells 1
Morc3	0.346849	0.226	0.256	1	B cells 1
Rrn3	0.243436	0.131	0.158	1	B cells 1
Zswim8	0.313274	0.225	0.251	1	B cells 1
Adss	0.238887	0.367	0.483	1	B cells 1
Gramd4	0.282275	0.156	0.165	1	B cells 1
Tma16	0.352797	0.18	0.197	1	B cells 1
Vars	0.233178	0.303	0.385	1	B cells 1
AC149090.1	0.372708	0.378	0.492	1	B cells 1
Lbh	0.283408	0.24	0.265	1	B cells 1
Pou2f1	0.360103	0.204	0.227	1	B cells 1
Utp18	0.323239	0.197	0.218	1	B cells 1
Rpf1	0.30363	0.227	0.286	1	B cells 1
Rbm4b	0.252133	0.2	0.244	1	B cells 1
Brd1	0.216458	0.396	0.521	1	B cells 1
Arl8a	0.22841	0.174	0.21	1	B cells 1
Gle1	0.347655	0.188	0.207	1	B cells 1
Nip7	0.257746	0.177	0.217	1	B cells 1

## Sheet: Bcells2
gene	avg_log2FC	pct.1	pct.2	p_val_adj	cluster
Mzb1	3.31052	0.981	0.204	0	B cells 2
Iglc3	2.48766	0.899	0.19	0	B cells 2
Hist1h2ap	2.43616	0.909	0.139	0	B cells 2
Mki67	2.25402	0.989	0.225	0	B cells 2
Hist1h1b	2.13562	0.813	0.133	0	B cells 2
Top2a	2.0867	0.956	0.196	0	B cells 2
Hist1h2ae	1.94574	0.829	0.098	0	B cells 2
Pclaf	1.92118	0.916	0.1	0	B cells 2
Rexo2	1.76068	0.909	0.395	0	B cells 2
Tubb5	1.74809	0.99	0.523	0	B cells 2
Glipr1	1.72577	0.806	0.175	0	B cells 2
Iglv1	1.69052	0.681	0.078	0	B cells 2
Eaf2	1.65732	0.895	0.08	0	B cells 2
Stmn1	1.65256	0.966	0.26	0	B cells 2
Lman1	1.63829	0.868	0.3	0	B cells 2
Pou2af1	1.60242	0.979	0.174	0	B cells 2
Tuba1b	1.48792	0.981	0.423	0	B cells 2
Ly6d	1.42433	0.802	0.199	0	B cells 2
Creld2	1.40643	0.849	0.233	0	B cells 2
Birc5	1.39845	0.903	0.087	0	B cells 2
Ube2c	1.38759	0.781	0.108	0	B cells 2
Phgdh	1.38128	0.913	0.177	0	B cells 2
Sdf2l1	1.36938	0.87	0.243	0	B cells 2
Smc2	1.36597	0.942	0.14	0	B cells 2
Fam46c	1.3619	0.927	0.319	0	B cells 2
Ccr10	1.31328	0.688	0.051	0	B cells 2
Cks1b	1.30488	0.937	0.125	0	B cells 2
Ly6c2	1.30222	0.58	0.104	0	B cells 2
Kif11	1.23506	0.85	0.077	0	B cells 2
Rrm2	1.23232	0.822	0.072	0	B cells 2
Mcm3	1.17904	0.882	0.155	0	B cells 2
Dut	1.1659	0.889	0.224	0	B cells 2
Cenpf	1.1625	0.735	0.082	0	B cells 2
Prc1	1.13381	0.843	0.101	0	B cells 2
Fkbp11	1.12302	0.668	0.113	0	B cells 2
Prdx4	1.12222	0.866	0.238	0	B cells 2
Edem2	1.10686	0.789	0.211	0	B cells 2
Nusap1	1.10196	0.774	0.058	0	B cells 2
Mcm6	1.09603	0.899	0.201	0	B cells 2
Cd79b	1.0806	0.956	0.214	0	B cells 2
Cdca3	1.07165	0.86	0.082	0	B cells 2
Cenpe	1.06732	0.762	0.093	0	B cells 2
Cdca8	1.06417	0.852	0.085	0	B cells 2
Aspm	1.02895	0.746	0.053	0	B cells 2
Hmmr	1.02555	0.726	0.055	0	B cells 2
Lig1	0.998115	0.822	0.137	0	B cells 2
Spc24	0.993748	0.889	0.089	0	B cells 2
Dnmt1	0.984974	0.819	0.189	0	B cells 2
Hist1h3c	0.981585	0.681	0.046	0	B cells 2
Mcm5	0.974405	0.835	0.118	0	B cells 2
Tpx2	0.969266	0.765	0.068	0	B cells 2
Selenoh	0.961261	0.917	0.245	0	B cells 2
Ccna2	0.955867	0.828	0.067	0	B cells 2
Ncapg2	0.943625	0.845	0.102	0	B cells 2
Ezh2	0.930768	0.882	0.216	0	B cells 2
Myl4	0.930224	0.779	0.054	0	B cells 2
Clspn	0.909201	0.741	0.09	0	B cells 2
Derl3	0.908372	0.709	0.06	0	B cells 2
Pkig	0.890678	0.934	0.288	0	B cells 2
St6gal1	0.888071	0.843	0.107	0	B cells 2
Esco2	0.887129	0.593	0.042	0	B cells 2
Cdk1	0.882469	0.818	0.074	0	B cells 2
Rrm1	0.878194	0.833	0.172	0	B cells 2
Racgap1	0.866283	0.823	0.09	0	B cells 2
Dtl	0.863749	0.772	0.1	0	B cells 2
Hells	0.861664	0.746	0.124	0	B cells 2
Tnfrsf13b	0.851464	0.849	0.091	0	B cells 2
Gmnn	0.84238	0.829	0.149	0	B cells 2
Dennd5b	0.841795	0.907	0.185	0	B cells 2
Ncapd2	0.838492	0.808	0.094	0	B cells 2
Ncapg	0.835229	0.791	0.061	0	B cells 2
Uhrf1	0.825292	0.721	0.088	0	B cells 2
Manea	0.822587	0.856	0.146	0	B cells 2
Cacna1s	0.81556	0.724	0.077	0	B cells 2
Mcm7	0.814461	0.829	0.155	0	B cells 2
Knl1	0.814016	0.732	0.07	0	B cells 2
Srm	0.806792	0.729	0.162	0	B cells 2
Vpreb3	0.790361	0.667	0.108	0	B cells 2
Hist1h4d	0.790015	0.734	0.135	0	B cells 2
Rfc4	0.78623	0.838	0.102	0	B cells 2
Tnfrsf17	0.7855	0.63	0.047	0	B cells 2
Cdc20	0.776929	0.685	0.06	0	B cells 2
Incenp	0.763809	0.792	0.109	0	B cells 2
Mcm2	0.750073	0.811	0.13	0	B cells 2
Tipin	0.728824	0.781	0.114	0	B cells 2
Dnajc9	0.724145	0.893	0.219	0	B cells 2
Cenpw	0.717239	0.798	0.109	0	B cells 2
Rasgrp3	0.709963	0.848	0.111	0	B cells 2
Ccnb2	0.700272	0.685	0.068	0	B cells 2
Mcm4	0.69481	0.725	0.157	0	B cells 2
Hist1h1a	0.692275	0.507	0.044	0	B cells 2
Ccnb1	0.691856	0.654	0.049	0	B cells 2
Tacc3	0.688502	0.783	0.077	0	B cells 2
Slamf7	0.687947	0.909	0.212	0	B cells 2
Lsm2	0.683869	0.89	0.22	0	B cells 2
Tubb2b	0.683087	0.651	0.077	0	B cells 2
Tram2	0.677592	0.709	0.093	0	B cells 2
Hist1h4i	0.67559	0.806	0.169	0	B cells 2
Kif4	0.672349	0.717	0.064	0	B cells 2
Kif15	0.666434	0.648	0.071	0	B cells 2
Lockd	0.664557	0.722	0.076	0	B cells 2
Arid3a	0.658849	0.739	0.1	0	B cells 2
Mthfd2	0.644847	0.84	0.195	0	B cells 2
Gm5547	0.640066	0.699	0.111	0	B cells 2
Cep55	0.635445	0.642	0.045	0	B cells 2
Cenpm	0.634301	0.749	0.06	0	B cells 2
Ect2	0.63399	0.689	0.058	0	B cells 2
Psat1	0.630623	0.734	0.08	0	B cells 2
Dctpp1	0.62554	0.793	0.18	0	B cells 2
Brca1	0.624783	0.681	0.051	0	B cells 2
Prim1	0.622844	0.728	0.094	0	B cells 2
Diaph3	0.621663	0.735	0.07	0	B cells 2
Pola1	0.617459	0.615	0.104	0	B cells 2
Rfc3	0.614621	0.725	0.122	0	B cells 2
Fen1	0.61295	0.822	0.123	0	B cells 2
Dck	0.60905	0.644	0.114	0	B cells 2
Mybl1	0.607054	0.293	0.021	0	B cells 2
Shmt2	0.58851	0.744	0.122	0	B cells 2
Nek2	0.582299	0.59	0.045	0	B cells 2
Kif20b	0.578414	0.702	0.088	0	B cells 2
Bub1	0.577221	0.665	0.041	0	B cells 2
Shcbp1	0.57637	0.692	0.048	0	B cells 2
Plcg2	0.575319	0.85	0.157	0	B cells 2
Enpp1	0.574138	0.761	0.12	0	B cells 2
St8sia6	0.570742	0.692	0.06	0	B cells 2
Dhfr	0.568934	0.625	0.081	0	B cells 2
Fbxo5	0.565853	0.571	0.049	0	B cells 2
Rgs13	0.56154	0.157	0.005	0	B cells 2
Rcbtb2	0.559116	0.756	0.159	0	B cells 2
Plk4	0.552129	0.798	0.131	0	B cells 2
Orc6	0.549212	0.701	0.148	0	B cells 2
1700017B05Rik	0.547537	0.779	0.185	0	B cells 2
Bub1b	0.543636	0.655	0.063	0	B cells 2
Lax1	0.540772	0.745	0.11	0	B cells 2
Arhgap11a	0.540329	0.688	0.105	0	B cells 2
C330027C09Rik	0.539457	0.671	0.062	0	B cells 2
Hist1h2ab	0.537023	0.543	0.028	0	B cells 2
Rfc5	0.536542	0.724	0.096	0	B cells 2
Nuggc	0.533742	0.521	0.022	0	B cells 2
Pik3cg	0.530849	0.715	0.095	0	B cells 2
Nudt5	0.530831	0.793	0.172	0	B cells 2
Myo5a	0.529555	0.859	0.179	0	B cells 2
Cdc6	0.529395	0.556	0.035	0	B cells 2
Bhlhe41	0.527728	0.624	0.055	0	B cells 2
Dlgap5	0.523794	0.634	0.053	0	B cells 2
Prr5	0.521722	0.715	0.099	0	B cells 2
Rad51	0.518333	0.664	0.049	0	B cells 2
Ada	0.518038	0.566	0.066	0	B cells 2
Sgo1	0.517595	0.604	0.04	0	B cells 2
Cdkn3	0.515178	0.591	0.044	0	B cells 2
Cdc45	0.513683	0.672	0.045	0	B cells 2
Tyms	0.512372	0.674	0.139	0	B cells 2
Rpa1	0.511303	0.766	0.18	0	B cells 2
Kif23	0.510452	0.677	0.141	0	B cells 2
Map4k1	0.49468	0.809	0.135	0	B cells 2
Ulbp1	0.49464	0.536	0.03	0	B cells 2
Ncaph	0.493278	0.632	0.052	0	B cells 2
Aurkb	0.491838	0.594	0.045	0	B cells 2
Tubg1	0.489942	0.687	0.084	0	B cells 2
Atad5	0.485929	0.588	0.082	0	B cells 2
Hmgn3	0.484528	0.705	0.071	0	B cells 2
Tnfrsf13c	0.480895	0.611	0.106	0	B cells 2
Chaf1a	0.478849	0.61	0.062	0	B cells 2
Pycr2	0.475739	0.786	0.196	0	B cells 2
Gm30211	0.473134	0.43	0.061	0	B cells 2
Cdc25b	0.470557	0.578	0.08	0	B cells 2
Ckap2l	0.467939	0.59	0.048	0	B cells 2
Zfp367	0.467858	0.668	0.096	0	B cells 2
Snrnp25	0.466578	0.728	0.143	0	B cells 2
Hirip3	0.46326	0.691	0.128	0	B cells 2
Aicda	0.461646	0.174	0.003	0	B cells 2
Ndc80	0.454457	0.6	0.056	0	B cells 2
Mad2l1	0.45409	0.684	0.08	0	B cells 2
E2f8	0.453436	0.491	0.049	0	B cells 2
E2f2	0.452266	0.658	0.095	0	B cells 2
Ccdc88a	0.446513	0.704	0.142	0	B cells 2
Gm42031	0.438459	0.48	0.067	0	B cells 2
Asf1b	0.435537	0.53	0.049	0	B cells 2
E2f1	0.432705	0.556	0.055	0	B cells 2
Mis18bp1	0.429418	0.53	0.048	0	B cells 2
Cdca2	0.425534	0.531	0.037	0	B cells 2
Rnase6	0.423263	0.674	0.094	0	B cells 2
Pqlc3	0.416161	0.672	0.139	0	B cells 2
Sgo2a	0.414871	0.506	0.038	0	B cells 2
Tg	0.414444	0.496	0.039	0	B cells 2
Psmc3ip	0.414245	0.594	0.032	0	B cells 2
Cdca5	0.412372	0.544	0.031	0	B cells 2
Mars	0.412297	0.756	0.162	0	B cells 2
Kif22	0.411574	0.567	0.042	0	B cells 2
Rbl1	0.411534	0.637	0.107	0	B cells 2
Evi2a	0.405136	0.672	0.118	0	B cells 2
Neil3	0.405001	0.52	0.033	0	B cells 2
Slamf6	0.404285	0.818	0.165	0	B cells 2
Nuf2	0.403448	0.541	0.033	0	B cells 2
Cdc7	0.402264	0.64	0.068	0	B cells 2
Mms22l	0.397387	0.588	0.067	0	B cells 2
Mcm10	0.39723	0.527	0.051	0	B cells 2
Cenpk	0.396089	0.598	0.067	0	B cells 2
Tk1	0.394884	0.613	0.081	0	B cells 2
Spc25	0.39402	0.517	0.051	0	B cells 2
Rnaseh2b	0.393212	0.665	0.117	0	B cells 2
Blm	0.392009	0.66	0.079	0	B cells 2
Galk1	0.390949	0.672	0.134	0	B cells 2
Cmc2	0.388773	0.715	0.157	0	B cells 2
2610524H06Rik	0.388303	0.585	0.079	0	B cells 2
Mybl2	0.388012	0.49	0.038	0	B cells 2
Stil	0.385812	0.575	0.064	0	B cells 2
Pole3	0.383371	0.792	0.19	0	B cells 2
Lat2	0.3826	0.712	0.109	0	B cells 2
Pole	0.379821	0.534	0.043	0	B cells 2
Foxm1	0.377363	0.59	0.042	0	B cells 2
Cenph	0.376579	0.534	0.046	0	B cells 2
Knstrn	0.375264	0.567	0.072	0	B cells 2
Pmf1	0.373364	0.674	0.138	0	B cells 2
Zfp280b	0.370312	0.538	0.07	0	B cells 2
Rad51ap1	0.368485	0.524	0.038	0	B cells 2
Wdr76	0.365679	0.473	0.074	0	B cells 2
Mef2b	0.35959	0.275	0.009	0	B cells 2
Pold2	0.353808	0.651	0.123	0	B cells 2
Plk1	0.353772	0.417	0.04	0	B cells 2
Ndc1	0.353656	0.487	0.066	0	B cells 2
Pla2g12a	0.349375	0.6	0.118	0	B cells 2
Rpa2	0.349012	0.671	0.129	0	B cells 2
Prr11	0.346759	0.479	0.028	0	B cells 2
Brip1	0.346593	0.486	0.042	0	B cells 2
Fignl1	0.345799	0.432	0.035	0	B cells 2
Gins2	0.345672	0.564	0.071	0	B cells 2
Dusp22	0.341776	0.553	0.074	0	B cells 2
Cenps	0.334209	0.386	0.042	0	B cells 2
Brca2	0.331796	0.466	0.051	0	B cells 2
Cit	0.331776	0.519	0.069	0	B cells 2
Endou	0.330353	0.497	0.027	0	B cells 2
Pbk	0.329991	0.476	0.041	0	B cells 2
Ckap2	0.32698	0.496	0.052	0	B cells 2
Ccne2	0.326627	0.4	0.041	0	B cells 2
Mns1	0.324229	0.496	0.051	0	B cells 2
Wdhd1	0.323063	0.533	0.092	0	B cells 2
Ska1	0.32301	0.493	0.027	0	B cells 2
Kif18a	0.321262	0.483	0.058	0	B cells 2
Psph	0.321137	0.58	0.096	0	B cells 2
Bard1	0.316444	0.454	0.034	0	B cells 2
Ppp3cc	0.314759	0.67	0.114	0	B cells 2
Nmral1	0.314702	0.474	0.048	0	B cells 2
Haus6	0.311605	0.647	0.1	0	B cells 2
Suv39h1	0.311443	0.608	0.09	0	B cells 2
Galns	0.306585	0.573	0.096	0	B cells 2
Iqcb1	0.305212	0.665	0.109	0	B cells 2
Cinp	0.300596	0.568	0.105	0	B cells 2
Sapcd2	0.296847	0.473	0.027	0	B cells 2
Ticrr	0.294684	0.432	0.037	0	B cells 2
Kif20a	0.294121	0.399	0.034	0	B cells 2
Spag5	0.293817	0.409	0.047	0	B cells 2
Tcf19	0.291942	0.462	0.044	0	B cells 2
Cenpp	0.291874	0.5	0.042	0	B cells 2
Asrgl1	0.287748	0.564	0.095	0	B cells 2
Fxn	0.286573	0.566	0.107	0	B cells 2
Hist1h2bj	0.286387	0.483	0.042	0	B cells 2
Dyrk3	0.283984	0.43	0.027	0	B cells 2
Rad18	0.281981	0.657	0.118	0	B cells 2
Dok3	0.280514	0.49	0.075	0	B cells 2
Espl1	0.278228	0.413	0.029	0	B cells 2
Chek1	0.275085	0.423	0.04	0	B cells 2
Kif2c	0.272679	0.368	0.027	0	B cells 2
Ube2t	0.269296	0.5	0.067	0	B cells 2
Depdc1a	0.269271	0.434	0.036	0	B cells 2
Nup85	0.268854	0.575	0.104	0	B cells 2
Trip13	0.263558	0.434	0.043	0	B cells 2
Spdl1	0.262083	0.463	0.056	0	B cells 2
Nup107	0.258989	0.473	0.071	0	B cells 2
Cenpn	0.258837	0.392	0.027	0	B cells 2
Tmem154	0.258705	0.489	0.057	0	B cells 2
Ifi211	0.257245	0.496	0.076	0	B cells 2
Aunip	0.25555	0.42	0.019	0	B cells 2
Kif18b	0.254912	0.409	0.021	0	B cells 2
Hist1h3e	0.254586	0.454	0.065	0	B cells 2
Rhobtb1	0.252298	0.446	0.05	0	B cells 2
A530040E14Rik	0.248875	0.587	0.071	0	B cells 2
Metrn	0.248416	0.509	0.061	0	B cells 2
Arhgap19	0.243595	0.368	0.033	0	B cells 2
Ttk	0.24103	0.403	0.031	0	B cells 2
Zwilch	0.240759	0.43	0.041	0	B cells 2
Hdac9	0.240257	0.38	0.042	0	B cells 2
Hist1h3b	0.240142	0.329	0.018	0	B cells 2
Ryr1	0.23946	0.45	0.047	0	B cells 2
Pradc1	0.238843	0.527	0.075	0	B cells 2
Tbc1d31	0.236701	0.473	0.057	0	B cells 2
Bhlha15	0.236668	0.429	0.029	0	B cells 2
Cep128	0.235775	0.491	0.057	0	B cells 2
Cdkn2a	0.2355	0.336	0.013	0	B cells 2
Melk	0.232247	0.425	0.049	0	B cells 2
Gemin6	0.231548	0.439	0.051	0	B cells 2
Kcnab2	0.229287	0.537	0.078	0	B cells 2
Haus1	0.228694	0.447	0.058	0	B cells 2
Traip	0.227436	0.402	0.025	0	B cells 2
Gen1	0.227239	0.311	0.029	0	B cells 2
Pycr1	0.226474	0.409	0.038	0	B cells 2
Dnm3	0.224958	0.356	0.041	0	B cells 2
AC125149.3	0.224858	0.457	0.04	0	B cells 2
a	0.222604	0.362	0.025	0	B cells 2
Aurka	0.220501	0.369	0.039	0	B cells 2
Kntc1	0.217212	0.359	0.034	0	B cells 2
Usp28	0.21721	0.503	0.079	0	B cells 2
Ptpn7	0.214713	0.566	0.091	0	B cells 2
Sass6	0.21341	0.439	0.063	0	B cells 2
Anln	0.210266	0.375	0.042	0	B cells 2
Ercc6l	0.209905	0.373	0.04	0	B cells 2
Prrg4	0.20892	0.382	0.039	0	B cells 2
Prim2	0.207992	0.499	0.075	0	B cells 2
Tedc1	0.205094	0.409	0.041	0	B cells 2
Rad54l	0.204299	0.339	0.035	0	B cells 2
Kif14	0.203921	0.318	0.025	0	B cells 2
Rmi2	0.203791	0.369	0.047	0	B cells 2
Ska3	0.203454	0.349	0.025	0	B cells 2
Bend5	0.203011	0.349	0.027	0	B cells 2
Ckap4	1.14617	0.736	0.213	1.80193e-299	B cells 2
Ccne1	0.206983	0.323	0.038	3.2102e-299	B cells 2
Mbd4	0.352098	0.368	0.049	5.58169e-299	B cells 2
Uchl3	0.628266	0.842	0.23	1.09452e-298	B cells 2
Edem1	1.60673	0.939	0.412	3.578e-298	B cells 2
Smc4	1.30294	0.979	0.4	3.78603e-298	B cells 2
Anapc5	0.998967	0.947	0.371	2.1365e-297	B cells 2
Yif1b	0.55043	0.778	0.206	4.71777e-295	B cells 2
Fam214a	0.583305	0.774	0.187	5.43574e-294	B cells 2
Siva1	0.576188	0.796	0.204	5.77239e-294	B cells 2
Orc2	0.282482	0.62	0.125	1.14739e-292	B cells 2
Slc7a5	0.39042	0.725	0.166	1.4336e-292	B cells 2
Srprb	0.513162	0.724	0.181	3.79646e-292	B cells 2
Sec11c	2.01273	0.973	0.525	4.23111e-292	B cells 2
Txndc11	0.709228	0.897	0.272	1.27368e-291	B cells 2
Btk	0.218112	0.551	0.096	2.56155e-290	B cells 2
Rfc2	0.5764	0.826	0.219	1.65057e-289	B cells 2
Cdkn2aipnl	0.346513	0.638	0.137	2.84778e-289	B cells 2
Hist1h1d	0.530742	0.568	0.112	5.08669e-287	B cells 2
Kpna2	0.227994	0.434	0.068	5.17011e-287	B cells 2
Fcho1	0.20397	0.516	0.089	7.68482e-286	B cells 2
Txndc5	1.78275	0.87	0.337	6.08993e-285	B cells 2
Gcat	0.280716	0.521	0.097	7.62144e-285	B cells 2
Ppih	0.247512	0.573	0.112	2.80318e-283	B cells 2
Psip1	0.957327	0.944	0.32	1.07986e-282	B cells 2
Usp1	0.702708	0.886	0.261	3.6121e-282	B cells 2
Fbxw7	0.422755	0.764	0.19	5.03988e-281	B cells 2
H2afx	0.91168	0.792	0.216	8.64722e-281	B cells 2
Dtymk	0.494356	0.779	0.199	1.17088e-277	B cells 2
Hjurp	0.703121	0.899	0.275	2.03718e-277	B cells 2
Znhit3	0.204686	0.543	0.103	3.45193e-277	B cells 2
Cdt1	0.273775	0.734	0.164	6.65147e-277	B cells 2
Ncapd3	0.309529	0.667	0.145	1.5111e-276	B cells 2
Jchain	2.7136	0.97	0.599	6.83964e-273	B cells 2
Erp44	0.952247	0.952	0.383	5.4799e-272	B cells 2
Topbp1	0.563561	0.856	0.233	6.50759e-272	B cells 2
Dnajb11	1.15836	0.933	0.403	4.1338e-271	B cells 2
Bckdk	0.398411	0.697	0.172	1.90347e-270	B cells 2
Haus4	0.235047	0.476	0.084	1.42988e-269	B cells 2
Dbf4	0.413798	0.758	0.185	1.62473e-269	B cells 2
Anapc15	0.351932	0.721	0.174	2.79339e-269	B cells 2
Ccdc34	0.366159	0.745	0.179	7.56903e-269	B cells 2
Tssc4	0.264898	0.625	0.135	3.25303e-268	B cells 2
Ergic1	0.610471	0.726	0.2	6.03118e-267	B cells 2
Plpp5	0.44644	0.678	0.168	1.13638e-266	B cells 2
Atp8b2	0.241848	0.58	0.114	5.9796e-266	B cells 2
Nme1	1.29596	0.954	0.475	1.15116e-265	B cells 2
Ccp110	0.225285	0.345	0.047	2.2747e-265	B cells 2
Slc35c2	0.237867	0.61	0.131	4.54463e-264	B cells 2
Hvcn1	0.365233	0.734	0.168	5.6074e-264	B cells 2
Rap1a	1.10842	0.974	0.497	3.80594e-263	B cells 2
Tex30	0.335975	0.744	0.185	8.73718e-263	B cells 2
Hist1h4h	0.21147	0.48	0.086	2.25583e-262	B cells 2
Fkbp2	1.19826	0.892	0.365	2.86681e-262	B cells 2
Cmss1	0.211457	0.511	0.097	6.27249e-262	B cells 2
Ruvbl1	0.39746	0.754	0.193	9.98843e-262	B cells 2
Cpox	0.393308	0.695	0.172	3.21256e-261	B cells 2
Cad	0.24278	0.554	0.112	5.80452e-261	B cells 2
Nxt1	0.271463	0.632	0.138	7.01843e-261	B cells 2
Vars	0.840688	0.95	0.359	6.14756e-258	B cells 2
Cdc25a	0.324936	0.63	0.144	6.79497e-257	B cells 2
Spcs1	1.28513	0.923	0.429	1.17012e-256	B cells 2
Zbtb38	0.535362	0.86	0.25	1.25808e-256	B cells 2
Nubp1	0.495834	0.835	0.241	1.51621e-256	B cells 2
Tubgcp2	0.258904	0.577	0.12	2.42174e-256	B cells 2
Gusb	0.462164	0.735	0.198	4.93389e-255	B cells 2
Mycbp	0.33917	0.67	0.163	8.43471e-255	B cells 2
Pdia4	1.68012	0.835	0.353	2.89651e-254	B cells 2
Trp53inp1	1.44677	0.9	0.358	7.57175e-254	B cells 2
Ssr2	1.38591	0.902	0.386	2.11554e-253	B cells 2
Mrpl18	0.716569	0.929	0.32	4.97137e-253	B cells 2
Cdkn2c	0.204715	0.395	0.063	5.54991e-253	B cells 2
Elof1	0.517213	0.856	0.255	1.17784e-252	B cells 2
Nsd2	0.773618	0.856	0.254	1.78833e-252	B cells 2
Rnaseh2a	0.224179	0.59	0.126	1.988e-252	B cells 2
Dus1l	0.270192	0.614	0.139	4.2935e-252	B cells 2
Dhdds	0.244772	0.533	0.11	9.27403e-252	B cells 2
Lyar	0.659796	0.865	0.267	1.61947e-251	B cells 2
Hat1	0.458951	0.772	0.205	2.57494e-251	B cells 2
Cdr2	0.212793	0.521	0.102	4.53294e-251	B cells 2
Cep192	0.348993	0.774	0.199	7.26835e-251	B cells 2
Nsmce2	0.348505	0.741	0.194	1.22532e-250	B cells 2
Ttf2	0.2092	0.385	0.061	1.29977e-250	B cells 2
Agfg2	0.285275	0.548	0.116	1.49109e-250	B cells 2
Sec61b	1.68352	0.976	0.633	7.95252e-250	B cells 2
Desi1	0.474189	0.725	0.201	9.80547e-250	B cells 2
Med30	0.401493	0.781	0.215	5.12566e-249	B cells 2
Pck2	0.363319	0.687	0.171	6.54172e-249	B cells 2
Syvn1	0.357249	0.791	0.213	2.01334e-248	B cells 2
Arpc5l	0.916856	0.916	0.318	2.14037e-248	B cells 2
Hmgn2	0.882684	0.876	0.275	2.33609e-248	B cells 2
Tfdp1	0.378448	0.651	0.156	2.45719e-248	B cells 2
Aldh18a1	0.250524	0.584	0.127	2.39779e-247	B cells 2
Bet1	0.49634	0.729	0.205	1.14286e-246	B cells 2
Ddx39	0.654723	0.876	0.28	1.9098e-245	B cells 2
AI504432	0.213763	0.627	0.134	3.39758e-245	B cells 2
Tmpo	0.922552	0.96	0.363	1.58858e-244	B cells 2
Klhdc2	0.447081	0.778	0.221	4.34206e-244	B cells 2
Ncaph2	0.45095	0.863	0.261	4.86567e-244	B cells 2
Vrk1	0.291511	0.665	0.156	4.91012e-244	B cells 2
Fam111a	0.450254	0.685	0.163	8.72223e-244	B cells 2
Rfwd3	0.346308	0.6	0.137	1.45003e-243	B cells 2
Mis12	0.21468	0.557	0.116	1.82648e-243	B cells 2
Gins4	0.22192	0.546	0.114	5.72053e-243	B cells 2
Lrrc59	0.942387	0.893	0.354	1.64643e-242	B cells 2
Rpa3	0.391837	0.705	0.182	7.00679e-241	B cells 2
Cmah	0.329759	0.801	0.203	1.84531e-240	B cells 2
Nelfe	0.305501	0.668	0.165	5.65535e-239	B cells 2
Reep4	0.28863	0.594	0.136	1.57511e-237	B cells 2
Man1b1	0.447026	0.748	0.214	2.03823e-237	B cells 2
Spcs2	1.28506	0.973	0.554	2.70445e-237	B cells 2
Hpf1	0.660422	0.862	0.263	2.82996e-237	B cells 2
Cenpq	0.215767	0.623	0.138	3.90607e-237	B cells 2
Cd48	0.240641	0.739	0.175	5.10883e-236	B cells 2
Dap	0.665599	0.883	0.307	6.85149e-236	B cells 2
Ubr7	0.31883	0.613	0.144	1.69502e-235	B cells 2
Mrpl13	0.560074	0.875	0.289	2.05557e-235	B cells 2
Rnaseh2c	0.578355	0.873	0.291	3.42006e-233	B cells 2
Xrcc1	0.336097	0.483	0.098	4.30244e-233	B cells 2
Spcs3	0.820638	0.853	0.318	5.32832e-233	B cells 2
Aldh9a1	0.325919	0.714	0.188	1.85243e-232	B cells 2
Ppat	0.286029	0.62	0.145	1.48959e-231	B cells 2
Ube2j1	0.817226	0.939	0.39	2.26907e-230	B cells 2
Cbx5	0.629608	0.813	0.238	4.08607e-230	B cells 2
Hmgb1	1.22694	0.996	0.734	5.10116e-230	B cells 2
Dusp4	0.997503	0.862	0.298	6.93129e-230	B cells 2
Eif1ad	0.355276	0.782	0.22	8.89658e-230	B cells 2
Ckap5	0.515634	0.774	0.221	9.4713e-230	B cells 2
Umps	0.232742	0.605	0.141	1.02029e-229	B cells 2
Mrpl57	0.759057	0.91	0.346	1.21268e-229	B cells 2
Pold1	0.222745	0.496	0.099	3.19661e-229	B cells 2
Basp1	0.70128	0.677	0.172	5.76035e-229	B cells 2
Gga2	0.29882	0.57	0.125	8.67517e-229	B cells 2
Srp19	0.803992	0.922	0.364	2.12178e-227	B cells 2
Cd2bp2	0.470144	0.84	0.262	3.93917e-227	B cells 2
Tmem214	0.412187	0.752	0.219	4.89568e-227	B cells 2
Ift22	0.215366	0.402	0.072	1.14635e-226	B cells 2
Cep57	0.458884	0.786	0.224	2.40247e-226	B cells 2
Hist2h2ac	0.296214	0.426	0.077	3.23864e-226	B cells 2
Timm17b	0.382384	0.781	0.23	2.32418e-225	B cells 2
Edem3	0.38093	0.719	0.197	2.8301e-225	B cells 2
Ddost	1.11345	0.889	0.404	3.54909e-225	B cells 2
Cybb	0.335305	0.915	0.256	2.28255e-224	B cells 2
Golt1b	0.30046	0.745	0.204	4.00488e-224	B cells 2
Tmem248	0.645891	0.869	0.313	1.00345e-223	B cells 2
Msh6	0.329535	0.519	0.112	1.18415e-223	B cells 2
Rnf126	0.283911	0.704	0.187	1.66029e-223	B cells 2
Manf	1.65059	0.956	0.559	2.24323e-223	B cells 2
Tcf3	0.349872	0.748	0.208	3.27801e-222	B cells 2
Rad50	0.403003	0.748	0.21	1.32045e-221	B cells 2
Atf6b	0.294963	0.67	0.176	1.73842e-221	B cells 2
Gle1	0.213252	0.742	0.196	2.06856e-221	B cells 2
Ift27	0.233244	0.57	0.132	2.86955e-221	B cells 2
Cdc123	0.412583	0.806	0.242	6.94092e-221	B cells 2
Igkc	2.54826	1	0.97	3.81232e-220	B cells 2
Xbp1	1.76414	0.917	0.519	2.20969e-219	B cells 2
Eif2d	0.217226	0.547	0.124	5.52015e-219	B cells 2
Ak6	0.257284	0.584	0.139	7.12979e-219	B cells 2
Nfxl1	0.250178	0.548	0.126	1.46681e-217	B cells 2
Klhdc4	0.224145	0.647	0.163	5.46095e-217	B cells 2
Stx18	0.213348	0.556	0.128	7.15841e-217	B cells 2
Ddx19a	0.309284	0.632	0.16	8.78953e-217	B cells 2
Tgfbr1	0.354662	0.776	0.222	9.59966e-217	B cells 2
Cnot8	0.257239	0.667	0.173	6.03436e-216	B cells 2
Snd1	0.594393	0.863	0.304	1.84686e-215	B cells 2
Got2	0.65337	0.895	0.337	1.61298e-214	B cells 2
Cmtm7	0.436855	0.887	0.276	1.71277e-214	B cells 2
Nudcd2	0.373037	0.739	0.209	3.77859e-214	B cells 2
Pafah1b3	0.646455	0.818	0.259	6.45602e-214	B cells 2
Parp1	0.619229	0.887	0.302	5.4946e-213	B cells 2
Rangap1	0.545845	0.903	0.311	1.05827e-212	B cells 2
Srp9	1.04718	0.969	0.579	4.98172e-212	B cells 2
Blnk	0.619966	0.949	0.326	5.18678e-212	B cells 2
Pdia6	1.40653	0.943	0.533	2.85006e-211	B cells 2
Alad	0.276442	0.627	0.161	4.03511e-211	B cells 2
Mgat1	0.304349	0.752	0.216	7.64187e-211	B cells 2
Ran	1.12954	0.993	0.592	1.83759e-210	B cells 2
Rpn2	1.01885	0.94	0.46	3.02455e-210	B cells 2
H13	1.27303	0.882	0.44	7.2774e-210	B cells 2
Fzr1	0.239487	0.6	0.147	8.23688e-210	B cells 2
Uba5	0.574559	0.811	0.276	8.52416e-210	B cells 2
Mydgf	0.775096	0.889	0.359	4.37086e-209	B cells 2
Timm50	0.282263	0.708	0.194	2.49553e-208	B cells 2
Ssrp1	0.789201	0.947	0.385	1.67316e-207	B cells 2
Helq	0.328433	0.308	0.048	6.49213e-207	B cells 2
Sec24a	0.614284	0.9	0.339	7.09174e-207	B cells 2
Strbp	0.551493	0.915	0.314	3.59294e-206	B cells 2
Lsm5	0.6222	0.933	0.349	4.48979e-206	B cells 2
Trabd	0.578651	0.833	0.295	5.58206e-206	B cells 2
Tmem97	0.291803	0.631	0.161	7.42556e-206	B cells 2
Nomo1	0.333855	0.67	0.185	9.39382e-206	B cells 2
Slc35b1	0.595242	0.813	0.287	1.13885e-204	B cells 2
Uchl5	0.339974	0.734	0.208	4.85468e-204	B cells 2
Rpn1	1.08426	0.913	0.415	5.40713e-204	B cells 2
Ptp4a3	0.322468	0.736	0.205	1.7018e-203	B cells 2
Erh	0.440536	0.808	0.252	2.53782e-203	B cells 2
Hist1h1e	1.15329	0.895	0.361	1.55935e-202	B cells 2
Get4	0.247149	0.654	0.175	1.56388e-202	B cells 2
Nudcd1	0.23812	0.578	0.144	1.90712e-202	B cells 2
Nme2	0.296149	0.625	0.165	2.85657e-202	B cells 2
Lars	0.409187	0.815	0.26	6.25089e-202	B cells 2
Ostc	0.938791	0.937	0.443	1.88667e-201	B cells 2
Anp32e	0.971177	0.967	0.432	1.9694e-201	B cells 2
Alyref	0.68333	0.936	0.36	2.63533e-201	B cells 2
Sssca1	0.243729	0.584	0.146	3.04637e-201	B cells 2
Cpeb2	0.396757	0.645	0.178	3.35494e-201	B cells 2
Nbas	0.205123	0.514	0.117	3.4951e-201	B cells 2
Nt5c2	0.236076	0.543	0.127	1.12771e-200	B cells 2
Atp6v0a1	0.242919	0.685	0.187	3.77645e-200	B cells 2
Cyfip2	0.495354	0.903	0.281	5.23581e-200	B cells 2
Nup62	0.283251	0.625	0.163	9.98171e-200	B cells 2
Sec61g	1.22484	0.981	0.685	3.0214e-199	B cells 2
Hmbs	0.210701	0.554	0.134	5.35487e-199	B cells 2
Mrps28	0.382591	0.765	0.234	2.85352e-198	B cells 2
Ift20	0.856742	0.848	0.352	3.36233e-198	B cells 2
C2cd5	0.209247	0.581	0.144	3.94808e-198	B cells 2
Ralgps2	0.321414	0.889	0.296	6.51277e-198	B cells 2
Rfc1	0.625601	0.769	0.24	1.3433e-197	B cells 2
Htra2	0.26538	0.607	0.161	1.66458e-197	B cells 2
Krtcap2	1.1914	0.937	0.525	3.04735e-197	B cells 2
Sec24d	0.351175	0.604	0.162	3.26802e-197	B cells 2
Ppil1	0.244919	0.614	0.158	4.7411e-197	B cells 2
Smarcc1	0.514702	0.805	0.262	5.7834e-197	B cells 2
Ss18l2	0.217078	0.62	0.161	7.53735e-197	B cells 2
Uck2	0.364963	0.724	0.214	7.92232e-197	B cells 2
Mrpl40	0.308246	0.689	0.192	9.13035e-197	B cells 2
BC004004	0.295124	0.735	0.219	2.82618e-196	B cells 2
Cdk4	0.441294	0.799	0.252	6.43739e-196	B cells 2
Srsf9	0.458517	0.875	0.309	3.16343e-195	B cells 2
Serp1	0.990053	0.996	0.682	4.69768e-195	B cells 2
Exosc8	0.336207	0.725	0.207	1.06408e-194	B cells 2
Prrc1	0.30122	0.698	0.201	1.14911e-194	B cells 2
Hmgb2	1.46892	0.997	0.727	1.24575e-194	B cells 2
Hsp90b1	2.32739	0.976	0.823	4.9363e-194	B cells 2
Tbc1d10b	0.21859	0.635	0.167	9.0277e-194	B cells 2
Cdc34	0.413095	0.806	0.264	9.33019e-194	B cells 2
Rcc1	0.220936	0.447	0.097	1.033e-193	B cells 2
Erp29	0.862167	0.947	0.469	1.23478e-193	B cells 2
Ighg2b	2.83877	0.419	0.094	1.76928e-193	B cells 2
Spn	0.247465	0.672	0.174	2.73685e-193	B cells 2
Magt1	0.647034	0.899	0.348	4.51373e-193	B cells 2
Snrpa1	0.471878	0.846	0.288	7.44882e-193	B cells 2
Derl1	0.740416	0.915	0.408	7.82636e-193	B cells 2
Mrpl28	0.376335	0.771	0.237	1.77189e-192	B cells 2
Creb3l2	0.259417	0.571	0.143	7.90731e-192	B cells 2
Naa40	0.2505	0.429	0.091	1.46462e-191	B cells 2
Lsm3	0.40063	0.835	0.266	4.57335e-191	B cells 2
Tcf4	0.662037	0.976	0.415	6.07753e-191	B cells 2
Dars	0.352642	0.764	0.235	2.00986e-190	B cells 2
Iglc2	2.15005	0.815	0.284	2.01196e-190	B cells 2
Ube2s	0.992692	0.991	0.627	5.18099e-190	B cells 2
Mtdh	1.07433	0.969	0.617	1.11016e-189	B cells 2
Pml	0.248335	0.684	0.195	8.72707e-189	B cells 2
Gars	0.464648	0.832	0.288	2.70318e-187	B cells 2
Pa2g4	0.716309	0.905	0.363	6.69033e-187	B cells 2
Arl6ip4	0.301653	0.749	0.231	1.62227e-186	B cells 2
Cenpx	0.422177	0.83	0.272	1.06764e-185	B cells 2
Bfsp2	0.321342	0.198	0.023	1.52046e-185	B cells 2
Ufsp2	0.305697	0.684	0.202	2.21132e-185	B cells 2
Ssr4	1.36036	0.936	0.598	2.41037e-184	B cells 2
Cisd1	0.448415	0.833	0.274	2.43324e-184	B cells 2
Oxct1	0.486495	0.862	0.298	4.92457e-184	B cells 2
Sec13	0.472819	0.845	0.302	1.00443e-183	B cells 2
Haus3	0.226831	0.762	0.222	7.57432e-183	B cells 2
Hars	0.2651	0.721	0.217	1.54275e-182	B cells 2
Ssr3	0.974659	0.954	0.533	4.44635e-182	B cells 2
2011-09-01	0.582432	0.915	0.36	4.95584e-182	B cells 2
Ptprcap	0.487838	0.85	0.261	1.14594e-181	B cells 2
Gtf2a1	0.3666	0.754	0.237	1.41737e-181	B cells 2
Psmb9	0.725963	0.942	0.406	1.68237e-181	B cells 2
Txnl1	0.68618	0.943	0.426	2.00426e-181	B cells 2
Gng2	0.238046	0.815	0.235	8.32123e-181	B cells 2
Ikzf1	0.439984	0.849	0.259	1.51639e-180	B cells 2
Yars	0.255978	0.668	0.196	1.6911e-180	B cells 2
Atf6	0.605233	0.858	0.334	2.40761e-180	B cells 2
Asns	0.301625	0.51	0.128	1.22444e-179	B cells 2
Eif4ebp1	0.303569	0.594	0.164	2.32137e-179	B cells 2
Mef2c	0.478927	0.984	0.355	4.36675e-179	B cells 2
Gmppa	0.312574	0.645	0.192	5.96079e-179	B cells 2
Wee1	0.205856	0.548	0.138	6.16656e-179	B cells 2
Nup210	0.236194	0.749	0.216	6.64334e-179	B cells 2
Arl5a	0.370386	0.815	0.277	6.8231e-179	B cells 2
Anp32b	1.17438	0.989	0.601	6.92756e-179	B cells 2
Ubl4a	0.299274	0.734	0.227	1.57209e-178	B cells 2
Herpud1	0.952892	0.943	0.477	2.71648e-178	B cells 2
Kcnn4	0.478144	0.791	0.269	9.97162e-178	B cells 2
Mrpl51	0.475894	0.886	0.315	1.1904e-177	B cells 2
Creg1	0.357251	0.808	0.271	2.06409e-177	B cells 2
Mrps14	0.637806	0.93	0.389	5.13269e-177	B cells 2
Dcps	0.214689	0.597	0.161	2.19784e-176	B cells 2
Sdc1	0.572579	0.704	0.227	5.00725e-176	B cells 2
Tmem258	0.829191	0.937	0.473	5.00862e-175	B cells 2
Cks2	0.520508	0.877	0.31	5.95779e-175	B cells 2
Cdk5rap3	0.304071	0.728	0.229	6.13435e-175	B cells 2
Lage3	0.22068	0.64	0.181	8.52046e-175	B cells 2
Pih1d1	0.204896	0.637	0.177	1.0478e-174	B cells 2
Pcna	0.699476	0.877	0.343	1.08095e-174	B cells 2
Apobec1	0.264204	0.426	0.093	1.28798e-174	B cells 2
Slc30a5	0.321861	0.756	0.234	1.46701e-174	B cells 2
Plp2	0.456768	0.828	0.28	3.54284e-174	B cells 2
Gm42047	0.246074	0.335	0.062	5.17848e-174	B cells 2
Bub3	0.445959	0.833	0.288	5.26523e-174	B cells 2
Nup205	0.200597	0.533	0.134	7.17728e-174	B cells 2
Rpl41	0.814268	0.997	0.958	7.63011e-174	B cells 2
Sae1	0.34975	0.756	0.236	1.09154e-173	B cells 2
Kdelr2	0.653138	0.865	0.352	4.59047e-173	B cells 2
Pop5	0.339199	0.821	0.274	6.87818e-173	B cells 2
Mbd3	0.324258	0.792	0.263	4.63176e-172	B cells 2
Tor2a	0.23922	0.679	0.203	4.66499e-172	B cells 2
Vma21	0.321218	0.792	0.265	9.91617e-172	B cells 2
Tec	0.359789	0.597	0.164	1.29822e-171	B cells 2
Srp68	0.288642	0.701	0.219	1.48807e-171	B cells 2
Erlec1	0.455582	0.798	0.283	1.63738e-171	B cells 2
Mettl1	0.235	0.644	0.184	2.86426e-171	B cells 2
Zmpste24	0.299581	0.726	0.234	1.64996e-170	B cells 2
H2afz	0.90906	0.997	0.744	1.90529e-170	B cells 2
Iars	0.277923	0.712	0.221	3.12878e-170	B cells 2
Reep5	0.745786	0.949	0.468	3.38726e-170	B cells 2
Tmem263	0.210575	0.608	0.166	5.52321e-170	B cells 2
Maz	0.353632	0.791	0.26	2.42092e-169	B cells 2
Mogs	0.276999	0.628	0.184	1.36367e-168	B cells 2
Lsm6	0.478412	0.879	0.329	1.44579e-168	B cells 2
Hspa14	0.278119	0.746	0.234	4.35998e-168	B cells 2
Zfp706	0.695541	0.962	0.464	8.30881e-168	B cells 2
Hmces	0.445022	0.588	0.164	8.5279e-168	B cells 2
Cpsf2	0.43265	0.725	0.236	1.6133e-167	B cells 2
Armc1	0.209699	0.652	0.19	1.74438e-167	B cells 2
Nudc	0.634472	0.939	0.404	4.69385e-167	B cells 2
Hmgn5	0.417425	0.858	0.307	7.18728e-167	B cells 2
Mvb12a	0.426255	0.839	0.306	1.35013e-166	B cells 2
Pin1	0.322251	0.774	0.257	2.77274e-166	B cells 2
D10Wsu102e	0.539407	0.734	0.25	2.95393e-166	B cells 2
Cnp	0.331582	0.682	0.21	5.90654e-166	B cells 2
Bst2	0.89217	0.816	0.366	6.73924e-166	B cells 2
Fundc2	0.450066	0.88	0.336	8.20678e-166	B cells 2
Rpl36al	0.864074	0.976	0.683	1.55874e-165	B cells 2
Gorasp2	0.480544	0.849	0.33	1.99633e-165	B cells 2
Suz12	0.643805	0.944	0.399	3.07829e-165	B cells 2
Naa10	0.324522	0.785	0.259	3.18967e-165	B cells 2
Eif4enif1	0.238698	0.689	0.213	5.664e-165	B cells 2
Polr2j	0.327175	0.826	0.276	1.39413e-164	B cells 2
Cd24a	0.73401	0.944	0.371	1.84524e-164	B cells 2
Ube2g1	0.277489	0.732	0.235	5.44603e-164	B cells 2
Sp140	0.38496	0.903	0.315	5.73053e-164	B cells 2
Mrpl1	0.220198	0.558	0.154	1.99826e-163	B cells 2
Nek7	0.377701	0.885	0.325	3.98602e-163	B cells 2
Asf1a	0.290065	0.607	0.175	7.08378e-163	B cells 2
Derl2	0.239813	0.776	0.254	1.01661e-162	B cells 2
Hyou1	0.449991	0.772	0.274	1.17066e-162	B cells 2
Hcfc1	0.269149	0.719	0.225	1.23154e-162	B cells 2
Nucks1	0.851071	0.99	0.534	2.48015e-162	B cells 2
Aars	0.274461	0.766	0.253	3.86564e-162	B cells 2
Faf1	0.226938	0.708	0.219	9.27536e-162	B cells 2
Polr3k	0.208982	0.681	0.203	1.19879e-161	B cells 2
Mrps26	0.275686	0.761	0.247	1.81826e-161	B cells 2
Xpo1	0.424259	0.85	0.307	2.87121e-161	B cells 2
Ppib	1.07583	0.972	0.673	4.44658e-161	B cells 2
Ranbp1	0.763398	0.944	0.432	5.14012e-161	B cells 2
Ccng1	0.435431	0.745	0.258	8.13344e-161	B cells 2
Banf1	0.551496	0.923	0.377	1.11983e-160	B cells 2
Sfxn1	0.284154	0.717	0.224	2.12425e-160	B cells 2
Dera	0.209051	0.664	0.198	1.69493e-159	B cells 2
Akr1b3	0.477862	0.897	0.351	2.46146e-159	B cells 2
Tram1	0.610731	0.932	0.421	5.42022e-159	B cells 2
Gadd45gip1	0.330432	0.833	0.293	7.47255e-159	B cells 2
Rabl6	0.256181	0.731	0.237	1.4993e-158	B cells 2
Tubb4b	0.848669	0.952	0.484	1.6842e-158	B cells 2
Zcchc17	0.248615	0.701	0.219	3.77248e-158	B cells 2
Cecr2	0.274285	0.224	0.032	9.65391e-158	B cells 2
Tars	0.377338	0.809	0.287	1.63865e-157	B cells 2
Pam16	0.260896	0.726	0.235	2.65795e-157	B cells 2
Mrpl20	0.53139	0.903	0.372	2.84278e-157	B cells 2
Rnf187	0.498531	0.876	0.355	4.80413e-157	B cells 2
Idh2	0.330189	0.762	0.248	6.03242e-157	B cells 2
Sel1l	0.521077	0.805	0.308	1.39209e-156	B cells 2
Rpia	0.258277	0.624	0.187	5.34777e-156	B cells 2
Uba2	0.364321	0.806	0.282	5.43297e-156	B cells 2
Cuta	0.427374	0.86	0.325	5.89176e-156	B cells 2
Ptpn6	0.329871	0.625	0.185	1.43022e-155	B cells 2
Rps27l	0.907618	0.94	0.493	2.36343e-155	B cells 2
Lbr	0.593312	0.957	0.415	3.9292e-155	B cells 2
Dpp3	0.268125	0.668	0.212	5.14113e-155	B cells 2
Mphosph6	0.215894	0.652	0.199	2.49919e-154	B cells 2
Snx30	0.239145	0.491	0.124	3.44919e-154	B cells 2
Ddx1	0.319626	0.762	0.256	5.07962e-154	B cells 2
Msh3	0.216774	0.51	0.136	1.23692e-153	B cells 2
Cope	0.684913	0.877	0.402	1.40593e-153	B cells 2
Ssr1	0.673958	0.947	0.47	1.77342e-153	B cells 2
Psmb8	0.802789	0.972	0.537	3.71283e-153	B cells 2
Alg5	0.292067	0.731	0.245	4.30406e-153	B cells 2
Phf5a	0.487053	0.91	0.379	5.18378e-153	B cells 2
Mrps7	0.306792	0.815	0.286	1.33999e-152	B cells 2
Ell2	0.531487	0.853	0.349	1.99514e-152	B cells 2
Tmco1	0.399351	0.869	0.331	5.99307e-152	B cells 2
Usp39	0.200573	0.553	0.154	1.29102e-151	B cells 2
Hspa13	0.296239	0.702	0.234	1.38546e-151	B cells 2
Trim27	0.238379	0.765	0.254	5.99303e-151	B cells 2
Cfdp1	0.342226	0.826	0.301	1.50949e-150	B cells 2
Slc39a7	0.518459	0.803	0.321	3.83998e-150	B cells 2
Atad2	0.462867	0.876	0.321	5.35589e-150	B cells 2
Scimp	0.265592	0.197	0.027	7.96939e-150	B cells 2
Ufl1	0.251811	0.665	0.212	1.29421e-149	B cells 2
Mgat2	0.354578	0.795	0.291	2.78112e-149	B cells 2
1110008P14Rik	0.236121	0.705	0.23	3.20234e-149	B cells 2
Gas7	0.25305	0.453	0.113	3.23841e-149	B cells 2
Prmt1	0.381368	0.813	0.291	4.43927e-149	B cells 2
Snrnp40	0.264819	0.685	0.22	1.45001e-148	B cells 2
Nudt21	0.470636	0.885	0.348	1.45675e-148	B cells 2
Smc3	0.619057	0.949	0.421	2.46501e-148	B cells 2
Isg20	0.298279	0.556	0.165	7.00494e-148	B cells 2
Paics	0.402328	0.783	0.274	7.94132e-148	B cells 2
Kars	0.303836	0.802	0.283	2.54122e-147	B cells 2
Casp8ap2	0.349106	0.799	0.278	5.45828e-147	B cells 2
Nifk	0.201437	0.66	0.206	5.4665e-147	B cells 2
Ptma	0.960937	1	0.933	5.84863e-147	B cells 2
Pbdc1	0.399099	0.9	0.355	7.2689e-147	B cells 2
Gmps	0.349432	0.825	0.304	8.04339e-147	B cells 2
Asxl1	0.240069	0.769	0.263	8.6975e-147	B cells 2
Clptm1l	0.514647	0.823	0.333	9.04514e-147	B cells 2
Tmem147	0.320274	0.752	0.257	1.36774e-146	B cells 2
Serinc5	0.209979	0.548	0.157	1.45337e-146	B cells 2
Hmgn1	0.814511	0.939	0.434	2.08186e-146	B cells 2
Tcof1	0.299328	0.736	0.245	2.14917e-146	B cells 2
Mta2	0.324127	0.852	0.314	2.54793e-146	B cells 2
Gmppb	0.221154	0.624	0.19	2.54962e-146	B cells 2
Mrto4	0.262964	0.712	0.234	2.99793e-146	B cells 2
Serf1	0.202122	0.477	0.128	6.95946e-146	B cells 2
Ddt	0.558366	0.813	0.311	1.22479e-145	B cells 2
Dnajc10	0.223048	0.769	0.258	2.2632e-145	B cells 2
Cops3	0.203925	0.722	0.233	3.35898e-145	B cells 2
Ufm1	0.454752	0.88	0.361	3.40838e-145	B cells 2
Lcorl	0.2244	0.677	0.217	6.12626e-145	B cells 2
Nsmce4a	0.350023	0.893	0.34	6.48622e-145	B cells 2
Tmem208	0.349423	0.809	0.3	7.08624e-145	B cells 2
Psmd1	0.383859	0.848	0.321	3.27774e-144	B cells 2
Prpf19	0.26723	0.771	0.263	9.06386e-144	B cells 2
Srsf4	0.297339	0.772	0.27	1.52802e-143	B cells 2
Mrpl42	0.340035	0.833	0.293	1.75396e-143	B cells 2
Mrpl34	0.270169	0.771	0.258	2.22975e-143	B cells 2
Dcun1d5	0.450918	0.913	0.389	2.26201e-143	B cells 2
Brcc3	0.207846	0.671	0.216	2.45753e-143	B cells 2
Ube2m	0.519177	0.909	0.395	7.19541e-143	B cells 2
Rnf7	0.382183	0.87	0.339	8.78103e-143	B cells 2
Commd3	0.311382	0.749	0.268	9.2149e-143	B cells 2
Preb	0.29575	0.761	0.275	1.23314e-142	B cells 2
Psmd14	0.377409	0.882	0.336	1.26426e-142	B cells 2
Sf3a1	0.236557	0.726	0.244	1.56403e-142	B cells 2
Sf3a3	0.253586	0.709	0.237	4.1199e-142	B cells 2
Dnajc19	0.307371	0.812	0.295	5.00899e-142	B cells 2
Mrps12	0.278987	0.726	0.247	1.20324e-141	B cells 2
BC003331	0.25744	0.654	0.216	1.82865e-141	B cells 2
Mrpl35	0.226646	0.709	0.232	2.10734e-141	B cells 2
Mtx2	0.212032	0.628	0.193	2.59644e-141	B cells 2
Dnajc3	0.792433	0.922	0.472	1.01758e-140	B cells 2
Cbx3	0.610587	0.949	0.42	2.37641e-140	B cells 2
Ndufa4	0.783409	0.98	0.593	2.92856e-140	B cells 2
Ppp1ca	0.72237	0.979	0.554	3.46387e-140	B cells 2
Cbx1	0.383852	0.886	0.344	5.19277e-140	B cells 2
Dpy30	0.231354	0.734	0.237	1.93467e-139	B cells 2
Fut8	0.333178	0.749	0.261	2.46869e-139	B cells 2
Cnpy2	0.433081	0.785	0.292	2.60005e-139	B cells 2
Cd180	0.269956	0.342	0.073	3.16902e-139	B cells 2
Psmd13	0.416065	0.868	0.34	4.51638e-139	B cells 2
Cdv3	0.683315	0.979	0.607	6.72728e-139	B cells 2
Jpt1	0.715156	0.97	0.558	9.40472e-139	B cells 2
Cdk2ap1	0.200855	0.66	0.21	9.8226e-139	B cells 2
Gart	0.221096	0.544	0.16	1.10824e-138	B cells 2
Mettl9	0.224026	0.714	0.233	1.96698e-138	B cells 2
Pfdn6	0.332491	0.85	0.323	3.28519e-138	B cells 2
Kpnb1	0.472656	0.922	0.388	3.54313e-138	B cells 2
Timm10b	0.261926	0.796	0.283	3.66026e-138	B cells 2
Sar1b	0.335204	0.833	0.318	4.76755e-138	B cells 2
Rnps1	0.360326	0.883	0.339	5.41771e-138	B cells 2
Igha	2.46919	0.977	0.885	8.07676e-138	B cells 2
Chchd1	0.364809	0.869	0.339	2.60961e-137	B cells 2
Snrpd1	0.610013	0.949	0.451	3.4829e-137	B cells 2
Mapre2	0.285169	0.823	0.301	1.0502e-136	B cells 2
Cops6	0.328608	0.813	0.303	1.3643e-136	B cells 2
Khsrp	0.29408	0.826	0.305	6.64603e-136	B cells 2
Blmh	0.294952	0.789	0.288	1.11232e-135	B cells 2
Mlec	0.54709	0.915	0.402	1.1252e-135	B cells 2
Ergic2	0.319641	0.87	0.352	1.12752e-135	B cells 2
Rbm3	0.768865	0.993	0.776	3.3904e-135	B cells 2
Hras	0.277611	0.761	0.264	3.41981e-135	B cells 2
H2afv	0.625387	0.912	0.388	4.77931e-135	B cells 2
Glrx3	0.514208	0.875	0.363	5.68676e-135	B cells 2
Pigt	0.273124	0.791	0.281	2.95082e-134	B cells 2
Dnpep	0.216478	0.668	0.218	4.49342e-134	B cells 2
Eif1ax	0.484747	0.897	0.386	5.54344e-134	B cells 2
Ptpa	0.256793	0.775	0.278	6.02768e-134	B cells 2
Selenos	0.710977	0.91	0.49	6.0967e-134	B cells 2
Trim24	0.265347	0.785	0.287	2.25378e-133	B cells 2
Ddx27	0.231481	0.766	0.269	1.59408e-132	B cells 2
Stoml2	0.205241	0.635	0.206	1.88886e-132	B cells 2
Mrps17	0.212918	0.739	0.256	3.93409e-132	B cells 2
Fdps	0.27141	0.712	0.24	5.58633e-132	B cells 2
Scfd1	0.323401	0.823	0.324	6.35465e-132	B cells 2
Acsl5	0.272236	0.748	0.27	8.20436e-132	B cells 2
Tmem126a	0.207805	0.689	0.228	9.50832e-132	B cells 2
Samm50	0.319114	0.845	0.314	1.30505e-131	B cells 2
Eif2a	0.305293	0.825	0.309	1.30685e-131	B cells 2
Phf6	0.245774	0.601	0.189	4.8771e-131	B cells 2
Mtf2	0.551867	0.729	0.261	6.33385e-131	B cells 2
Lgals1	0.494405	0.84	0.342	1.26515e-130	B cells 2
Lman2	0.643005	0.926	0.489	1.41238e-130	B cells 2
Psmb2	0.542103	0.925	0.417	1.41902e-130	B cells 2
Polr2g	0.345506	0.705	0.25	2.15962e-130	B cells 2
Rad21	0.561144	0.947	0.443	5.11278e-130	B cells 2
Swi5	0.570729	0.922	0.427	8.41061e-130	B cells 2
Gltp	0.251743	0.808	0.291	9.08656e-130	B cells 2
Psmc2	0.325092	0.872	0.344	9.16329e-130	B cells 2
Acp1	0.295232	0.795	0.287	1.71219e-129	B cells 2
Ywhaq	0.623048	0.974	0.506	1.92926e-129	B cells 2
Ganab	0.289616	0.795	0.3	2.23222e-129	B cells 2
Actl6a	0.204391	0.788	0.28	3.01811e-129	B cells 2
Pabpc4	0.267849	0.791	0.286	5.82033e-129	B cells 2
Mpp6	0.239247	0.754	0.266	1.48032e-128	B cells 2
Mt2	0.832871	0.493	0.152	2.08892e-128	B cells 2
Rad23a	0.243553	0.717	0.249	2.24481e-128	B cells 2
Lmnb1	0.432001	0.912	0.375	2.88316e-128	B cells 2
Dcaf12	0.218422	0.671	0.227	3.39401e-128	B cells 2
Mrps15	0.246179	0.741	0.261	3.4587e-128	B cells 2
Timm8a1	0.249308	0.618	0.2	3.89575e-128	B cells 2
Mdm2	0.549618	0.877	0.379	5.79596e-128	B cells 2
Prkcsh	0.38053	0.866	0.358	6.36078e-128	B cells 2
Tomm40	0.244074	0.761	0.267	8.34013e-128	B cells 2
Snrnp27	0.219789	0.759	0.274	8.084e-127	B cells 2
Pcnt	0.200641	0.677	0.227	1.35776e-126	B cells 2
Trp53i11	0.274123	0.752	0.263	5.03377e-126	B cells 2
Surf4	0.589403	0.87	0.428	6.32948e-126	B cells 2
Sec61a1	0.663465	0.925	0.512	7.52835e-126	B cells 2
Trim28	0.26662	0.836	0.315	3.86662e-125	B cells 2
Copb2	0.485503	0.91	0.403	1.33406e-124	B cells 2
Snrpd2	0.620655	0.964	0.523	1.42605e-124	B cells 2
Hdlbp	0.787216	0.947	0.578	2.31865e-124	B cells 2
Mphosph10	0.214064	0.828	0.312	2.50637e-124	B cells 2
Kdelr1	0.47867	0.86	0.369	3.00768e-124	B cells 2
Dnajc2	0.340323	0.832	0.322	4.20114e-124	B cells 2
Ppa1	0.548727	0.826	0.349	6.62771e-124	B cells 2
Srp72	0.510813	0.915	0.44	1.84309e-123	B cells 2
Smc1a	0.70222	0.946	0.464	3.65148e-123	B cells 2
Msh2	0.219322	0.484	0.142	5.27118e-123	B cells 2
Tmem160	0.369868	0.863	0.364	1.81705e-122	B cells 2
Baz1b	0.468696	0.943	0.424	3.36265e-122	B cells 2
Lsm4	0.522968	0.947	0.441	3.80279e-122	B cells 2
Blvrb	0.435855	0.731	0.268	6.28005e-122	B cells 2
Stag1	0.242405	0.84	0.322	2.70777e-121	B cells 2
Snrpa	0.238637	0.746	0.271	3.54916e-121	B cells 2
U2af1	0.495971	0.93	0.434	4.2779e-121	B cells 2
Ctcf	0.475767	0.946	0.43	5.79546e-121	B cells 2
S1pr2	0.215993	0.278	0.058	1.32147e-120	B cells 2
Apobec3	0.460313	0.873	0.373	1.50867e-120	B cells 2
Slc38a10	0.253577	0.771	0.297	2.5532e-120	B cells 2
Pdap1	0.478439	0.94	0.435	6.3256e-120	B cells 2
Eri1	0.252518	0.749	0.273	1.19225e-119	B cells 2
Eif2s1	0.405911	0.905	0.394	1.99875e-119	B cells 2
Man2a1	0.326688	0.839	0.344	2.65493e-119	B cells 2
Cited2	0.583243	0.812	0.357	6.89409e-119	B cells 2
Nasp	0.577262	0.909	0.415	8.53729e-119	B cells 2
Rex1bd	0.278583	0.795	0.306	2.05492e-118	B cells 2
Ctsz	0.378518	0.942	0.495	2.7128e-118	B cells 2
Mrps33	0.326627	0.85	0.335	7.70525e-118	B cells 2
Ipo5	0.257768	0.736	0.267	1.70939e-117	B cells 2
Degs1	0.297554	0.828	0.331	6.22418e-117	B cells 2
Arhgdib	0.609147	0.979	0.448	6.74788e-117	B cells 2
Tlk1	0.452834	0.929	0.413	9.7964e-117	B cells 2
Ndufs8	0.358165	0.877	0.358	1.11309e-116	B cells 2
Nars	0.539367	0.905	0.448	2.45796e-116	B cells 2
Psmd6	0.282134	0.833	0.33	2.93113e-116	B cells 2
Snhg6	0.225917	0.769	0.288	2.94743e-116	B cells 2
Trappc2l	0.216981	0.764	0.282	3.23311e-116	B cells 2
Stt3a	0.428558	0.859	0.392	5.75618e-116	B cells 2
Fam96a	0.283528	0.805	0.299	1.04923e-115	B cells 2
Psmb7	0.404016	0.92	0.409	1.29533e-115	B cells 2
Yipf5	0.23948	0.756	0.29	1.34328e-115	B cells 2
Nhp2	0.370878	0.778	0.304	1.47405e-115	B cells 2
Mrps18c	0.253237	0.791	0.297	4.78149e-115	B cells 2
Calm3	0.561547	0.956	0.476	7.12269e-115	B cells 2
Psmc4	0.303537	0.873	0.35	7.68238e-115	B cells 2
Ywhae	0.671374	0.981	0.661	7.73687e-115	B cells 2
Pon3	0.204313	0.444	0.131	9.68077e-115	B cells 2
Snx6	0.241605	0.761	0.287	2.24622e-114	B cells 2
Nup50	0.252341	0.836	0.328	5.63981e-114	B cells 2
Srpr	0.523869	0.906	0.452	6.17869e-114	B cells 2
Gabpb2	0.271887	0.803	0.311	2.53545e-113	B cells 2
Swap70	0.366817	0.92	0.394	3.91329e-113	B cells 2
Psmb5	0.483039	0.919	0.428	5.98265e-113	B cells 2
Cers2	0.232794	0.765	0.299	6.87573e-113	B cells 2
Gapdh	0.738934	0.99	0.768	1.06839e-112	B cells 2
Park7	0.536647	0.929	0.463	2.61998e-112	B cells 2
Eif3l	0.401433	0.903	0.391	4.09513e-112	B cells 2
Polr2c	0.23084	0.815	0.321	8.08826e-112	B cells 2
Lpin2	0.253437	0.761	0.292	1.04999e-111	B cells 2
Txnl4a	0.234472	0.678	0.247	1.42569e-111	B cells 2
Idh3g	0.299572	0.885	0.349	1.79573e-111	B cells 2
Eif3b	0.433234	0.915	0.42	5.80495e-111	B cells 2
Psmc3	0.421623	0.932	0.428	5.87417e-111	B cells 2
Mrpl17	0.204303	0.728	0.269	1.15658e-110	B cells 2
Rbm17	0.241858	0.821	0.324	1.69283e-110	B cells 2
Utp3	0.282216	0.877	0.373	1.80661e-110	B cells 2
Uqcc2	0.282386	0.836	0.335	2.61431e-110	B cells 2
Grpel1	0.31978	0.846	0.343	4.73727e-110	B cells 2
Dnajc21	0.245424	0.816	0.326	5.7325e-110	B cells 2
Slc25a4	0.357379	0.853	0.349	9.34357e-110	B cells 2
Psmd12	0.341247	0.876	0.378	2.11904e-109	B cells 2
Tmem167	0.403661	0.912	0.434	3.25993e-109	B cells 2
Naa50	0.405509	0.906	0.395	4.43762e-109	B cells 2
Calu	0.282424	0.849	0.355	5.27348e-109	B cells 2
Psmd8	0.495479	0.946	0.485	5.7308e-109	B cells 2
Emc7	0.339914	0.863	0.381	7.69816e-109	B cells 2
Ufc1	0.387405	0.875	0.384	1.4204e-108	B cells 2
1110008F13Rik	0.348918	0.885	0.369	1.58307e-108	B cells 2
Dbnl	0.269708	0.822	0.33	2.89739e-108	B cells 2
Chchd10	0.343121	0.927	0.387	4.02151e-108	B cells 2
Grk2	0.341364	0.919	0.401	4.29983e-108	B cells 2
Nmt1	0.275467	0.869	0.374	2.00736e-107	B cells 2
Cdc42se2	0.301481	0.91	0.409	2.8447e-107	B cells 2
Sumo3	0.284585	0.816	0.322	6.08813e-107	B cells 2
Rif1	0.346623	0.795	0.322	2.74758e-106	B cells 2
Uso1	0.235675	0.802	0.324	6.6604e-106	B cells 2
Ndufs5	0.432498	0.906	0.41	2.60354e-105	B cells 2
Oaz1	0.587418	0.999	0.834	3.17342e-105	B cells 2
Gtf2a2	0.268402	0.822	0.325	4.17101e-105	B cells 2
Pycard	0.637141	0.873	0.405	5.94932e-105	B cells 2
Psmd3	0.260765	0.798	0.324	6.64827e-105	B cells 2
Sf3b5	0.383119	0.923	0.425	1.09937e-104	B cells 2
Emp3	0.476368	0.84	0.376	1.37648e-104	B cells 2
Os9	0.39156	0.855	0.397	3.01721e-104	B cells 2
Mrps24	0.368849	0.879	0.376	3.03313e-104	B cells 2
Denr	0.264106	0.859	0.359	3.67932e-104	B cells 2
Rilpl2	0.271659	0.816	0.34	9.0587e-104	B cells 2
Smarca4	0.420804	0.889	0.379	2.40525e-103	B cells 2
Sars	0.30421	0.873	0.382	2.43789e-103	B cells 2
Hprt	0.356373	0.872	0.378	4.26075e-103	B cells 2
Ndufa1	0.559845	0.92	0.503	8.89819e-103	B cells 2
Ebp	0.229325	0.774	0.299	2.46433e-102	B cells 2
Serinc3	0.583737	0.989	0.751	5.70147e-102	B cells 2
Nap1l1	0.91178	0.98	0.595	1.14374e-101	B cells 2
Dazap1	0.297134	0.876	0.37	1.70357e-101	B cells 2
Atp5g2	0.624599	0.984	0.707	2.39853e-101	B cells 2
Pgk1	0.49108	0.96	0.487	4.78552e-101	B cells 2
Ola1	0.280602	0.816	0.328	7.83257e-101	B cells 2
Rwdd1	0.30926	0.895	0.396	1.83004e-100	B cells 2
Lamtor4	0.224165	0.789	0.304	7.49333e-100	B cells 2
Rars	0.211493	0.739	0.287	1.04135e-99	B cells 2
Nol7	0.45286	0.966	0.509	4.75026e-99	B cells 2
Map2k2	0.370539	0.885	0.417	6.3037e-99	B cells 2
Psmd2	0.315315	0.883	0.382	6.3171e-99	B cells 2
Sp3	0.331506	0.913	0.437	8.21541e-99	B cells 2
Tiparp	0.257229	0.86	0.405	1.00337e-98	B cells 2
Ndufb6	0.295062	0.879	0.365	1.0339e-98	B cells 2
C1qbp	0.369317	0.833	0.349	3.76328e-98	B cells 2
Ebna1bp2	0.207405	0.776	0.307	5.92027e-98	B cells 2
Ccdc47	0.222699	0.791	0.318	6.8246e-98	B cells 2
Pbrm1	0.415446	0.95	0.473	6.93569e-98	B cells 2
Nolc1	0.302607	0.83	0.351	9.21671e-98	B cells 2
Iglc1	2.65927	0.859	0.436	1.81596e-97	B cells 2
Rbbp7	0.429112	0.872	0.393	1.99137e-97	B cells 2
Tspan13	0.404177	0.953	0.484	4.65623e-97	B cells 2
Tmed10	0.642084	0.956	0.633	6.52722e-97	B cells 2
Supt16	0.446299	0.845	0.376	6.91565e-97	B cells 2
Tmed2	0.579843	0.962	0.642	8.82575e-97	B cells 2
Ubr3	0.325989	0.692	0.281	1.35742e-96	B cells 2
Abce1	0.250179	0.836	0.361	1.90071e-96	B cells 2
Cenpa	0.259468	0.859	0.354	2.69017e-96	B cells 2
Psmb3	0.469815	0.925	0.459	5.2199e-96	B cells 2
Yeats4	0.227803	0.774	0.315	5.93319e-96	B cells 2
Snrpe	0.654122	0.979	0.607	7.96276e-96	B cells 2
Ppp1r14b	0.464931	0.818	0.379	2.81794e-95	B cells 2
Slbp	0.496215	0.872	0.414	3.75165e-95	B cells 2
Mrps21	0.251224	0.849	0.343	1.85335e-94	B cells 2
Top1	0.627839	0.989	0.742	2.38482e-94	B cells 2
Srrt	0.233341	0.875	0.383	8.19614e-94	B cells 2
Psmb6	0.468068	0.932	0.485	1.23308e-93	B cells 2
Prelid1	0.397748	0.922	0.442	1.28821e-93	B cells 2
Snrpd3	0.322262	0.879	0.394	1.8498e-93	B cells 2
Psma5	0.377132	0.887	0.406	2.52422e-93	B cells 2
Mrpl54	0.319623	0.893	0.404	2.93022e-93	B cells 2
Eif4a3	0.253852	0.869	0.374	7.75728e-93	B cells 2
Rcc2	0.207867	0.869	0.367	9.09992e-93	B cells 2
Ppp2r5a	0.375461	0.947	0.494	9.90884e-93	B cells 2
Ppm1g	0.252169	0.886	0.402	2.76518e-92	B cells 2
Ap2s1	0.24675	0.892	0.378	4.04994e-92	B cells 2
Cox17	0.377046	0.919	0.453	4.21167e-92	B cells 2
Selenof	0.495378	0.933	0.518	2.72492e-91	B cells 2
Tceal9	0.25543	0.915	0.403	4.31916e-91	B cells 2
Timm17a	0.214108	0.805	0.334	6.03944e-91	B cells 2
Sec63	0.291583	0.882	0.412	1.37847e-90	B cells 2
Vps35	0.25623	0.83	0.35	2.30684e-90	B cells 2
Set	0.686799	0.991	0.66	2.92276e-90	B cells 2
Polr2e	0.22067	0.829	0.352	3.83371e-90	B cells 2
Tsn	0.254493	0.892	0.398	7.0225e-90	B cells 2
Gm10076	0.710157	0.981	0.782	8.23858e-90	B cells 2
Ly6k	0.223659	0.121	0.017	1.18491e-89	B cells 2
Hist1h1c	0.395025	0.862	0.406	2.40232e-89	B cells 2
Bcar3	0.281782	0.528	0.189	3.38594e-89	B cells 2
Ssu72	0.210185	0.819	0.339	1.48615e-88	B cells 2
Stt3b	0.397874	0.907	0.431	3.32268e-88	B cells 2
Psma4	0.427244	0.927	0.452	4.57317e-88	B cells 2
Tcp1	0.492396	0.969	0.557	5.76833e-88	B cells 2
Eif3d	0.313272	0.923	0.438	1.04696e-87	B cells 2
Eif3g	0.330195	0.895	0.428	2.16034e-87	B cells 2
Cct5	0.518295	0.956	0.549	3.05948e-87	B cells 2
Mif	0.607871	0.944	0.572	3.77053e-87	B cells 2
Atp5f1	0.525642	0.974	0.626	4.33582e-87	B cells 2
Aup1	0.248047	0.866	0.4	7.27598e-87	B cells 2
Wdr83os	0.237791	0.816	0.352	8.99182e-87	B cells 2
Ybx1	0.665621	0.996	0.806	1.17976e-86	B cells 2
Mdh1	0.413609	0.939	0.462	1.30417e-86	B cells 2
Tmed9	0.490774	0.956	0.587	2.14906e-86	B cells 2
Rbx1	0.429755	0.973	0.537	4.32632e-86	B cells 2
Psmb4	0.490281	0.957	0.542	1.1599e-85	B cells 2
Csk	0.229836	0.756	0.32	1.64687e-85	B cells 2
Gtf2h5	0.243406	0.879	0.396	2.10333e-85	B cells 2
Klhl6	0.276433	0.43	0.139	3.08695e-85	B cells 2
Neil1	0.263515	0.372	0.114	3.24206e-85	B cells 2
Selenok	0.644962	0.957	0.673	7.58711e-85	B cells 2
Slpi	0.644065	0.333	0.097	1.98437e-84	B cells 2
Mtch1	0.220267	0.846	0.357	9.29225e-84	B cells 2
Rps17	0.587234	0.994	0.846	1.10921e-83	B cells 2
Tbcb	0.215279	0.798	0.337	1.13857e-83	B cells 2
Ndufa11	0.340977	0.92	0.436	1.6306e-83	B cells 2
Dpm3	0.20372	0.798	0.344	1.69028e-83	B cells 2
Brd8	0.224857	0.905	0.415	2.50963e-83	B cells 2
Sdhb	0.259244	0.859	0.368	2.85503e-83	B cells 2
Eif5a	0.635068	0.984	0.69	3.27102e-83	B cells 2
Tcea1	0.435674	0.895	0.427	3.78054e-83	B cells 2
Ctbp1	0.259971	0.892	0.402	3.92658e-83	B cells 2
Hpgds	0.288875	0.333	0.098	8.14392e-83	B cells 2
H1f0	0.530753	0.642	0.275	1.54762e-82	B cells 2
Taf10	0.423173	0.947	0.503	1.95892e-82	B cells 2
Serpina3g	0.343891	0.422	0.139	3.07876e-82	B cells 2
Rer1	0.318774	0.906	0.427	5.23295e-82	B cells 2
Hnrnpab	0.614432	0.976	0.635	9.77634e-82	B cells 2
Rtraf	0.444995	0.96	0.516	1.43056e-81	B cells 2
Fndc3a	0.351312	0.811	0.404	6.7764e-81	B cells 2
Fgfr1op2	0.255827	0.916	0.44	8.11184e-81	B cells 2
Polr2f	0.213005	0.809	0.337	8.18905e-81	B cells 2
Dnajc7	0.267124	0.872	0.399	2.24975e-80	B cells 2
Minos1	0.462514	0.962	0.535	2.81294e-80	B cells 2
Strap	0.295122	0.876	0.406	3.14176e-80	B cells 2
Ap2m1	0.301494	0.9	0.43	4.38687e-80	B cells 2
Cct7	0.427812	0.953	0.551	4.48033e-80	B cells 2
Cacybp	0.276376	0.883	0.415	1.21543e-79	B cells 2
Rsl1d1	0.251485	0.86	0.397	1.54182e-79	B cells 2
Zcrb1	0.239463	0.89	0.413	2.39423e-79	B cells 2
Abcf1	0.282593	0.92	0.456	5.17872e-79	B cells 2
Hipk1	0.235143	0.937	0.465	5.63501e-79	B cells 2
Sub1	0.833582	0.896	0.749	8.92297e-79	B cells 2
Immt	0.202023	0.85	0.365	1.73847e-78	B cells 2
Eef1g	0.597583	0.987	0.783	3.68937e-78	B cells 2
Ndufa12	0.276424	0.88	0.398	3.90854e-78	B cells 2
Copb1	0.309972	0.909	0.449	5.77156e-78	B cells 2
Sms	0.27487	0.625	0.256	7.72038e-78	B cells 2
Eny2	0.31064	0.915	0.458	1.08405e-77	B cells 2
Csnk2b	0.250011	0.912	0.418	1.55641e-77	B cells 2
Rps8	0.484031	1	0.968	2.75139e-77	B cells 2
Rpl28	0.510673	1	0.944	4.42652e-77	B cells 2
Ergic3	0.218593	0.782	0.339	2.67505e-76	B cells 2
Ppp1cc	0.291108	0.943	0.475	5.54978e-76	B cells 2
Rbbp4	0.355747	0.91	0.454	9.3124e-76	B cells 2
Psmc5	0.216902	0.833	0.367	1.73286e-75	B cells 2
Timm13	0.3772	0.915	0.471	3.96146e-75	B cells 2
Eif3m	0.412719	0.964	0.556	4.1648e-75	B cells 2
Cycs	0.383876	0.929	0.504	7.22714e-75	B cells 2
Uqcr11	0.28199	0.934	0.473	9.57002e-75	B cells 2
Gspt1	0.26994	0.902	0.433	5.53808e-74	B cells 2
Aimp1	0.280963	0.9	0.439	6.57096e-74	B cells 2
Cd47	0.418597	0.957	0.59	9.08029e-74	B cells 2
Ier3ip1	0.231214	0.849	0.39	1.19409e-73	B cells 2
Ost4	0.405075	0.929	0.52	2.00649e-73	B cells 2
Rpl10	0.535907	0.989	0.872	3.62125e-73	B cells 2
Sys1	0.216107	0.902	0.439	6.98455e-73	B cells 2
Bcas2	0.205999	0.886	0.414	2.26093e-72	B cells 2
Nono	0.375997	0.92	0.478	2.29917e-72	B cells 2
Hnrnpul1	0.291387	0.915	0.449	2.93719e-72	B cells 2
Ube2l3	0.375989	0.947	0.511	4.13295e-72	B cells 2
Arcn1	0.345595	0.934	0.522	4.61963e-72	B cells 2
Sumo2	0.500042	0.98	0.624	8.42242e-72	B cells 2
Emg1	0.225594	0.87	0.403	9.686e-72	B cells 2
Ndufb7	0.339862	0.949	0.496	1.06135e-70	B cells 2
Psma6	0.259671	0.883	0.41	4.24247e-70	B cells 2
Mt1	1.05688	0.722	0.378	3.66285e-69	B cells 2
Ubxn4	0.384713	0.926	0.555	4.57852e-69	B cells 2
Hdgf	0.310389	0.923	0.453	5.34558e-69	B cells 2
Psma1	0.286592	0.92	0.471	7.15339e-69	B cells 2
Aurkaip1	0.207874	0.859	0.388	8.43552e-69	B cells 2
Acbd3	0.226871	0.912	0.45	2.03619e-68	B cells 2
P4hb	0.38445	0.932	0.514	2.28587e-68	B cells 2
Vim	0.636156	0.892	0.484	2.43043e-68	B cells 2
Cdca7	0.211795	0.321	0.103	3.1846e-68	B cells 2
Ndufab1	0.2424	0.915	0.433	9.17699e-68	B cells 2
Plekho1	0.20439	0.447	0.161	3.35133e-67	B cells 2
Dctn3	0.265061	0.877	0.406	8.59706e-67	B cells 2
Cox6a1	0.339725	0.97	0.59	8.74641e-67	B cells 2
Eif4e2	0.203671	0.876	0.414	9.08351e-67	B cells 2
Rps2	0.639086	0.994	0.921	1.26126e-66	B cells 2
Txn1	0.212058	0.99	0.708	1.61141e-66	B cells 2
Sfr1	0.287961	0.946	0.52	2.25204e-66	B cells 2
Ndufc2	0.245416	0.944	0.44	1.69374e-65	B cells 2
Pgam1	0.232768	0.865	0.401	2.01569e-65	B cells 2
Pkm	0.391826	0.972	0.63	2.31183e-65	B cells 2
Ddx54	0.202841	0.885	0.448	3.02114e-65	B cells 2
Ndufb11	0.392959	0.96	0.57	5.08333e-65	B cells 2
Trir	0.245568	0.929	0.475	5.4598e-65	B cells 2
Ndufb8	0.231653	0.906	0.429	1.79449e-64	B cells 2
Cd52	0.634297	0.991	0.601	3.05386e-64	B cells 2
Phip	0.221896	0.943	0.498	3.40759e-64	B cells 2
Eif3i	0.394383	0.943	0.541	4.07995e-64	B cells 2
Edf1	0.358891	0.943	0.525	6.28071e-64	B cells 2
Eif5b	0.343588	0.973	0.61	6.45597e-64	B cells 2
Psma2	0.402978	0.962	0.561	1.78456e-63	B cells 2
Atp5o.1	0.294434	0.957	0.545	2.75083e-63	B cells 2
Ndufs6	0.247708	0.889	0.424	8.15615e-63	B cells 2
Eif3a	0.466993	0.993	0.769	1.24666e-62	B cells 2
Cct8	0.349806	0.936	0.508	1.91757e-62	B cells 2
Canx	0.43181	0.98	0.674	3.35586e-62	B cells 2
Snrpb	0.395811	0.972	0.573	8.39604e-62	B cells 2
Atp5g1	0.333426	0.933	0.564	1.19482e-60	B cells 2
Arf6	0.213697	0.93	0.487	1.95783e-60	B cells 2
Rplp0	0.464246	1	0.947	2.13762e-60	B cells 2
Snrpf	0.415516	0.957	0.58	1.01616e-59	B cells 2
Eif2s3x	0.200752	0.88	0.424	1.08344e-59	B cells 2
Ndufb9	0.259905	0.933	0.521	1.77858e-59	B cells 2
Vcp	0.416782	0.954	0.605	1.89844e-59	B cells 2
Ndufa2	0.378084	0.969	0.619	2.31512e-59	B cells 2
Copa	0.239124	0.92	0.486	5.05548e-59	B cells 2
Capza1	0.20854	0.902	0.449	5.84871e-59	B cells 2
Uqcrq	0.327611	0.974	0.597	7.11509e-59	B cells 2
Hint1	0.386842	0.979	0.676	9.18159e-59	B cells 2
Phb2	0.272171	0.88	0.436	2.86448e-57	B cells 2
Cdk2ap2	0.226999	0.866	0.447	2.99466e-57	B cells 2
Cct3	0.256534	0.913	0.477	5.88874e-57	B cells 2
Psmc6	0.209485	0.88	0.442	1.49342e-56	B cells 2
Hist1h2bc	0.393976	0.588	0.263	2.08346e-56	B cells 2
Eif2s2	0.40341	0.994	0.741	2.63572e-56	B cells 2
Cwc15	0.217541	0.934	0.5	3.87343e-56	B cells 2
Mbd2	0.444389	0.943	0.517	3.56638e-54	B cells 2
Cox7a2	0.312608	0.976	0.651	5.62049e-54	B cells 2
Ccdc50	0.536409	0.729	0.367	6.5287e-54	B cells 2
Sf3b2	0.353697	0.957	0.576	8.07632e-54	B cells 2
Coro1a	0.397017	0.977	0.513	5.28329e-53	B cells 2
Hspa4	0.361978	0.949	0.554	5.75237e-53	B cells 2
Nucb1	0.306237	0.799	0.432	8.05418e-53	B cells 2
Nedd8	0.334754	0.964	0.533	1.63645e-52	B cells 2
Pomp	0.318841	0.95	0.546	4.38872e-52	B cells 2
Cxcl10	0.304057	0.54	0.247	4.85279e-52	B cells 2
Tkt	0.312225	0.946	0.509	6.89841e-52	B cells 2
Impdh2	0.203331	0.865	0.426	2.55959e-51	B cells 2
Selenow	0.306091	0.95	0.583	5.35138e-51	B cells 2
Ptp4a2	0.387455	0.99	0.775	6.76427e-51	B cells 2
Snrpg	0.309647	0.936	0.545	1.53149e-50	B cells 2
Eef1d	0.365586	0.976	0.659	2.30752e-50	B cells 2
Rpl14	0.454424	0.994	0.895	1.92536e-49	B cells 2
Tapbp	0.246577	0.907	0.539	2.06863e-49	B cells 2
Atp5e	0.398866	0.986	0.781	2.11925e-49	B cells 2
Sar1a	0.207193	0.916	0.517	1.31205e-48	B cells 2
Psma7	0.364014	0.963	0.608	3.47048e-48	B cells 2
Hnrnpd	0.45284	0.97	0.619	4.88038e-48	B cells 2
Atp5j2	0.291784	0.967	0.641	4.78758e-47	B cells 2
Rab2a	0.27467	0.933	0.537	5.1909e-47	B cells 2
Rrbp1	0.4479	0.916	0.681	9.85873e-47	B cells 2
Zfp91	0.238731	0.954	0.542	2.13993e-46	B cells 2
Serpina3f	0.454835	0.154	0.04	2.17246e-46	B cells 2
Mdh2	0.23515	0.94	0.504	1.0042e-45	B cells 2
Psmb1	0.334117	0.962	0.64	1.47416e-45	B cells 2
Elob	0.340274	0.969	0.64	1.59923e-45	B cells 2
Ptges3	0.244925	0.95	0.541	2.24658e-45	B cells 2
Hnrnpf	0.477189	0.991	0.739	2.55164e-45	B cells 2
Atp5g3	0.256341	0.972	0.594	7.95319e-45	B cells 2
Uqcrfs1	0.202753	0.927	0.498	2.92153e-43	B cells 2
Ftl1	0.270222	0.986	0.88	2.98191e-43	B cells 2
Ndufb5	0.210165	0.949	0.518	3.13379e-43	B cells 2
Ybx3	0.277508	0.89	0.479	4.52236e-43	B cells 2
Calr	0.540102	0.977	0.843	7.79331e-43	B cells 2
Tma7	0.334423	0.972	0.631	9.29069e-43	B cells 2
Rpl7a	0.393842	0.991	0.877	1.44094e-42	B cells 2
Pdia3	0.384368	0.973	0.684	1.96356e-42	B cells 2
2001-03-01	0.265862	0.199	0.063	2.05895e-42	B cells 2
Ppia	0.47616	0.997	0.901	3.46959e-42	B cells 2
Atp5k	0.20171	0.95	0.537	4.03867e-41	B cells 2
Rpl35	0.348319	0.993	0.845	4.64032e-41	B cells 2
Ssb	0.243619	0.956	0.591	2.30577e-39	B cells 2
Cct2	0.299924	0.964	0.6	3.09296e-39	B cells 2
Atp5j	0.247681	0.962	0.612	7.4192e-39	B cells 2
Rpl4	0.360268	0.991	0.886	7.59153e-39	B cells 2
Eef1b2	0.367898	0.996	0.864	1.02756e-38	B cells 2
Thrap3	0.248624	0.969	0.641	1.53862e-38	B cells 2
Rps3	0.351728	0.999	0.931	1.75918e-38	B cells 2
Atp5b	0.262598	0.99	0.775	1.83625e-38	B cells 2
Clic1	0.448196	0.977	0.631	1.06358e-37	B cells 2
Ucp2	0.331429	0.97	0.543	2.30206e-37	B cells 2
Rps6	0.351934	0.997	0.902	1.16183e-36	B cells 2
Slc25a5	0.207354	0.987	0.699	1.47772e-36	B cells 2
Bcl7a	0.239262	0.246	0.097	2.59035e-35	B cells 2
Tagln2	0.327017	0.963	0.63	4.44539e-35	B cells 2
Pcbp1	0.25057	0.972	0.634	1.71644e-34	B cells 2
Lrmp	0.390924	0.326	0.148	1.50854e-33	B cells 2
Rpl13a	0.271872	0.963	0.666	2.54038e-33	B cells 2
Polr1d	0.272114	0.97	0.612	8.11197e-33	B cells 2
Eif3c	0.286287	0.966	0.655	8.61062e-32	B cells 2
Clta	0.325028	0.976	0.602	9.33387e-32	B cells 2
Rpl29	0.325676	0.989	0.851	1.20935e-31	B cells 2
Rpl15	0.329608	0.996	0.902	6.01607e-30	B cells 2
Eif3k	0.255135	0.976	0.644	7.38076e-30	B cells 2
Hnrnpa3	0.425403	0.994	0.803	1.56431e-29	B cells 2
Psma3	0.205165	0.964	0.665	2.28013e-29	B cells 2
Rps27a	0.326343	1	0.944	3.53745e-29	B cells 2
Rpl10a	0.322148	0.996	0.916	7.38038e-29	B cells 2
Prdx1	0.247687	0.98	0.666	1.53811e-28	B cells 2
Ms4a1	0.934847	0.342	0.176	1.89652e-28	B cells 2
Scaf11	0.490542	0.92	0.564	3.46424e-28	B cells 2
Hnrnpa1	0.325189	0.987	0.725	7.02964e-28	B cells 2
Rpl32	0.317497	0.996	0.942	1.38146e-27	B cells 2
Rpl36a	0.284386	0.996	0.831	4.42494e-27	B cells 2
Rps3a1	0.296394	1	0.95	9.26377e-27	B cells 2
Gnb2	0.204667	0.952	0.575	2.93504e-25	B cells 2
Ppp4r2	0.402217	0.852	0.509	2.42266e-24	B cells 2
Hspd1	0.234386	0.953	0.65	3.3214e-24	B cells 2
Rpl11	0.287052	0.999	0.921	4.11712e-24	B cells 2
Rpl24	0.245348	0.996	0.914	2.09753e-22	B cells 2
Npm1	0.472919	0.994	0.838	3.09969e-22	B cells 2
Rpl3	0.28017	1	0.913	3.56296e-22	B cells 2
Rpl8	0.252774	1	0.942	6.03679e-21	B cells 2
Srsf3	0.206046	0.989	0.766	3.8727e-17	B cells 2
Bach2	0.261781	0.293	0.155	9.79999e-17	B cells 2
Rpl6	0.235444	1	0.938	1.172e-16	B cells 2
Rack1	0.221148	1	0.917	4.77981e-16	B cells 2
Cfl1	0.292696	0.996	0.802	1.47169e-15	B cells 2
Crip1	0.236147	0.972	0.688	1.8933e-15	B cells 2
Rpl13	0.20177	1	0.971	3.18576e-14	B cells 2
Rps18	0.223312	0.994	0.924	4.08015e-14	B cells 2
Rps4x	0.207476	0.997	0.929	5.73649e-14	B cells 2
Rpsa	0.207068	1	0.968	3.1306e-13	B cells 2
Ncl	0.263052	0.994	0.873	1.12858e-11	B cells 2
Hnrnpu	0.205657	0.994	0.804	6.4256e-09	B cells 2
Hspa5	0.256948	0.986	0.922	2.72148e-08	B cells 2
Parp8	0.217486	0.236	0.139	2.77257e-08	B cells 2
Hnrnpk	0.212159	0.989	0.776	1.94758e-07	B cells 2
Dek	0.493711	0.697	0.544	0.297153	B cells 2

## Sheet: Columnar.epithelium
gene	avg_log2FC	pct.1	pct.2	p_val_adj	cluster
Mptx1	6.01051	0.591	0.146	0	Columnar epithelium
Muc2	5.91639	0.979	0.271	0	Columnar epithelium
Spink4	5.3966	0.973	0.265	0	Columnar epithelium
Agr2	5.25535	0.989	0.347	0	Columnar epithelium
Klk1	3.72096	0.938	0.15	0	Columnar epithelium
Sval1	3.71341	0.55	0.036	0	Columnar epithelium
Reg4	3.63337	0.546	0.038	0	Columnar epithelium
Tff3	3.58718	0.628	0.061	0	Columnar epithelium
Retnlb	3.54573	0.463	0.062	0	Columnar epithelium
Oit1	3.34898	0.979	0.253	0	Columnar epithelium
Nupr1	3.19002	0.887	0.199	0	Columnar epithelium
Ccl6	3.08146	0.757	0.075	0	Columnar epithelium
Fcgbp	2.97215	0.64	0.019	0	Columnar epithelium
Krt18	2.72614	0.946	0.251	0	Columnar epithelium
Gfpt1	2.52896	0.965	0.389	0	Columnar epithelium
Clca1	2.42955	0.262	0.014	0	Columnar epithelium
Hsd11b2	2.28435	0.675	0.097	0	Columnar epithelium
Stard10	2.15698	0.918	0.243	0	Columnar epithelium
St6galnac6	2.1548	0.897	0.211	0	Columnar epithelium
Galnt7	2.15446	0.904	0.224	0	Columnar epithelium
Cldn3	2.15134	0.905	0.212	0	Columnar epithelium
Epcam	2.14603	0.975	0.372	0	Columnar epithelium
Ramp1	2.14223	0.785	0.071	0	Columnar epithelium
Tspan1	2.13078	0.919	0.208	0	Columnar epithelium
Selenom	2.12325	0.839	0.241	0	Columnar epithelium
Fxyd3	2.11065	0.831	0.098	0	Columnar epithelium
Plet1	2.04243	0.665	0.088	0	Columnar epithelium
Nov	2.02792	0.481	0.035	0	Columnar epithelium
Golm1	2.02723	0.888	0.234	0	Columnar epithelium
Pigr	2.02701	0.97	0.368	0	Columnar epithelium
Cldn4	2.004	0.693	0.138	0	Columnar epithelium
Creb3l1	1.97935	0.858	0.146	0	Columnar epithelium
5330417C22Rik	1.94394	0.862	0.08	0	Columnar epithelium
Gmds	1.93953	0.895	0.245	0	Columnar epithelium
Lgals4	1.93888	0.968	0.391	0	Columnar epithelium
Klf5	1.91329	0.92	0.214	0	Columnar epithelium
Ehf	1.90975	0.881	0.175	0	Columnar epithelium
Tspan8	1.89708	0.906	0.227	0	Columnar epithelium
Krt7	1.89628	0.86	0.125	0	Columnar epithelium
Dstn	1.88291	0.959	0.478	0	Columnar epithelium
Ceacam1	1.86594	0.934	0.255	0	Columnar epithelium
Spint2	1.84942	0.933	0.329	0	Columnar epithelium
Muc13	1.84233	0.947	0.259	0	Columnar epithelium
Hgfac	1.82358	0.824	0.058	0	Columnar epithelium
Sprr1a	1.81358	0.457	0.089	0	Columnar epithelium
Slc12a8	1.79812	0.831	0.013	0	Columnar epithelium
Atp2a3	1.79524	0.924	0.315	0	Columnar epithelium
Pdxdc1	1.79208	0.902	0.276	0	Columnar epithelium
Qsox1	1.77169	0.883	0.182	0	Columnar epithelium
Cmpk1	1.77164	0.881	0.456	0	Columnar epithelium
Cxadr	1.72438	0.855	0.148	0	Columnar epithelium
F3	1.72421	0.734	0.17	0	Columnar epithelium
Lmo7	1.72107	0.829	0.173	0	Columnar epithelium
Rrbp1	1.71688	0.979	0.671	0	Columnar epithelium
Smim6	1.71564	0.785	0.133	0	Columnar epithelium
Nans	1.70778	0.877	0.337	0	Columnar epithelium
Cd177	1.70425	0.777	0.1	0	Columnar epithelium
Chka	1.69688	0.863	0.356	0	Columnar epithelium
Gm1123	1.68743	0.676	0.011	0	Columnar epithelium
Muc4	1.68317	0.838	0.101	0	Columnar epithelium
Thbs1	1.68231	0.856	0.227	0	Columnar epithelium
Ern2	1.66716	0.88	0.053	0	Columnar epithelium
Hepacam2	1.6535	0.8	0.061	0	Columnar epithelium
Spdef	1.64667	0.764	0.012	0	Columnar epithelium
Phlda1	1.64234	0.893	0.389	0	Columnar epithelium
Atp1b1	1.63853	0.911	0.274	0	Columnar epithelium
Cldn7	1.63504	0.946	0.286	0	Columnar epithelium
Tpd52	1.63084	0.904	0.402	0	Columnar epithelium
B3galt5	1.62162	0.816	0.137	0	Columnar epithelium
Txndc5	1.60934	0.91	0.319	0	Columnar epithelium
Krt8	1.60009	0.969	0.445	0	Columnar epithelium
Slc12a2	1.59318	0.872	0.228	0	Columnar epithelium
Gpx2	1.5751	0.867	0.28	0	Columnar epithelium
Cd63	1.56304	0.897	0.295	0	Columnar epithelium
Pglyrp1	1.56278	0.839	0.254	0	Columnar epithelium
Cd24a	1.55519	0.856	0.357	0	Columnar epithelium
B3gnt7	1.54392	0.735	0.131	0	Columnar epithelium
Slc35a1	1.53402	0.823	0.178	0	Columnar epithelium
Gale	1.50498	0.817	0.18	0	Columnar epithelium
Rap1gap	1.49992	0.804	0.024	0	Columnar epithelium
Kdelr2	1.49807	0.819	0.337	0	Columnar epithelium
Galnt3	1.49737	0.822	0.099	0	Columnar epithelium
Mgst2	1.49422	0.815	0.177	0	Columnar epithelium
Gne	1.477	0.837	0.184	0	Columnar epithelium
Txn1	1.46117	0.947	0.701	0	Columnar epithelium
Atp6ap2	1.4594	0.882	0.415	0	Columnar epithelium
Smim14	1.45747	0.888	0.426	0	Columnar epithelium
Cgref1	1.45726	0.71	0.05	0	Columnar epithelium
Sycn	1.44305	0.694	0.133	0	Columnar epithelium
Tm9sf2	1.44273	0.86	0.394	0	Columnar epithelium
Guca2a	1.43414	0.876	0.184	0	Columnar epithelium
C1galt1	1.4324	0.856	0.331	0	Columnar epithelium
Cdh1	1.43008	0.896	0.216	0	Columnar epithelium
Galnt12	1.42262	0.822	0.112	0	Columnar epithelium
Sypl	1.42145	0.881	0.394	0	Columnar epithelium
Tsc22d1	1.4148	0.865	0.287	0	Columnar epithelium
Phgr1	1.39265	0.847	0.236	0	Columnar epithelium
P4hb	1.38083	0.884	0.503	0	Columnar epithelium
Pdia5	1.37325	0.758	0.074	0	Columnar epithelium
Hdlbp	1.37105	0.941	0.567	0	Columnar epithelium
Sytl2	1.36712	0.81	0.07	0	Columnar epithelium
Kcnk1	1.36256	0.794	0.122	0	Columnar epithelium
Arl4a	1.36082	0.871	0.382	0	Columnar epithelium
Gcc2	1.35695	0.861	0.327	0	Columnar epithelium
Dnajc10	1.35652	0.808	0.24	0	Columnar epithelium
Pdia3	1.35049	0.931	0.677	0	Columnar epithelium
Rab25	1.34855	0.778	0.153	0	Columnar epithelium
Arfgef3	1.3438	0.794	0.074	0	Columnar epithelium
S100a6	1.34058	0.976	0.616	0	Columnar epithelium
Hbegf	1.34022	0.785	0.233	0	Columnar epithelium
Atp2c2	1.3382	0.734	0.033	0	Columnar epithelium
Gcnt3	1.32871	0.682	0.034	0	Columnar epithelium
Tsta3	1.32336	0.785	0.22	0	Columnar epithelium
Galnt10	1.32082	0.829	0.121	0	Columnar epithelium
Atp1a1	1.29575	0.906	0.555	0	Columnar epithelium
Tm9sf3	1.29433	0.897	0.571	0	Columnar epithelium
Golgb1	1.28954	0.909	0.434	0	Columnar epithelium
Rab3d	1.28594	0.784	0.156	0	Columnar epithelium
Krt19	1.28338	0.927	0.36	0	Columnar epithelium
St3gal6	1.26804	0.718	0.189	0	Columnar epithelium
Utp14b	1.26393	0.83	0.235	0	Columnar epithelium
Cldn15	1.25985	0.764	0.107	0	Columnar epithelium
Elf3	1.25478	0.842	0.21	0	Columnar epithelium
Spink1	1.25221	0.247	0.033	0	Columnar epithelium
Ttc39a	1.25115	0.763	0.085	0	Columnar epithelium
Cpd	1.24736	0.852	0.275	0	Columnar epithelium
Hmgcs1	1.24527	0.821	0.377	0	Columnar epithelium
Prss32	1.24309	0.821	0.166	0	Columnar epithelium
Neat1	1.24276	0.958	0.735	0	Columnar epithelium
Trib1	1.23139	0.849	0.367	0	Columnar epithelium
Tceal9	1.2275	0.813	0.391	0	Columnar epithelium
Acsl3	1.22509	0.822	0.23	0	Columnar epithelium
Wars	1.21999	0.768	0.223	0	Columnar epithelium
Eppk1	1.21368	0.754	0.141	0	Columnar epithelium
Ms4a8a	1.21217	0.832	0.163	0	Columnar epithelium
Slc50a1	1.21045	0.806	0.317	0	Columnar epithelium
Appl2	1.20905	0.815	0.142	0	Columnar epithelium
Pmm2	1.2041	0.827	0.248	0	Columnar epithelium
Tstd1	1.19551	0.763	0.157	0	Columnar epithelium
Fut2	1.19389	0.733	0.076	0	Columnar epithelium
Slc35a3	1.19241	0.835	0.235	0	Columnar epithelium
Mia3	1.19039	0.86	0.375	0	Columnar epithelium
Atf3	1.1869	0.862	0.393	0	Columnar epithelium
Tmed3	1.18684	0.785	0.281	0	Columnar epithelium
Clec2h	1.17429	0.519	0.085	0	Columnar epithelium
Rab15	1.16632	0.762	0.072	0	Columnar epithelium
Mgat4b	1.16357	0.813	0.195	0	Columnar epithelium
Guk1	1.16244	0.752	0.249	0	Columnar epithelium
Cmas	1.16208	0.82	0.334	0	Columnar epithelium
Ceacam10	1.15156	0.654	0.077	0	Columnar epithelium
Sel1l3	1.14256	0.788	0.078	0	Columnar epithelium
Pck1	1.14201	0.673	0.066	0	Columnar epithelium
Errfi1	1.1375	0.835	0.316	0	Columnar epithelium
Fam13a	1.11977	0.668	0.084	0	Columnar epithelium
Hpd	1.11703	0.668	0.009	0	Columnar epithelium
Rpn1	1.1135	0.863	0.402	0	Columnar epithelium
Lsr	1.10885	0.766	0.128	0	Columnar epithelium
Tmem59	1.10359	0.834	0.46	0	Columnar epithelium
Ldlr	1.1027	0.863	0.304	0	Columnar epithelium
S100a16	1.0977	0.77	0.199	0	Columnar epithelium
Golph3l	1.09645	0.732	0.183	0	Columnar epithelium
Bag1	1.08628	0.808	0.463	0	Columnar epithelium
Arl1	1.08041	0.812	0.403	0	Columnar epithelium
Tcea3	1.07715	0.712	0.117	0	Columnar epithelium
Gdpd1	1.07537	0.724	0.12	0	Columnar epithelium
Ckmt1	1.06819	0.831	0.191	0	Columnar epithelium
Flrt3	1.06765	0.658	0.111	0	Columnar epithelium
Atp8b1	1.06384	0.814	0.205	0	Columnar epithelium
Creb3l4	1.05965	0.703	0.017	0	Columnar epithelium
Atp9a	1.05606	0.778	0.142	0	Columnar epithelium
Suclg1	1.05504	0.796	0.343	0	Columnar epithelium
Sec61b	1.04872	0.842	0.628	0	Columnar epithelium
Gm5485	1.04163	0.691	0.148	0	Columnar epithelium
Tmprss2	1.03859	0.826	0.155	0	Columnar epithelium
Tpsg1	1.03652	0.649	0.006	0	Columnar epithelium
Tspan3	1.0355	0.795	0.27	0	Columnar epithelium
Tob1	1.03463	0.829	0.361	0	Columnar epithelium
Guca2b	1.03235	0.622	0.063	0	Columnar epithelium
Dsp	1.03147	0.807	0.178	0	Columnar epithelium
Sox9	1.03108	0.709	0.139	0	Columnar epithelium
Fut8	1.0309	0.804	0.244	0	Columnar epithelium
Esrp1	1.02248	0.788	0.144	0	Columnar epithelium
Dbi	1.01648	0.856	0.504	0	Columnar epithelium
Tmem97	1.01392	0.719	0.142	0	Columnar epithelium
Tjp2	1.01377	0.748	0.181	0	Columnar epithelium
Cldn2	1.01255	0.638	0.097	0	Columnar epithelium
Fermt1	1.00848	0.737	0.12	0	Columnar epithelium
Duox2	1.00449	0.642	0.097	0	Columnar epithelium
Cox8a	1.00116	0.934	0.808	0	Columnar epithelium
Herpud1	1.00076	0.862	0.466	0	Columnar epithelium
Snhg18	1.00076	0.704	0.156	0	Columnar epithelium
Suclg2	0.999556	0.778	0.224	0	Columnar epithelium
Cib1	0.998027	0.768	0.302	0	Columnar epithelium
BC030870	0.9962	0.703	0.112	0	Columnar epithelium
Ssr2	0.995248	0.784	0.374	0	Columnar epithelium
Itga6	0.995016	0.841	0.263	0	Columnar epithelium
Asph	0.992815	0.78	0.174	0	Columnar epithelium
Eps8l3	0.987815	0.743	0.138	0	Columnar epithelium
Uap1	0.984693	0.813	0.346	0	Columnar epithelium
Galnt6	0.981448	0.733	0.181	0	Columnar epithelium
Hk2	0.980629	0.892	0.349	0	Columnar epithelium
C2cd4b	0.974687	0.576	0.086	0	Columnar epithelium
Tspan13	0.972274	0.845	0.473	0	Columnar epithelium
Rhpn2	0.969576	0.722	0.122	0	Columnar epithelium
Chpt1	0.968206	0.744	0.199	0	Columnar epithelium
Copb2	0.96645	0.802	0.392	0	Columnar epithelium
Fut4	0.961066	0.69	0.062	0	Columnar epithelium
Chst4	0.960071	0.714	0.052	0	Columnar epithelium
Ddost	0.958337	0.797	0.393	0	Columnar epithelium
Foxa3	0.95783	0.665	0.035	0	Columnar epithelium
Ssr4	0.957325	0.856	0.591	0	Columnar epithelium
Cdx1	0.956708	0.775	0.157	0	Columnar epithelium
Ttr	0.955347	0.475	0.059	0	Columnar epithelium
Yipf1	0.954927	0.743	0.256	0	Columnar epithelium
H1f0	0.949931	0.719	0.26	0	Columnar epithelium
Tmem45b	0.9474	0.775	0.137	0	Columnar epithelium
Tmco3	0.945148	0.729	0.129	0	Columnar epithelium
Ppa1	0.941852	0.815	0.335	0	Columnar epithelium
Scamp1	0.93441	0.742	0.142	0	Columnar epithelium
Foxa1	0.932854	0.729	0.101	0	Columnar epithelium
Vil1	0.931839	0.8	0.151	0	Columnar epithelium
Fhl2	0.931695	0.68	0.116	0	Columnar epithelium
Slc44a4	0.931493	0.73	0.109	0	Columnar epithelium
Ostc	0.930181	0.8	0.433	0	Columnar epithelium
Smim22	0.92329	0.716	0.13	0	Columnar epithelium
Pla2g10	0.923044	0.682	0.094	0	Columnar epithelium
Klf6	0.921446	0.925	0.77	0	Columnar epithelium
Tgoln1	0.921227	0.917	0.674	0	Columnar epithelium
Bace2	0.920131	0.664	0.042	0	Columnar epithelium
Map7	0.919133	0.778	0.151	0	Columnar epithelium
Slc25a5	0.917048	0.887	0.694	0	Columnar epithelium
Klf4	0.911553	0.895	0.452	0	Columnar epithelium
Hoxb13	0.909856	0.553	0.091	0	Columnar epithelium
Atp5g1	0.909154	0.833	0.557	0	Columnar epithelium
Npdc1	0.908234	0.713	0.127	0	Columnar epithelium
Sfn	0.908133	0.771	0.333	0	Columnar epithelium
Rnd3	0.906888	0.791	0.212	0	Columnar epithelium
Rpn2	0.905794	0.832	0.449	0	Columnar epithelium
Rep15	0.90537	0.52	0.022	0	Columnar epithelium
Nipal1	0.90505	0.705	0.116	0	Columnar epithelium
F2rl1	0.90221	0.744	0.145	0	Columnar epithelium
Bcas1	0.900408	0.65	0.01	0	Columnar epithelium
Slc35a2	0.900285	0.775	0.186	0	Columnar epithelium
Irf6	0.898393	0.697	0.116	0	Columnar epithelium
Chchd10	0.897232	0.809	0.375	0	Columnar epithelium
Ets2	0.894594	0.869	0.419	0	Columnar epithelium
Ptprf	0.893889	0.765	0.153	0	Columnar epithelium
Uqcr11	0.893408	0.823	0.464	0	Columnar epithelium
Nipal2	0.892329	0.676	0.071	0	Columnar epithelium
Rab6a	0.888926	0.813	0.357	0	Columnar epithelium
Tfcp2l1	0.885005	0.75	0.127	0	Columnar epithelium
Pdia6	0.884648	0.856	0.524	0	Columnar epithelium
Ndrg1	0.882349	0.769	0.245	0	Columnar epithelium
Uqcrb	0.880433	0.831	0.541	0	Columnar epithelium
Kdelr1	0.87932	0.772	0.358	0	Columnar epithelium
Lrrc59	0.870482	0.765	0.343	0	Columnar epithelium
Syt7	0.87004	0.668	0.026	0	Columnar epithelium
Fkbp11	0.8677	0.621	0.098	0	Columnar epithelium
Mydgf	0.86721	0.767	0.347	0	Columnar epithelium
Scd2	0.865829	0.808	0.321	0	Columnar epithelium
Slc37a1	0.86377	0.73	0.121	0	Columnar epithelium
Akap9	0.86094	0.888	0.495	0	Columnar epithelium
Parm1	0.857674	0.729	0.125	0	Columnar epithelium
Nucb1	0.854454	0.83	0.419	0	Columnar epithelium
Atp13a3	0.85414	0.856	0.421	0	Columnar epithelium
Clps	0.851945	0.361	0.005	0	Columnar epithelium
Lman1	0.851663	0.782	0.286	0	Columnar epithelium
Ndufa4	0.851644	0.839	0.587	0	Columnar epithelium
Camk2n1	0.849988	0.736	0.193	0	Columnar epithelium
Rab27b	0.849534	0.673	0.067	0	Columnar epithelium
Hes6	0.848989	0.693	0.13	0	Columnar epithelium
Hid1	0.845355	0.706	0.108	0	Columnar epithelium
P2rx4	0.84166	0.814	0.299	0	Columnar epithelium
Hook1	0.840577	0.771	0.217	0	Columnar epithelium
Tpm1	0.839395	0.871	0.335	0	Columnar epithelium
Manf	0.835497	0.834	0.552	0	Columnar epithelium
Tmcc3	0.835213	0.617	0.206	0	Columnar epithelium
Cope	0.835053	0.798	0.39	0	Columnar epithelium
Ehd4	0.834852	0.782	0.267	0	Columnar epithelium
Slc39a7	0.834713	0.79	0.306	0	Columnar epithelium
Galnt5	0.834416	0.624	0.013	0	Columnar epithelium
Fam83e	0.833762	0.777	0.149	0	Columnar epithelium
Ndufb9	0.831608	0.837	0.512	0	Columnar epithelium
Plscr1	0.83006	0.78	0.294	0	Columnar epithelium
Arfgap3	0.829318	0.738	0.193	0	Columnar epithelium
Ffar2	0.829129	0.574	0.024	0	Columnar epithelium
Cox6a1	0.824945	0.847	0.583	0	Columnar epithelium
Il13ra1	0.824872	0.688	0.135	0	Columnar epithelium
Ivns1abp	0.82402	0.911	0.525	0	Columnar epithelium
Eif6	0.823684	0.811	0.419	0	Columnar epithelium
Tm9sf4	0.823014	0.799	0.288	0	Columnar epithelium
Rab2a	0.820006	0.832	0.529	0	Columnar epithelium
Ssr3	0.818161	0.848	0.525	0	Columnar epithelium
Mapk13	0.816163	0.737	0.154	0	Columnar epithelium
Tnip3	0.816069	0.635	0.166	0	Columnar epithelium
Arf4	0.815393	0.906	0.695	0	Columnar epithelium
Cnpy2	0.81507	0.725	0.279	0	Columnar epithelium
Sgsm3	0.814372	0.692	0.1	0	Columnar epithelium
Ptov1	0.807466	0.728	0.178	0	Columnar epithelium
Stard4	0.806248	0.745	0.25	0	Columnar epithelium
Gpa33	0.805977	0.781	0.162	0	Columnar epithelium
Arhgef38	0.802481	0.638	0.07	0	Columnar epithelium
Gprc5a	0.800845	0.583	0.137	0	Columnar epithelium
Glul	0.800448	0.814	0.336	0	Columnar epithelium
Anxa4	0.79998	0.74	0.227	0	Columnar epithelium
F11r	0.799626	0.797	0.225	0	Columnar epithelium
Deptor	0.799558	0.715	0.143	0	Columnar epithelium
Gadd45a	0.799274	0.707	0.282	0	Columnar epithelium
Tmc5	0.79906	0.629	0.083	0	Columnar epithelium
Mien1	0.798543	0.711	0.352	0	Columnar epithelium
Clstn1	0.797216	0.752	0.178	0	Columnar epithelium
Uqcr10	0.797171	0.832	0.572	0	Columnar epithelium
Slc35c1	0.796609	0.699	0.131	0	Columnar epithelium
Cd9	0.792569	0.844	0.42	0	Columnar epithelium
B3gnt3	0.791793	0.677	0.115	0	Columnar epithelium
Actn1	0.788771	0.791	0.232	0	Columnar epithelium
Rin2	0.786747	0.746	0.18	0	Columnar epithelium
Tmem181a	0.783876	0.676	0.132	0	Columnar epithelium
Pcbd1	0.780611	0.642	0.083	0	Columnar epithelium
Itga2	0.779155	0.643	0.098	0	Columnar epithelium
Plec	0.778881	0.838	0.366	0	Columnar epithelium
S100a14	0.777403	0.651	0.115	0	Columnar epithelium
Clmn	0.775498	0.732	0.128	0	Columnar epithelium
Slc39a11	0.775201	0.685	0.13	0	Columnar epithelium
Areg	0.773942	0.702	0.229	0	Columnar epithelium
Gucy2c	0.773189	0.701	0.14	0	Columnar epithelium
Flnb	0.773073	0.792	0.294	0	Columnar epithelium
Slc17a9	0.772322	0.629	0.073	0	Columnar epithelium
Degs2	0.77168	0.715	0.123	0	Columnar epithelium
Cbfa2t3	0.770995	0.665	0.105	0	Columnar epithelium
Lrrc26	0.770665	0.594	0.032	0	Columnar epithelium
Nectin2	0.770631	0.723	0.149	0	Columnar epithelium
Rab1a	0.770166	0.822	0.451	0	Columnar epithelium
Capns1	0.769638	0.837	0.491	0	Columnar epithelium
Golga4	0.769223	0.901	0.491	0	Columnar epithelium
C1galt1c1	0.768941	0.667	0.126	0	Columnar epithelium
Msmo1	0.768734	0.761	0.286	0	Columnar epithelium
Rhob	0.76405	0.81	0.392	0	Columnar epithelium
Tmc4	0.759811	0.789	0.165	0	Columnar epithelium
Mapk3	0.758831	0.758	0.288	0	Columnar epithelium
Perp	0.75751	0.729	0.156	0	Columnar epithelium
Tmbim4	0.756646	0.757	0.347	0	Columnar epithelium
Atp5b	0.755949	0.912	0.772	0	Columnar epithelium
Cdh17	0.754549	0.738	0.162	0	Columnar epithelium
Kctd14	0.753629	0.538	0.039	0	Columnar epithelium
Anxa3	0.752842	0.71	0.159	0	Columnar epithelium
Tmem30b	0.751769	0.701	0.121	0	Columnar epithelium
Sgms2	0.749289	0.674	0.121	0	Columnar epithelium
Best2	0.74906	0.361	0.003	0	Columnar epithelium
Serinc2	0.747689	0.684	0.108	0	Columnar epithelium
Cystm1	0.74591	0.778	0.256	0	Columnar epithelium
Smpd3	0.745597	0.676	0.1	0	Columnar epithelium
Kcnk6	0.74497	0.544	0.06	0	Columnar epithelium
Anxa2	0.741517	0.847	0.435	0	Columnar epithelium
Impad1	0.740715	0.743	0.264	0	Columnar epithelium
Myo5c	0.730821	0.688	0.1	0	Columnar epithelium
Pdlim5	0.730744	0.739	0.27	0	Columnar epithelium
Kit	0.727005	0.714	0.102	0	Columnar epithelium
Rab11fip1	0.726978	0.817	0.357	0	Columnar epithelium
S100a1	0.722717	0.692	0.207	0	Columnar epithelium
Prkar2a	0.721602	0.713	0.223	0	Columnar epithelium
Sh3bgrl2	0.721025	0.706	0.127	0	Columnar epithelium
Rnase4	0.720331	0.679	0.153	0	Columnar epithelium
Gmppb	0.719125	0.667	0.175	0	Columnar epithelium
Vdac1	0.711621	0.754	0.374	0	Columnar epithelium
Tmed9	0.710474	0.864	0.579	0	Columnar epithelium
Slc44a3	0.710403	0.677	0.09	0	Columnar epithelium
Mgat5	0.709857	0.737	0.194	0	Columnar epithelium
Pdlim1	0.708283	0.768	0.298	0	Columnar epithelium
Atp5a1	0.706936	0.912	0.733	0	Columnar epithelium
Sidt1	0.705483	0.667	0.086	0	Columnar epithelium
Syngr2	0.701531	0.829	0.438	0	Columnar epithelium
Selenof	0.70134	0.803	0.511	0	Columnar epithelium
Myo1a	0.700758	0.679	0.131	0	Columnar epithelium
Sppl2a	0.699264	0.825	0.439	0	Columnar epithelium
Fam174b	0.698866	0.647	0.079	0	Columnar epithelium
Sec11c	0.698554	0.858	0.516	0	Columnar epithelium
Lima1	0.698334	0.799	0.248	0	Columnar epithelium
Prkaa2	0.697599	0.624	0.091	0	Columnar epithelium
Atoh1	0.697307	0.42	0.006	0	Columnar epithelium
Dsg2	0.695972	0.729	0.146	0	Columnar epithelium
Yipf6	0.695866	0.743	0.233	0	Columnar epithelium
Dusp6	0.695763	0.651	0.169	0	Columnar epithelium
Cant1	0.695015	0.713	0.201	0	Columnar epithelium
Efnb2	0.694906	0.628	0.152	0	Columnar epithelium
Pccb	0.694812	0.676	0.135	0	Columnar epithelium
Arhgap5	0.694742	0.804	0.295	0	Columnar epithelium
Plpp1	0.694713	0.621	0.069	0	Columnar epithelium
Ccl9	0.694568	0.415	0.038	0	Columnar epithelium
Mtch1	0.692974	0.777	0.344	0	Columnar epithelium
Cbs	0.692805	0.59	0.065	0	Columnar epithelium
Ergic1	0.692072	0.693	0.185	0	Columnar epithelium
Styk1	0.690456	0.715	0.132	0	Columnar epithelium
Tmem238	0.690255	0.696	0.19	0	Columnar epithelium
Aldh1b1	0.689694	0.667	0.139	0	Columnar epithelium
Myo6	0.689528	0.788	0.227	0	Columnar epithelium
Sema4g	0.688514	0.728	0.146	0	Columnar epithelium
R3hdm4	0.686742	0.815	0.315	0	Columnar epithelium
Mlph	0.686485	0.611	0.064	0	Columnar epithelium
Coa3	0.685876	0.692	0.283	0	Columnar epithelium
2210407C18Rik	0.685471	0.278	0.059	0	Columnar epithelium
Golph3	0.685407	0.778	0.395	0	Columnar epithelium
Kdelr3	0.684647	0.579	0.067	0	Columnar epithelium
Jup	0.683102	0.749	0.212	0	Columnar epithelium
Fdps	0.681096	0.66	0.227	0	Columnar epithelium
Arl5b	0.679786	0.783	0.354	0	Columnar epithelium
Grpel2	0.679742	0.719	0.21	0	Columnar epithelium
Copb1	0.6784	0.799	0.439	0	Columnar epithelium
Ano7	0.677111	0.596	0.005	0	Columnar epithelium
Mlec	0.676029	0.81	0.391	0	Columnar epithelium
Sec31a	0.675068	0.799	0.386	0	Columnar epithelium
Fuca1	0.673612	0.8	0.392	0	Columnar epithelium
St14	0.673608	0.732	0.181	0	Columnar epithelium
Smagp	0.673593	0.685	0.17	0	Columnar epithelium
Tceal8	0.672752	0.596	0.115	0	Columnar epithelium
Ugp2	0.671852	0.716	0.285	0	Columnar epithelium
Cox6c	0.671825	0.915	0.727	0	Columnar epithelium
Sec61a1	0.671363	0.861	0.502	0	Columnar epithelium
Vcl	0.670875	0.706	0.245	0	Columnar epithelium
Tmprss4	0.669673	0.688	0.129	0	Columnar epithelium
Calml4	0.669028	0.671	0.157	0	Columnar epithelium
Surf4	0.667994	0.784	0.418	0	Columnar epithelium
Slk	0.667671	0.879	0.485	0	Columnar epithelium
Tmbim6	0.667038	0.899	0.703	0	Columnar epithelium
Rbm47	0.666986	0.76	0.239	0	Columnar epithelium
Gata6	0.666496	0.638	0.113	0	Columnar epithelium
Tbrg1	0.666248	0.787	0.421	0	Columnar epithelium
Pla2g2f	0.665873	0.5	0.006	0	Columnar epithelium
Ppif	0.665776	0.658	0.172	0	Columnar epithelium
Ppp1r1b	0.66542	0.695	0.137	0	Columnar epithelium
Slc4a7	0.665319	0.835	0.396	0	Columnar epithelium
Frmd4b	0.664372	0.743	0.246	0	Columnar epithelium
Bsg	0.664358	0.852	0.552	0	Columnar epithelium
Hmgcr	0.663958	0.809	0.429	0	Columnar epithelium
Idi1	0.662141	0.728	0.303	0	Columnar epithelium
Ctnnd1	0.661653	0.753	0.201	0	Columnar epithelium
Sdhd	0.661043	0.729	0.338	0	Columnar epithelium
Ocln	0.660459	0.644	0.11	0	Columnar epithelium
Gnpnat1	0.659139	0.708	0.214	0	Columnar epithelium
Ppp1r14b	0.655912	0.728	0.37	0	Columnar epithelium
Arhgef5	0.65567	0.707	0.156	0	Columnar epithelium
Sec16a	0.655476	0.727	0.231	0	Columnar epithelium
Cgn	0.654833	0.711	0.147	0	Columnar epithelium
Rnf11	0.654774	0.741	0.26	0	Columnar epithelium
Ugt2b34	0.653852	0.698	0.138	0	Columnar epithelium
Ndufc1	0.652862	0.755	0.393	0	Columnar epithelium
Arf1	0.651428	0.847	0.632	0	Columnar epithelium
Ctnna1	0.650374	0.816	0.342	0	Columnar epithelium
Tnks1bp1	0.649083	0.704	0.168	0	Columnar epithelium
Myo10	0.648577	0.725	0.175	0	Columnar epithelium
Bspry	0.647928	0.692	0.152	0	Columnar epithelium
Cmtm4	0.646952	0.675	0.144	0	Columnar epithelium
Dhx32	0.644614	0.685	0.149	0	Columnar epithelium
Tvp23b	0.643771	0.672	0.174	0	Columnar epithelium
Srpr	0.64351	0.796	0.443	0	Columnar epithelium
Lamtor2	0.643038	0.732	0.405	0	Columnar epithelium
Cltb	0.642774	0.739	0.287	0	Columnar epithelium
Galnt4	0.642443	0.646	0.123	0	Columnar epithelium
Grtp1	0.642389	0.643	0.098	0	Columnar epithelium
Gal3st2c	0.6421	0.29	0.003	0	Columnar epithelium
Sigmar1	0.641901	0.639	0.143	0	Columnar epithelium
Pcdh1	0.640453	0.647	0.125	0	Columnar epithelium
5730559C18Rik	0.640225	0.638	0.104	0	Columnar epithelium
Copa	0.638231	0.839	0.476	0	Columnar epithelium
Serpinb6a	0.637033	0.776	0.315	0	Columnar epithelium
Tmem63a	0.637024	0.696	0.175	0	Columnar epithelium
Rasef	0.63464	0.644	0.097	0	Columnar epithelium
Cyb561	0.634251	0.652	0.109	0	Columnar epithelium
Adh1	0.632434	0.616	0.166	0	Columnar epithelium
Erbb3	0.629438	0.667	0.121	0	Columnar epithelium
Lmna	0.628777	0.894	0.48	0	Columnar epithelium
Gstm5	0.628506	0.607	0.115	0	Columnar epithelium
Ndufab1	0.627726	0.756	0.425	0	Columnar epithelium
Carhsp1	0.626652	0.711	0.276	0	Columnar epithelium
Tars	0.626183	0.732	0.273	0	Columnar epithelium
Cldn23	0.626157	0.631	0.112	0	Columnar epithelium
Ufc1	0.62558	0.718	0.376	0	Columnar epithelium
Chmp4c	0.624693	0.663	0.125	0	Columnar epithelium
Srf	0.623718	0.704	0.237	0	Columnar epithelium
Ffar4	0.623513	0.521	0.027	0	Columnar epithelium
Rassf6	0.623223	0.598	0.052	0	Columnar epithelium
Car8	0.621777	0.376	0.051	0	Columnar epithelium
Rnf128	0.621743	0.681	0.13	0	Columnar epithelium
Fam120a	0.621628	0.809	0.393	0	Columnar epithelium
Maged1	0.6214	0.601	0.132	0	Columnar epithelium
Baiap2l1	0.619511	0.657	0.12	0	Columnar epithelium
Papss1	0.619288	0.664	0.18	0	Columnar epithelium
Yipf3	0.618885	0.75	0.327	0	Columnar epithelium
Sort1	0.61858	0.676	0.132	0	Columnar epithelium
Mt3	0.618398	0.329	0.013	0	Columnar epithelium
Stk38l	0.616349	0.631	0.115	0	Columnar epithelium
Tmem263	0.615293	0.638	0.151	0	Columnar epithelium
Fkbp2	0.614728	0.754	0.355	0	Columnar epithelium
Myo1d	0.613552	0.691	0.14	0	Columnar epithelium
Ssr1	0.613434	0.821	0.46	0	Columnar epithelium
Atp10b	0.611977	0.684	0.138	0	Columnar epithelium
Cracr2b	0.607017	0.626	0.068	0	Columnar epithelium
Tuft1	0.606063	0.553	0.109	0	Columnar epithelium
Vmp1	0.604	0.837	0.465	0	Columnar epithelium
Cdc42ep5	0.603966	0.626	0.146	0	Columnar epithelium
Rnh1	0.602803	0.768	0.382	0	Columnar epithelium
Pi4k2b	0.601524	0.678	0.189	0	Columnar epithelium
Tmem183a	0.600506	0.732	0.273	0	Columnar epithelium
Stt3a	0.60019	0.783	0.381	0	Columnar epithelium
Ccdc71l	0.599833	0.594	0.235	0	Columnar epithelium
Etfb	0.599209	0.713	0.32	0	Columnar epithelium
Ptprk	0.596471	0.716	0.173	0	Columnar epithelium
Ift20	0.594602	0.711	0.342	0	Columnar epithelium
Krtcap3	0.594008	0.681	0.143	0	Columnar epithelium
Kcnh3	0.593168	0.409	0.008	0	Columnar epithelium
Camsap3	0.592954	0.598	0.076	0	Columnar epithelium
Scin	0.592223	0.362	0.044	0	Columnar epithelium
Etv5	0.587079	0.463	0.046	0	Columnar epithelium
Dusp8	0.583413	0.592	0.125	0	Columnar epithelium
Pgm3	0.582535	0.632	0.146	0	Columnar epithelium
Acly	0.582503	0.764	0.324	0	Columnar epithelium
Asns	0.581232	0.598	0.112	0	Columnar epithelium
Fkbp4	0.580492	0.759	0.38	0	Columnar epithelium
Kmt5a	0.579509	0.767	0.331	0	Columnar epithelium
Mansc1	0.578012	0.606	0.087	0	Columnar epithelium
Cyr61	0.577379	0.702	0.204	0	Columnar epithelium
Slc26a2	0.576681	0.762	0.3	0	Columnar epithelium
Eny2	0.57484	0.791	0.449	0	Columnar epithelium
Fam3b	0.57386	0.479	0.061	0	Columnar epithelium
Aacs	0.57374	0.618	0.12	0	Columnar epithelium
Lamc2	0.573695	0.482	0.072	0	Columnar epithelium
Lap3	0.572425	0.656	0.233	0	Columnar epithelium
Dap	0.572188	0.688	0.298	0	Columnar epithelium
C77080	0.571908	0.654	0.136	0	Columnar epithelium
Plekha6	0.570959	0.702	0.165	0	Columnar epithelium
Map2k3	0.569748	0.773	0.391	0	Columnar epithelium
Mcf2l	0.569596	0.595	0.068	0	Columnar epithelium
Xbp1	0.56808	0.873	0.508	0	Columnar epithelium
Auts2	0.567014	0.608	0.118	0	Columnar epithelium
Cyc1	0.566227	0.776	0.382	0	Columnar epithelium
Mmp15	0.566164	0.599	0.101	0	Columnar epithelium
Tcf7l2	0.564973	0.718	0.213	0	Columnar epithelium
Lurap1l	0.564806	0.618	0.134	0	Columnar epithelium
Pgp	0.563491	0.685	0.239	0	Columnar epithelium
Ddb1	0.563231	0.77	0.374	0	Columnar epithelium
Idh2	0.562435	0.67	0.235	0	Columnar epithelium
BC016579	0.562387	0.551	0.071	0	Columnar epithelium
Fdft1	0.562054	0.613	0.165	0	Columnar epithelium
Itgb4	0.560948	0.619	0.135	0	Columnar epithelium
Noxo1	0.560601	0.642	0.128	0	Columnar epithelium
Mogs	0.5591	0.645	0.169	0	Columnar epithelium
Nt5c	0.557487	0.703	0.343	0	Columnar epithelium
Tuba1c	0.557376	0.709	0.319	0	Columnar epithelium
Nr2f6	0.55589	0.675	0.17	0	Columnar epithelium
Arfip2	0.555558	0.623	0.136	0	Columnar epithelium
Pcsk9	0.55486	0.476	0.061	0	Columnar epithelium
Prss8	0.554184	0.553	0.07	0	Columnar epithelium
Ckap4	0.553873	0.673	0.199	0	Columnar epithelium
Rnasel	0.553756	0.713	0.243	0	Columnar epithelium
Fam114a1	0.551849	0.63	0.131	0	Columnar epithelium
Fgfr3	0.54987	0.546	0.037	0	Columnar epithelium
Afdn	0.549457	0.731	0.21	0	Columnar epithelium
Plxnb2	0.548326	0.722	0.21	0	Columnar epithelium
Tnfrsf12a	0.546922	0.589	0.174	0	Columnar epithelium
Polr2f	0.546275	0.707	0.327	0	Columnar epithelium
Aco2	0.545902	0.771	0.393	0	Columnar epithelium
Misp	0.545474	0.684	0.148	0	Columnar epithelium
Cdhr5	0.543909	0.665	0.125	0	Columnar epithelium
B4galt4	0.543837	0.518	0.08	0	Columnar epithelium
Klf9	0.543266	0.715	0.234	0	Columnar epithelium
Pigt	0.542012	0.721	0.268	0	Columnar epithelium
Myh14	0.541658	0.697	0.145	0	Columnar epithelium
Echs1	0.541023	0.711	0.242	0	Columnar epithelium
Ica1	0.541017	0.584	0.081	0	Columnar epithelium
Gorasp2	0.539875	0.733	0.319	0	Columnar epithelium
Ephb2	0.539412	0.587	0.095	0	Columnar epithelium
Efnb1	0.537564	0.627	0.151	0	Columnar epithelium
Ndfip2	0.53735	0.794	0.366	0	Columnar epithelium
Prkcsh	0.537229	0.763	0.346	0	Columnar epithelium
Cdcp1	0.536879	0.574	0.101	0	Columnar epithelium
Smim10l1	0.536477	0.688	0.254	0	Columnar epithelium
Dram2	0.533699	0.684	0.195	0	Columnar epithelium
Uggt1	0.533396	0.729	0.296	0	Columnar epithelium
Crb3	0.532749	0.628	0.125	0	Columnar epithelium
Cdk5rap3	0.531804	0.668	0.216	0	Columnar epithelium
Acp5	0.531175	0.693	0.261	0	Columnar epithelium
Wfdc18	0.530948	0.282	0.045	0	Columnar epithelium
Utp11	0.530124	0.701	0.263	0	Columnar epithelium
Slc38a10	0.527712	0.72	0.284	0	Columnar epithelium
Muc3a	0.526905	0.531	0.117	0	Columnar epithelium
Satb2	0.5268	0.641	0.13	0	Columnar epithelium
Cyp51	0.526244	0.725	0.341	0	Columnar epithelium
Scamp2	0.525055	0.751	0.328	0	Columnar epithelium
Slc39a8	0.524205	0.568	0.074	0	Columnar epithelium
Cttn	0.522243	0.656	0.155	0	Columnar epithelium
Mcfd2	0.520788	0.613	0.176	0	Columnar epithelium
Apeh	0.520545	0.611	0.161	0	Columnar epithelium
Oat	0.519327	0.727	0.362	0	Columnar epithelium
Ifi27l2b	0.519123	0.64	0.152	0	Columnar epithelium
Spint1	0.519046	0.68	0.158	0	Columnar epithelium
Fat1	0.518678	0.649	0.156	0	Columnar epithelium
Naga	0.5168	0.684	0.197	0	Columnar epithelium
Mcee	0.51332	0.626	0.171	0	Columnar epithelium
Plekhb2	0.512985	0.739	0.274	0	Columnar epithelium
Nckap1	0.512258	0.693	0.192	0	Columnar epithelium
Fuom	0.511928	0.566	0.13	0	Columnar epithelium
Prkcz	0.511044	0.624	0.111	0	Columnar epithelium
Lrig3	0.511001	0.566	0.111	0	Columnar epithelium
Cracr2a	0.510394	0.496	0.05	0	Columnar epithelium
Abcd3	0.507144	0.65	0.17	0	Columnar epithelium
Tcim	0.506924	0.681	0.213	0	Columnar epithelium
Dsc2	0.5067	0.626	0.121	0	Columnar epithelium
Larp1b	0.506555	0.727	0.287	0	Columnar epithelium
Scnn1a	0.506292	0.541	0.05	0	Columnar epithelium
Slc2a1	0.506231	0.651	0.236	0	Columnar epithelium
Slc1a5	0.505934	0.812	0.373	0	Columnar epithelium
Hsd17b12	0.504783	0.731	0.295	0	Columnar epithelium
Trabd	0.504094	0.698	0.284	0	Columnar epithelium
Rasd1	0.503037	0.461	0.119	0	Columnar epithelium
Prom1	0.50212	0.596	0.11	0	Columnar epithelium
Net1	0.501987	0.663	0.207	0	Columnar epithelium
Mcu	0.501642	0.668	0.185	0	Columnar epithelium
Clcn3	0.501469	0.792	0.366	0	Columnar epithelium
Gxylt1	0.500681	0.7	0.236	0	Columnar epithelium
Tfg	0.499065	0.662	0.243	0	Columnar epithelium
Bag3	0.498903	0.674	0.219	0	Columnar epithelium
Fam46a	0.498689	0.816	0.372	0	Columnar epithelium
Kif13b	0.495971	0.685	0.233	0	Columnar epithelium
Pof1b	0.494195	0.612	0.118	0	Columnar epithelium
Prr15l	0.494175	0.589	0.121	0	Columnar epithelium
Lrig1	0.491725	0.645	0.145	0	Columnar epithelium
Chdh	0.491083	0.522	0.079	0	Columnar epithelium
Arhgap21	0.490607	0.667	0.203	0	Columnar epithelium
Copz1	0.490547	0.699	0.297	0	Columnar epithelium
Casz1	0.489825	0.639	0.156	0	Columnar epithelium
Mlx	0.489427	0.603	0.194	0	Columnar epithelium
Ihh	0.488747	0.479	0.074	0	Columnar epithelium
Fbp2	0.488717	0.637	0.129	0	Columnar epithelium
Slc30a7	0.488266	0.618	0.172	0	Columnar epithelium
Trim16	0.487236	0.564	0.12	0	Columnar epithelium
Cep170b	0.487164	0.611	0.128	0	Columnar epithelium
Pls1	0.486616	0.644	0.153	0	Columnar epithelium
Luzp1	0.485894	0.739	0.257	0	Columnar epithelium
Shf	0.485648	0.437	0.035	0	Columnar epithelium
Clca3b	0.485567	0.582	0.174	0	Columnar epithelium
Mal2	0.482419	0.617	0.119	0	Columnar epithelium
Cacfd1	0.482315	0.606	0.139	0	Columnar epithelium
Rnf39	0.48218	0.374	0.014	0	Columnar epithelium
Ripk4	0.482128	0.516	0.065	0	Columnar epithelium
Hnf4a	0.481297	0.657	0.139	0	Columnar epithelium
Stx3	0.480465	0.597	0.143	0	Columnar epithelium
Magt1	0.480051	0.73	0.338	0	Columnar epithelium
B3gnt6	0.479509	0.225	0.003	0	Columnar epithelium
Tmem56	0.478509	0.509	0.057	0	Columnar epithelium
Cyb5b	0.478108	0.707	0.288	0	Columnar epithelium
Llgl2	0.477113	0.618	0.12	0	Columnar epithelium
Twf1	0.476999	0.699	0.28	0	Columnar epithelium
Hoxaas3	0.476259	0.476	0.043	0	Columnar epithelium
Edem3	0.476095	0.594	0.186	0	Columnar epithelium
Pim3	0.476051	0.729	0.333	0	Columnar epithelium
Gstm1	0.475576	0.712	0.222	0	Columnar epithelium
Rps6ka1	0.475433	0.679	0.216	0	Columnar epithelium
Zfand2a	0.474739	0.51	0.129	0	Columnar epithelium
Pdha1	0.473839	0.755	0.353	0	Columnar epithelium
Sec24d	0.473713	0.605	0.148	0	Columnar epithelium
Ppa2	0.47334	0.638	0.184	0	Columnar epithelium
Nudt22	0.472476	0.495	0.096	0	Columnar epithelium
Tom1l1	0.472411	0.563	0.081	0	Columnar epithelium
Prrc1	0.470634	0.638	0.188	0	Columnar epithelium
Mindy1	0.470628	0.62	0.154	0	Columnar epithelium
Acads	0.469759	0.702	0.225	0	Columnar epithelium
Tc2n	0.469335	0.48	0.048	0	Columnar epithelium
Ebpl	0.469079	0.539	0.138	0	Columnar epithelium
Sdhc	0.468265	0.68	0.279	0	Columnar epithelium
Mpzl1	0.468216	0.602	0.123	0	Columnar epithelium
Col8a1	0.466675	0.311	0.032	0	Columnar epithelium
Ppp1r14d	0.466404	0.568	0.115	0	Columnar epithelium
Retreg1	0.465911	0.774	0.346	0	Columnar epithelium
Stim2	0.464725	0.672	0.209	0	Columnar epithelium
Shroom3	0.464619	0.587	0.129	0	Columnar epithelium
Baiap2l2	0.464135	0.537	0.104	0	Columnar epithelium
Hoxb9	0.463701	0.551	0.1	0	Columnar epithelium
Acat1	0.463275	0.667	0.27	0	Columnar epithelium
Ick	0.461597	0.591	0.123	0	Columnar epithelium
Mfsd6	0.461047	0.723	0.248	0	Columnar epithelium
Csrp1	0.461028	0.7	0.307	0	Columnar epithelium
Ctnnbip1	0.461003	0.551	0.124	0	Columnar epithelium
Tmem165	0.460999	0.659	0.223	0	Columnar epithelium
Tjp3	0.460943	0.637	0.145	0	Columnar epithelium
Galk2	0.460483	0.608	0.134	0	Columnar epithelium
Bet1	0.460416	0.613	0.194	0	Columnar epithelium
Clptm1l	0.459928	0.707	0.323	0	Columnar epithelium
Ndufv1	0.458989	0.715	0.313	0	Columnar epithelium
Wasl	0.458126	0.719	0.278	0	Columnar epithelium
Phyh	0.457489	0.617	0.196	0	Columnar epithelium
Adm	0.45656	0.311	0.08	0	Columnar epithelium
Bmp2	0.456157	0.459	0.11	0	Columnar epithelium
Tmbim1	0.45563	0.732	0.269	0	Columnar epithelium
Casd1	0.455533	0.609	0.166	0	Columnar epithelium
Anxa11	0.455197	0.721	0.325	0	Columnar epithelium
Liph	0.454053	0.497	0.053	0	Columnar epithelium
Ufsp2	0.453756	0.613	0.19	0	Columnar epithelium
Gas6	0.453261	0.716	0.213	0	Columnar epithelium
Stx17	0.45286	0.547	0.116	0	Columnar epithelium
Dag1	0.452116	0.691	0.216	0	Columnar epithelium
Sil1	0.452026	0.587	0.14	0	Columnar epithelium
C1qtnf6	0.451173	0.507	0.072	0	Columnar epithelium
Epb41l4b	0.450886	0.598	0.11	0	Columnar epithelium
Epha2	0.449447	0.478	0.113	0	Columnar epithelium
Gpr20	0.448888	0.461	0.006	0	Columnar epithelium
Ap1m2	0.448218	0.579	0.099	0	Columnar epithelium
Casc4	0.44794	0.401	0.077	0	Columnar epithelium
Arhgef16	0.445526	0.577	0.098	0	Columnar epithelium
Adcy6	0.445368	0.613	0.137	0	Columnar epithelium
St6galnac2	0.444983	0.559	0.098	0	Columnar epithelium
Uso1	0.444947	0.728	0.313	0	Columnar epithelium
Mtus1	0.44433	0.594	0.153	0	Columnar epithelium
Rbp4	0.443834	0.457	0.034	0	Columnar epithelium
Pafah1b3	0.443423	0.662	0.249	0	Columnar epithelium
Mgat3	0.443247	0.494	0.062	0	Columnar epithelium
Tmed4	0.442215	0.607	0.183	0	Columnar epithelium
Sord	0.440946	0.563	0.123	0	Columnar epithelium
Sdcbp2	0.440892	0.573	0.148	0	Columnar epithelium
Ephb3	0.44071	0.473	0.075	0	Columnar epithelium
Lgals12	0.440462	0.472	0.032	0	Columnar epithelium
Eps8	0.440098	0.688	0.2	0	Columnar epithelium
Tmem214	0.439064	0.629	0.207	0	Columnar epithelium
Agap1	0.438723	0.62	0.137	0	Columnar epithelium
Lysmd3	0.438269	0.687	0.276	0	Columnar epithelium
Pawr	0.437576	0.542	0.092	0	Columnar epithelium
Plp2	0.437017	0.659	0.27	0	Columnar epithelium
Mid1ip1	0.436697	0.525	0.169	0	Columnar epithelium
Afg3l2	0.435388	0.651	0.202	0	Columnar epithelium
Preb	0.435338	0.661	0.265	0	Columnar epithelium
Cisd1	0.434987	0.676	0.263	0	Columnar epithelium
Mafk	0.43483	0.715	0.298	0	Columnar epithelium
Ganab	0.4346	0.711	0.289	0	Columnar epithelium
Pcsk7	0.43427	0.645	0.218	0	Columnar epithelium
Fblim1	0.433427	0.603	0.127	0	Columnar epithelium
Rapgef3	0.433184	0.477	0.048	0	Columnar epithelium
Sorbs2	0.432734	0.55	0.108	0	Columnar epithelium
2310039H08Rik	0.43248	0.581	0.169	0	Columnar epithelium
Fam84b	0.431466	0.548	0.097	0	Columnar epithelium
Bach1	0.430739	0.697	0.289	0	Columnar epithelium
Adgrg1	0.43052	0.585	0.086	0	Columnar epithelium
Mfsd4a	0.430347	0.674	0.222	0	Columnar epithelium
Gna14	0.430078	0.487	0.066	0	Columnar epithelium
Ppard	0.428144	0.616	0.159	0	Columnar epithelium
Pld1	0.427882	0.518	0.094	0	Columnar epithelium
Tmem57	0.427678	0.691	0.253	0	Columnar epithelium
Il17rc	0.427394	0.559	0.123	0	Columnar epithelium
Spry2	0.427323	0.551	0.124	0	Columnar epithelium
Sqle	0.426795	0.617	0.207	0	Columnar epithelium
Ano1	0.426378	0.516	0.057	0	Columnar epithelium
Celsr1	0.425287	0.537	0.097	0	Columnar epithelium
Lmbrd2	0.424785	0.583	0.152	0	Columnar epithelium
Papss2	0.424044	0.555	0.13	0	Columnar epithelium
Mon1a	0.422529	0.481	0.078	0	Columnar epithelium
Ang	0.421741	0.474	0.08	0	Columnar epithelium
Ralgapa2	0.421527	0.61	0.165	0	Columnar epithelium
Arhgap1	0.421519	0.624	0.185	0	Columnar epithelium
Copg1	0.421088	0.692	0.292	0	Columnar epithelium
Ank3	0.420588	0.496	0.086	0	Columnar epithelium
Fam20b	0.419752	0.599	0.157	0	Columnar epithelium
Hyou1	0.419094	0.649	0.263	0	Columnar epithelium
Ebp	0.418843	0.677	0.288	0	Columnar epithelium
Cela1	0.418466	0.604	0.137	0	Columnar epithelium
Midn	0.416432	0.711	0.301	0	Columnar epithelium
Fgfr2	0.416265	0.496	0.051	0	Columnar epithelium
Elovl7	0.415833	0.563	0.107	0	Columnar epithelium
Pard6b	0.414647	0.465	0.08	0	Columnar epithelium
Tnk1	0.413564	0.479	0.067	0	Columnar epithelium
Plcb4	0.413416	0.526	0.096	0	Columnar epithelium
Rnf103	0.412958	0.615	0.183	0	Columnar epithelium
Cadps2	0.411388	0.51	0.077	0	Columnar epithelium
Nme7	0.410263	0.478	0.109	0	Columnar epithelium
Kcnma1	0.409905	0.438	0.013	0	Columnar epithelium
Ltbr	0.409891	0.563	0.146	0	Columnar epithelium
Paqr4	0.407303	0.559	0.116	0	Columnar epithelium
Stk39	0.407096	0.58	0.14	0	Columnar epithelium
Cog2	0.407024	0.598	0.163	0	Columnar epithelium
Hexa	0.406843	0.683	0.259	0	Columnar epithelium
Gm45159	0.404552	0.218	0.003	0	Columnar epithelium
Plpp5	0.40383	0.567	0.157	0	Columnar epithelium
Pqlc1	0.402556	0.656	0.231	0	Columnar epithelium
Fam110c	0.402169	0.476	0.067	0	Columnar epithelium
Rnf5	0.402142	0.587	0.155	0	Columnar epithelium
Tpd52l1	0.401685	0.356	0.011	0	Columnar epithelium
Tox3	0.400307	0.468	0.054	0	Columnar epithelium
Stard3	0.399633	0.562	0.127	0	Columnar epithelium
Slc25a25	0.396168	0.635	0.22	0	Columnar epithelium
Spsb2	0.395735	0.469	0.074	0	Columnar epithelium
Adgrg7	0.395523	0.539	0.098	0	Columnar epithelium
Shb	0.39518	0.489	0.079	0	Columnar epithelium
Pgm1	0.394785	0.587	0.164	0	Columnar epithelium
Yap1	0.394724	0.544	0.139	0	Columnar epithelium
Ibtk	0.394719	0.69	0.288	0	Columnar epithelium
Gpr108	0.394668	0.645	0.209	0	Columnar epithelium
Hs3st1	0.39378	0.466	0.149	0	Columnar epithelium
Plk3	0.393631	0.639	0.248	0	Columnar epithelium
Trappc6a	0.393536	0.637	0.255	0	Columnar epithelium
1810055G02Rik	0.391901	0.481	0.066	0	Columnar epithelium
Tnfrsf21	0.391619	0.504	0.078	0	Columnar epithelium
St3gal3	0.390606	0.466	0.076	0	Columnar epithelium
Tspan15	0.390578	0.569	0.139	0	Columnar epithelium
Iqgap2	0.390489	0.662	0.222	0	Columnar epithelium
Rasd2	0.389918	0.361	0.006	0	Columnar epithelium
Rnf186	0.389811	0.372	0.08	0	Columnar epithelium
Kif21a	0.389231	0.532	0.096	0	Columnar epithelium
Smco4	0.388708	0.594	0.184	0	Columnar epithelium
Prnp	0.388671	0.563	0.173	0	Columnar epithelium
Pygb	0.388547	0.601	0.185	0	Columnar epithelium
Slc25a39	0.387994	0.635	0.239	0	Columnar epithelium
Inafm1	0.386868	0.52	0.097	0	Columnar epithelium
Wsb2	0.386662	0.663	0.254	0	Columnar epithelium
Tcf7l1	0.386169	0.413	0.088	0	Columnar epithelium
Fosl1	0.386034	0.441	0.093	0	Columnar epithelium
Slc25a1	0.383795	0.549	0.172	0	Columnar epithelium
Pip5k1b	0.383307	0.519	0.09	0	Columnar epithelium
Lasp1	0.382844	0.715	0.299	0	Columnar epithelium
Nr3c2	0.382823	0.486	0.095	0	Columnar epithelium
Eif2b1	0.382042	0.576	0.151	0	Columnar epithelium
Usp53	0.381226	0.595	0.204	0	Columnar epithelium
Cdo1	0.380848	0.436	0.064	0	Columnar epithelium
Fam135a	0.380263	0.514	0.114	0	Columnar epithelium
Golim4	0.379996	0.65	0.209	0	Columnar epithelium
Lypd8	0.379212	0.783	0.296	0	Columnar epithelium
Stap2	0.378925	0.527	0.097	0	Columnar epithelium
AU040320	0.378613	0.559	0.131	0	Columnar epithelium
Akr1c12	0.378035	0.558	0.114	0	Columnar epithelium
Oxct1	0.377366	0.668	0.289	0	Columnar epithelium
Exph5	0.376774	0.436	0.071	0	Columnar epithelium
Frat2	0.37668	0.597	0.196	0	Columnar epithelium
Armcx3	0.376674	0.589	0.171	0	Columnar epithelium
Tacc2	0.375584	0.523	0.137	0	Columnar epithelium
Epn1	0.374325	0.731	0.333	0	Columnar epithelium
Dst	0.374314	0.684	0.254	0	Columnar epithelium
Efcab14	0.374233	0.649	0.244	0	Columnar epithelium
Cdx2	0.374151	0.451	0.103	0	Columnar epithelium
Cers6	0.372531	0.687	0.225	0	Columnar epithelium
Trim46	0.371646	0.459	0.051	0	Columnar epithelium
Slc1a4	0.3702	0.363	0.057	0	Columnar epithelium
Tnk2	0.369749	0.565	0.145	0	Columnar epithelium
Tmem205	0.369201	0.57	0.153	0	Columnar epithelium
Pkp2	0.368726	0.499	0.091	0	Columnar epithelium
Acss1	0.366408	0.552	0.126	0	Columnar epithelium
Arhgef28	0.364821	0.501	0.095	0	Columnar epithelium
Tifa	0.363812	0.541	0.151	0	Columnar epithelium
Plpp2	0.363385	0.593	0.141	0	Columnar epithelium
2610528J11Rik	0.362786	0.514	0.086	0	Columnar epithelium
Akt1	0.362647	0.699	0.309	0	Columnar epithelium
1700066B19Rik	0.362522	0.427	0.048	0	Columnar epithelium
Atg4d	0.362225	0.585	0.167	0	Columnar epithelium
Zfp9	0.361919	0.39	0.047	0	Columnar epithelium
Sdf2l1	0.361918	0.595	0.235	0	Columnar epithelium
Duoxa2	0.361536	0.34	0.073	0	Columnar epithelium
Hacd2	0.361105	0.596	0.193	0	Columnar epithelium
Mettl1	0.360561	0.583	0.172	0	Columnar epithelium
Itga3	0.360184	0.52	0.101	0	Columnar epithelium
Arfgap1	0.359542	0.562	0.154	0	Columnar epithelium
Frk	0.359378	0.525	0.095	0	Columnar epithelium
Chchd7	0.359208	0.585	0.209	0	Columnar epithelium
Trp53bp2	0.35913	0.582	0.199	0	Columnar epithelium
Gmppa	0.358947	0.594	0.18	0	Columnar epithelium
6430548M08Rik	0.358132	0.455	0.083	0	Columnar epithelium
Slc7a4	0.358018	0.395	0.026	0	Columnar epithelium
Pla2g4a	0.357887	0.546	0.125	0	Columnar epithelium
Tinagl1	0.357701	0.598	0.112	0	Columnar epithelium
Slc31a1	0.357482	0.653	0.228	0	Columnar epithelium
Gbf1	0.357424	0.647	0.239	0	Columnar epithelium
Txndc12	0.355885	0.53	0.124	0	Columnar epithelium
Arfip1	0.355214	0.55	0.146	0	Columnar epithelium
Sema3b	0.354794	0.456	0.076	0	Columnar epithelium
C530008M17Rik	0.354781	0.47	0.089	0	Columnar epithelium
Yipf5	0.354231	0.669	0.279	0	Columnar epithelium
Cmtm8	0.353741	0.425	0.037	0	Columnar epithelium
Foxq1	0.352978	0.366	0.069	0	Columnar epithelium
Atp6v0a2	0.352432	0.6	0.23	0	Columnar epithelium
Ppp1r37	0.351764	0.596	0.174	0	Columnar epithelium
Car2	0.351177	0.7	0.245	0	Columnar epithelium
Hadh	0.351094	0.667	0.251	0	Columnar epithelium
Kif13a	0.350622	0.514	0.109	0	Columnar epithelium
Sytl1	0.350366	0.497	0.08	0	Columnar epithelium
Tst	0.349622	0.599	0.143	0	Columnar epithelium
Gorasp1	0.349546	0.439	0.057	0	Columnar epithelium
Slc27a1	0.349472	0.433	0.062	0	Columnar epithelium
St6gal1	0.349194	0.449	0.101	0	Columnar epithelium
Slc35e1	0.34885	0.604	0.205	0	Columnar epithelium
Rgs17	0.348672	0.321	0.025	0	Columnar epithelium
Itpkc	0.348357	0.516	0.168	0	Columnar epithelium
Trpm4	0.348314	0.502	0.127	0	Columnar epithelium
Txndc11	0.348262	0.652	0.263	0	Columnar epithelium
A4gnt	0.347538	0.305	0.001	0	Columnar epithelium
Myo7b	0.34711	0.506	0.091	0	Columnar epithelium
Pabpc4	0.346925	0.675	0.275	0	Columnar epithelium
Erg28	0.346823	0.611	0.222	0	Columnar epithelium
Scyl1	0.346678	0.548	0.152	0	Columnar epithelium
Tmem87b	0.345872	0.66	0.235	0	Columnar epithelium
Dopey2	0.34542	0.564	0.147	0	Columnar epithelium
Crls1	0.345031	0.545	0.148	0	Columnar epithelium
Lpcat2	0.345011	0.552	0.09	0	Columnar epithelium
Tlnrd1	0.343971	0.571	0.159	0	Columnar epithelium
Fam91a1	0.342932	0.624	0.228	0	Columnar epithelium
Wtip	0.342922	0.394	0.065	0	Columnar epithelium
Ak3	0.342761	0.603	0.211	0	Columnar epithelium
Cldn14	0.340807	0.25	0.012	0	Columnar epithelium
Zfhx3	0.340604	0.56	0.157	0	Columnar epithelium
Fam83g	0.34055	0.445	0.087	0	Columnar epithelium
Gm609	0.340326	0.354	0.023	0	Columnar epithelium
Pgd	0.340254	0.667	0.264	0	Columnar epithelium
Arc	0.340088	0.411	0.109	0	Columnar epithelium
Heatr5a	0.339463	0.523	0.134	0	Columnar epithelium
Limk2	0.33877	0.564	0.146	0	Columnar epithelium
Zfp330	0.338764	0.666	0.272	0	Columnar epithelium
Acsl1	0.33799	0.562	0.134	0	Columnar epithelium
Marveld3	0.337554	0.489	0.093	0	Columnar epithelium
Acaa2	0.337437	0.599	0.219	0	Columnar epithelium
Cog6	0.336694	0.504	0.115	0	Columnar epithelium
Slc35b2	0.336516	0.586	0.191	0	Columnar epithelium
Tnfaip8	0.335984	0.8	0.379	0	Columnar epithelium
Zdhhc13	0.335972	0.53	0.15	0	Columnar epithelium
Abhd11	0.335788	0.579	0.164	0	Columnar epithelium
Golga3	0.335424	0.584	0.215	0	Columnar epithelium
Lgals2	0.334955	0.192	0.021	0	Columnar epithelium
Naip6	0.334744	0.445	0.096	0	Columnar epithelium
Ampd3	0.334737	0.448	0.059	0	Columnar epithelium
Bad	0.334596	0.533	0.15	0	Columnar epithelium
Bsdc1	0.334499	0.701	0.287	0	Columnar epithelium
Mkrn2os	0.333374	0.47	0.072	0	Columnar epithelium
Acot7	0.33307	0.615	0.225	0	Columnar epithelium
C2cd2l	0.331303	0.471	0.081	0	Columnar epithelium
Aqp1	0.330512	0.363	0.058	0	Columnar epithelium
Entpd8	0.330027	0.411	0.06	0	Columnar epithelium
Nipal3	0.329271	0.526	0.125	0	Columnar epithelium
Klhl21	0.329252	0.445	0.111	0	Columnar epithelium
Pde4dip	0.329205	0.554	0.156	0	Columnar epithelium
Tm2d2	0.329071	0.638	0.267	0	Columnar epithelium
Ddah1	0.328974	0.431	0.103	0	Columnar epithelium
Dhcr24	0.32879	0.526	0.152	0	Columnar epithelium
Trmt1	0.328625	0.667	0.268	0	Columnar epithelium
Mut	0.328175	0.523	0.13	0	Columnar epithelium
Igf2r	0.328022	0.654	0.252	0	Columnar epithelium
Cdc123	0.327976	0.599	0.233	0	Columnar epithelium
Tmem9b	0.327852	0.574	0.188	0	Columnar epithelium
Tmem159	0.327655	0.489	0.09	0	Columnar epithelium
Dhrs7	0.327587	0.593	0.215	0	Columnar epithelium
Ctbp2	0.327447	0.54	0.144	0	Columnar epithelium
Smad1	0.327393	0.569	0.162	0	Columnar epithelium
Slc22a23	0.327062	0.434	0.059	0	Columnar epithelium
Cox7a1	0.32686	0.425	0.075	0	Columnar epithelium
Sqor	0.326507	0.61	0.17	0	Columnar epithelium
Acss2	0.326482	0.565	0.153	0	Columnar epithelium
Cited4	0.326452	0.438	0.073	0	Columnar epithelium
Mcoln2	0.325982	0.48	0.085	0	Columnar epithelium
Cops7a	0.325525	0.589	0.188	0	Columnar epithelium
Cma1	0.325453	0.184	0.003	0	Columnar epithelium
Ephb4	0.325045	0.498	0.1	0	Columnar epithelium
Pmvk	0.324781	0.579	0.211	0	Columnar epithelium
Ildr1	0.324505	0.602	0.165	0	Columnar epithelium
Tnfrsf11a	0.32316	0.535	0.146	0	Columnar epithelium
Dpagt1	0.322862	0.491	0.112	0	Columnar epithelium
0610040J01Rik	0.322081	0.467	0.071	0	Columnar epithelium
Sh2d4a	0.321758	0.492	0.1	0	Columnar epithelium
Ap3m1	0.321377	0.55	0.167	0	Columnar epithelium
Entpd7	0.321323	0.498	0.112	0	Columnar epithelium
Coq9	0.320893	0.551	0.154	0	Columnar epithelium
Mrps35	0.319728	0.563	0.172	0	Columnar epithelium
Micall2	0.319606	0.406	0.06	0	Columnar epithelium
Plekhg3	0.319406	0.485	0.14	0	Columnar epithelium
Copz2	0.319111	0.367	0.059	0	Columnar epithelium
Ppargc1a	0.319012	0.355	0.054	0	Columnar epithelium
Vipr1	0.319007	0.52	0.116	0	Columnar epithelium
Srm	0.318805	0.512	0.153	0	Columnar epithelium
Rdh10	0.318731	0.432	0.108	0	Columnar epithelium
Gde1	0.318687	0.478	0.173	0	Columnar epithelium
Alg5	0.318635	0.593	0.236	0	Columnar epithelium
Src	0.317544	0.462	0.096	0	Columnar epithelium
Slc44a1	0.317427	0.667	0.247	0	Columnar epithelium
Homer2	0.316976	0.415	0.053	0	Columnar epithelium
Cenpv	0.316903	0.541	0.149	0	Columnar epithelium
Ormdl2	0.316582	0.611	0.222	0	Columnar epithelium
2008-03-01	0.316499	0.473	0.109	0	Columnar epithelium
Gpr180	0.316108	0.45	0.095	0	Columnar epithelium
AI661453	0.315459	0.439	0.071	0	Columnar epithelium
Nectin1	0.315157	0.451	0.061	0	Columnar epithelium
Zfp704	0.314201	0.497	0.123	0	Columnar epithelium
Mecom	0.313784	0.53	0.152	0	Columnar epithelium
Esrra	0.31372	0.569	0.16	0	Columnar epithelium
Myo5b	0.313248	0.485	0.091	0	Columnar epithelium
Urah	0.31297	0.457	0.073	0	Columnar epithelium
Dpp3	0.31275	0.572	0.202	0	Columnar epithelium
Lcorl	0.311858	0.582	0.207	0	Columnar epithelium
Mgat4a	0.311582	0.705	0.29	0	Columnar epithelium
N4bp3	0.311582	0.429	0.087	0	Columnar epithelium
Tmc6	0.311413	0.589	0.184	0	Columnar epithelium
Cog3	0.311386	0.542	0.138	0	Columnar epithelium
Ss18l2	0.311353	0.521	0.151	0	Columnar epithelium
Ralb	0.311137	0.603	0.188	0	Columnar epithelium
Wee1	0.310649	0.456	0.129	0	Columnar epithelium
Hpcal1	0.310255	0.622	0.22	0	Columnar epithelium
Ap1s1	0.309783	0.589	0.2	0	Columnar epithelium
Bdh1	0.309568	0.526	0.129	0	Columnar epithelium
Ddr1	0.30952	0.493	0.11	0	Columnar epithelium
Creb3	0.309036	0.535	0.167	0	Columnar epithelium
Zfp612	0.308633	0.356	0.053	0	Columnar epithelium
Dhcr7	0.308535	0.517	0.153	0	Columnar epithelium
Nrp2	0.308375	0.561	0.175	0	Columnar epithelium
Mcrip2	0.307631	0.475	0.1	0	Columnar epithelium
Glb1	0.307549	0.55	0.17	0	Columnar epithelium
Abhd14b	0.307202	0.524	0.126	0	Columnar epithelium
Polr3k	0.307155	0.557	0.193	0	Columnar epithelium
Slc7a7	0.307141	0.463	0.088	0	Columnar epithelium
Osbpl2	0.306905	0.53	0.14	0	Columnar epithelium
Tor3a	0.306536	0.53	0.139	0	Columnar epithelium
Surf1	0.306425	0.575	0.206	0	Columnar epithelium
Fbxl5	0.306237	0.675	0.276	0	Columnar epithelium
Cblc	0.305675	0.459	0.084	0	Columnar epithelium
Sema4a	0.305595	0.559	0.139	0	Columnar epithelium
Dpy30	0.305416	0.585	0.228	0	Columnar epithelium
Lpp	0.304427	0.762	0.341	0	Columnar epithelium
Foxa2	0.304292	0.336	0.037	0	Columnar epithelium
Epb41l5	0.304094	0.436	0.069	0	Columnar epithelium
Elof1	0.304092	0.607	0.247	0	Columnar epithelium
Nudcd2	0.303699	0.565	0.2	0	Columnar epithelium
Pak4	0.303396	0.507	0.109	0	Columnar epithelium
Fam83h	0.303338	0.427	0.083	0	Columnar epithelium
Spr	0.302695	0.563	0.185	0	Columnar epithelium
Gsto1	0.302468	0.662	0.237	0	Columnar epithelium
Pex7	0.302207	0.591	0.18	0	Columnar epithelium
Lzts2	0.302109	0.513	0.132	0	Columnar epithelium
Myadm	0.301689	0.708	0.3	0	Columnar epithelium
Akr1c13	0.301146	0.524	0.119	0	Columnar epithelium
Gstm2	0.300809	0.556	0.142	0	Columnar epithelium
Rabl6	0.30057	0.599	0.227	0	Columnar epithelium
Stk25	0.300231	0.642	0.237	0	Columnar epithelium
Trim2	0.30001	0.583	0.188	0	Columnar epithelium
Ethe1	0.299687	0.678	0.23	0	Columnar epithelium
Prdx3	0.299498	0.611	0.24	0	Columnar epithelium
Soat1	0.299068	0.588	0.211	0	Columnar epithelium
Gopc	0.298018	0.526	0.146	0	Columnar epithelium
Bcat2	0.297949	0.509	0.132	0	Columnar epithelium
Dnpep	0.297707	0.58	0.207	0	Columnar epithelium
Sgsm1	0.297551	0.353	0.019	0	Columnar epithelium
Foxd2	0.295916	0.44	0.087	0	Columnar epithelium
Tmem63b	0.295287	0.6	0.201	0	Columnar epithelium
Tmem8	0.295026	0.484	0.113	0	Columnar epithelium
Fuk	0.294955	0.394	0.058	0	Columnar epithelium
Naip2	0.294759	0.489	0.104	0	Columnar epithelium
Aars	0.294266	0.61	0.243	0	Columnar epithelium
Fam57a	0.29416	0.397	0.066	0	Columnar epithelium
Fam129b	0.294118	0.57	0.165	0	Columnar epithelium
Gcnt1	0.293881	0.402	0.073	0	Columnar epithelium
Ptgfrn	0.293751	0.557	0.146	0	Columnar epithelium
Lss	0.293624	0.398	0.075	0	Columnar epithelium
Ammecr1	0.293585	0.441	0.096	0	Columnar epithelium
Rreb1	0.293339	0.545	0.157	0	Columnar epithelium
Atp2c1	0.292792	0.632	0.237	0	Columnar epithelium
Fh1	0.29273	0.603	0.222	0	Columnar epithelium
Mrpl28	0.292643	0.585	0.228	0	Columnar epithelium
Dll1	0.292137	0.292	0.03	0	Columnar epithelium
Nudcd1	0.292118	0.482	0.134	0	Columnar epithelium
Yif1a	0.29111	0.545	0.186	0	Columnar epithelium
Sike1	0.291003	0.592	0.218	0	Columnar epithelium
Cpox	0.290869	0.53	0.163	0	Columnar epithelium
Fam98a	0.290569	0.496	0.13	0	Columnar epithelium
Nedd4	0.290098	0.785	0.283	0	Columnar epithelium
Mrps28	0.28967	0.58	0.226	0	Columnar epithelium
Nlrc4	0.288678	0.408	0.073	0	Columnar epithelium
4930539E08Rik	0.288306	0.266	0.041	0	Columnar epithelium
Slc25a24	0.287516	0.599	0.202	0	Columnar epithelium
Wfdc2	0.287498	0.581	0.157	0	Columnar epithelium
Capn8	0.287041	0.301	0.012	0	Columnar epithelium
Rtkn	0.286495	0.407	0.053	0	Columnar epithelium
Ctnnal1	0.286338	0.363	0.061	0	Columnar epithelium
Pdp1	0.285449	0.424	0.09	0	Columnar epithelium
Naip5	0.285214	0.44	0.091	0	Columnar epithelium
Tmem126a	0.28468	0.571	0.218	0	Columnar epithelium
Mlycd	0.284443	0.425	0.086	0	Columnar epithelium
Vldlr	0.28429	0.321	0.017	0	Columnar epithelium
B3galt2	0.283811	0.277	0.016	0	Columnar epithelium
Nfib	0.282038	0.724	0.207	0	Columnar epithelium
Fer1l6	0.281989	0.213	0.002	0	Columnar epithelium
Mpdu1	0.281636	0.608	0.234	0	Columnar epithelium
Mpi	0.281455	0.447	0.086	0	Columnar epithelium
App	0.281443	0.794	0.305	0	Columnar epithelium
Klhl9	0.281247	0.605	0.239	0	Columnar epithelium
Sc5d	0.280952	0.61	0.238	0	Columnar epithelium
Daam1	0.280872	0.528	0.154	0	Columnar epithelium
Ndrg2	0.280431	0.499	0.129	0	Columnar epithelium
St3gal4	0.28039	0.484	0.137	0	Columnar epithelium
Slc39a1	0.280354	0.597	0.217	0	Columnar epithelium
Slc25a35	0.280262	0.422	0.064	0	Columnar epithelium
Acot13	0.279983	0.536	0.172	0	Columnar epithelium
Bcl2l14	0.279767	0.47	0.095	0	Columnar epithelium
Mrs2	0.279462	0.551	0.162	0	Columnar epithelium
Sh3rf1	0.279456	0.438	0.093	0	Columnar epithelium
Nbas	0.27855	0.438	0.108	0	Columnar epithelium
Ap1b1	0.278023	0.585	0.198	0	Columnar epithelium
Lpgat1	0.277787	0.596	0.215	0	Columnar epithelium
Clrn3	0.277656	0.445	0.072	0	Columnar epithelium
1700019D03Rik	0.277639	0.376	0.037	0	Columnar epithelium
Dcxr	0.276985	0.49	0.129	0	Columnar epithelium
Arap1	0.276766	0.539	0.18	0	Columnar epithelium
Mettl26	0.276351	0.598	0.22	0	Columnar epithelium
Slc41a2	0.276239	0.379	0.034	0	Columnar epithelium
Fzd5	0.275963	0.521	0.177	0	Columnar epithelium
Mmadhc	0.275731	0.584	0.222	0	Columnar epithelium
Nhlrc2	0.275616	0.514	0.147	0	Columnar epithelium
Prkrip1	0.275459	0.466	0.143	0	Columnar epithelium
Pex2	0.275424	0.512	0.142	0	Columnar epithelium
Tmem184a	0.275293	0.41	0.044	0	Columnar epithelium
Pard3	0.273756	0.464	0.11	0	Columnar epithelium
Dnmbp	0.273463	0.488	0.131	0	Columnar epithelium
Endog	0.273211	0.472	0.114	0	Columnar epithelium
Jagn1	0.2724	0.52	0.157	0	Columnar epithelium
Dennd2d	0.272325	0.539	0.147	0	Columnar epithelium
Emp2	0.272312	0.506	0.142	0	Columnar epithelium
Heph	0.271477	0.433	0.079	0	Columnar epithelium
5033406O09Rik	0.271355	0.344	0.04	0	Columnar epithelium
Vamp7	0.271303	0.517	0.176	0	Columnar epithelium
Cog1	0.270742	0.504	0.124	0	Columnar epithelium
Slc2a10	0.270425	0.318	0.011	0	Columnar epithelium
Fmn1	0.269711	0.396	0.078	0	Columnar epithelium
Tax1bp3	0.269548	0.549	0.185	0	Columnar epithelium
Cog7	0.268114	0.443	0.105	0	Columnar epithelium
Rnf141	0.267343	0.491	0.123	0	Columnar epithelium
Vps13b	0.266947	0.625	0.245	0	Columnar epithelium
Slc30a4	0.266941	0.427	0.129	0	Columnar epithelium
Zfp467	0.266776	0.436	0.107	0	Columnar epithelium
Ncln	0.266648	0.593	0.214	0	Columnar epithelium
Rapgef5	0.266634	0.476	0.11	0	Columnar epithelium
Yes1	0.26656	0.561	0.172	0	Columnar epithelium
Egfr	0.266492	0.383	0.08	0	Columnar epithelium
Kank1	0.266048	0.425	0.071	0	Columnar epithelium
Mical2	0.265787	0.431	0.103	0	Columnar epithelium
Ush1c	0.265261	0.468	0.104	0	Columnar epithelium
Glt28d2	0.264707	0.351	0.058	0	Columnar epithelium
Pkdcc	0.26372	0.456	0.114	0	Columnar epithelium
Pepd	0.263618	0.501	0.148	0	Columnar epithelium
Igsf5	0.263053	0.416	0.072	0	Columnar epithelium
Unc13b	0.262981	0.329	0.054	0	Columnar epithelium
Keap1	0.262912	0.538	0.18	0	Columnar epithelium
Mctp2	0.262533	0.532	0.139	0	Columnar epithelium
Spry1	0.262111	0.404	0.092	0	Columnar epithelium
Plekha7	0.262002	0.404	0.089	0	Columnar epithelium
Mmp7	0.261902	0.105	0.003	0	Columnar epithelium
Dgcr2	0.261603	0.566	0.179	0	Columnar epithelium
Cobl	0.261527	0.357	0.06	0	Columnar epithelium
Nfia	0.260993	0.591	0.175	0	Columnar epithelium
Pithd1	0.260611	0.511	0.146	0	Columnar epithelium
Thbs4	0.2604	0.417	0.092	0	Columnar epithelium
Mvd	0.260117	0.414	0.11	0	Columnar epithelium
Tmem171	0.260101	0.482	0.108	0	Columnar epithelium
Ptpn21	0.259832	0.358	0.078	0	Columnar epithelium
Plch1	0.259629	0.356	0.043	0	Columnar epithelium
Mgam	0.259224	0.52	0.133	0	Columnar epithelium
Bcar1	0.258729	0.498	0.129	0	Columnar epithelium
H2-Q2	0.258202	0.436	0.084	0	Columnar epithelium
Cpq	0.257939	0.539	0.149	0	Columnar epithelium
Cyp2j6	0.257524	0.449	0.095	0	Columnar epithelium
Vegfb	0.257447	0.441	0.099	0	Columnar epithelium
Akt1s1	0.256795	0.525	0.16	0	Columnar epithelium
Samd5	0.256726	0.187	0.009	0	Columnar epithelium
Nhsl1	0.256675	0.43	0.11	0	Columnar epithelium
Sfxn1	0.256624	0.566	0.216	0	Columnar epithelium
Acox1	0.25657	0.571	0.209	0	Columnar epithelium
Wnk4	0.256461	0.351	0.044	0	Columnar epithelium
Pcyt2	0.25623	0.54	0.184	0	Columnar epithelium
Ptprd	0.256218	0.463	0.124	0	Columnar epithelium
Pkp1	0.256215	0.365	0.051	0	Columnar epithelium
Dpm2	0.255608	0.539	0.194	0	Columnar epithelium
Hmgcl	0.255564	0.556	0.198	0	Columnar epithelium
Golga5	0.255419	0.562	0.181	0	Columnar epithelium
Gpsm2	0.254744	0.381	0.066	0	Columnar epithelium
Klhdc8a	0.254488	0.275	0.002	0	Columnar epithelium
Etl4	0.254108	0.513	0.15	0	Columnar epithelium
Magi3	0.254081	0.518	0.158	0	Columnar epithelium
B4galnt2	0.254057	0.372	0.074	0	Columnar epithelium
Comt	0.252462	0.583	0.219	0	Columnar epithelium
Eif4ebp1	0.251993	0.49	0.155	0	Columnar epithelium
Ptgr1	0.25189	0.398	0.074	0	Columnar epithelium
Pex6	0.251583	0.452	0.134	0	Columnar epithelium
Gse1	0.25103	0.602	0.227	0	Columnar epithelium
Cnksr1	0.250609	0.396	0.075	0	Columnar epithelium
Gfer	0.250202	0.544	0.195	0	Columnar epithelium
Neo1	0.249248	0.473	0.113	0	Columnar epithelium
Sybu	0.249043	0.295	0.017	0	Columnar epithelium
Fkbp9	0.248481	0.495	0.113	0	Columnar epithelium
Serpinb5	0.248372	0.415	0.095	0	Columnar epithelium
2900026A02Rik	0.248233	0.465	0.127	0	Columnar epithelium
Trp53inp2	0.247335	0.591	0.22	0	Columnar epithelium
Arhgap32	0.247139	0.446	0.127	0	Columnar epithelium
Cnnm4	0.2466	0.582	0.176	0	Columnar epithelium
Tmem109	0.246425	0.548	0.198	0	Columnar epithelium
Rap1gap2	0.246333	0.408	0.08	0	Columnar epithelium
Nucb2	0.245723	0.435	0.11	0	Columnar epithelium
Triqk	0.245705	0.361	0.026	0	Columnar epithelium
Arl14	0.244442	0.358	0.091	0	Columnar epithelium
Eps8l2	0.244381	0.45	0.082	0	Columnar epithelium
Dcbld1	0.244218	0.387	0.062	0	Columnar epithelium
Nav2	0.244119	0.441	0.099	0	Columnar epithelium
Fnbp1l	0.243679	0.524	0.168	0	Columnar epithelium
Dock5	0.243434	0.417	0.096	0	Columnar epithelium
Pon3	0.243263	0.46	0.121	0	Columnar epithelium
Cdpf1	0.242992	0.446	0.114	0	Columnar epithelium
Cx3cl1	0.242479	0.388	0.063	0	Columnar epithelium
Pdzd11	0.242116	0.529	0.174	0	Columnar epithelium
Mgst3	0.242076	0.624	0.197	0	Columnar epithelium
Adgra3	0.241034	0.408	0.096	0	Columnar epithelium
Cgnl1	0.240697	0.361	0.088	0	Columnar epithelium
Nedd4l	0.240439	0.488	0.138	0	Columnar epithelium
Cuedc1	0.240346	0.407	0.065	0	Columnar epithelium
Laptm4b	0.23986	0.469	0.123	0	Columnar epithelium
Fam160a2	0.238886	0.421	0.111	0	Columnar epithelium
Isoc2b	0.238855	0.39	0.085	0	Columnar epithelium
Rgmb	0.238785	0.394	0.108	0	Columnar epithelium
Cpt1a	0.238769	0.561	0.192	0	Columnar epithelium
Fndc3b	0.238648	0.541	0.183	0	Columnar epithelium
Tep1	0.238615	0.54	0.183	0	Columnar epithelium
Cdc42bpg	0.238505	0.409	0.104	0	Columnar epithelium
Cfap20	0.238322	0.581	0.222	0	Columnar epithelium
A130010J15Rik	0.23815	0.335	0.053	0	Columnar epithelium
Fuca2	0.238063	0.533	0.163	0	Columnar epithelium
G6pc3	0.237971	0.479	0.131	0	Columnar epithelium
Enpp5	0.237174	0.39	0.071	0	Columnar epithelium
Pick1	0.237061	0.452	0.11	0	Columnar epithelium
Stxbp6	0.237017	0.444	0.106	0	Columnar epithelium
Art2b	0.236519	0.202	0.023	0	Columnar epithelium
Grhl2	0.236464	0.371	0.063	0	Columnar epithelium
Wwc1	0.23636	0.389	0.086	0	Columnar epithelium
Trak1	0.236336	0.614	0.225	0	Columnar epithelium
Stc2	0.236099	0.286	0.029	0	Columnar epithelium
Cryl1	0.235777	0.474	0.128	0	Columnar epithelium
Erlin2	0.235628	0.505	0.148	0	Columnar epithelium
Mycbp	0.235511	0.486	0.155	0	Columnar epithelium
Rcan3	0.235494	0.361	0.059	0	Columnar epithelium
Fam234a	0.234865	0.495	0.145	0	Columnar epithelium
Inppl1	0.234808	0.476	0.132	0	Columnar epithelium
Acy1	0.23459	0.388	0.061	0	Columnar epithelium
2010300C02Rik	0.234181	0.387	0.065	0	Columnar epithelium
Pts	0.233983	0.568	0.212	0	Columnar epithelium
Esrp2	0.233691	0.35	0.055	0	Columnar epithelium
Vkorc1	0.233246	0.464	0.135	0	Columnar epithelium
Mapk8	0.233244	0.531	0.184	0	Columnar epithelium
Sorcs2	0.23292	0.361	0.053	0	Columnar epithelium
Foxp4	0.232774	0.574	0.192	0	Columnar epithelium
Tbccd1	0.232597	0.354	0.07	0	Columnar epithelium
Ippk	0.232007	0.398	0.088	0	Columnar epithelium
Irgq	0.231923	0.359	0.083	0	Columnar epithelium
Tspan33	0.231813	0.382	0.079	0	Columnar epithelium
Aldh18a1	0.231481	0.461	0.118	0	Columnar epithelium
Pcsk1	0.231381	0.252	0.019	0	Columnar epithelium
Vdr	0.230712	0.507	0.148	0	Columnar epithelium
Usp33	0.230182	0.539	0.185	0	Columnar epithelium
Fpgt	0.229718	0.384	0.079	0	Columnar epithelium
Prorsd1	0.229589	0.518	0.18	0	Columnar epithelium
Slc33a1	0.229571	0.438	0.122	0	Columnar epithelium
Ppip5k1	0.229462	0.413	0.105	0	Columnar epithelium
Cttnbp2nl	0.229445	0.47	0.143	0	Columnar epithelium
Msrb1	0.229113	0.623	0.249	0	Columnar epithelium
Spats2l	0.228897	0.259	0.043	0	Columnar epithelium
Agfg2	0.228677	0.389	0.109	0	Columnar epithelium
Plin3	0.228608	0.517	0.182	0	Columnar epithelium
Slc39a14	0.228498	0.447	0.116	0	Columnar epithelium
Mcc	0.228138	0.444	0.105	0	Columnar epithelium
Tsr1	0.228001	0.58	0.202	0	Columnar epithelium
Tjp1	0.227851	0.53	0.155	0	Columnar epithelium
Mst1r	0.227826	0.362	0.074	0	Columnar epithelium
Cdk16	0.227414	0.527	0.175	0	Columnar epithelium
Aga	0.227353	0.475	0.146	0	Columnar epithelium
Mcub	0.227181	0.356	0.048	0	Columnar epithelium
As3mt	0.227106	0.466	0.123	0	Columnar epithelium
Ift172	0.22679	0.412	0.096	0	Columnar epithelium
Commd9	0.225214	0.438	0.11	0	Columnar epithelium
Plekhh1	0.225139	0.379	0.068	0	Columnar epithelium
Leng9	0.225139	0.455	0.127	0	Columnar epithelium
Prelid2	0.225033	0.466	0.129	0	Columnar epithelium
Ovol1	0.224595	0.288	0.042	0	Columnar epithelium
Ccdc85c	0.223921	0.319	0.052	0	Columnar epithelium
Slc10a7	0.223828	0.419	0.093	0	Columnar epithelium
Abcb8	0.223568	0.407	0.095	0	Columnar epithelium
Rorc	0.223537	0.329	0.048	0	Columnar epithelium
Dll4	0.22346	0.355	0.036	0	Columnar epithelium
Gpd1	0.222825	0.333	0.035	0	Columnar epithelium
Clns1a	0.222673	0.535	0.193	0	Columnar epithelium
2510002D24Rik	0.222636	0.565	0.195	0	Columnar epithelium
Tprn	0.221392	0.428	0.107	0	Columnar epithelium
Sh3bgr	0.221181	0.29	0.034	0	Columnar epithelium
Fastk	0.221088	0.502	0.165	0	Columnar epithelium
Parva	0.220989	0.532	0.149	0	Columnar epithelium
Casp7	0.220317	0.468	0.134	0	Columnar epithelium
Trappc1	0.219629	0.471	0.16	0	Columnar epithelium
C2cd4a	0.219542	0.19	0.014	0	Columnar epithelium
Nr1d1	0.219389	0.381	0.102	0	Columnar epithelium
Sipa1l3	0.218947	0.414	0.107	0	Columnar epithelium
Cldn12	0.218593	0.374	0.067	0	Columnar epithelium
Mtx2	0.218119	0.521	0.184	0	Columnar epithelium
Hpn	0.218096	0.284	0.015	0	Columnar epithelium
Phkb	0.217974	0.437	0.126	0	Columnar epithelium
Rhbdl2	0.216655	0.316	0.083	0	Columnar epithelium
AI463229	0.216655	0.274	0.011	0	Columnar epithelium
Eri3	0.216466	0.44	0.108	0	Columnar epithelium
Enc1	0.21633	0.362	0.105	0	Columnar epithelium
2310061I04Rik	0.216257	0.459	0.127	0	Columnar epithelium
Sgpp2	0.216046	0.439	0.119	0	Columnar epithelium
Ntpcr	0.215896	0.418	0.095	0	Columnar epithelium
Sephs2	0.215735	0.512	0.179	0	Columnar epithelium
Tmem250-ps	0.215527	0.405	0.092	0	Columnar epithelium
Slc6a8	0.215298	0.453	0.134	0	Columnar epithelium
Specc1	0.214654	0.475	0.157	0	Columnar epithelium
Pex11g	0.214228	0.368	0.067	0	Columnar epithelium
Idh1	0.214026	0.518	0.167	0	Columnar epithelium
Usp43	0.213635	0.351	0.066	0	Columnar epithelium
2310030G06Rik	0.213579	0.333	0.043	0	Columnar epithelium
Dnajc25	0.213431	0.429	0.119	0	Columnar epithelium
D630039A03Rik	0.213202	0.336	0.043	0	Columnar epithelium
Rhou	0.213196	0.385	0.086	0	Columnar epithelium
Zfp395	0.213169	0.4	0.09	0	Columnar epithelium
Vkorc1l1	0.213157	0.47	0.138	0	Columnar epithelium
Gm53	0.212194	0.369	0.078	0	Columnar epithelium
Nfix	0.212145	0.631	0.184	0	Columnar epithelium
9030622O22Rik	0.211893	0.233	0.004	0	Columnar epithelium
Sowahb	0.211886	0.328	0.058	0	Columnar epithelium
Acsf3	0.211876	0.369	0.067	0	Columnar epithelium
Pigp	0.21181	0.532	0.19	0	Columnar epithelium
Vps53	0.211779	0.516	0.184	0	Columnar epithelium
Ppp1r9a	0.21166	0.371	0.095	0	Columnar epithelium
Trim31	0.211594	0.315	0.064	0	Columnar epithelium
Lpcat3	0.211421	0.486	0.155	0	Columnar epithelium
Ecscr	0.210977	0.328	0.074	0	Columnar epithelium
Aldh1l1	0.210917	0.385	0.088	0	Columnar epithelium
Hagh	0.210766	0.484	0.164	0	Columnar epithelium
Yipf2	0.210738	0.411	0.097	0	Columnar epithelium
Ttyh1	0.210643	0.215	0.007	0	Columnar epithelium
Ppp1r13b	0.210537	0.486	0.146	0	Columnar epithelium
Osbp	0.210459	0.581	0.218	0	Columnar epithelium
Rasa4	0.210215	0.519	0.134	0	Columnar epithelium
Tmem54	0.210061	0.439	0.11	0	Columnar epithelium
Gtf2ird1	0.209723	0.408	0.113	0	Columnar epithelium
Coq7	0.209721	0.442	0.129	0	Columnar epithelium
Lrrc31	0.209398	0.305	0.063	0	Columnar epithelium
Tbc1d8b	0.209386	0.387	0.105	0	Columnar epithelium
Gpaa1	0.209307	0.442	0.134	0	Columnar epithelium
Golt1b	0.209052	0.538	0.196	0	Columnar epithelium
Dlg3	0.208784	0.388	0.087	0	Columnar epithelium
Aoc1	0.208675	0.382	0.099	0	Columnar epithelium
2510039O18Rik	0.208571	0.562	0.21	0	Columnar epithelium
Gstt3	0.208284	0.392	0.099	0	Columnar epithelium
Capn5	0.208199	0.399	0.098	0	Columnar epithelium
Kctd3	0.208092	0.462	0.128	0	Columnar epithelium
Cdc42ep1	0.20798	0.389	0.068	0	Columnar epithelium
Cpped1	0.20794	0.443	0.117	0	Columnar epithelium
Amigo3	0.207771	0.262	0.021	0	Columnar epithelium
Igsf3	0.207498	0.364	0.099	0	Columnar epithelium
Megf9	0.207083	0.316	0.05	0	Columnar epithelium
Isg20	0.206974	0.465	0.157	0	Columnar epithelium
Aco1	0.206937	0.459	0.139	0	Columnar epithelium
Acvr1c	0.206773	0.241	0.028	0	Columnar epithelium
Tspan12	0.20657	0.423	0.096	0	Columnar epithelium
Abca3	0.206106	0.43	0.126	0	Columnar epithelium
Naglu	0.205947	0.374	0.079	0	Columnar epithelium
Mecr	0.205774	0.487	0.14	0	Columnar epithelium
Ccnd1	0.205556	0.579	0.19	0	Columnar epithelium
Plxna2	0.205201	0.365	0.084	0	Columnar epithelium
Tac1	0.204873	0.207	0.041	0	Columnar epithelium
Alg14	0.204857	0.391	0.087	0	Columnar epithelium
Slc5a1	0.204487	0.406	0.108	0	Columnar epithelium
Poldip2	0.204408	0.472	0.141	0	Columnar epithelium
Nt5c3	0.204009	0.544	0.201	0	Columnar epithelium
Srgap1	0.203912	0.325	0.05	0	Columnar epithelium
Hoxa7	0.203843	0.373	0.103	0	Columnar epithelium
Ikbip	0.203777	0.425	0.111	0	Columnar epithelium
Nudt19	0.203562	0.498	0.159	0	Columnar epithelium
Fam3a	0.20335	0.404	0.101	0	Columnar epithelium
Sult1d1	0.203283	0.48	0.111	0	Columnar epithelium
Chid1	0.20312	0.407	0.117	0	Columnar epithelium
Slc35b3	0.203038	0.545	0.193	0	Columnar epithelium
Svip	0.202982	0.353	0.064	0	Columnar epithelium
Pycrl	0.202873	0.405	0.121	0	Columnar epithelium
Hook2	0.202649	0.516	0.166	0	Columnar epithelium
Agpat2	0.202344	0.457	0.122	0	Columnar epithelium
Smyd2	0.201896	0.402	0.097	0	Columnar epithelium
Jpt2	0.201876	0.427	0.117	0	Columnar epithelium
Sash1	0.201736	0.512	0.174	0	Columnar epithelium
Slc25a16	0.200948	0.387	0.094	0	Columnar epithelium
Sytl4	0.200549	0.305	0.023	0	Columnar epithelium
Slc25a33	0.200053	0.405	0.098	0	Columnar epithelium
Mvp	0.435911	0.757	0.348	1.00144e-303	Columnar epithelium
Tmf1	0.523825	0.761	0.393	2.96847e-303	Columnar epithelium
Stard3nl	0.205527	0.482	0.172	9.00872e-303	Columnar epithelium
Anapc13	0.415164	0.667	0.304	2.38365e-302	Columnar epithelium
Cox7b	0.774318	0.834	0.609	3.84962e-302	Columnar epithelium
Med25	0.20099	0.523	0.191	2.02422e-301	Columnar epithelium
Far1	0.415126	0.787	0.383	2.3197e-301	Columnar epithelium
Fam114a2	0.234683	0.608	0.245	1.2451e-300	Columnar epithelium
Myo18a	0.206194	0.525	0.188	1.50353e-299	Columnar epithelium
Pdia4	0.339586	0.733	0.342	2.01929e-299	Columnar epithelium
Kdm5b	0.27454	0.622	0.248	4.87652e-299	Columnar epithelium
Idh3a	0.396569	0.659	0.285	6.76045e-299	Columnar epithelium
Mrps12	0.291757	0.589	0.238	1.77777e-298	Columnar epithelium
Tmem147	0.311001	0.599	0.248	4.53985e-298	Columnar epithelium
Hras	0.327023	0.607	0.255	5.52565e-297	Columnar epithelium
Ehmt2	0.264688	0.646	0.268	1.78674e-296	Columnar epithelium
Smim15	0.318308	0.637	0.27	2.15238e-295	Columnar epithelium
Lamtor4	0.388234	0.652	0.294	4.46156e-295	Columnar epithelium
Tuba4a	0.379311	0.686	0.31	5.3403e-295	Columnar epithelium
Sec22b	0.313378	0.677	0.304	8.70789e-295	Columnar epithelium
Sft2d2	0.24074	0.61	0.246	3.74467e-294	Columnar epithelium
Zfand5	0.750381	0.895	0.628	4.53124e-294	Columnar epithelium
Selenos	0.607753	0.807	0.481	1.44782e-293	Columnar epithelium
Ufl1	0.211962	0.535	0.204	2.33469e-293	Columnar epithelium
Cox7a2	0.746479	0.845	0.646	9.51837e-293	Columnar epithelium
Krcc1	0.31578	0.619	0.258	2.30957e-292	Columnar epithelium
Pla2g16	0.553378	0.674	0.337	1.39044e-290	Columnar epithelium
Zyx	0.407603	0.716	0.332	1.56544e-289	Columnar epithelium
Calu	0.327667	0.745	0.344	4.03276e-289	Columnar epithelium
Timm17b	0.274887	0.551	0.223	6.8708e-288	Columnar epithelium
Tor2a	0.202883	0.518	0.195	9.66174e-288	Columnar epithelium
Ppib	0.727736	0.865	0.669	6.0607e-287	Columnar epithelium
Rps27l	0.705893	0.766	0.486	1.08888e-286	Columnar epithelium
Ak2	0.499079	0.757	0.385	1.78533e-286	Columnar epithelium
Zfp652	0.208359	0.546	0.208	2.96262e-284	Columnar epithelium
Actr1b	0.236261	0.606	0.247	3.07034e-284	Columnar epithelium
Jtb	0.36187	0.681	0.324	2.17507e-283	Columnar epithelium
Ndufa12	0.514606	0.739	0.389	4.95874e-283	Columnar epithelium
Klf10	0.354878	0.636	0.27	5.05693e-283	Columnar epithelium
Tmed2	0.634167	0.853	0.636	2.35807e-282	Columnar epithelium
Rnpepl1	0.210919	0.567	0.22	2.6806e-282	Columnar epithelium
Tpi1	0.511408	0.8	0.433	6.57388e-282	Columnar epithelium
Srebf1	0.206649	0.527	0.199	8.23104e-282	Columnar epithelium
Txndc17	0.574606	0.756	0.449	1.07159e-281	Columnar epithelium
Gnb2	0.628629	0.826	0.569	1.25713e-280	Columnar epithelium
Erlec1	0.294919	0.634	0.274	1.40311e-280	Columnar epithelium
Ccdc47	0.30938	0.688	0.308	1.68983e-280	Columnar epithelium
Rnpep	0.234642	0.589	0.233	1.03425e-279	Columnar epithelium
Plaur	0.400066	0.624	0.259	1.40404e-279	Columnar epithelium
Zg16	3.65909	0.211	0.049	3.99759e-279	Columnar epithelium
AI314180	0.366184	0.725	0.334	9.67543e-279	Columnar epithelium
Slirp	0.276226	0.594	0.248	6.0287e-278	Columnar epithelium
Larp4b	0.417186	0.791	0.404	6.33668e-278	Columnar epithelium
Ergic3	0.375549	0.704	0.328	8.62918e-278	Columnar epithelium
Bscl2	0.205195	0.558	0.222	1.13131e-277	Columnar epithelium
Ogdh	0.432179	0.766	0.394	1.36851e-277	Columnar epithelium
Sec23b	0.229973	0.591	0.243	7.28364e-276	Columnar epithelium
Insig1	0.452651	0.708	0.345	8.29623e-275	Columnar epithelium
Baiap2	0.2715	0.537	0.206	1.10379e-274	Columnar epithelium
Mob1b	0.281874	0.664	0.286	2.51539e-274	Columnar epithelium
Cox6b1	0.716431	0.839	0.659	8.05403e-274	Columnar epithelium
Rfc1	0.253219	0.574	0.232	8.8528e-274	Columnar epithelium
Stk16	0.210108	0.55	0.215	1.02984e-273	Columnar epithelium
Dnajc3	0.545613	0.798	0.464	1.56334e-273	Columnar epithelium
Mob2	0.213344	0.61	0.252	5.37495e-273	Columnar epithelium
Cfl2	0.221337	0.632	0.264	7.49514e-273	Columnar epithelium
Tubb4b	0.74085	0.793	0.477	1.92226e-272	Columnar epithelium
Scarb2	0.240762	0.675	0.291	1.56521e-271	Columnar epithelium
Mllt3	0.217479	0.592	0.242	3.77839e-271	Columnar epithelium
Gm17056	0.231814	0.289	0.08	4.71789e-271	Columnar epithelium
Prkca	0.207602	0.663	0.274	1.79395e-270	Columnar epithelium
Hint2	0.226712	0.577	0.227	2.03604e-270	Columnar epithelium
Ndufa9	0.311823	0.658	0.29	7.61345e-270	Columnar epithelium
Blnk	0.301449	0.726	0.316	1.26992e-269	Columnar epithelium
Cd81	0.354632	0.748	0.362	1.32524e-269	Columnar epithelium
Lgals9	0.526522	0.551	0.234	1.29586e-268	Columnar epithelium
Prpf19	0.229441	0.61	0.254	1.48282e-268	Columnar epithelium
Abhd2	0.234656	0.652	0.272	3.89329e-268	Columnar epithelium
4833439L19Rik	0.24823	0.587	0.244	4.39066e-267	Columnar epithelium
Raph1	0.208388	0.601	0.245	4.55846e-267	Columnar epithelium
Prelid3b	0.312845	0.654	0.287	9.03464e-267	Columnar epithelium
Gsr	0.200363	0.59	0.235	1.60772e-266	Columnar epithelium
Wdr61	0.201343	0.566	0.228	1.98e-266	Columnar epithelium
Atp13a1	0.209632	0.55	0.22	2.45101e-266	Columnar epithelium
Ech1	0.339114	0.642	0.287	6.41587e-266	Columnar epithelium
Uba5	0.247969	0.624	0.268	2.8305e-265	Columnar epithelium
Nbr1	0.212067	0.62	0.264	6.4912e-265	Columnar epithelium
Naxd	0.209319	0.586	0.241	7.59878e-265	Columnar epithelium
Chchd3	0.352374	0.662	0.307	1.33006e-264	Columnar epithelium
Sec24a	0.29315	0.716	0.329	3.38102e-264	Columnar epithelium
Dyrk2	0.275303	0.673	0.301	1.15265e-263	Columnar epithelium
Lims1	0.372093	0.704	0.339	1.22942e-263	Columnar epithelium
Mettl9	0.221204	0.557	0.225	2.42547e-263	Columnar epithelium
Ndufs6	0.53493	0.739	0.416	5.78644e-263	Columnar epithelium
Mrpl17	0.278945	0.599	0.26	6.98782e-263	Columnar epithelium
Acta1	0.718949	0.194	0.043	8.30879e-263	Columnar epithelium
Ctnnb1	0.518097	0.866	0.529	4.92058e-262	Columnar epithelium
Ubald1	0.268532	0.629	0.273	1.01213e-261	Columnar epithelium
Drap1	0.489146	0.745	0.438	4.05984e-260	Columnar epithelium
Atraid	0.236621	0.608	0.259	1.50786e-257	Columnar epithelium
Atp5g3	0.609233	0.828	0.588	1.60541e-257	Columnar epithelium
Atp5j	0.649708	0.832	0.607	1.87761e-257	Columnar epithelium
Mdh1	0.550668	0.762	0.455	2.54293e-257	Columnar epithelium
Slc35b1	0.314967	0.621	0.279	4.07534e-257	Columnar epithelium
Ndufb2	0.438803	0.696	0.352	1.16037e-256	Columnar epithelium
Zbtb7a	0.46967	0.794	0.431	1.31494e-256	Columnar epithelium
Mon2	0.272947	0.672	0.303	4.74052e-256	Columnar epithelium
Oxsr1	0.201454	0.546	0.218	9.86797e-256	Columnar epithelium
Ndufb5	0.609133	0.771	0.512	1.78859e-255	Columnar epithelium
Ndufc2	0.524258	0.752	0.432	4.4467e-255	Columnar epithelium
Mrpl42	0.31907	0.634	0.285	6.95482e-255	Columnar epithelium
Ndufa5	0.41046	0.713	0.355	1.08043e-254	Columnar epithelium
Cd2ap	0.377937	0.785	0.389	2.1502e-254	Columnar epithelium
Ddx1	0.225032	0.591	0.247	3.30884e-254	Columnar epithelium
Selenoi	0.234941	0.574	0.233	7.0844e-254	Columnar epithelium
Sec61g	0.796684	0.853	0.682	1.55665e-253	Columnar epithelium
Reep5	0.582301	0.781	0.46	1.32517e-251	Columnar epithelium
Adipor2	0.310756	0.734	0.363	4.20588e-247	Columnar epithelium
Psme4	0.321354	0.688	0.326	1.08442e-246	Columnar epithelium
mt-Co1	0.648713	0.999	0.998	2.47884e-246	Columnar epithelium
Mrps24	0.492024	0.68	0.369	6.90513e-246	Columnar epithelium
Jun	0.552866	0.961	0.716	7.26922e-246	Columnar epithelium
Acaa1a	0.240721	0.614	0.264	1.35823e-245	Columnar epithelium
Ugcg	0.561726	0.81	0.462	1.41218e-245	Columnar epithelium
Man2a1	0.306409	0.702	0.334	2.02405e-245	Columnar epithelium
Fasn	0.201607	0.553	0.224	4.47856e-243	Columnar epithelium
Mdp1	0.25802	0.618	0.272	4.83729e-243	Columnar epithelium
Pvr	0.240933	0.522	0.209	2.81427e-242	Columnar epithelium
Uqcrq	0.672669	0.811	0.592	2.90646e-242	Columnar epithelium
Glo1	0.24284	0.58	0.241	4.39743e-242	Columnar epithelium
Tmed7	0.379456	0.749	0.39	7.381e-242	Columnar epithelium
Akr1a1	0.557939	0.79	0.505	1.68038e-241	Columnar epithelium
Tmem41b	0.21437	0.585	0.249	2.09208e-241	Columnar epithelium
Morf4l2	0.466218	0.826	0.501	2.50263e-241	Columnar epithelium
Eif4ebp2	0.282987	0.653	0.3	4.77007e-241	Columnar epithelium
Cox4i1	0.497117	0.936	0.847	4.8731e-241	Columnar epithelium
Yrdc	0.210835	0.642	0.289	7.11671e-241	Columnar epithelium
Ahcyl1	0.256809	0.659	0.3	7.65913e-241	Columnar epithelium
Ginm1	0.2278	0.611	0.267	4.10998e-240	Columnar epithelium
Ufm1	0.401306	0.682	0.353	5.33788e-240	Columnar epithelium
Spcs3	0.273705	0.667	0.309	5.67659e-240	Columnar epithelium
Mrpl34	0.266403	0.578	0.251	6.53009e-240	Columnar epithelium
Ap3d1	0.202986	0.619	0.27	2.39356e-239	Columnar epithelium
Npc1	0.234317	0.477	0.187	4.02781e-239	Columnar epithelium
Ndufs7	0.403854	0.715	0.372	2.14298e-238	Columnar epithelium
BC005561	0.20449	0.583	0.245	5.93726e-238	Columnar epithelium
Cox5b	0.596308	0.833	0.63	1.10081e-237	Columnar epithelium
Pon2	0.325529	0.718	0.356	2.17866e-237	Columnar epithelium
Eif3l	0.448145	0.708	0.384	4.0426e-237	Columnar epithelium
Cox5a	0.574186	0.841	0.639	4.04667e-237	Columnar epithelium
Tfrc	0.288792	0.679	0.31	1.06351e-236	Columnar epithelium
Qdpr	0.204077	0.479	0.187	1.48092e-236	Columnar epithelium
Anxa1	0.218312	0.569	0.23	1.80899e-236	Columnar epithelium
Wdr1	0.458885	0.84	0.471	1.4513e-235	Columnar epithelium
Vdac2	0.545496	0.787	0.523	6.1999e-234	Columnar epithelium
Rock2	0.596883	0.85	0.501	1.61646e-233	Columnar epithelium
Mob4	0.302069	0.736	0.384	4.87132e-232	Columnar epithelium
Mapk6	0.310867	0.767	0.389	1.67355e-231	Columnar epithelium
Tomm40	0.213848	0.6	0.258	2.1534e-231	Columnar epithelium
Aldh2	0.259976	0.74	0.343	4.98987e-230	Columnar epithelium
Snd1	0.237334	0.651	0.296	1.85375e-229	Columnar epithelium
Krtcap2	0.610999	0.794	0.518	1.90596e-229	Columnar epithelium
Dennd1b	0.219652	0.658	0.299	3.48481e-229	Columnar epithelium
Cox7c	0.60406	0.915	0.807	1.09111e-228	Columnar epithelium
Tmem258	0.584516	0.747	0.467	1.1532e-228	Columnar epithelium
Stub1	0.260019	0.656	0.306	2.78592e-228	Columnar epithelium
Mrpl12	0.332598	0.695	0.337	3.15075e-228	Columnar epithelium
Tmco1	0.298309	0.663	0.323	3.40881e-228	Columnar epithelium
Fos	0.304325	0.896	0.581	5.38978e-228	Columnar epithelium
Gpx1	0.525665	0.807	0.515	1.79982e-227	Columnar epithelium
Mrpl52	0.552394	0.774	0.514	4.71816e-226	Columnar epithelium
Atp5o.1	0.536369	0.794	0.539	1.4944e-225	Columnar epithelium
Naa38	0.217235	0.546	0.234	2.16408e-224	Columnar epithelium
Prdx1	0.605271	0.863	0.661	4.25599e-224	Columnar epithelium
Qars	0.233448	0.653	0.301	1.00305e-223	Columnar epithelium
Glg1	0.344764	0.744	0.382	1.27061e-223	Columnar epithelium
Ndufv2	0.423605	0.715	0.384	1.62567e-223	Columnar epithelium
Ybx3	0.516558	0.783	0.471	4.12222e-222	Columnar epithelium
Smim11	0.256012	0.574	0.259	4.20562e-222	Columnar epithelium
Nus1	0.32444	0.706	0.355	4.53109e-222	Columnar epithelium
Uqcrc1	0.37719	0.742	0.394	5.21654e-222	Columnar epithelium
Samm50	0.272871	0.658	0.306	5.32213e-222	Columnar epithelium
Gtpbp2	0.250686	0.639	0.292	1.63196e-221	Columnar epithelium
Tmem14c	0.439998	0.715	0.394	2.39662e-220	Columnar epithelium
Srp72	0.394857	0.757	0.431	2.46247e-220	Columnar epithelium
Cox20	0.281347	0.623	0.286	5.08049e-220	Columnar epithelium
Srp19	0.400137	0.68	0.357	2.15803e-219	Columnar epithelium
Nfu1	0.208023	0.529	0.224	2.29327e-219	Columnar epithelium
H2afj	0.572608	0.841	0.595	6.15466e-219	Columnar epithelium
Ssfa2	0.226697	0.596	0.261	8.23537e-219	Columnar epithelium
Prdx2	0.521376	0.756	0.462	1.44076e-218	Columnar epithelium
Ap3s1	0.200585	0.59	0.265	2.00995e-218	Columnar epithelium
Ido1	0.991692	0.121	0.021	4.79842e-218	Columnar epithelium
Mrpl51	0.30012	0.645	0.308	6.79175e-218	Columnar epithelium
Tmem208	0.253553	0.629	0.292	2.30299e-217	Columnar epithelium
Btg2	0.582743	0.927	0.745	6.51737e-216	Columnar epithelium
Rer1	0.403814	0.739	0.419	1.16442e-215	Columnar epithelium
Krt36	0.262492	0.196	0.048	2.8009e-215	Columnar epithelium
Atp5f1	0.579413	0.824	0.622	3.44666e-215	Columnar epithelium
1110008F13Rik	0.367599	0.686	0.362	1.24757e-214	Columnar epithelium
Ddrgk1	0.363123	0.715	0.385	1.87735e-214	Columnar epithelium
Esyt2	0.369062	0.784	0.416	2.08279e-214	Columnar epithelium
Mrps34	0.202102	0.596	0.267	9.12904e-214	Columnar epithelium
Pfdn1	0.241355	0.603	0.277	1.9865e-213	Columnar epithelium
Fam173a	0.230418	0.629	0.291	2.89642e-213	Columnar epithelium
Sec13	0.270661	0.616	0.295	1.05161e-212	Columnar epithelium
Hist1h2bc	0.314585	0.569	0.253	3.28519e-212	Columnar epithelium
Abhd17b	0.262884	0.587	0.272	4.87465e-211	Columnar epithelium
Higd2a	0.40857	0.712	0.394	1.9245e-210	Columnar epithelium
Mrpl14	0.249018	0.608	0.283	1.67465e-209	Columnar epithelium
Gspt1	0.374809	0.767	0.425	2.24461e-209	Columnar epithelium
Ier2	0.536118	0.895	0.62	2.8119e-209	Columnar epithelium
Uqcrc2	0.407586	0.74	0.421	1.00038e-208	Columnar epithelium
Dnajc1	0.228857	0.705	0.35	1.16951e-208	Columnar epithelium
Slfn9	0.242731	0.242	0.07	1.25314e-208	Columnar epithelium
Rars	0.213979	0.61	0.278	1.90799e-208	Columnar epithelium
Ndufa10	0.361235	0.718	0.38	3.02711e-208	Columnar epithelium
Spcs1	0.422759	0.732	0.422	1.39435e-206	Columnar epithelium
Ywhaq	0.492593	0.77	0.5	1.99069e-206	Columnar epithelium
Nme1	0.496918	0.76	0.468	1.63544e-205	Columnar epithelium
Tram1	0.353732	0.743	0.413	1.84511e-204	Columnar epithelium
Actn4	0.365011	0.83	0.471	2.41396e-204	Columnar epithelium
Psmd3	0.213732	0.661	0.315	3.7669e-204	Columnar epithelium
Vars	0.267591	0.723	0.351	1.10997e-203	Columnar epithelium
Mrps36	0.213605	0.587	0.262	5.94215e-203	Columnar epithelium
Cd164	0.399168	0.814	0.563	1.73334e-202	Columnar epithelium
Arcn1	0.403465	0.826	0.514	6.43372e-202	Columnar epithelium
Bccip	0.200711	0.574	0.262	4.24795e-201	Columnar epithelium
Acp1	0.203203	0.608	0.28	1.81563e-200	Columnar epithelium
Nedd9	0.209058	0.654	0.31	9.60345e-199	Columnar epithelium
Cs	0.290661	0.739	0.386	9.00077e-198	Columnar epithelium
Ndufb3	0.37738	0.702	0.388	9.128e-198	Columnar epithelium
Mbnl2	0.440585	0.873	0.548	1.13719e-197	Columnar epithelium
Chmp5	0.249563	0.642	0.317	1.32348e-197	Columnar epithelium
Acbd3	0.336103	0.768	0.441	3.3842e-197	Columnar epithelium
Ndufv3	0.457316	0.728	0.424	1.43365e-196	Columnar epithelium
Alkbh5	0.264274	0.698	0.354	3.18968e-196	Columnar epithelium
Zzef1	0.211485	0.613	0.284	5.65917e-196	Columnar epithelium
Uba1	0.367749	0.749	0.425	1.70377e-195	Columnar epithelium
Aph1a	0.203138	0.621	0.285	5.63214e-195	Columnar epithelium
Smim7	0.23792	0.667	0.337	5.20025e-193	Columnar epithelium
Ndufb8	0.4087	0.73	0.421	2.88565e-192	Columnar epithelium
Arf5	0.477189	0.829	0.608	3.366e-192	Columnar epithelium
Atpif1	0.426611	0.794	0.513	6.74769e-191	Columnar epithelium
0610012G03Rik	0.215393	0.606	0.285	2.29068e-190	Columnar epithelium
Tsc22d2	0.425594	0.761	0.414	2.4006e-190	Columnar epithelium
Ier3ip1	0.354394	0.693	0.382	2.61863e-190	Columnar epithelium
Mdh2	0.435965	0.777	0.497	7.38437e-190	Columnar epithelium
Hsbp1	0.336187	0.661	0.357	7.7103e-190	Columnar epithelium
Ndufs3	0.276564	0.661	0.335	2.78035e-189	Columnar epithelium
Ndufb10	0.456427	0.754	0.484	4.77493e-189	Columnar epithelium
Ppp1r15b	0.362851	0.757	0.43	5.05254e-188	Columnar epithelium
Atp11b	0.430711	0.857	0.546	6.55107e-188	Columnar epithelium
Cenpx	0.206096	0.573	0.266	6.2585e-187	Columnar epithelium
Smdt1	0.507834	0.79	0.545	2.13612e-186	Columnar epithelium
Stx5a	0.211098	0.697	0.362	3.80492e-186	Columnar epithelium
Mxd4	0.251767	0.707	0.363	1.42649e-185	Columnar epithelium
Timm10b	0.223596	0.577	0.277	2.27038e-185	Columnar epithelium
Ndufa8	0.319307	0.677	0.357	3.43966e-185	Columnar epithelium
Lrp10	0.382666	0.781	0.449	5.27649e-185	Columnar epithelium
Dad1	0.489498	0.84	0.66	1.0202e-184	Columnar epithelium
Fryl	0.203954	0.756	0.385	3.26751e-184	Columnar epithelium
Atp5k	0.486473	0.785	0.531	7.67689e-184	Columnar epithelium
Atp5c1	0.525894	0.79	0.59	1.48288e-183	Columnar epithelium
Fam96a	0.22161	0.609	0.292	1.58037e-183	Columnar epithelium
Ndel1	0.282911	0.757	0.413	1.98696e-183	Columnar epithelium
Anxa7	0.242839	0.706	0.363	4.92719e-183	Columnar epithelium
Atp2a2	0.358063	0.799	0.459	7.03179e-183	Columnar epithelium
Rab18	0.206689	0.656	0.327	1.76387e-181	Columnar epithelium
Erp44	0.267442	0.694	0.377	6.57561e-181	Columnar epithelium
Mrpl57	0.274674	0.662	0.339	1.42012e-180	Columnar epithelium
Sdf2	0.224457	0.66	0.337	4.53239e-180	Columnar epithelium
Ndufb6	0.312521	0.676	0.357	5.67511e-180	Columnar epithelium
Pdcd4	0.323601	0.724	0.399	2.90337e-179	Columnar epithelium
Mknk2	0.35334	0.783	0.46	3.31112e-179	Columnar epithelium
2900097C17Rik	0.326816	0.722	0.393	5.89246e-179	Columnar epithelium
Atp5d	0.463669	0.865	0.69	1.28705e-178	Columnar epithelium
Ndufs8	0.300304	0.666	0.35	7.57446e-178	Columnar epithelium
2010107E04Rik	0.501292	0.796	0.584	9.85487e-178	Columnar epithelium
Tes	0.438189	0.809	0.471	1.30532e-177	Columnar epithelium
Ndufs4	0.308069	0.684	0.368	6.3688e-177	Columnar epithelium
Sri	0.418758	0.806	0.524	3.58258e-176	Columnar epithelium
Dnajb11	0.311979	0.714	0.396	2.37709e-175	Columnar epithelium
Hdgf	0.380899	0.758	0.445	1.39881e-173	Columnar epithelium
Ccdc34	0.242194	0.415	0.175	2.58656e-173	Columnar epithelium
Stk40	0.217489	0.61	0.302	3.55277e-173	Columnar epithelium
BC031181	0.288152	0.693	0.389	1.17207e-172	Columnar epithelium
Grpel1	0.253075	0.652	0.336	1.75001e-172	Columnar epithelium
Plgrkt	0.474125	0.674	0.393	5.6924e-172	Columnar epithelium
Actg1	0.671464	0.986	0.941	6.90493e-172	Columnar epithelium
Tecr	0.283291	0.706	0.382	1.34696e-171	Columnar epithelium
Etfa	0.213588	0.647	0.318	3.91883e-171	Columnar epithelium
Mrps21	0.285743	0.642	0.336	5.52579e-171	Columnar epithelium
Txn2	0.266735	0.681	0.356	4.86764e-170	Columnar epithelium
Immt	0.220575	0.695	0.356	6.56678e-170	Columnar epithelium
Atp5j2	0.46631	0.826	0.637	7.35047e-170	Columnar epithelium
Sec63	0.236975	0.734	0.404	1.07995e-168	Columnar epithelium
Rala	0.210056	0.633	0.321	1.9525e-168	Columnar epithelium
Pebp1	0.390098	0.771	0.479	3.2671e-168	Columnar epithelium
Wsb1	0.282803	0.836	0.489	2.18832e-166	Columnar epithelium
mt-Atp6	0.48931	0.999	0.997	4.24911e-166	Columnar epithelium
Tomm5	0.27384	0.676	0.362	8.09717e-166	Columnar epithelium
Tmed10	0.445941	0.835	0.628	3.12494e-164	Columnar epithelium
Ost4	0.510227	0.739	0.516	1.89382e-163	Columnar epithelium
Txnl1	0.330245	0.714	0.42	5.91547e-163	Columnar epithelium
Eif4g1	0.378764	0.844	0.545	1.87099e-162	Columnar epithelium
Msi2	0.244754	0.739	0.405	1.12542e-161	Columnar epithelium
Cuta	0.218357	0.626	0.319	5.1858e-161	Columnar epithelium
Ctbp1	0.251062	0.711	0.394	5.40972e-159	Columnar epithelium
2410015M20Rik	0.383049	0.733	0.455	1.00296e-158	Columnar epithelium
Nipa2	0.205987	0.693	0.36	1.8055e-158	Columnar epithelium
Ndufs5	0.317797	0.706	0.403	2.5027e-157	Columnar epithelium
Mrps14	0.321613	0.672	0.384	6.72017e-156	Columnar epithelium
Dph3	0.285456	0.69	0.408	3.6689e-155	Columnar epithelium
Ndufs2	0.295257	0.719	0.405	5.00132e-155	Columnar epithelium
Pycard	0.229178	0.722	0.396	2.32625e-153	Columnar epithelium
Ndufa7	0.440108	0.753	0.531	6.72952e-152	Columnar epithelium
Nars	0.288423	0.75	0.441	1.88518e-151	Columnar epithelium
Idh3b	0.204226	0.677	0.35	4.09798e-151	Columnar epithelium
Sdhb	0.226322	0.677	0.36	2.83291e-149	Columnar epithelium
Dctn3	0.29524	0.693	0.4	3.84504e-149	Columnar epithelium
Nxpe2	0.409002	0.209	0.068	1.04685e-148	Columnar epithelium
Uqcrfs1	0.365541	0.748	0.493	3.10592e-148	Columnar epithelium
Calr	0.498231	0.932	0.841	7.87156e-147	Columnar epithelium
Azin1	0.32992	0.815	0.515	2.53997e-145	Columnar epithelium
Ssu72	0.20829	0.624	0.332	1.16341e-144	Columnar epithelium
Vcp	0.414402	0.852	0.598	2.16241e-144	Columnar epithelium
Sra1	0.246892	0.679	0.382	2.88565e-144	Columnar epithelium
Map2k2	0.259726	0.728	0.409	6.89413e-144	Columnar epithelium
Eif3b	0.2148	0.741	0.412	3.2716e-141	Columnar epithelium
Scp2	0.34711	0.739	0.472	3.96997e-141	Columnar epithelium
Romo1	0.269633	0.67	0.383	7.33036e-141	Columnar epithelium
Bcap31	0.263261	0.736	0.439	1.43991e-140	Columnar epithelium
Ndufb4	0.257082	0.664	0.371	7.59576e-139	Columnar epithelium
Swi5	0.308578	0.711	0.421	8.83289e-139	Columnar epithelium
Sbds	0.212882	0.688	0.383	9.29711e-139	Columnar epithelium
Dnajb1	0.380825	0.81	0.531	1.99944e-138	Columnar epithelium
Tkt	0.314981	0.791	0.502	2.81684e-137	Columnar epithelium
Skp1a	0.200951	0.661	0.362	8.14454e-135	Columnar epithelium
Tax1bp1	0.360144	0.908	0.78	1.84088e-133	Columnar epithelium
Mpc2	0.296683	0.704	0.425	3.58434e-133	Columnar epithelium
1810037I17Rik	0.365464	0.749	0.512	1.68844e-131	Columnar epithelium
mt-Cytb	0.418702	0.998	0.991	1.26723e-130	Columnar epithelium
Sdha	0.218521	0.729	0.416	5.13341e-129	Columnar epithelium
Tagln2	0.352248	0.838	0.625	5.69351e-129	Columnar epithelium
mt-Co2	0.445811	0.998	0.995	3.7465e-127	Columnar epithelium
Lman2	0.287437	0.765	0.482	4.49133e-126	Columnar epithelium
Atf4	0.364201	0.911	0.78	9.80139e-126	Columnar epithelium
Hexb	0.220218	0.502	0.263	5.05642e-125	Columnar epithelium
mt-Co3	0.411292	1	0.996	1.94464e-124	Columnar epithelium
Csnk1a1	0.34294	0.924	0.745	9.14783e-124	Columnar epithelium
Uqcrh	0.476982	0.879	0.791	1.33791e-123	Columnar epithelium
Trip11	0.221534	0.783	0.476	4.2613e-122	Columnar epithelium
Bcl10	0.251671	0.759	0.485	7.80672e-122	Columnar epithelium
Vapa	0.277337	0.733	0.48	9.2644e-122	Columnar epithelium
Cab39	0.212757	0.768	0.455	1.30122e-121	Columnar epithelium
Cycs	0.343964	0.741	0.499	1.56234e-121	Columnar epithelium
Pdcd6ip	0.24444	0.793	0.498	2.86241e-121	Columnar epithelium
Spcs2	0.324454	0.794	0.549	5.4316e-121	Columnar epithelium
Tmem167	0.237323	0.705	0.428	9.83127e-121	Columnar epithelium
Timm13	0.294657	0.733	0.465	1.48847e-120	Columnar epithelium
Ndufa13	0.349889	0.831	0.613	2.23397e-120	Columnar epithelium
Hint1	0.376789	0.828	0.673	1.26922e-119	Columnar epithelium
Chmp2a	0.284585	0.738	0.468	2.5545e-119	Columnar epithelium
Sec11a	0.221901	0.715	0.444	2.45497e-118	Columnar epithelium
Metap2	0.221368	0.759	0.462	4.18655e-118	Columnar epithelium
Mpc1	0.284647	0.72	0.469	5.49391e-118	Columnar epithelium
Cox14	0.223974	0.675	0.397	2.59201e-117	Columnar epithelium
mt-Nd4	0.490495	0.995	0.988	2.66663e-116	Columnar epithelium
Cops9	0.222663	0.668	0.391	2.06143e-115	Columnar epithelium
Ccnd2	0.230066	0.757	0.464	1.73954e-112	Columnar epithelium
Abracl	0.296105	0.755	0.523	8.6908e-111	Columnar epithelium
Ifrd1	0.534925	0.905	0.739	2.24542e-110	Columnar epithelium
Psmb5	0.251557	0.7	0.422	3.71478e-110	Columnar epithelium
Rheb	0.211739	0.736	0.454	6.01101e-110	Columnar epithelium
Gng5	0.411554	0.803	0.693	1.20623e-109	Columnar epithelium
Cbx3	0.219993	0.698	0.414	1.41889e-109	Columnar epithelium
Ndufa11	0.24646	0.699	0.43	2.92343e-108	Columnar epithelium
mt-Atp8	0.513501	0.953	0.75	1.48601e-107	Columnar epithelium
Sar1a	0.209581	0.782	0.511	4.68487e-106	Columnar epithelium
Ndufb11	0.327942	0.774	0.566	1.06088e-105	Columnar epithelium
Esd	0.225281	0.706	0.445	1.89605e-105	Columnar epithelium
Rnf10	0.213425	0.788	0.495	4.10562e-104	Columnar epithelium
Psmb2	0.236689	0.672	0.412	1.17715e-102	Columnar epithelium
mt-Nd3	0.455287	0.975	0.916	7.64091e-100	Columnar epithelium
Atp5e	0.422195	0.859	0.78	8.64347e-100	Columnar epithelium
Lrg1	0.22323	0.134	0.042	1.75068e-99	Columnar epithelium
Dynll1	0.284548	0.817	0.627	2.43312e-98	Columnar epithelium
Pdap1	0.205364	0.695	0.43	6.3875e-98	Columnar epithelium
Ndufa1	0.283103	0.753	0.497	9.46613e-98	Columnar epithelium
Ptms	0.204685	0.772	0.493	2.99737e-96	Columnar epithelium
mt-Nd4l	0.58003	0.967	0.79	1.03002e-93	Columnar epithelium
Slc25a3	0.230589	0.942	0.849	1.11231e-93	Columnar epithelium
S100a11	0.286626	0.816	0.613	3.37119e-92	Columnar epithelium
Ndufa6	0.27851	0.797	0.602	4.59596e-92	Columnar epithelium
Ezr	0.236807	0.891	0.692	3.4308e-91	Columnar epithelium
Tomm7	0.321883	0.768	0.591	1.09876e-90	Columnar epithelium
Atp5g2	0.361936	0.824	0.705	9.87447e-89	Columnar epithelium
Ankrd17	0.22107	0.834	0.561	1.50386e-88	Columnar epithelium
Psma4	0.218867	0.707	0.447	3.81186e-88	Columnar epithelium
Calm3	0.207906	0.749	0.47	1.4455e-87	Columnar epithelium
Pgls	0.20425	0.727	0.468	4.02045e-87	Columnar epithelium
Rpl36al	0.329069	0.821	0.68	2.14474e-85	Columnar epithelium
Eif3i	0.272182	0.741	0.537	1.48927e-83	Columnar epithelium
Serf2	0.355988	0.884	0.804	1.85144e-83	Columnar epithelium
Clta	0.24884	0.785	0.598	1.6175e-80	Columnar epithelium
Rpl22l1	0.318647	0.889	0.794	4.33059e-77	Columnar epithelium
Usmg5	0.247613	0.732	0.538	2.92888e-76	Columnar epithelium
mt-Nd1	0.411865	0.994	0.985	5.50692e-73	Columnar epithelium
Atp5h	0.274832	0.855	0.748	2.14436e-71	Columnar epithelium
Rtraf	0.20028	0.721	0.512	3.4464e-61	Columnar epithelium
Atp5l	0.245667	0.845	0.748	1.23092e-58	Columnar epithelium
mt-Nd5	0.379902	0.983	0.933	2.02758e-52	Columnar epithelium
Hspa5	0.212737	0.97	0.921	2.11405e-52	Columnar epithelium
Meg3	1.60152	0.14	0.064	6.53026e-49	Columnar epithelium
Iigp1	0.471652	0.24	0.14	7.18991e-41	Columnar epithelium
Actb	0.229652	0.992	0.971	1.93693e-38	Columnar epithelium
mt-Nd2	0.236053	0.993	0.983	2.76657e-09	Columnar epithelium
Reg3g	0.365362	0.275	0.219	0.000319751	Columnar epithelium

## Sheet: Endothelial
gene	avg_log2FC	pct.1	pct.2	p_val_adj	cluster
Fabp4	5.04767	0.88	0.013	0	Endothelial cell
Plvap	4.7222	0.873	0.012	0	Endothelial cell
Flt1	4.48551	0.87	0.012	0	Endothelial cell
Igfbp7	4.31638	0.917	0.082	0	Endothelial cell
Ly6c1	3.96796	0.876	0.057	0	Endothelial cell
Hspb1	3.72448	0.894	0.106	0	Endothelial cell
Ptprb	3.64609	0.852	0.006	0	Endothelial cell
Tm4sf1	3.62248	0.862	0.04	0	Endothelial cell
Cxcl12	3.61327	0.787	0.056	0	Endothelial cell
Podxl	3.58233	0.834	0.007	0	Endothelial cell
Kdr	3.53157	0.8	0.006	0	Endothelial cell
Pecam1	3.38879	0.874	0.147	0	Endothelial cell
Sparcl1	3.26637	0.834	0.053	0	Endothelial cell
Plpp3	3.19083	0.838	0.09	0	Endothelial cell
Timp3	3.18999	0.87	0.112	0	Endothelial cell
Egfl7	3.1158	0.822	0.014	0	Endothelial cell
Epas1	3.07226	0.867	0.162	0	Endothelial cell
Adgrf5	3.06851	0.838	0.006	0	Endothelial cell
Nrp1	3.04282	0.773	0.098	0	Endothelial cell
Slco2a1	3.02822	0.722	0.042	0	Endothelial cell
Cav1	2.95193	0.85	0.041	0	Endothelial cell
Ifitm3	2.94115	0.931	0.324	0	Endothelial cell
Cdh5	2.933	0.832	0.005	0	Endothelial cell
Slc9a3r2	2.91372	0.794	0.053	0	Endothelial cell
Cavin2	2.89362	0.815	0.03	0	Endothelial cell
Col4a1	2.87976	0.81	0.069	0	Endothelial cell
Cyyr1	2.87702	0.787	0.004	0	Endothelial cell
Sptbn1	2.80397	0.899	0.542	0	Endothelial cell
Nfib	2.76095	0.857	0.201	0	Endothelial cell
Mmrn2	2.70621	0.816	0.004	0	Endothelial cell
Col4a2	2.70338	0.77	0.062	0	Endothelial cell
Ehd4	2.68534	0.8	0.266	0	Endothelial cell
Slfn5	2.68039	0.785	0.068	0	Endothelial cell
Mgll	2.67559	0.767	0.066	0	Endothelial cell
Eng	2.67208	0.805	0.042	0	Endothelial cell
Ier3	2.61343	0.858	0.257	0	Endothelial cell
Esam	2.59474	0.791	0.018	0	Endothelial cell
Cd200	2.58385	0.809	0.103	0	Endothelial cell
Igfbp3	2.58145	0.614	0.023	0	Endothelial cell
Cd36	2.58068	0.709	0.035	0	Endothelial cell
Emcn	2.57714	0.768	0.003	0	Endothelial cell
Adamts1	2.54515	0.674	0.058	0	Endothelial cell
Apold1	2.5451	0.69	0.015	0	Endothelial cell
Egr1	2.54069	0.919	0.474	0	Endothelial cell
Cavin1	2.47724	0.833	0.072	0	Endothelial cell
Id3	2.46095	0.878	0.269	0	Endothelial cell
Iigp1	2.40005	0.678	0.121	0	Endothelial cell
Fos	2.3982	0.928	0.579	0	Endothelial cell
Thbd	2.37788	0.744	0.053	0	Endothelial cell
Adgrl4	2.34409	0.723	0.003	0	Endothelial cell
Sparc	2.34382	0.856	0.077	0	Endothelial cell
Hspg2	2.34255	0.753	0.094	0	Endothelial cell
Gng11	2.31468	0.786	0.119	0	Endothelial cell
Gadd45g	2.29448	0.778	0.277	0	Endothelial cell
Klf2	2.27958	0.893	0.448	0	Endothelial cell
Itga1	2.27642	0.762	0.118	0	Endothelial cell
Col15a1	2.26698	0.675	0.038	0	Endothelial cell
Bcr	2.2666	0.684	0.118	0	Endothelial cell
Hes1	2.26231	0.881	0.332	0	Endothelial cell
Id1	2.24902	0.793	0.197	0	Endothelial cell
Cyr61	2.23864	0.729	0.202	0	Endothelial cell
Cd93	2.19569	0.753	0.081	0	Endothelial cell
Bmpr2	2.17997	0.768	0.173	0	Endothelial cell
App	2.16949	0.85	0.302	0	Endothelial cell
Tinagl1	2.16623	0.752	0.105	0	Endothelial cell
Ramp2	2.16604	0.736	0.027	0	Endothelial cell
Rdx	2.16103	0.796	0.319	0	Endothelial cell
Cd34	2.14682	0.766	0.041	0	Endothelial cell
Ly6a	2.1406	0.891	0.493	0	Endothelial cell
Pltp	2.13654	0.735	0.089	0	Endothelial cell
Ace	2.12494	0.69	0.024	0	Endothelial cell
Clu	2.1225	0.629	0.028	0	Endothelial cell
Arhgap29	2.11924	0.717	0.062	0	Endothelial cell
Crip2	2.10939	0.771	0.089	0	Endothelial cell
Sgk1	2.10293	0.769	0.25	0	Endothelial cell
Kitl	2.10208	0.736	0.154	0	Endothelial cell
Dlc1	2.10054	0.711	0.048	0	Endothelial cell
Rbp7	2.0648	0.515	0.017	0	Endothelial cell
Rflnb	2.06308	0.678	0.141	0	Endothelial cell
Plcb1	2.03446	0.672	0.035	0	Endothelial cell
Ier5l	2.0344	0.737	0.162	0	Endothelial cell
Crim1	2.03244	0.734	0.145	0	Endothelial cell
Slc43a3	2.02361	0.713	0.077	0	Endothelial cell
Clic5	2.02064	0.689	0.081	0	Endothelial cell
Pcdh17	2.01949	0.695	0.055	0	Endothelial cell
Ltbp4	2.01375	0.817	0.073	0	Endothelial cell
Calcrl	1.98163	0.709	0.08	0	Endothelial cell
Bcam	1.97647	0.693	0.018	0	Endothelial cell
Rasip1	1.95499	0.711	0.024	0	Endothelial cell
Prex2	1.95494	0.689	0.018	0	Endothelial cell
C130074G19Rik	1.95073	0.686	0.045	0	Endothelial cell
Klf4	1.9438	0.877	0.452	0	Endothelial cell
Clic4	1.93813	0.863	0.438	0	Endothelial cell
Aplp2	1.93379	0.857	0.495	0	Endothelial cell
Tie1	1.93009	0.712	0.003	0	Endothelial cell
Cd81	1.90857	0.842	0.358	0	Endothelial cell
Fgd5	1.89903	0.699	0.007	0	Endothelial cell
Acvrl1	1.89554	0.721	0.075	0	Endothelial cell
Jam2	1.8921	0.68	0.02	0	Endothelial cell
Itm2b	1.87881	0.937	0.742	0	Endothelial cell
Ptprg	1.85439	0.682	0.088	0	Endothelial cell
Ncoa7	1.85068	0.685	0.207	0	Endothelial cell
Sox18	1.84413	0.622	0.002	0	Endothelial cell
Esm1	1.83778	0.387	0.037	0	Endothelial cell
Sox17	1.82411	0.603	0.003	0	Endothelial cell
Selp	1.81874	0.114	0.005	0	Endothelial cell
Pcp4l1	1.81728	0.674	0.013	0	Endothelial cell
Cst3	1.79563	0.928	0.559	0	Endothelial cell
Ifitm2	1.78499	0.895	0.361	0	Endothelial cell
Ece1	1.78255	0.776	0.264	0	Endothelial cell
Scarb1	1.77824	0.635	0.074	0	Endothelial cell
Tcf4	1.77417	0.833	0.404	0	Endothelial cell
Tgfbr2	1.76666	0.785	0.376	0	Endothelial cell
Col13a1	1.76244	0.542	0.003	0	Endothelial cell
Tsc22d1	1.75002	0.803	0.289	0	Endothelial cell
Ppp1r15a	1.72006	0.898	0.647	0	Endothelial cell
Rgcc	1.72003	0.656	0.18	0	Endothelial cell
Rgs5	1.71933	0.21	0.017	0	Endothelial cell
Plk2	1.71912	0.762	0.26	0	Endothelial cell
Lifr	1.70887	0.626	0.04	0	Endothelial cell
Hspa1a	1.70711	0.921	0.518	0	Endothelial cell
Cav2	1.70535	0.677	0.045	0	Endothelial cell
Clec14a	1.69909	0.617	0.026	0	Endothelial cell
Cd300lg	1.69718	0.565	0.004	0	Endothelial cell
Rbpms	1.69007	0.731	0.144	0	Endothelial cell
Myct1	1.68778	0.655	0.002	0	Endothelial cell
Arhgap31	1.68191	0.783	0.266	0	Endothelial cell
Nkx2-3	1.68057	0.607	0.044	0	Endothelial cell
Wwtr1	1.67934	0.703	0.059	0	Endothelial cell
Aqp1	1.66972	0.268	0.062	0	Endothelial cell
Tcim	1.66498	0.682	0.212	0	Endothelial cell
Sertad1	1.65288	0.734	0.319	0	Endothelial cell
Kctd12b	1.6519	0.534	0.016	0	Endothelial cell
Il6st	1.64988	0.739	0.254	0	Endothelial cell
Ehd2	1.63629	0.679	0.051	0	Endothelial cell
Snrk	1.63408	0.699	0.189	0	Endothelial cell
Osmr	1.63382	0.655	0.041	0	Endothelial cell
Klf7	1.62915	0.753	0.298	0	Endothelial cell
Tek	1.62437	0.63	0.014	0	Endothelial cell
Ecscr	1.62306	0.651	0.06	0	Endothelial cell
Arhgef12	1.61933	0.724	0.233	0	Endothelial cell
Socs3	1.61224	0.786	0.386	0	Endothelial cell
Fbln2	1.60466	0.602	0.039	0	Endothelial cell
Lrrc8c	1.60396	0.696	0.201	0	Endothelial cell
Txnip	1.59546	0.852	0.508	0	Endothelial cell
Ier2	1.59372	0.892	0.62	0	Endothelial cell
Rgs16	1.5911	0.508	0.044	0	Endothelial cell
Adam15	1.59045	0.671	0.142	0	Endothelial cell
Syne1	1.58531	0.631	0.13	0	Endothelial cell
Serpinh1	1.57123	0.746	0.066	0	Endothelial cell
Cebpd	1.55183	0.668	0.192	0	Endothelial cell
Apbb2	1.54774	0.643	0.074	0	Endothelial cell
Adgrg1	1.53602	0.646	0.083	0	Endothelial cell
Rnd1	1.53307	0.505	0.029	0	Endothelial cell
Vwa1	1.53214	0.573	0.017	0	Endothelial cell
Elk3	1.52226	0.676	0.11	0	Endothelial cell
Fosb	1.52036	0.868	0.572	0	Endothelial cell
Pdgfb	1.51232	0.594	0.025	0	Endothelial cell
Tns1	1.50836	0.656	0.061	0	Endothelial cell
Adamts4	1.50254	0.421	0.035	0	Endothelial cell
Gas6	1.49998	0.731	0.212	0	Endothelial cell
Ctla2a	1.49221	0.689	0.152	0	Endothelial cell
Jun	1.49164	0.934	0.717	0	Endothelial cell
Arhgef15	1.48582	0.615	0.003	0	Endothelial cell
Wwc2	1.48355	0.627	0.108	0	Endothelial cell
Plscr2	1.48204	0.54	0.012	0	Endothelial cell
Cavin3	1.47963	0.661	0.06	0	Endothelial cell
Luzp1	1.47761	0.712	0.258	0	Endothelial cell
Mcam	1.47667	0.602	0.021	0	Endothelial cell
Plxnd1	1.47141	0.634	0.063	0	Endothelial cell
Uaca	1.46942	0.61	0.134	0	Endothelial cell
Palmd	1.46789	0.582	0.01	0	Endothelial cell
4931406P16Rik	1.46687	0.685	0.17	0	Endothelial cell
Fermt2	1.4633	0.661	0.053	0	Endothelial cell
Plpp1	1.46198	0.58	0.07	0	Endothelial cell
Nes	1.45504	0.547	0.02	0	Endothelial cell
Robo4	1.45502	0.6	0.002	0	Endothelial cell
S100a13	1.43961	0.796	0.418	0	Endothelial cell
Heg1	1.43425	0.717	0.221	0	Endothelial cell
Entpd1	1.43337	0.656	0.13	0	Endothelial cell
Oaz2	1.42834	0.616	0.144	0	Endothelial cell
Hexim1	1.4262	0.716	0.389	0	Endothelial cell
Dusp1	1.42386	0.874	0.52	0	Endothelial cell
Hip1	1.42282	0.616	0.059	0	Endothelial cell
Actn4	1.41974	0.82	0.471	0	Endothelial cell
Adamts9	1.41297	0.429	0.012	0	Endothelial cell
Tjp1	1.40525	0.638	0.15	0	Endothelial cell
Itga6	1.40495	0.736	0.267	0	Endothelial cell
9930111J21Rik2	1.40443	0.668	0.225	0	Endothelial cell
Zfp36	1.40442	0.898	0.694	0	Endothelial cell
Rhoj	1.39415	0.611	0.055	0	Endothelial cell
Sorbs2	1.39406	0.616	0.105	0	Endothelial cell
Cyb5r3	1.39395	0.706	0.304	0	Endothelial cell
Irf1	1.38671	0.79	0.497	0	Endothelial cell
Syne2	1.38489	0.641	0.225	0	Endothelial cell
Mfge8	1.38254	0.645	0.134	0	Endothelial cell
Tmem88	1.38249	0.614	0.064	0	Endothelial cell
Nedd4	1.37934	0.796	0.282	0	Endothelial cell
Gja1	1.37296	0.514	0.041	0	Endothelial cell
Exoc3l2	1.3697	0.549	0.002	0	Endothelial cell
Rras	1.3693	0.656	0.145	0	Endothelial cell
Hspa1b	1.36413	0.891	0.504	0	Endothelial cell
Gnas	1.35598	0.951	0.841	0	Endothelial cell
Gnai2	1.35591	0.872	0.666	0	Endothelial cell
Arl4d	1.34739	0.521	0.046	0	Endothelial cell
Pls3	1.34029	0.577	0.067	0	Endothelial cell
Igfbp4	1.32903	0.602	0.086	0	Endothelial cell
Ushbp1	1.31793	0.564	0.004	0	Endothelial cell
Sox7	1.31725	0.495	0.003	0	Endothelial cell
Vim	1.31588	0.887	0.472	0	Endothelial cell
Dll4	1.3154	0.504	0.029	0	Endothelial cell
Rtl8a	1.31315	0.559	0.039	0	Endothelial cell
Pkp4	1.3126	0.623	0.164	0	Endothelial cell
Grrp1	1.3116	0.535	0.002	0	Endothelial cell
Atf3	1.30763	0.746	0.398	0	Endothelial cell
Notch1	1.30597	0.672	0.22	0	Endothelial cell
Ahnak	1.30431	0.896	0.617	0	Endothelial cell
Cpd	1.30408	0.722	0.28	0	Endothelial cell
Bst2	1.29489	0.731	0.355	0	Endothelial cell
Utrn	1.29468	0.765	0.429	0	Endothelial cell
Snai1	1.29378	0.518	0.038	0	Endothelial cell
Shank3	1.29306	0.567	0.003	0	Endothelial cell
Vwf	1.29117	0.312	0.013	0	Endothelial cell
Ctnnb1	1.28995	0.809	0.532	0	Endothelial cell
Gadd45b	1.2897	0.867	0.546	0	Endothelial cell
Emp1	1.28722	0.63	0.282	0	Endothelial cell
Jcad	1.28721	0.556	0.019	0	Endothelial cell
Rsad2	1.28652	0.513	0.06	0	Endothelial cell
Gm13889	1.28637	0.418	0.035	0	Endothelial cell
Lamb1	1.28599	0.579	0.057	0	Endothelial cell
Nav1	1.27655	0.603	0.089	0	Endothelial cell
Prss23	1.27412	0.523	0.05	0	Endothelial cell
Ppp1r2	1.27281	0.755	0.441	0	Endothelial cell
Ndrg1	1.26998	0.723	0.247	0	Endothelial cell
Rasa4	1.26561	0.568	0.132	0	Endothelial cell
Vamp5	1.26487	0.54	0.043	0	Endothelial cell
Calm1	1.26322	0.943	0.834	0	Endothelial cell
Tshz2	1.26274	0.576	0.123	0	Endothelial cell
Ppp1r10	1.25421	0.669	0.397	0	Endothelial cell
Glul	1.25346	0.697	0.341	0	Endothelial cell
Isg15	1.25267	0.675	0.233	0	Endothelial cell
Arhgef7	1.2488	0.557	0.129	0	Endothelial cell
Ctnna1	1.24639	0.742	0.345	0	Endothelial cell
Lmna	1.22238	0.82	0.484	0	Endothelial cell
Fzd4	1.21743	0.547	0.04	0	Endothelial cell
She	1.2171	0.54	0.009	0	Endothelial cell
Thrsp	1.21229	0.483	0.001	0	Endothelial cell
Efnb2	1.21066	0.598	0.153	0	Endothelial cell
Fmo2	1.20648	0.503	0.05	0	Endothelial cell
Mcf2l	1.20561	0.523	0.071	0	Endothelial cell
Spry4	1.20555	0.502	0.042	0	Endothelial cell
Clec1a	1.20461	0.502	0.003	0	Endothelial cell
Dusp3	1.20244	0.607	0.172	0	Endothelial cell
Sema3f	1.19628	0.538	0.024	0	Endothelial cell
Adcy4	1.19575	0.54	0.005	0	Endothelial cell
Jam3	1.19562	0.487	0.026	0	Endothelial cell
Bnip2	1.19555	0.649	0.227	0	Endothelial cell
Cd151	1.19315	0.596	0.147	0	Endothelial cell
Gata2	1.19162	0.52	0.003	0	Endothelial cell
Synpo	1.17908	0.55	0.055	0	Endothelial cell
Slc30a1	1.17841	0.534	0.114	0	Endothelial cell
Sema7a	1.17345	0.522	0.097	0	Endothelial cell
Junb	1.17163	0.961	0.876	0	Endothelial cell
Midn	1.16987	0.661	0.303	0	Endothelial cell
Sntb2	1.16821	0.619	0.167	0	Endothelial cell
Efna1	1.16798	0.552	0.1	0	Endothelial cell
Ddah2	1.1665	0.544	0.061	0	Endothelial cell
Selenop	1.16561	0.699	0.22	0	Endothelial cell
Lepr	1.16349	0.478	0.025	0	Endothelial cell
Arap3	1.1598	0.536	0.01	0	Endothelial cell
Spns2	1.15892	0.542	0.019	0	Endothelial cell
Rasgrp3	1.15809	0.591	0.099	0	Endothelial cell
Cdkn1a	1.15488	0.696	0.365	0	Endothelial cell
Dab2ip	1.1536	0.597	0.174	0	Endothelial cell
Sbno2	1.14804	0.703	0.463	0	Endothelial cell
Clca3a1	1.14363	0.378	0.024	0	Endothelial cell
BC028528	1.13972	0.532	0.067	0	Endothelial cell
Stmn2	1.13007	0.365	0.01	0	Endothelial cell
Reep3	1.12696	0.659	0.307	0	Endothelial cell
Pim3	1.12455	0.686	0.335	0	Endothelial cell
Afdn	1.12213	0.638	0.214	0	Endothelial cell
Cd24a	1.12091	0.712	0.363	0	Endothelial cell
Gja4	1.11717	0.386	0.007	0	Endothelial cell
Itgb1	1.11659	0.776	0.416	0	Endothelial cell
Sptan1	1.11648	0.759	0.509	0	Endothelial cell
Trim47	1.11565	0.515	0.03	0	Endothelial cell
8430408G22Rik	1.11472	0.376	0.026	0	Endothelial cell
Dock9	1.11361	0.561	0.1	0	Endothelial cell
Rai14	1.1135	0.543	0.09	0	Endothelial cell
Abcg2	1.11334	0.517	0.083	0	Endothelial cell
Ubc	1.10763	0.958	0.904	0	Endothelial cell
Yes1	1.10454	0.547	0.172	0	Endothelial cell
Tpm4	1.10343	0.785	0.526	0	Endothelial cell
Parvb	1.10296	0.539	0.018	0	Endothelial cell
Rapgef5	1.10082	0.507	0.108	0	Endothelial cell
Dusp6	1.10044	0.512	0.175	0	Endothelial cell
Pde12	1.09963	0.529	0.181	0	Endothelial cell
Cldn5	1.09912	0.146	0.001	0	Endothelial cell
Brd2	1.09884	0.813	0.636	0	Endothelial cell
Unc45b	1.09836	0.505	0.002	0	Endothelial cell
Mast4	1.09557	0.696	0.376	0	Endothelial cell
Tnfsf10	1.09407	0.509	0.095	0	Endothelial cell
Zbtb20	1.09344	0.729	0.334	0	Endothelial cell
Gpx1	1.09063	0.814	0.515	0	Endothelial cell
Tcf15	1.08849	0.444	0.002	0	Endothelial cell
Cmtm8	1.08567	0.467	0.035	0	Endothelial cell
Rapgef3	1.08068	0.499	0.047	0	Endothelial cell
Hdac7	1.07939	0.608	0.153	0	Endothelial cell
Zfp503	1.07155	0.496	0.058	0	Endothelial cell
Laptm4a	1.07134	0.774	0.469	0	Endothelial cell
Amotl1	1.07031	0.527	0.067	0	Endothelial cell
Icam2	1.06793	0.528	0.072	0	Endothelial cell
Tspan12	1.06634	0.518	0.091	0	Endothelial cell
Ptprr	1.06564	0.449	0.022	0	Endothelial cell
Lims2	1.06458	0.491	0.013	0	Endothelial cell
Dynll1	1.06419	0.853	0.626	0	Endothelial cell
Tmem204	1.06176	0.478	0.017	0	Endothelial cell
Ldb2	1.06011	0.482	0.009	0	Endothelial cell
Ly6e	1.05992	0.94	0.812	0	Endothelial cell
Plxna2	1.05967	0.506	0.078	0	Endothelial cell
Spop	1.05876	0.714	0.423	0	Endothelial cell
Ccnd1	1.05766	0.569	0.19	0	Endothelial cell
Tmem252	1.05392	0.289	0.049	0	Endothelial cell
Lama4	1.05191	0.526	0.054	0	Endothelial cell
Sncg	1.05189	0.412	0.003	0	Endothelial cell
Dysf	1.05158	0.475	0.005	0	Endothelial cell
Fez2	1.04889	0.532	0.095	0	Endothelial cell
Tspan7	1.04631	0.488	0.101	0	Endothelial cell
Dst	1.04534	0.62	0.256	0	Endothelial cell
Dock1	1.04525	0.544	0.139	0	Endothelial cell
Klf9	1.04274	0.63	0.238	0	Endothelial cell
Ripor1	1.04199	0.538	0.069	0	Endothelial cell
Ssu2	1.03829	0.416	0.001	0	Endothelial cell
Galnt15	1.03792	0.478	0.012	0	Endothelial cell
Pitpnc1	1.03658	0.556	0.129	0	Endothelial cell
Gbp7	1.03606	0.584	0.206	0	Endothelial cell
Tns2	1.03521	0.523	0.052	0	Endothelial cell
Cnn3	1.0351	0.603	0.17	0	Endothelial cell
Mkl2	1.03012	0.537	0.109	0	Endothelial cell
Bcar1	1.0295	0.52	0.128	0	Endothelial cell
Sema3g	1.02259	0.282	0.001	0	Endothelial cell
Tmem176a	1.02188	0.74	0.309	0	Endothelial cell
Fabp5	1.02037	0.515	0.153	0	Endothelial cell
Tanc1	1.02008	0.53	0.117	0	Endothelial cell
Btnl9	1.01828	0.29	0.002	0	Endothelial cell
Qk	1.01642	0.706	0.331	0	Endothelial cell
Ralb	1.01634	0.581	0.189	0	Endothelial cell
Sema4c	1.01484	0.466	0.046	0	Endothelial cell
Rasal2	1.01354	0.482	0.047	0	Endothelial cell
Hecw2	1.01248	0.437	0.004	0	Endothelial cell
Irgm1	1.009	0.517	0.191	0	Endothelial cell
Syt15	1.00617	0.412	0.001	0	Endothelial cell
Gngt2	1.00285	0.609	0.195	0	Endothelial cell
Lamb2	1.00127	0.505	0.06	0	Endothelial cell
Msn	1.00074	0.843	0.602	0	Endothelial cell
Scn1b	1.00046	0.494	0.041	0	Endothelial cell
Mef2a	0.996048	0.699	0.392	0	Endothelial cell
Rbms1	0.995734	0.706	0.374	0	Endothelial cell
Afap1l1	0.99047	0.476	0.035	0	Endothelial cell
F11r	0.985669	0.657	0.23	0	Endothelial cell
Anxa3	0.985346	0.579	0.164	0	Endothelial cell
Ifi203	0.985187	0.664	0.264	0	Endothelial cell
Tubb4b	0.983134	0.758	0.478	0	Endothelial cell
Timeless	0.982079	0.481	0.061	0	Endothelial cell
Plec	0.981531	0.7	0.371	0	Endothelial cell
Stox2	0.981188	0.477	0.061	0	Endothelial cell
Phactr2	0.981126	0.532	0.125	0	Endothelial cell
Slc39a1	0.98008	0.554	0.218	0	Endothelial cell
Topors	0.979898	0.583	0.303	0	Endothelial cell
Tob1	0.978879	0.674	0.367	0	Endothelial cell
Cbfa2t3	0.978368	0.534	0.11	0	Endothelial cell
Map4	0.976631	0.631	0.285	0	Endothelial cell
Ppfibp1	0.97613	0.535	0.16	0	Endothelial cell
Filip1	0.973932	0.448	0.026	0	Endothelial cell
Chst15	0.971404	0.5	0.083	0	Endothelial cell
Kank3	0.971313	0.462	0.01	0	Endothelial cell
Socs2	0.967969	0.554	0.185	0	Endothelial cell
Egr3	0.965926	0.515	0.118	0	Endothelial cell
Nfe2l1	0.96475	0.712	0.427	0	Endothelial cell
Ddx3x	0.964647	0.859	0.734	0	Endothelial cell
Dnajb1	0.962835	0.777	0.533	0	Endothelial cell
Tmem176b	0.962485	0.748	0.315	0	Endothelial cell
Bag3	0.96177	0.551	0.224	0	Endothelial cell
Smco4	0.96142	0.529	0.186	0	Endothelial cell
Eid1	0.957613	0.596	0.243	0	Endothelial cell
Prkch	0.957542	0.628	0.173	0	Endothelial cell
Fam13c	0.956008	0.412	0.006	0	Endothelial cell
Mprip	0.955671	0.66	0.329	0	Endothelial cell
Wars	0.954327	0.547	0.232	0	Endothelial cell
Ifit1	0.95401	0.265	0.043	0	Endothelial cell
Ppic	0.950743	0.508	0.053	0	Endothelial cell
Ptprm	0.950025	0.473	0.032	0	Endothelial cell
Ptms	0.947244	0.815	0.491	0	Endothelial cell
Bvht	0.945029	0.465	0.039	0	Endothelial cell
Sema6a	0.944859	0.49	0.081	0	Endothelial cell
Pea15a	0.943511	0.564	0.155	0	Endothelial cell
Anp32a	0.942862	0.729	0.481	0	Endothelial cell
Rassf9	0.940999	0.423	0.018	0	Endothelial cell
Adgrl2	0.940272	0.504	0.15	0	Endothelial cell
Ptk2	0.9379	0.524	0.131	0	Endothelial cell
Rgl1	0.933532	0.512	0.071	0	Endothelial cell
Stc1	0.933318	0.34	0.002	0	Endothelial cell
Tspan9	0.93322	0.48	0.034	0	Endothelial cell
Emp2	0.933132	0.463	0.144	0	Endothelial cell
Nfic	0.930865	0.549	0.171	0	Endothelial cell
Dock6	0.930291	0.491	0.055	0	Endothelial cell
Lama3	0.926778	0.414	0.011	0	Endothelial cell
Mcc	0.926553	0.471	0.104	0	Endothelial cell
Atp2b4	0.923515	0.626	0.206	0	Endothelial cell
Crybg3	0.922945	0.497	0.129	0	Endothelial cell
Cd9	0.922201	0.764	0.423	0	Endothelial cell
Ybx1	0.921203	0.91	0.804	0	Endothelial cell
Mapk3	0.920596	0.647	0.293	0	Endothelial cell
Vat1	0.919218	0.542	0.155	0	Endothelial cell
Clstn1	0.918776	0.539	0.187	0	Endothelial cell
Cracr2b	0.9157	0.485	0.074	0	Endothelial cell
Rgs3	0.912969	0.498	0.107	0	Endothelial cell
Atox1	0.910961	0.767	0.462	0	Endothelial cell
Mecom	0.909613	0.484	0.154	0	Endothelial cell
Ets2	0.90799	0.721	0.425	0	Endothelial cell
Lrg1	0.906451	0.236	0.037	0	Endothelial cell
Jag2	0.905123	0.435	0.018	0	Endothelial cell
Myo10	0.903617	0.487	0.185	0	Endothelial cell
Ackr1	0.902632	0.107	0.009	0	Endothelial cell
Nos3	0.901967	0.437	0.007	0	Endothelial cell
Dab2	0.899684	0.467	0.051	0	Endothelial cell
Rhoc	0.897967	0.54	0.152	0	Endothelial cell
Ephb4	0.897731	0.49	0.1	0	Endothelial cell
Fkbp1a	0.897008	0.714	0.46	0	Endothelial cell
Lima1	0.896061	0.642	0.254	0	Endothelial cell
Hmbox1	0.894708	0.49	0.163	0	Endothelial cell
Nrp2	0.892904	0.548	0.175	0	Endothelial cell
Rps6ka3	0.891587	0.569	0.28	0	Endothelial cell
Ifi27	0.889938	0.621	0.297	0	Endothelial cell
Ebf3	0.889866	0.41	0.005	0	Endothelial cell
Tspan2	0.889168	0.43	0.028	0	Endothelial cell
Mylip	0.888411	0.505	0.143	0	Endothelial cell
Lrrc32	0.887116	0.473	0.057	0	Endothelial cell
Meis2	0.887046	0.427	0.036	0	Endothelial cell
Myo1c	0.884793	0.589	0.243	0	Endothelial cell
Tnfaip1	0.882772	0.543	0.214	0	Endothelial cell
Slc12a7	0.882467	0.498	0.13	0	Endothelial cell
Lipe	0.880681	0.443	0.053	0	Endothelial cell
Cds2	0.879175	0.584	0.23	0	Endothelial cell
Pkn3	0.878567	0.433	0.018	0	Endothelial cell
Ctsl	0.878374	0.678	0.276	0	Endothelial cell
Endod1	0.875957	0.505	0.167	0	Endothelial cell
Epha4	0.8753	0.413	0.064	0	Endothelial cell
Fam129b	0.874874	0.527	0.166	0	Endothelial cell
Lrrc8a	0.873166	0.489	0.114	0	Endothelial cell
Caskin2	0.872583	0.461	0.064	0	Endothelial cell
Smarca2	0.870726	0.598	0.274	0	Endothelial cell
Scgb3a1	0.865493	0.236	0.002	0	Endothelial cell
Lrrc58	0.861597	0.632	0.344	0	Endothelial cell
Phldb2	0.86094	0.43	0.046	0	Endothelial cell
Pam	0.856431	0.514	0.147	0	Endothelial cell
Cdc42ep3	0.856142	0.443	0.105	0	Endothelial cell
Ctnnbip1	0.855997	0.463	0.128	0	Endothelial cell
2900026A02Rik	0.854107	0.49	0.126	0	Endothelial cell
B4galt4	0.853957	0.434	0.083	0	Endothelial cell
Sec14l1	0.852922	0.534	0.178	0	Endothelial cell
Itgb4	0.851403	0.473	0.141	0	Endothelial cell
Klf10	0.848891	0.605	0.271	0	Endothelial cell
Stom	0.847706	0.473	0.108	0	Endothelial cell
Arc	0.847386	0.384	0.11	0	Endothelial cell
Myo1b	0.845202	0.448	0.129	0	Endothelial cell
Etl4	0.84474	0.491	0.15	0	Endothelial cell
Klhl5	0.841036	0.462	0.101	0	Endothelial cell
Gbp4	0.840725	0.55	0.187	0	Endothelial cell
Tnfrsf1a	0.839007	0.568	0.212	0	Endothelial cell
Cdc42bpa	0.837856	0.48	0.125	0	Endothelial cell
Epn2	0.834648	0.457	0.083	0	Endothelial cell
Kctd10	0.83439	0.562	0.259	0	Endothelial cell
Ifi44	0.833731	0.366	0.022	0	Endothelial cell
C1qtnf9	0.831263	0.349	0.002	0	Endothelial cell
Anxa5	0.829935	0.712	0.372	0	Endothelial cell
Amotl2	0.828927	0.444	0.073	0	Endothelial cell
Lmo2	0.828803	0.488	0.091	0	Endothelial cell
Nfia	0.827339	0.535	0.177	0	Endothelial cell
Nxpe4	0.826932	0.451	0.063	0	Endothelial cell
Gnb1	0.823318	0.785	0.592	0	Endothelial cell
Tgm2	0.822211	0.567	0.159	0	Endothelial cell
Alox12	0.819113	0.352	0.003	0	Endothelial cell
Samd12	0.817671	0.391	0.057	0	Endothelial cell
Mctp1	0.816176	0.354	0.021	0	Endothelial cell
Sh3bgrl	0.814423	0.684	0.401	0	Endothelial cell
Fmnl3	0.811387	0.488	0.076	0	Endothelial cell
Ptpn14	0.810766	0.409	0.027	0	Endothelial cell
Acer2	0.810386	0.388	0.085	0	Endothelial cell
Plekhg2	0.809577	0.455	0.105	0	Endothelial cell
Rab12	0.809207	0.527	0.155	0	Endothelial cell
Peak1	0.80428	0.56	0.229	0	Endothelial cell
Meox1	0.800809	0.372	0.005	0	Endothelial cell
Ccm2l	0.798852	0.416	0.002	0	Endothelial cell
St3gal6	0.798194	0.567	0.195	0	Endothelial cell
Cpne8	0.796644	0.413	0.063	0	Endothelial cell
Tmem255b	0.796492	0.395	0.001	0	Endothelial cell
Afap1	0.793539	0.457	0.088	0	Endothelial cell
Msrb3	0.793082	0.421	0.037	0	Endothelial cell
Ptp4a3	0.792688	0.481	0.2	0	Endothelial cell
Rasgrf2	0.791264	0.387	0.015	0	Endothelial cell
Nrarp	0.78686	0.38	0.072	0	Endothelial cell
Fam171a1	0.785369	0.42	0.049	0	Endothelial cell
Adarb1	0.78473	0.391	0.017	0	Endothelial cell
Map7d1	0.784026	0.562	0.218	0	Endothelial cell
Lmcd1	0.781732	0.387	0.012	0	Endothelial cell
Fam43a	0.781112	0.458	0.09	0	Endothelial cell
Capn2	0.781019	0.546	0.233	0	Endothelial cell
Plcb4	0.775296	0.421	0.1	0	Endothelial cell
Hey1	0.774884	0.343	0.017	0	Endothelial cell
Limch1	0.773831	0.374	0.014	0	Endothelial cell
Tmem109	0.773367	0.513	0.2	0	Endothelial cell
Hspa2	0.772172	0.45	0.113	0	Endothelial cell
Rapgef4	0.772012	0.391	0.024	0	Endothelial cell
Plat	0.767608	0.379	0.06	0	Endothelial cell
Dnm3	0.767142	0.367	0.031	0	Endothelial cell
Rassf3	0.766117	0.587	0.288	0	Endothelial cell
Egr2	0.758872	0.382	0.116	0	Endothelial cell
Plk3	0.756318	0.549	0.251	0	Endothelial cell
Plekho1	0.756127	0.527	0.148	0	Endothelial cell
Rtl8b	0.754415	0.39	0.029	0	Endothelial cell
6430548M08Rik	0.748508	0.396	0.086	0	Endothelial cell
Upp1	0.747972	0.455	0.098	0	Endothelial cell
Flt4	0.743008	0.328	0.001	0	Endothelial cell
Sash1	0.741154	0.491	0.175	0	Endothelial cell
Mef2c	0.740519	0.796	0.343	0	Endothelial cell
Pde8a	0.738777	0.426	0.069	0	Endothelial cell
Map4k3	0.738685	0.439	0.127	0	Endothelial cell
Rasl11a	0.737889	0.311	0.049	0	Endothelial cell
Pdzd2	0.733206	0.316	0.035	0	Endothelial cell
Ano6	0.732023	0.507	0.165	0	Endothelial cell
Nid1	0.731838	0.455	0.058	0	Endothelial cell
Cdc42bpb	0.727244	0.48	0.157	0	Endothelial cell
Gna11	0.723203	0.542	0.226	0	Endothelial cell
Trove2	0.723018	0.412	0.098	0	Endothelial cell
Diaph2	0.722616	0.5	0.21	0	Endothelial cell
Ttc28	0.719537	0.423	0.061	0	Endothelial cell
Mpzl1	0.719251	0.439	0.13	0	Endothelial cell
Fli1	0.718735	0.583	0.232	0	Endothelial cell
Zfp366	0.716668	0.379	0.022	0	Endothelial cell
S100a16	0.716125	0.55	0.208	0	Endothelial cell
Pros1	0.715777	0.419	0.06	0	Endothelial cell
Cdh13	0.712661	0.325	0.015	0	Endothelial cell
Ackr3	0.711675	0.375	0.057	0	Endothelial cell
Ccnyl1	0.709768	0.389	0.076	0	Endothelial cell
Pqlc1	0.709685	0.542	0.235	0	Endothelial cell
Eogt	0.708722	0.357	0.058	0	Endothelial cell
Dpysl2	0.70832	0.521	0.216	0	Endothelial cell
Fbxl18	0.706287	0.293	0.078	0	Endothelial cell
Npr1	0.704625	0.361	0.012	0	Endothelial cell
Fam198b	0.70315	0.352	0.036	0	Endothelial cell
Erg	0.701676	0.347	0.002	0	Endothelial cell
Dennd5b	0.701053	0.503	0.18	0	Endothelial cell
Aplnr	0.700721	0.268	0.001	0	Endothelial cell
Ppp1r13b	0.700586	0.466	0.146	0	Endothelial cell
Mtus1	0.699853	0.46	0.158	0	Endothelial cell
Tgfb2	0.698174	0.266	0.03	0	Endothelial cell
Ehd3	0.698122	0.235	0.051	0	Endothelial cell
Mmp15	0.693898	0.403	0.11	0	Endothelial cell
Mapk12	0.692349	0.368	0.017	0	Endothelial cell
Ednrb	0.690932	0.296	0.024	0	Endothelial cell
Ptpn12	0.69056	0.439	0.148	0	Endothelial cell
Grb10	0.688086	0.374	0.028	0	Endothelial cell
Akap12	0.68733	0.38	0.068	0	Endothelial cell
Alpl	0.68588	0.253	0.018	0	Endothelial cell
Eln	0.685288	0.435	0.039	0	Endothelial cell
Shroom4	0.684552	0.348	0.004	0	Endothelial cell
Bambi	0.684434	0.386	0.082	0	Endothelial cell
Nckap1	0.683703	0.499	0.201	0	Endothelial cell
Numb	0.681408	0.436	0.14	0	Endothelial cell
Abca1	0.680718	0.449	0.133	0	Endothelial cell
Hlx	0.680672	0.335	0.024	0	Endothelial cell
St6galnac2	0.678604	0.399	0.105	0	Endothelial cell
Ces2e	0.67631	0.297	0.063	0	Endothelial cell
Gcc1	0.67549	0.415	0.136	0	Endothelial cell
Fkbp9	0.674482	0.443	0.116	0	Endothelial cell
Pcdh1	0.673283	0.435	0.134	0	Endothelial cell
Tmtc1	0.672958	0.354	0.02	0	Endothelial cell
Slc39a10	0.672758	0.407	0.106	0	Endothelial cell
Plekhg1	0.671112	0.371	0.037	0	Endothelial cell
Slco2b1	0.670889	0.349	0.04	0	Endothelial cell
Cyp2d22	0.665827	0.375	0.038	0	Endothelial cell
Selenom	0.663585	0.575	0.252	0	Endothelial cell
Pdlim4	0.66336	0.386	0.058	0	Endothelial cell
Gpihbp1	0.662608	0.208	0.001	0	Endothelial cell
Slc26a10	0.658414	0.247	0.004	0	Endothelial cell
Tmem140	0.653271	0.406	0.09	0	Endothelial cell
Stard8	0.653009	0.356	0.025	0	Endothelial cell
Rab13	0.651775	0.384	0.085	0	Endothelial cell
Zcchc14	0.651621	0.399	0.095	0	Endothelial cell
Camk1	0.649658	0.394	0.108	0	Endothelial cell
Magi1	0.649027	0.391	0.099	0	Endothelial cell
Pik3r3	0.648146	0.344	0.045	0	Endothelial cell
Crispld1	0.647785	0.29	0.001	0	Endothelial cell
Ptgs1	0.647604	0.308	0.036	0	Endothelial cell
Nid2	0.647203	0.322	0.02	0	Endothelial cell
Yap1	0.645092	0.411	0.145	0	Endothelial cell
Ppp1r9b	0.644735	0.462	0.152	0	Endothelial cell
Dgkh	0.643857	0.419	0.126	0	Endothelial cell
Sh3bp5	0.642743	0.463	0.157	0	Endothelial cell
Nuak1	0.641184	0.305	0.015	0	Endothelial cell
Pxdn	0.640895	0.342	0.034	0	Endothelial cell
Stard9	0.64077	0.357	0.045	0	Endothelial cell
Tmem184b	0.638859	0.43	0.142	0	Endothelial cell
Tmem44	0.638448	0.331	0.011	0	Endothelial cell
Nhsl2	0.638005	0.336	0.015	0	Endothelial cell
Notch4	0.637528	0.32	0.016	0	Endothelial cell
Lama5	0.637213	0.346	0.024	0	Endothelial cell
Gm12216	0.636113	0.327	0.077	0	Endothelial cell
Jag1	0.632702	0.296	0.073	0	Endothelial cell
Map3k11	0.631744	0.419	0.146	0	Endothelial cell
Sema6d	0.631142	0.359	0.082	0	Endothelial cell
Bcl6b	0.63047	0.301	0.004	0	Endothelial cell
AU021092	0.628994	0.289	0.001	0	Endothelial cell
Hspa12b	0.628837	0.335	0.006	0	Endothelial cell
Gbp9	0.62678	0.418	0.099	0	Endothelial cell
Cyp26b1	0.62623	0.227	0.003	0	Endothelial cell
S1pr1	0.624733	0.643	0.233	0	Endothelial cell
2004-09-01	0.624395	0.34	0.032	0	Endothelial cell
Hhex	0.621724	0.337	0.037	0	Endothelial cell
Sorbs1	0.618672	0.376	0.06	0	Endothelial cell
Nova2	0.61853	0.333	0.002	0	Endothelial cell
Card10	0.614917	0.366	0.064	0	Endothelial cell
Kank2	0.614631	0.363	0.068	0	Endothelial cell
Abcc4	0.611811	0.365	0.066	0	Endothelial cell
Smad5	0.610702	0.446	0.173	0	Endothelial cell
Tmem2	0.609555	0.382	0.114	0	Endothelial cell
Cysltr1	0.608529	0.251	0.03	0	Endothelial cell
Fat4	0.606733	0.328	0.021	0	Endothelial cell
Arl15	0.606653	0.322	0.048	0	Endothelial cell
Npdc1	0.604529	0.403	0.141	0	Endothelial cell
Rarg	0.600928	0.357	0.054	0	Endothelial cell
Il1r1	0.600593	0.371	0.096	0	Endothelial cell
Lats2	0.599247	0.487	0.155	0	Endothelial cell
Plod1	0.594419	0.37	0.061	0	Endothelial cell
Eva1b	0.592917	0.427	0.129	0	Endothelial cell
Kif26a	0.591866	0.316	0.006	0	Endothelial cell
Dock4	0.589157	0.352	0.052	0	Endothelial cell
Sh2d3c	0.588498	0.352	0.049	0	Endothelial cell
Cep85l	0.585548	0.386	0.078	0	Endothelial cell
Efr3b	0.583004	0.301	0.006	0	Endothelial cell
Ccdc85a	0.579011	0.282	0.001	0	Endothelial cell
Prnp	0.576485	0.455	0.177	0	Endothelial cell
Creb3l2	0.573484	0.39	0.137	0	Endothelial cell
Lysmd2	0.572593	0.359	0.091	0	Endothelial cell
Pramef8	0.564457	0.307	0.09	0	Endothelial cell
Ggta1	0.564029	0.448	0.153	0	Endothelial cell
Ipo11	0.563725	0.346	0.091	0	Endothelial cell
Prkd2	0.561286	0.418	0.135	0	Endothelial cell
St8sia6	0.559557	0.256	0.059	0	Endothelial cell
Zbtb4	0.557637	0.413	0.132	0	Endothelial cell
Trim30a	0.554652	0.461	0.167	0	Endothelial cell
Hcar1	0.55413	0.24	0.007	0	Endothelial cell
Tcaf1	0.553338	0.311	0.064	0	Endothelial cell
Zfp46	0.551982	0.291	0.043	0	Endothelial cell
Nxn	0.551188	0.327	0.062	0	Endothelial cell
Sipa1l2	0.549402	0.353	0.08	0	Endothelial cell
Btbd3	0.547686	0.314	0.078	0	Endothelial cell
Gcnt2	0.546552	0.436	0.106	0	Endothelial cell
Epha2	0.546114	0.376	0.118	0	Endothelial cell
Rnf144a	0.545839	0.357	0.059	0	Endothelial cell
Pcdh12	0.544908	0.292	0.003	0	Endothelial cell
Proser2	0.544693	0.312	0.066	0	Endothelial cell
Sybu	0.542407	0.273	0.018	0	Endothelial cell
Git1	0.542052	0.387	0.13	0	Endothelial cell
Dram1	0.541498	0.291	0.035	0	Endothelial cell
Fry	0.541474	0.367	0.098	0	Endothelial cell
Arhgap23	0.540817	0.323	0.029	0	Endothelial cell
Cntln	0.540091	0.316	0.048	0	Endothelial cell
Phf11d	0.536666	0.315	0.05	0	Endothelial cell
Plscr4	0.531473	0.313	0.034	0	Endothelial cell
Prickle1	0.529658	0.29	0.025	0	Endothelial cell
Stx2	0.528302	0.296	0.029	0	Endothelial cell
Cdc42ep1	0.527624	0.316	0.071	0	Endothelial cell
Gpr146	0.526896	0.37	0.086	0	Endothelial cell
Lamc1	0.526018	0.524	0.2	0	Endothelial cell
2700081O15Rik	0.525908	0.307	0.047	0	Endothelial cell
Pkd2	0.525509	0.349	0.08	0	Endothelial cell
Ppm1f	0.524441	0.297	0.032	0	Endothelial cell
Tril	0.523852	0.276	0.024	0	Endothelial cell
4930402H24Rik	0.523606	0.342	0.087	0	Endothelial cell
Itpripl2	0.523236	0.358	0.084	0	Endothelial cell
Rilpl1	0.522102	0.301	0.021	0	Endothelial cell
Mxra7	0.522073	0.333	0.052	0	Endothelial cell
Tnfrsf10b	0.521411	0.347	0.106	0	Endothelial cell
Msx1	0.51867	0.254	0.006	0	Endothelial cell
Efhd1	0.517122	0.204	0.007	0	Endothelial cell
N4bp3	0.515212	0.326	0.091	0	Endothelial cell
Cdkn1c	0.514899	0.267	0.047	0	Endothelial cell
Palm	0.513967	0.309	0.05	0	Endothelial cell
Galnt18	0.512386	0.288	0.006	0	Endothelial cell
Gpr4	0.511754	0.286	0.008	0	Endothelial cell
Tal1	0.509963	0.27	0.001	0	Endothelial cell
Mall	0.508603	0.34	0.079	0	Endothelial cell
Pdgfd	0.508388	0.279	0.012	0	Endothelial cell
Rbp1	0.506157	0.272	0.031	0	Endothelial cell
Rbfox2	0.505429	0.352	0.103	0	Endothelial cell
Hoxa7	0.505375	0.344	0.104	0	Endothelial cell
Dusp7	0.50421	0.333	0.066	0	Endothelial cell
Kifc3	0.501836	0.298	0.041	0	Endothelial cell
Tbx3	0.500778	0.256	0.038	0	Endothelial cell
Dennd3	0.49976	0.323	0.066	0	Endothelial cell
Sox13	0.497873	0.285	0.051	0	Endothelial cell
Gm12002	0.49751	0.239	0.001	0	Endothelial cell
Sema6b	0.496441	0.276	0.015	0	Endothelial cell
Spaca6	0.496427	0.264	0.027	0	Endothelial cell
Endou	0.495558	0.265	0.022	0	Endothelial cell
Rtp4	0.495263	0.308	0.067	0	Endothelial cell
Tnfsf12	0.494928	0.323	0.048	0	Endothelial cell
Tdrp	0.493541	0.281	0.021	0	Endothelial cell
Adrb2	0.493035	0.382	0.113	0	Endothelial cell
Dgke	0.491982	0.345	0.092	0	Endothelial cell
Pitpnm2	0.491172	0.323	0.055	0	Endothelial cell
Hotairm1	0.487039	0.256	0.031	0	Endothelial cell
Wdfy3	0.485278	0.321	0.098	0	Endothelial cell
Sh3pxd2a	0.484454	0.363	0.101	0	Endothelial cell
Tspan4	0.484248	0.285	0.033	0	Endothelial cell
Arsa	0.4833	0.304	0.075	0	Endothelial cell
Apol10b	0.482673	0.262	0.029	0	Endothelial cell
Abi3	0.481543	0.348	0.077	0	Endothelial cell
Oasl2	0.479402	0.342	0.092	0	Endothelial cell
Rusc2	0.476696	0.292	0.034	0	Endothelial cell
Agrn	0.476405	0.312	0.075	0	Endothelial cell
Tspan18	0.474906	0.261	0.014	0	Endothelial cell
Cuedc1	0.47327	0.33	0.068	0	Endothelial cell
Cdc42ep2	0.472133	0.3	0.056	0	Endothelial cell
Tspan5	0.471221	0.337	0.104	0	Endothelial cell
Unc5b	0.471188	0.263	0.051	0	Endothelial cell
Plcg1	0.471095	0.388	0.126	0	Endothelial cell
Fam167b	0.470862	0.21	0.005	0	Endothelial cell
Hoxb4	0.46969	0.276	0.041	0	Endothelial cell
Ifit2	0.467827	0.262	0.046	0	Endothelial cell
Nbea	0.466066	0.295	0.059	0	Endothelial cell
Magix	0.465641	0.249	0.002	0	Endothelial cell
Socs5	0.463888	0.317	0.079	0	Endothelial cell
Ttll7	0.458546	0.242	0.026	0	Endothelial cell
Hoxd8	0.457499	0.255	0.009	0	Endothelial cell
Hmgn3	0.453303	0.308	0.068	0	Endothelial cell
Sh3bp4	0.45242	0.305	0.075	0	Endothelial cell
Fam71a	0.452395	0.219	0.021	0	Endothelial cell
Mustn1	0.452321	0.233	0.046	0	Endothelial cell
Enah	0.451382	0.272	0.048	0	Endothelial cell
Tgfbr3	0.451059	0.347	0.069	0	Endothelial cell
Mid2	0.450801	0.288	0.078	0	Endothelial cell
Tmem47	0.45046	0.291	0.032	0	Endothelial cell
Stxbp1	0.450267	0.3	0.061	0	Endothelial cell
Frmd4a	0.449297	0.291	0.061	0	Endothelial cell
Mlf1	0.446192	0.232	0.023	0	Endothelial cell
F2r	0.44605	0.36	0.08	0	Endothelial cell
Fstl1	0.442257	0.459	0.061	0	Endothelial cell
Ifit3	0.44018	0.201	0.022	0	Endothelial cell
Gjc1	0.440162	0.257	0.023	0	Endothelial cell
Sorbs3	0.439714	0.245	0.012	0	Endothelial cell
Itga5	0.439444	0.359	0.109	0	Endothelial cell
Marveld1	0.437921	0.278	0.057	0	Endothelial cell
Hyal2	0.43628	0.27	0.072	0	Endothelial cell
Rgs12	0.433902	0.257	0.04	0	Endothelial cell
Mertk	0.432304	0.261	0.059	0	Endothelial cell
Foxf1	0.430971	0.31	0.047	0	Endothelial cell
Ar	0.427965	0.373	0.098	0	Endothelial cell
Bdkrb2	0.42652	0.273	0.023	0	Endothelial cell
Zfyve9	0.426336	0.276	0.072	0	Endothelial cell
Zfp979	0.426324	0.223	0.002	0	Endothelial cell
Als2cl	0.426251	0.279	0.058	0	Endothelial cell
Ablim3	0.425996	0.219	0.004	0	Endothelial cell
Ebf1	0.424493	0.842	0.287	0	Endothelial cell
Gm26802	0.422446	0.173	0.016	0	Endothelial cell
Hoxa5	0.417896	0.246	0.052	0	Endothelial cell
Nod1	0.41785	0.305	0.074	0	Endothelial cell
Cmpk2	0.417429	0.244	0.046	0	Endothelial cell
Eepd1	0.417066	0.25	0.041	0	Endothelial cell
Plekhg5	0.415276	0.249	0.03	0	Endothelial cell
Scube3	0.413842	0.177	0.003	0	Endothelial cell
Scarf1	0.412117	0.253	0.01	0	Endothelial cell
Prdm16	0.412009	0.226	0.026	0	Endothelial cell
Dchs1	0.409997	0.245	0.023	0	Endothelial cell
Ccdc85b	0.408096	0.256	0.052	0	Endothelial cell
Gkap1	0.4074	0.254	0.063	0	Endothelial cell
Syt7	0.405767	0.234	0.045	0	Endothelial cell
Car4	0.401279	0.17	0.026	0	Endothelial cell
Gprc5b	0.399106	0.228	0.017	0	Endothelial cell
Slc16a2	0.39765	0.222	0.017	0	Endothelial cell
Rab11fip5	0.396677	0.253	0.023	0	Endothelial cell
Enpp4	0.396131	0.269	0.069	0	Endothelial cell
Lrrc3b	0.396012	0.186	0	0	Endothelial cell
Mpdz	0.394639	0.244	0.028	0	Endothelial cell
Hacd4	0.390662	0.226	0.042	0	Endothelial cell
Dach1	0.38819	0.227	0.038	0	Endothelial cell
Stab1	0.387818	0.21	0.019	0	Endothelial cell
Afap1l2	0.387037	0.208	0.012	0	Endothelial cell
Plxna4	0.385753	0.215	0.007	0	Endothelial cell
Zbtb46	0.38288	0.258	0.04	0	Endothelial cell
Piezo2	0.382846	0.173	0.012	0	Endothelial cell
Ahdc1	0.379072	0.277	0.073	0	Endothelial cell
Casp12	0.378735	0.254	0.048	0	Endothelial cell
Tmcc2	0.378301	0.221	0.014	0	Endothelial cell
Csgalnact1	0.376917	0.211	0.003	0	Endothelial cell
Wscd1	0.375599	0.204	0.001	0	Endothelial cell
2010-09-01	0.374092	0.236	0.057	0	Endothelial cell
Snai2	0.372843	0.197	0.014	0	Endothelial cell
Map1a	0.372487	0.214	0.026	0	Endothelial cell
Rtp3	0.370817	0.202	0	0	Endothelial cell
Eml1	0.369336	0.23	0.038	0	Endothelial cell
Enpp6	0.369245	0.116	0.005	0	Endothelial cell
Fzd6	0.368808	0.211	0.023	0	Endothelial cell
Slfn3	0.367013	0.202	0.01	0	Endothelial cell
Ch25h	0.363951	0.175	0.009	0	Endothelial cell
Crybb3	0.361479	0.19	0.01	0	Endothelial cell
Hoxb7	0.359395	0.213	0.025	0	Endothelial cell
Ripply3	0.358482	0.199	0.007	0	Endothelial cell
Hdgfl3	0.356229	0.275	0.068	0	Endothelial cell
Npr3	0.355443	0.105	0.002	0	Endothelial cell
Zfpm1	0.354849	0.273	0.071	0	Endothelial cell
4833403J16Rik	0.354676	0.215	0.024	0	Endothelial cell
Zcchc24	0.35219	0.269	0.057	0	Endothelial cell
Kalrn	0.350999	0.23	0.052	0	Endothelial cell
Tgfb1i1	0.349707	0.266	0.04	0	Endothelial cell
C2cd2	0.348443	0.244	0.057	0	Endothelial cell
Thsd1	0.346858	0.212	0.001	0	Endothelial cell
Akap2	0.345124	0.219	0.021	0	Endothelial cell
Arhgef10	0.34435	0.246	0.045	0	Endothelial cell
Id4	0.34231	0.199	0.039	0	Endothelial cell
Hey2	0.342073	0.171	0.005	0	Endothelial cell
Lhfpl2	0.341184	0.223	0.048	0	Endothelial cell
Dll1	0.341154	0.204	0.033	0	Endothelial cell
Prrg1	0.339152	0.198	0.022	0	Endothelial cell
Sncaip	0.337243	0.2	0.012	0	Endothelial cell
Tgtp2	0.334207	0.217	0.044	0	Endothelial cell
Myrip	0.329522	0.187	0.003	0	Endothelial cell
Dmwd	0.325649	0.222	0.034	0	Endothelial cell
Cd59a	0.319829	0.194	0.013	0	Endothelial cell
Fgfr1	0.319802	0.274	0.051	0	Endothelial cell
Lix1l	0.319698	0.229	0.036	0	Endothelial cell
Klf12	0.318623	0.205	0.038	0	Endothelial cell
Colgalt2	0.317809	0.175	0.005	0	Endothelial cell
Pear1	0.3132	0.263	0.063	0	Endothelial cell
Slc27a3	0.310337	0.165	0.011	0	Endothelial cell
Prkcg	0.307166	0.162	0.021	0	Endothelial cell
Gatsl3	0.305077	0.221	0.049	0	Endothelial cell
Chst2	0.304044	0.2	0.04	0	Endothelial cell
Cdr2l	0.300897	0.194	0.031	0	Endothelial cell
C230037L18Rik	0.294521	0.178	0.012	0	Endothelial cell
Klhl4	0.294376	0.155	0.001	0	Endothelial cell
Mex3a	0.289141	0.144	0.019	0	Endothelial cell
Rassf8	0.288423	0.194	0.03	0	Endothelial cell
Tbkbp1	0.284873	0.192	0.015	0	Endothelial cell
Gm32688	0.282985	0.155	0	0	Endothelial cell
Synm	0.281238	0.178	0.026	0	Endothelial cell
Nckap5l	0.279886	0.178	0.019	0	Endothelial cell
Enpp3	0.279451	0.166	0.025	0	Endothelial cell
Ankrd29	0.276599	0.143	0.004	0	Endothelial cell
Il17rd	0.274217	0.19	0.033	0	Endothelial cell
Pou3f1	0.271437	0.156	0.02	0	Endothelial cell
Nup210l	0.264036	0.146	0.01	0	Endothelial cell
Fbxl7	0.263408	0.175	0.02	0	Endothelial cell
Sh3tc1	0.260655	0.182	0.03	0	Endothelial cell
Prickle2	0.259534	0.161	0.015	0	Endothelial cell
Chrm2	0.257392	0.12	0.001	0	Endothelial cell
Hoxd3os1	0.256532	0.143	0.003	0	Endothelial cell
Msh5	0.253892	0.146	0.019	0	Endothelial cell
4930578C19Rik	0.253214	0.15	0	0	Endothelial cell
Acacb	0.25219	0.157	0.021	0	Endothelial cell
Pld2	0.251072	0.162	0.024	0	Endothelial cell
Pik3r6	0.249251	0.17	0.017	0	Endothelial cell
Trpv4	0.247419	0.136	0.005	0	Endothelial cell
Pald1	0.247266	0.158	0.012	0	Endothelial cell
Srarp	0.245255	0.103	0	0	Endothelial cell
Syn3	0.244768	0.127	0.017	0	Endothelial cell
Ifi208	0.244252	0.158	0.02	0	Endothelial cell
Slc16a13	0.24334	0.144	0.02	0	Endothelial cell
Lhx6	0.243305	0.113	0	0	Endothelial cell
Kcnb1	0.242911	0.136	0.019	0	Endothelial cell
Efna2	0.24165	0.112	0.01	0	Endothelial cell
Layn	0.238388	0.141	0.011	0	Endothelial cell
Ifit3b	0.236363	0.106	0.006	0	Endothelial cell
Cd109	0.234266	0.147	0.015	0	Endothelial cell
Fam212a	0.232563	0.143	0.019	0	Endothelial cell
Gipc3	0.230494	0.13	0.003	0	Endothelial cell
Pcdhga12	0.229099	0.135	0.014	0	Endothelial cell
Epb41l4a	0.228904	0.133	0.016	0	Endothelial cell
Inhbb	0.228084	0.108	0.002	0	Endothelial cell
Rnf144b	0.228049	0.132	0.004	0	Endothelial cell
Mn1	0.226273	0.141	0.015	0	Endothelial cell
Dbndd2	0.226094	0.152	0.021	0	Endothelial cell
Enpep	0.225688	0.125	0.011	0	Endothelial cell
Fam219a	0.22564	0.146	0.022	0	Endothelial cell
Mest	0.225158	0.131	0.006	0	Endothelial cell
Car7	0.224713	0.13	0.012	0	Endothelial cell
3222401L13Rik	0.223391	0.116	0.007	0	Endothelial cell
Zfp423	0.222241	0.143	0.007	0	Endothelial cell
Syde1	0.220587	0.15	0.019	0	Endothelial cell
Ston1	0.219935	0.149	0.022	0	Endothelial cell
Grb14	0.21315	0.119	0.007	0	Endothelial cell
9530026P05Rik	0.205873	0.125	0.009	0	Endothelial cell
Tead4	0.204806	0.14	0.015	0	Endothelial cell
Ntf3	0.203377	0.123	0.009	0	Endothelial cell
Mapk11	0.20286	0.152	0.023	0	Endothelial cell
Maml2	0.308142	0.256	0.062	1.27957e-303	Endothelial cell
Crtap	0.322994	0.246	0.06	2.67137e-303	Endothelial cell
Slc6a6	1.57063	0.569	0.321	6.01385e-303	Endothelial cell
Rapgef2	0.59154	0.524	0.226	1.36305e-302	Endothelial cell
Wasf2	0.88575	0.737	0.533	2.92242e-301	Endothelial cell
Ndst1	0.512976	0.343	0.113	3.31071e-301	Endothelial cell
Crtc2	0.692928	0.468	0.194	4.43315e-301	Endothelial cell
Lgals9	0.683092	0.527	0.235	7.88957e-301	Endothelial cell
Aldh2	0.734978	0.679	0.346	1.16507e-299	Endothelial cell
Crip1	0.745143	0.924	0.681	1.90752e-299	Endothelial cell
Trip10	0.52757	0.374	0.134	2.59421e-299	Endothelial cell
Aida	0.645545	0.476	0.199	2.90211e-299	Endothelial cell
Myo18a	0.641084	0.46	0.191	3.70962e-299	Endothelial cell
Arhgef3	0.575777	0.519	0.218	2.15344e-297	Endothelial cell
Ralgapa1	0.744828	0.551	0.269	8.95437e-297	Endothelial cell
Macf1	0.96701	0.798	0.657	2.23147e-296	Endothelial cell
Ccser2	0.740776	0.557	0.278	2.39506e-296	Endothelial cell
Piezo1	0.524171	0.426	0.162	2.57245e-295	Endothelial cell
St3gal2	0.300073	0.219	0.049	3.55622e-295	Endothelial cell
Cdc42ep4	0.554355	0.361	0.127	8.00932e-295	Endothelial cell
Sh2b3	0.547264	0.444	0.167	1.37102e-293	Endothelial cell
Fmnl2	0.345087	0.255	0.064	5.11195e-293	Endothelial cell
Sdc3	0.322466	0.248	0.061	6.59105e-292	Endothelial cell
Thsd7a	0.209438	0.104	0.012	1.26644e-291	Endothelial cell
Mxd4	0.848741	0.637	0.366	1.52789e-291	Endothelial cell
Fcgrt	0.518144	0.386	0.138	6.7378e-291	Endothelial cell
Ptma	0.581181	0.98	0.932	2.70117e-290	Endothelial cell
Lrp5	0.425036	0.292	0.087	6.39519e-290	Endothelial cell
Fmo1	0.299673	0.149	0.025	4.80031e-289	Endothelial cell
Rin3	0.359435	0.307	0.089	3.52772e-287	Endothelial cell
Thra	0.518843	0.392	0.144	8.22657e-287	Endothelial cell
Rgl2	0.431296	0.35	0.118	3.59539e-284	Endothelial cell
Zfp462	0.345167	0.226	0.055	3.69527e-284	Endothelial cell
Bmp1	0.270062	0.208	0.045	6.56809e-284	Endothelial cell
Csf1	0.386119	0.296	0.083	2.02288e-283	Endothelial cell
Nrep	0.270838	0.19	0.04	1.63497e-282	Endothelial cell
Ankrd37	0.465761	0.262	0.072	1.1801e-281	Endothelial cell
Crk	0.783112	0.589	0.325	1.37174e-281	Endothelial cell
Spred1	0.603345	0.441	0.179	3.08651e-281	Endothelial cell
Pcmtd1	0.790886	0.629	0.364	1.16303e-280	Endothelial cell
Ctnnd1	0.582035	0.501	0.212	6.19445e-279	Endothelial cell
Chchd2	0.71208	0.951	0.839	7.05653e-279	Endothelial cell
Arl6ip5	0.795945	0.648	0.391	2.45463e-278	Endothelial cell
Tcn2	0.539128	0.42	0.167	2.91738e-278	Endothelial cell
Vegfc	0.383847	0.157	0.029	1.48766e-277	Endothelial cell
Gulp1	0.292975	0.181	0.037	6.31199e-277	Endothelial cell
Pnp	0.953529	0.61	0.35	9.80992e-276	Endothelial cell
Gucy1a1	0.762436	0.185	0.039	1.01368e-275	Endothelial cell
Myadm	0.77673	0.587	0.305	1.30382e-275	Endothelial cell
Atp11c	0.447083	0.354	0.121	3.33318e-275	Endothelial cell
Tubb2a	0.771728	0.494	0.223	6.70788e-275	Endothelial cell
Hook3	0.761361	0.564	0.287	7.43262e-275	Endothelial cell
Hfe	0.304313	0.2	0.045	5.56701e-273	Endothelial cell
Itpkb	0.656706	0.684	0.362	1.16473e-272	Endothelial cell
Znfx1	0.438117	0.344	0.116	3.29532e-272	Endothelial cell
Tspan13	0.770576	0.757	0.477	6.87941e-272	Endothelial cell
Zfp664	0.587835	0.438	0.186	1.12001e-271	Endothelial cell
Ttc7b	0.288017	0.208	0.048	1.56428e-271	Endothelial cell
Ddit4	0.711665	0.492	0.22	2.48444e-271	Endothelial cell
Pik3c2b	0.469618	0.326	0.109	2.56568e-271	Endothelial cell
Tuba1a	0.735037	0.613	0.305	5.16805e-271	Endothelial cell
Tbc1d2b	0.386533	0.302	0.094	5.26591e-269	Endothelial cell
Slc29a1	0.486665	0.369	0.135	1.17666e-267	Endothelial cell
Gnaq	0.665205	0.517	0.252	1.58443e-267	Endothelial cell
Map1lc3a	0.727347	0.569	0.299	1.34922e-266	Endothelial cell
Fndc3b	0.545317	0.448	0.187	1.38202e-266	Endothelial cell
Tbxa2r	0.205369	0.123	0.018	1.9667e-266	Endothelial cell
Pcdhgc4	0.243413	0.159	0.03	1.15074e-264	Endothelial cell
Mb21d2	0.20743	0.138	0.024	2.32504e-264	Endothelial cell
Sh3glb1	0.756152	0.791	0.622	1.89581e-263	Endothelial cell
Mepce	0.784425	0.501	0.24	2.5882e-262	Endothelial cell
Nov	0.559985	0.204	0.047	3.23198e-262	Endothelial cell
Sox4	0.448994	0.434	0.167	4.56503e-260	Endothelial cell
Ifnar2	0.57005	0.503	0.226	1.19369e-259	Endothelial cell
Kazn	0.237465	0.16	0.032	3.65332e-259	Endothelial cell
Asap2	0.45143	0.31	0.104	3.05323e-258	Endothelial cell
Klc1	0.523115	0.433	0.185	5.18539e-255	Endothelial cell
Lzts2	0.505954	0.365	0.139	4.51045e-254	Endothelial cell
Cltb	0.685052	0.564	0.295	7.68291e-254	Endothelial cell
Zcchc6	0.933803	0.746	0.594	1.03229e-253	Endothelial cell
Camk2g	0.40772	0.319	0.107	5.71458e-253	Endothelial cell
Tagln2	0.709381	0.835	0.625	2.62199e-252	Endothelial cell
Swap70	0.644899	0.662	0.388	1.01278e-250	Endothelial cell
Gnb4	0.306418	0.249	0.068	3.10442e-250	Endothelial cell
Serpinb6a	0.546693	0.657	0.32	4.02963e-250	Endothelial cell
Grk5	0.287075	0.213	0.053	8.50973e-250	Endothelial cell
Xaf1	0.415858	0.29	0.091	2.03341e-249	Endothelial cell
Procr	0.362544	0.298	0.091	4.02175e-249	Endothelial cell
Prpf40b	0.250402	0.178	0.039	3.79702e-248	Endothelial cell
Pdlim5	0.65426	0.542	0.279	5.15794e-248	Endothelial cell
Ift122	0.212522	0.149	0.028	1.69449e-247	Endothelial cell
Serpine1	0.382874	0.182	0.04	5.0744e-247	Endothelial cell
Xdh	0.438053	0.332	0.117	6.0879e-247	Endothelial cell
Arhgap5	0.723885	0.591	0.305	6.45668e-247	Endothelial cell
Irf2bpl	0.58199	0.464	0.21	7.79241e-247	Endothelial cell
Cald1	0.467072	0.256	0.07	1.96802e-246	Endothelial cell
Cd2ap	0.736436	0.667	0.394	8.66303e-246	Endothelial cell
Amigo2	0.24099	0.117	0.018	1.86344e-245	Endothelial cell
Sbf2	0.472434	0.363	0.139	2.16642e-245	Endothelial cell
Tgtp1	0.210454	0.168	0.035	5.60369e-245	Endothelial cell
Cbx6	0.39566	0.29	0.09	1.17072e-244	Endothelial cell
Kti12	0.532116	0.332	0.122	1.77955e-244	Endothelial cell
Rhob	0.780655	0.687	0.398	6.96256e-244	Endothelial cell
Fxyd6	0.415382	0.108	0.016	4.74654e-242	Endothelial cell
Fam84b	0.451909	0.31	0.108	5.81492e-242	Endothelial cell
Erc1	0.46568	0.364	0.14	8.39226e-242	Endothelial cell
Dennd5a	0.46942	0.532	0.239	2.59137e-240	Endothelial cell
Irf9	0.604945	0.506	0.246	3.13039e-240	Endothelial cell
Pfkfb3	0.429117	0.302	0.098	3.28816e-240	Endothelial cell
Ing1	0.710878	0.542	0.287	5.21513e-240	Endothelial cell
Dstyk	0.339744	0.269	0.081	2.31186e-239	Endothelial cell
Nostrin	0.419478	0.292	0.098	4.08059e-239	Endothelial cell
Trim3	0.252074	0.188	0.044	8.93599e-239	Endothelial cell
Scoc	0.404457	0.322	0.113	1.1181e-238	Endothelial cell
Neurl1b	0.247685	0.175	0.04	2.89829e-238	Endothelial cell
Tead2	0.219706	0.156	0.032	3.67399e-238	Endothelial cell
Serinc3	0.629858	0.862	0.749	5.17537e-238	Endothelial cell
Svil	0.383825	0.346	0.122	7.86756e-238	Endothelial cell
Maged1	0.469957	0.371	0.141	1.648e-237	Endothelial cell
Chst11	0.338403	0.301	0.098	5.42802e-237	Endothelial cell
Dag1	0.571616	0.488	0.225	1.26347e-235	Endothelial cell
Cdipt	0.703118	0.51	0.27	1.27218e-235	Endothelial cell
A430105I19Rik	0.202408	0.124	0.021	2.27852e-235	Endothelial cell
Ppp1r18	0.546776	0.461	0.2	2.07411e-234	Endothelial cell
Kctd11	0.232133	0.16	0.034	2.30759e-234	Endothelial cell
Inpp5a	0.448844	0.327	0.119	2.32551e-234	Endothelial cell
Smtn	0.312451	0.214	0.057	8.4101e-234	Endothelial cell
Smad1	0.537184	0.397	0.169	1.68429e-232	Endothelial cell
Abcb1a	0.601226	0.532	0.259	3.246e-231	Endothelial cell
Cenpb	0.71113	0.561	0.317	3.36953e-231	Endothelial cell
Snu13	0.805638	0.75	0.557	3.57491e-231	Endothelial cell
Fkbp7	0.292703	0.217	0.057	9.93249e-229	Endothelial cell
Rbm18	0.649753	0.469	0.227	1.24482e-228	Endothelial cell
Sned1	0.332748	0.198	0.051	3.18109e-228	Endothelial cell
Grasp	0.415114	0.484	0.215	5.25582e-228	Endothelial cell
Erf	0.504406	0.387	0.162	6.98877e-228	Endothelial cell
Nav2	0.38128	0.305	0.104	9.23557e-227	Endothelial cell
Impdh1	0.493597	0.37	0.151	4.16593e-226	Endothelial cell
Fcho2	0.679485	0.597	0.352	1.0586e-225	Endothelial cell
Arrb1	0.508438	0.349	0.138	2.22128e-225	Endothelial cell
Asap1	0.484253	0.453	0.202	4.63502e-225	Endothelial cell
Rab11a	0.726071	0.581	0.344	5.67734e-224	Endothelial cell
Ptpra	0.637632	0.529	0.285	1.17265e-223	Endothelial cell
Cxcl1	0.588111	0.322	0.115	3.61339e-223	Endothelial cell
Kdelc2	0.357429	0.253	0.078	3.97802e-223	Endothelial cell
Slc25a4	0.652962	0.61	0.343	5.65851e-223	Endothelial cell
Taok2	0.48667	0.384	0.159	2.04741e-222	Endothelial cell
Lpcat1	0.441322	0.335	0.126	1.04464e-221	Endothelial cell
Tmem59	0.711113	0.713	0.465	1.88411e-221	Endothelial cell
Ssh1	0.438757	0.328	0.122	2.61033e-221	Endothelial cell
Icam1	1.1467	0.607	0.361	2.62153e-221	Endothelial cell
Ecm2	0.266356	0.168	0.037	6.87796e-221	Endothelial cell
Adam10	0.694673	0.535	0.298	9.34738e-221	Endothelial cell
Arid5b	0.729059	0.636	0.382	2.93176e-220	Endothelial cell
Psme2b	0.318725	0.265	0.084	6.81746e-220	Endothelial cell
Mndal	0.632687	0.651	0.365	1.65269e-219	Endothelial cell
Cmtm3	0.253499	0.209	0.055	2.01315e-218	Endothelial cell
Map3k6	0.22763	0.173	0.041	2.35404e-218	Endothelial cell
Csrp1	0.537316	0.574	0.312	2.61873e-218	Endothelial cell
Kctd17	0.421708	0.3	0.11	6.59799e-218	Endothelial cell
Arhgef2	0.523962	0.468	0.222	2.09873e-217	Endothelial cell
Myzap	0.234618	0.146	0.031	2.37344e-217	Endothelial cell
Ifi47	0.524876	0.422	0.182	6.57422e-217	Endothelial cell
Fbln5	0.57778	0.174	0.041	6.71871e-216	Endothelial cell
Tfpi	0.266993	0.194	0.05	1.64739e-215	Endothelial cell
Cul7	0.223747	0.159	0.035	1.48138e-214	Endothelial cell
Selenof	0.718601	0.728	0.514	4.57832e-214	Endothelial cell
Anxa7	0.633795	0.606	0.367	6.1295e-214	Endothelial cell
9530082P21Rik	0.22249	0.157	0.035	3.17118e-213	Endothelial cell
Wsb1	0.850232	0.691	0.495	3.49705e-213	Endothelial cell
Cd47	0.692427	0.776	0.586	7.28984e-213	Endothelial cell
Tnks1bp1	0.514412	0.41	0.18	9.39401e-213	Endothelial cell
Tnfsf9	0.490753	0.308	0.109	2.43673e-212	Endothelial cell
Stard13	0.268589	0.196	0.052	3.20731e-212	Endothelial cell
Trim56	0.566628	0.443	0.209	1.85198e-211	Endothelial cell
Rasd1	0.619823	0.33	0.125	8.24608e-211	Endothelial cell
Rara	0.446637	0.399	0.169	1.20092e-210	Endothelial cell
4930503L19Rik	0.255479	0.247	0.074	2.01574e-210	Endothelial cell
Rassf1	0.652737	0.548	0.306	2.28329e-209	Endothelial cell
Fut11	0.338725	0.253	0.081	3.37631e-209	Endothelial cell
Fam117a	0.3179	0.252	0.079	1.78718e-208	Endothelial cell
Armcx1	0.231241	0.172	0.041	7.12659e-208	Endothelial cell
Nbdy	0.418568	0.323	0.125	1.35026e-207	Endothelial cell
Hba-a2	2.74753	0.217	0.064	2.05596e-207	Endothelial cell
Jup	0.551361	0.474	0.223	2.46361e-207	Endothelial cell
Bicd2	0.413283	0.335	0.129	6.42318e-207	Endothelial cell
Rrad	0.652092	0.377	0.157	3.12552e-206	Endothelial cell
Calu	0.610153	0.591	0.351	1.11128e-205	Endothelial cell
Adipor1	0.670364	0.632	0.416	1.22873e-205	Endothelial cell
Phf23	0.544749	0.424	0.197	9.62598e-205	Endothelial cell
Clec2d	0.760892	0.664	0.437	3.53202e-204	Endothelial cell
Hba-a1	2.80793	0.231	0.073	1.75479e-202	Endothelial cell
Ubb	0.524521	0.97	0.915	3.88994e-202	Endothelial cell
Dok4	0.385261	0.271	0.095	4.92489e-202	Endothelial cell
Pttg1ip	0.611071	0.571	0.331	1.08459e-201	Endothelial cell
Flywch1	0.382914	0.278	0.1	1.63459e-201	Endothelial cell
Gna12	0.352251	0.303	0.112	1.64229e-201	Endothelial cell
Herc6	0.341119	0.292	0.102	3.86601e-201	Endothelial cell
Hbb-bt	2.48143	0.158	0.038	1.52555e-200	Endothelial cell
Fes	0.304095	0.289	0.101	1.63921e-200	Endothelial cell
Cyb561	0.432536	0.316	0.124	2.13371e-200	Endothelial cell
Ddx58	0.418494	0.358	0.148	4.89821e-200	Endothelial cell
Slc12a4	0.274908	0.215	0.062	1.36044e-199	Endothelial cell
Srgap2	0.376927	0.354	0.143	4.33227e-199	Endothelial cell
Kctd12	0.492157	0.638	0.362	2.4425e-198	Endothelial cell
2002-03-01	0.711383	0.583	0.363	4.5037e-198	Endothelial cell
Runx1t1	0.252467	0.137	0.028	5.864e-198	Endothelial cell
Hlf	0.200187	0.163	0.038	5.26052e-197	Endothelial cell
Rnf215	0.370183	0.308	0.118	6.37237e-197	Endothelial cell
Ces2g	0.251346	0.153	0.036	9.15819e-197	Endothelial cell
Akr1c14	0.468564	0.268	0.095	9.46228e-197	Endothelial cell
Ski	0.565441	0.559	0.31	2.63243e-196	Endothelial cell
Nfat5	0.754757	0.699	0.504	1.13358e-195	Endothelial cell
Pdlim7	0.346169	0.308	0.113	6.98378e-195	Endothelial cell
Mark4	0.377371	0.306	0.118	7.73933e-195	Endothelial cell
Vangl1	0.247386	0.18	0.047	1.08801e-194	Endothelial cell
Fgd6	0.343848	0.293	0.108	3.3e-194	Endothelial cell
Vcl	0.500009	0.498	0.253	7.26511e-194	Endothelial cell
Lrch1	0.415992	0.4	0.179	8.4847e-194	Endothelial cell
Irgm2	0.372864	0.283	0.101	3.27529e-193	Endothelial cell
Zmiz1	0.589703	0.553	0.317	1.03051e-192	Endothelial cell
Ifih1	0.443619	0.38	0.169	2.70506e-192	Endothelial cell
Tpm3	0.663305	0.811	0.726	6.47432e-192	Endothelial cell
Hmg20b	0.587645	0.501	0.279	2.34668e-191	Endothelial cell
Znrf1	0.499097	0.452	0.224	1.35423e-190	Endothelial cell
Parp14	0.555378	0.541	0.296	2.68121e-189	Endothelial cell
Pcdh19	0.224052	0.109	0.019	6.41172e-189	Endothelial cell
Dpysl3	0.260027	0.224	0.067	1.10994e-188	Endothelial cell
Ctbp2	0.448309	0.35	0.152	2.3222e-188	Endothelial cell
Tuba1b	0.551516	0.675	0.419	3.52024e-188	Endothelial cell
Smagp	0.44787	0.418	0.182	5.64085e-188	Endothelial cell
Dhrs3	0.437779	0.329	0.135	1.52294e-187	Endothelial cell
Myl12a	0.612007	0.783	0.603	2.2442e-186	Endothelial cell
Usp21	0.295512	0.212	0.064	2.98805e-186	Endothelial cell
Ltbr	0.43976	0.353	0.155	1.03573e-185	Endothelial cell
Sertad2	0.530081	0.532	0.301	4.15325e-185	Endothelial cell
Ralbp1	0.653415	0.613	0.397	4.65408e-185	Endothelial cell
Plod3	0.375183	0.296	0.116	5.93623e-185	Endothelial cell
Evi5	0.419329	0.301	0.118	1.11366e-184	Endothelial cell
Bcl9l	0.37466	0.306	0.119	3.78036e-184	Endothelial cell
Pgrmc1	0.594583	0.541	0.317	4.81132e-184	Endothelial cell
Dnaja1	0.484053	0.881	0.781	1.3257e-183	Endothelial cell
Samd9l	0.477751	0.517	0.267	3.76488e-183	Endothelial cell
Spry1	0.360876	0.271	0.098	3.90314e-183	Endothelial cell
Gnb2	0.631537	0.758	0.571	7.74434e-183	Endothelial cell
Phactr4	0.450985	0.355	0.157	9.11355e-182	Endothelial cell
Samd4	0.207633	0.14	0.031	2.54437e-181	Endothelial cell
Prrg2	0.374902	0.28	0.108	2.67301e-181	Endothelial cell
Hbegf	0.46072	0.512	0.245	1.59435e-180	Endothelial cell
Fbxo22	0.496929	0.362	0.165	1.86562e-180	Endothelial cell
Myl6	0.459603	0.933	0.802	5.24617e-180	Endothelial cell
Xiap	0.609055	0.609	0.39	9.44265e-180	Endothelial cell
Gm28875	0.213756	0.16	0.04	2.32639e-179	Endothelial cell
Plscr3	0.290098	0.231	0.077	5.06e-179	Endothelial cell
Zhx3	0.264283	0.197	0.058	8.48069e-179	Endothelial cell
Mfng	0.236549	0.2	0.058	2.07535e-178	Endothelial cell
Hoxb6	0.213166	0.155	0.038	5.01359e-178	Endothelial cell
Leprot	0.543277	0.456	0.246	7.93623e-178	Endothelial cell
Rcan1	0.694331	0.243	0.086	9.87532e-178	Endothelial cell
Hspa8	0.44101	0.98	0.945	2.66631e-177	Endothelial cell
Sypl	0.522482	0.667	0.403	1.44906e-176	Endothelial cell
Fam189a2	0.243229	0.163	0.043	1.74617e-176	Endothelial cell
Fxyd5	0.422113	0.779	0.462	3.07114e-176	Endothelial cell
Lmf2	0.360036	0.336	0.143	4.84882e-176	Endothelial cell
Irak3	0.264144	0.297	0.108	1.01885e-175	Endothelial cell
Fam208a	0.548921	0.525	0.29	1.42498e-175	Endothelial cell
Cdc14a	0.456976	0.322	0.136	5.25217e-175	Endothelial cell
Socs1	0.454778	0.43	0.204	9.80068e-175	Endothelial cell
Cyb5a	0.593629	0.591	0.363	4.49959e-174	Endothelial cell
1700025G04Rik	0.499302	0.357	0.161	9.31995e-174	Endothelial cell
1700020I14Rik	0.643042	0.608	0.397	4.9007e-172	Endothelial cell
Ehbp1l1	0.431102	0.384	0.178	1.14529e-171	Endothelial cell
Cttnbp2nl	0.417852	0.338	0.149	1.49331e-171	Endothelial cell
Myof	0.611649	0.31	0.129	3.79218e-171	Endothelial cell
Gbp2	0.342205	0.463	0.223	3.27422e-170	Endothelial cell
Zc3h12c	0.213241	0.204	0.061	4.28482e-170	Endothelial cell
Btbd7	0.592177	0.572	0.36	5.74017e-170	Endothelial cell
Nenf	0.538464	0.449	0.234	6.48099e-170	Endothelial cell
Aoc3	0.205653	0.101	0.018	2.34312e-169	Endothelial cell
Pdlim1	0.672374	0.537	0.307	2.95775e-169	Endothelial cell
Jdp2	0.203107	0.264	0.092	3.7613e-169	Endothelial cell
Kif13a	0.382106	0.29	0.118	5.807e-169	Endothelial cell
Dnajb9	0.87242	0.606	0.42	6.67012e-169	Endothelial cell
Camsap2	0.325974	0.32	0.128	1.98613e-168	Endothelial cell
Nbeal1	0.568891	0.5	0.279	2.56719e-168	Endothelial cell
Gbp3	0.466985	0.391	0.179	3.4624e-168	Endothelial cell
Igf1r	0.374612	0.343	0.147	4.63625e-168	Endothelial cell
Rtn4	0.649553	0.694	0.516	7.46005e-168	Endothelial cell
Akt3	0.251431	0.301	0.113	8.66524e-168	Endothelial cell
Gtf2i	0.500412	0.507	0.285	3.96209e-167	Endothelial cell
Mospd2	0.369728	0.318	0.135	1.72583e-165	Endothelial cell
Trim41	0.439225	0.325	0.143	2.39168e-165	Endothelial cell
Casz1	0.460645	0.365	0.167	3.69832e-165	Endothelial cell
Ifi35	0.493292	0.402	0.204	1.01823e-164	Endothelial cell
Agtrap	0.436205	0.341	0.156	1.08504e-164	Endothelial cell
Capns1	0.607348	0.699	0.497	2.47966e-164	Endothelial cell
Tmcc3	0.405402	0.439	0.213	1.37791e-163	Endothelial cell
Hoxa9	0.364549	0.256	0.096	5.01388e-162	Endothelial cell
Atp8b2	0.302128	0.288	0.112	1.78426e-161	Endothelial cell
2510009E07Rik	0.313589	0.241	0.087	2.02508e-161	Endothelial cell
Chml	0.334963	0.236	0.084	9.29144e-161	Endothelial cell
Hbb-bs	2.9656	0.412	0.21	2.09228e-160	Endothelial cell
Mrpl17	0.585764	0.469	0.265	3.24765e-160	Endothelial cell
Map3k20	0.407389	0.306	0.128	9.29579e-160	Endothelial cell
Trim8	0.422125	0.362	0.17	9.59936e-160	Endothelial cell
Ccdc88a	0.348788	0.337	0.14	1.11924e-159	Endothelial cell
Zdhhc8	0.235661	0.213	0.07	1.33465e-159	Endothelial cell
Ier5	0.683709	0.779	0.664	1.81378e-159	Endothelial cell
Rac1	0.579732	0.759	0.594	7.3054e-159	Endothelial cell
Stim2	0.415382	0.429	0.219	1.07558e-158	Endothelial cell
Iqsec2	0.233086	0.177	0.053	2.80534e-158	Endothelial cell
St3gal1	0.268512	0.315	0.128	3.99449e-158	Endothelial cell
Tap2	0.52099	0.55	0.338	8.35905e-158	Endothelial cell
Ids	0.369445	0.299	0.125	1.42908e-157	Endothelial cell
Dnttip2	0.654635	0.609	0.418	4.91045e-157	Endothelial cell
Slc44a2	0.384201	0.434	0.214	5.73308e-157	Endothelial cell
Xylt2	0.228059	0.171	0.05	1.03465e-156	Endothelial cell
Rxra	0.302985	0.235	0.087	1.58492e-156	Endothelial cell
Eif4g2	0.453765	0.859	0.809	2.10997e-156	Endothelial cell
Ctdsp2	0.52684	0.515	0.307	3.41357e-156	Endothelial cell
Nr1d1	0.405665	0.271	0.107	6.81795e-156	Endothelial cell
Tspan17	0.257041	0.198	0.065	1.11549e-155	Endothelial cell
Elmo2	0.292054	0.238	0.086	1.95031e-155	Endothelial cell
Gng12	0.449063	0.478	0.252	2.12997e-155	Endothelial cell
Gimap8	0.264863	0.375	0.159	8.26774e-155	Endothelial cell
S100a1	0.544258	0.435	0.218	1.82409e-154	Endothelial cell
Ankrd50	0.345704	0.298	0.125	4.09037e-154	Endothelial cell
St6galnac3	0.213473	0.184	0.055	4.70324e-154	Endothelial cell
Nr5a2	0.437575	0.247	0.096	4.82476e-154	Endothelial cell
Enc1	0.351336	0.274	0.108	7.04062e-154	Endothelial cell
Fnbp1l	0.456823	0.365	0.175	1.93739e-153	Endothelial cell
Nr2f2	0.752702	0.26	0.107	6.69147e-153	Endothelial cell
Mfhas1	0.339918	0.277	0.112	7.16959e-153	Endothelial cell
Tom1l2	0.280489	0.222	0.079	7.18688e-153	Endothelial cell
Rbbp9	0.223162	0.163	0.047	1.51457e-152	Endothelial cell
Usp46	0.347097	0.226	0.083	4.02787e-152	Endothelial cell
Nck1	0.4739	0.438	0.235	4.93705e-152	Endothelial cell
Ints6	0.637367	0.508	0.304	5.39564e-152	Endothelial cell
Inpp1	0.39612	0.352	0.165	9.74615e-152	Endothelial cell
Sav1	0.416365	0.385	0.191	1.09552e-151	Endothelial cell
Zfp36l1	0.483367	0.847	0.723	1.28605e-151	Endothelial cell
Smc1a	0.599056	0.648	0.461	1.03387e-150	Endothelial cell
Stx12	0.406038	0.389	0.198	1.59984e-150	Endothelial cell
Tsen34	0.398741	0.363	0.175	1.84976e-150	Endothelial cell
Rapgef1	0.500976	0.428	0.227	9.88524e-150	Endothelial cell
Gda	0.329358	0.29	0.117	1.4912e-149	Endothelial cell
Myo6	0.438375	0.474	0.241	2.81055e-149	Endothelial cell
Cpne3	0.506853	0.473	0.269	9.78685e-149	Endothelial cell
Smad6	0.222939	0.148	0.041	1.03104e-148	Endothelial cell
Alg14	0.324486	0.241	0.094	2.80002e-148	Endothelial cell
Acyp2	0.277817	0.173	0.054	3.16271e-148	Endothelial cell
Camk2n1	0.477895	0.412	0.207	4.72752e-148	Endothelial cell
Mcfd2	0.434207	0.371	0.187	5.68501e-148	Endothelial cell
Cyth3	0.398889	0.398	0.195	1.10166e-147	Endothelial cell
Emilin1	0.215061	0.192	0.06	2.35992e-147	Endothelial cell
Ftl1	0.324314	0.958	0.878	9.87211e-147	Endothelial cell
Btg2	0.58823	0.844	0.749	1.64091e-146	Endothelial cell
Kif1c	0.445296	0.368	0.185	8.7719e-146	Endothelial cell
Ripk1	0.619952	0.507	0.314	1.36854e-145	Endothelial cell
Tmem30a	0.567009	0.652	0.474	1.70597e-145	Endothelial cell
Tmbim1	0.470169	0.494	0.28	2.22241e-145	Endothelial cell
Tspo	0.533574	0.738	0.539	2.82893e-145	Endothelial cell
Spef1	0.225266	0.171	0.053	2.96321e-145	Endothelial cell
Caprin2	0.344379	0.199	0.067	5.85707e-145	Endothelial cell
Mical3	0.270095	0.226	0.083	7.23913e-145	Endothelial cell
Ddah1	0.385559	0.268	0.11	7.69927e-145	Endothelial cell
Mcl1	0.581066	0.838	0.797	9.97631e-145	Endothelial cell
Grn	0.418164	0.514	0.3	1.45312e-144	Endothelial cell
Ccdc28b	0.36381	0.254	0.105	2.14871e-144	Endothelial cell
Fam168a	0.347314	0.322	0.144	1.20886e-143	Endothelial cell
Gstm1	0.313432	0.477	0.232	1.76309e-143	Endothelial cell
Rnf130	0.428428	0.451	0.244	3.35334e-143	Endothelial cell
Flnb	0.423907	0.527	0.305	2.46428e-142	Endothelial cell
Hsp90ab1	0.298192	0.986	0.959	2.70877e-141	Endothelial cell
Pink1	0.467845	0.423	0.233	6.54197e-141	Endothelial cell
Selenow	0.621761	0.742	0.58	9.88353e-141	Endothelial cell
Map4k5	0.290255	0.279	0.117	3.94651e-140	Endothelial cell
Chmp5	0.533965	0.519	0.323	8.58286e-140	Endothelial cell
Rab5c	0.57474	0.6	0.424	9.00057e-140	Endothelial cell
Gm4951	0.249744	0.142	0.039	2.22448e-139	Endothelial cell
Stat2	0.347144	0.378	0.184	2.40054e-139	Endothelial cell
Sdcbp	0.514772	0.733	0.597	4.51475e-139	Endothelial cell
Hoxb9	0.379243	0.266	0.112	2.13168e-138	Endothelial cell
Unc119b	0.445502	0.354	0.177	2.42277e-138	Endothelial cell
Copz2	0.2763	0.195	0.067	4.57749e-138	Endothelial cell
Cx3cl1	0.2945	0.199	0.071	3.21384e-137	Endothelial cell
Tmod3	0.50829	0.7	0.549	3.93668e-137	Endothelial cell
S100a10	0.532759	0.815	0.608	7.93006e-137	Endothelial cell
Tspan15	0.391716	0.321	0.15	1.23651e-136	Endothelial cell
Hpcal1	0.427315	0.42	0.229	2.00329e-136	Endothelial cell
Dnaja4	0.327042	0.257	0.102	2.20728e-136	Endothelial cell
Vapb	0.504947	0.475	0.287	8.76047e-136	Endothelial cell
Zfhx3	0.443714	0.344	0.166	8.15608e-135	Endothelial cell
Myo9a	0.284999	0.288	0.122	1.36323e-134	Endothelial cell
Qser1	0.3364	0.283	0.124	3.62527e-134	Endothelial cell
Ywhab	0.578938	0.694	0.53	1.13684e-133	Endothelial cell
Rnf213	0.503938	0.45	0.255	4.84398e-133	Endothelial cell
1810037I17Rik	0.622575	0.701	0.514	1.44005e-132	Endothelial cell
Mphosph8	0.49264	0.437	0.242	1.68595e-132	Endothelial cell
Jmjd6	0.459001	0.443	0.254	2.0679e-132	Endothelial cell
Bsg	0.574967	0.742	0.556	7.57176e-132	Endothelial cell
Cgnl1	0.388606	0.233	0.093	1.13826e-131	Endothelial cell
Nr4a1	0.580605	0.7	0.51	3.10693e-131	Endothelial cell
Sos1	0.429269	0.354	0.18	3.31875e-131	Endothelial cell
Tm6sf1	0.252419	0.269	0.106	4.68927e-131	Endothelial cell
B4gat1	0.23161	0.178	0.06	9.29561e-131	Endothelial cell
Wtip	0.297902	0.203	0.074	1.00778e-130	Endothelial cell
Ophn1	0.224613	0.18	0.061	1.60595e-130	Endothelial cell
Nr3c1	0.377414	0.645	0.453	5.10833e-130	Endothelial cell
Rb1	0.482918	0.426	0.239	5.23513e-130	Endothelial cell
2009-09-01	0.426986	0.45	0.259	6.65472e-130	Endothelial cell
B230219D22Rik	0.506419	0.513	0.319	1.03133e-129	Endothelial cell
Elf2	0.471773	0.539	0.346	1.79513e-129	Endothelial cell
Mrrf	0.348118	0.255	0.109	2.88578e-129	Endothelial cell
Agtpbp1	0.269582	0.271	0.113	3.78895e-129	Endothelial cell
Ephx1	0.236571	0.218	0.08	4.83658e-129	Endothelial cell
Taok1	0.531884	0.609	0.429	7.51957e-129	Endothelial cell
Ktn1	0.453142	0.637	0.452	2.43365e-128	Endothelial cell
Cttn	0.360579	0.346	0.168	2.08405e-127	Endothelial cell
Lipa	0.343308	0.319	0.147	3.60788e-127	Endothelial cell
Golim4	0.438436	0.404	0.22	6.55557e-127	Endothelial cell
Atf4	0.578453	0.836	0.784	8.48047e-127	Endothelial cell
Ap1s2	0.278446	0.286	0.123	1.74272e-126	Endothelial cell
Gucy1b1	0.307166	0.129	0.035	1.88849e-126	Endothelial cell
Nin	0.330484	0.406	0.206	2.20988e-126	Endothelial cell
Igtp	0.411501	0.37	0.186	9.87582e-126	Endothelial cell
Rftn1	0.241536	0.35	0.161	5.07057e-125	Endothelial cell
Dgkz	0.390022	0.43	0.245	6.66564e-125	Endothelial cell
Lnx2	0.315911	0.273	0.119	7.70077e-125	Endothelial cell
Il6	0.381448	0.132	0.037	8.52242e-125	Endothelial cell
Dennd6a	0.368597	0.34	0.171	8.63719e-125	Endothelial cell
Iffo2	0.363964	0.319	0.154	1.05806e-124	Endothelial cell
Prdx1	0.477229	0.827	0.662	1.13542e-124	Endothelial cell
Rusc1	0.3246	0.289	0.132	1.39107e-124	Endothelial cell
Apc	0.475964	0.5	0.31	2.26327e-124	Endothelial cell
Ogfrl1	0.241186	0.2	0.073	1.321e-123	Endothelial cell
Arhgap27	0.310258	0.283	0.128	1.39996e-123	Endothelial cell
Smim10l1	0.53238	0.448	0.264	3.00989e-123	Endothelial cell
Dynlt3	0.498725	0.485	0.303	4.60367e-123	Endothelial cell
Inpp5k	0.323416	0.339	0.167	1.31644e-122	Endothelial cell
Fzd8	0.202255	0.145	0.044	2.42957e-122	Endothelial cell
Atraid	0.467039	0.446	0.266	2.43073e-122	Endothelial cell
Tppp3	0.328034	0.27	0.115	2.69475e-122	Endothelial cell
Efnb1	0.36175	0.336	0.164	4.35533e-122	Endothelial cell
Mib1	0.447484	0.457	0.277	1.92841e-121	Endothelial cell
Bace2	0.259739	0.181	0.063	4.09032e-121	Endothelial cell
Anxa2	0.359942	0.694	0.441	1.27886e-120	Endothelial cell
Pogk	0.254613	0.216	0.084	1.42328e-120	Endothelial cell
Nfix	0.282389	0.384	0.194	1.42623e-120	Endothelial cell
Lpar6	0.333938	0.29	0.132	3.00962e-120	Endothelial cell
Tprgl	0.506933	0.55	0.374	3.6501e-120	Endothelial cell
Mindy2	0.433641	0.396	0.22	2.57938e-119	Endothelial cell
Sos2	0.377044	0.338	0.174	1.4532e-118	Endothelial cell
Zscan26	0.344894	0.309	0.149	3.73437e-118	Endothelial cell
Tpgs2	0.279357	0.204	0.079	2.85611e-117	Endothelial cell
Clic1	0.476476	0.768	0.629	1.91371e-116	Endothelial cell
Tceal8	0.375815	0.283	0.128	1.95497e-116	Endothelial cell
Rasa1	0.388029	0.458	0.271	2.43969e-116	Endothelial cell
Zfp467	0.335078	0.256	0.115	1.11781e-115	Endothelial cell
Pttg1	0.48378	0.433	0.257	3.93405e-115	Endothelial cell
Atp8b1	0.312993	0.436	0.221	5.02924e-115	Endothelial cell
Map3k3	0.243766	0.291	0.132	6.8639e-115	Endothelial cell
Klf13	0.469722	0.623	0.452	1.30992e-114	Endothelial cell
Ube2l6	0.243292	0.18	0.064	1.90658e-114	Endothelial cell
Fer	0.22909	0.186	0.069	2.18351e-114	Endothelial cell
Trim37	0.286842	0.232	0.098	2.21524e-114	Endothelial cell
Mtmr11	0.243301	0.182	0.067	3.09822e-114	Endothelial cell
Hsp90aa1	0.229099	0.956	0.918	6.28485e-114	Endothelial cell
Map1lc3b	0.45173	0.799	0.686	1.16634e-113	Endothelial cell
Agap1	0.330344	0.308	0.15	1.69849e-113	Endothelial cell
Slco3a1	0.341463	0.292	0.131	1.90077e-113	Endothelial cell
Eif2ak2	0.387505	0.321	0.165	2.37741e-113	Endothelial cell
Lamp1	0.443928	0.721	0.524	2.38815e-113	Endothelial cell
Cpeb4	0.449686	0.502	0.32	4.51404e-113	Endothelial cell
Sipa1	0.256584	0.324	0.153	1.08579e-112	Endothelial cell
Slc25a30	0.278199	0.27	0.121	1.14648e-112	Endothelial cell
Tapbp	0.486782	0.69	0.537	1.92409e-112	Endothelial cell
Rcn2	0.355743	0.392	0.214	2.14074e-112	Endothelial cell
Myh9	0.460922	0.809	0.752	2.82549e-112	Endothelial cell
Zfp652	0.416739	0.386	0.215	2.92066e-112	Endothelial cell
Gm20300	0.233497	0.162	0.056	2.98869e-112	Endothelial cell
Bok	0.29588	0.222	0.092	5.9184e-112	Endothelial cell
Ica1	0.299547	0.226	0.096	6.36826e-112	Endothelial cell
Prkd3	0.245072	0.325	0.154	2.33359e-111	Endothelial cell
Triobp	0.381821	0.363	0.202	5.114e-111	Endothelial cell
Acox1	0.380042	0.392	0.216	1.88398e-110	Endothelial cell
Rsu1	0.35863	0.379	0.21	4.66544e-110	Endothelial cell
Fgfr3	0.226419	0.157	0.054	1.21135e-109	Endothelial cell
Cyfip1	0.389015	0.492	0.305	1.37763e-109	Endothelial cell
Tacc2	0.312829	0.296	0.147	1.38901e-109	Endothelial cell
2010111I01Rik	0.404908	0.468	0.287	2.39709e-109	Endothelial cell
Gas2l1	0.315391	0.249	0.114	7.38645e-109	Endothelial cell
Tlr3	0.258281	0.194	0.077	6.99393e-108	Endothelial cell
Fbxo30	0.350969	0.304	0.15	1.902e-107	Endothelial cell
Bmi1	0.289256	0.252	0.113	3.83969e-107	Endothelial cell
Insr	0.523309	0.311	0.162	4.10974e-107	Endothelial cell
Vezf1	0.411269	0.496	0.316	5.81727e-107	Endothelial cell
Prdm1	0.310437	0.4	0.212	9.60152e-107	Endothelial cell
Col18a1	0.288882	0.133	0.04	2.34036e-106	Endothelial cell
Chp2	0.365283	0.18	0.068	3.37991e-106	Endothelial cell
Slc50a1	0.480241	0.505	0.33	6.30694e-106	Endothelial cell
Ankrd40	0.369579	0.353	0.196	7.77043e-106	Endothelial cell
Taf7	0.482817	0.531	0.36	1.19442e-105	Endothelial cell
Zfp408	0.2004	0.148	0.049	1.84012e-105	Endothelial cell
Arhgef5	0.311819	0.337	0.172	9.2882e-105	Endothelial cell
Cd38	0.322307	0.489	0.291	1.32071e-104	Endothelial cell
Rell1	0.412302	0.407	0.235	1.45215e-104	Endothelial cell
Slc48a1	0.360498	0.3	0.155	1.79994e-104	Endothelial cell
Pkd1	0.29387	0.311	0.153	3.28635e-104	Endothelial cell
Mosmo	0.259945	0.257	0.116	3.50081e-104	Endothelial cell
Pggt1b	0.271932	0.242	0.11	4.41778e-104	Endothelial cell
Smpdl3a	0.419896	0.468	0.285	7.24954e-104	Endothelial cell
Pola2	0.251103	0.191	0.076	1.08923e-103	Endothelial cell
Ube2r2	0.459261	0.507	0.331	1.69922e-103	Endothelial cell
Rnf31	0.315203	0.322	0.165	2.42592e-103	Endothelial cell
Tmtc3	0.255036	0.185	0.073	3.66091e-103	Endothelial cell
Pak1ip1	0.522934	0.515	0.356	3.91826e-103	Endothelial cell
Ywhaq	0.498974	0.667	0.504	3.92928e-103	Endothelial cell
Arl13b	0.376709	0.372	0.205	4.13908e-103	Endothelial cell
Tmx3	0.363934	0.445	0.273	2.25148e-102	Endothelial cell
Gimap5	0.213871	0.415	0.214	2.25171e-102	Endothelial cell
B3gnt3	0.319525	0.277	0.132	4.66695e-102	Endothelial cell
Pcbp2	0.462208	0.803	0.703	5.11936e-102	Endothelial cell
Cnksr3	0.205978	0.17	0.063	7.15256e-102	Endothelial cell
Tubb5	0.360058	0.695	0.521	7.7833e-102	Endothelial cell
Msl1	0.382265	0.436	0.266	8.93111e-102	Endothelial cell
Tax1bp3	0.369596	0.356	0.193	9.18216e-102	Endothelial cell
Zdhhc17	0.228165	0.26	0.119	1.63262e-101	Endothelial cell
Pdcl3	0.428552	0.433	0.268	2.21657e-101	Endothelial cell
Dync1li2	0.399482	0.367	0.208	3.38579e-101	Endothelial cell
Prkce	0.220391	0.266	0.121	4.06327e-101	Endothelial cell
Mtch1	0.437574	0.537	0.355	4.57368e-101	Endothelial cell
Micall1	0.226532	0.25	0.112	1.20617e-100	Endothelial cell
St3gal4	0.252073	0.296	0.145	1.42964e-100	Endothelial cell
Tnfrsf12a	0.375447	0.348	0.185	1.99634e-100	Endothelial cell
Sgk3	0.227317	0.211	0.086	2.03532e-100	Endothelial cell
Atrx	0.493504	0.746	0.665	3.4818e-100	Endothelial cell
H2-T23	0.511162	0.729	0.608	4.49415e-100	Endothelial cell
Irf7	0.298986	0.33	0.17	1.15946e-99	Endothelial cell
Mink1	0.315562	0.335	0.181	1.8963e-99	Endothelial cell
Bcl2l2	0.286651	0.221	0.098	3.16458e-99	Endothelial cell
Nucb1	0.444928	0.607	0.429	4.72401e-99	Endothelial cell
Helz2	0.331187	0.459	0.279	8.33931e-99	Endothelial cell
Lxn	0.311194	0.234	0.108	9.63628e-99	Endothelial cell
Acap2	0.367158	0.414	0.244	1.08743e-98	Endothelial cell
Plekha1	0.293254	0.336	0.179	2.53932e-98	Endothelial cell
Ddit3	0.470642	0.494	0.321	2.81823e-98	Endothelial cell
Sun1	0.313968	0.354	0.198	5.62345e-98	Endothelial cell
Sirt1	0.458704	0.469	0.3	6.55114e-98	Endothelial cell
Ints9	0.311843	0.241	0.112	1.00852e-97	Endothelial cell
Ppp1r12a	0.42614	0.694	0.57	1.09076e-97	Endothelial cell
Chka	0.340879	0.561	0.369	1.9277e-97	Endothelial cell
2002-03-01	0.359419	0.353	0.198	2.15473e-97	Endothelial cell
Sigirr	0.288389	0.242	0.113	3.13723e-97	Endothelial cell
Zfp715	0.227293	0.191	0.077	3.97625e-97	Endothelial cell
Myd88	0.405814	0.352	0.201	4.9345e-97	Endothelial cell
Rin2	0.328294	0.36	0.197	5.0779e-97	Endothelial cell
Iqsec1	0.287011	0.343	0.181	6.39612e-97	Endothelial cell
Pds5b	0.326957	0.35	0.19	1.90667e-96	Endothelial cell
Elf1	0.458498	0.715	0.615	2.01698e-96	Endothelial cell
R3hdm2	0.405071	0.47	0.305	8.44013e-96	Endothelial cell
Mum1	0.268286	0.277	0.136	8.62909e-96	Endothelial cell
Bcor	0.318735	0.327	0.176	1.73679e-95	Endothelial cell
Pcf11	0.531522	0.569	0.418	2.05034e-95	Endothelial cell
Rock2	0.427711	0.663	0.509	8.07837e-95	Endothelial cell
Gatad2a	0.402272	0.497	0.332	9.015e-95	Endothelial cell
Smurf2	0.313073	0.351	0.195	1.12884e-94	Endothelial cell
Fam53b	0.229335	0.237	0.108	1.64505e-94	Endothelial cell
Zfand2a	0.270451	0.282	0.138	2.12745e-94	Endothelial cell
Zfand5	0.469837	0.744	0.635	3.52485e-94	Endothelial cell
Pcnx	0.283729	0.318	0.168	4.78709e-94	Endothelial cell
Tmco1	0.468365	0.492	0.33	5.39872e-94	Endothelial cell
Snx3	0.4597	0.623	0.477	6.77628e-94	Endothelial cell
Rnf11	0.369325	0.439	0.273	8.53014e-94	Endothelial cell
Mmd	0.227823	0.221	0.096	1.10435e-93	Endothelial cell
Mllt6	0.31367	0.438	0.264	1.40063e-93	Endothelial cell
Rrbp1	0.317646	0.821	0.678	4.22824e-93	Endothelial cell
Pgm1	0.355982	0.318	0.175	4.85274e-93	Endothelial cell
Snx19	0.22217	0.216	0.096	5.90714e-93	Endothelial cell
Slc31a2	0.217842	0.222	0.099	6.18873e-93	Endothelial cell
Scaf1	0.354776	0.378	0.223	8.49154e-93	Endothelial cell
Zc3h7b	0.23332	0.229	0.105	1.04355e-92	Endothelial cell
Arf2	0.285889	0.307	0.16	1.3456e-92	Endothelial cell
Elmod3	0.20039	0.131	0.045	1.495e-92	Endothelial cell
Sptlc2	0.379822	0.462	0.294	2.61449e-92	Endothelial cell
Ccnd3	0.385352	0.408	0.249	5.65953e-92	Endothelial cell
Abl1	0.311724	0.334	0.184	5.99129e-92	Endothelial cell
Atp5j	0.414382	0.79	0.608	7.18494e-92	Endothelial cell
Aaed1	0.334998	0.365	0.21	7.36048e-92	Endothelial cell
Cyb5r1	0.225668	0.205	0.09	7.93131e-92	Endothelial cell
Gramd1a	0.310332	0.441	0.259	1.50786e-91	Endothelial cell
2310022B05Rik	0.225562	0.214	0.094	2.72704e-91	Endothelial cell
Ankrd46	0.214188	0.184	0.075	3.41293e-91	Endothelial cell
Mfsd6	0.313634	0.436	0.26	4.38594e-91	Endothelial cell
Card19	0.26629	0.369	0.211	6.84265e-91	Endothelial cell
Cr1l	0.430088	0.557	0.407	1.5926e-90	Endothelial cell
Ccny	0.356884	0.366	0.215	2.01897e-90	Endothelial cell
Tor1aip1	0.404085	0.581	0.425	1.06519e-89	Endothelial cell
Arhgap10	0.228788	0.187	0.076	1.15481e-89	Endothelial cell
Rpain	0.228843	0.209	0.092	1.33124e-89	Endothelial cell
Parp12	0.223959	0.194	0.083	1.78179e-89	Endothelial cell
Egln1	0.368101	0.388	0.235	1.97036e-89	Endothelial cell
Arrdc4	0.305347	0.312	0.167	2.29961e-89	Endothelial cell
Cflar	0.23995	0.588	0.423	7.04423e-89	Endothelial cell
Ldlrap1	0.244958	0.223	0.102	1.37343e-88	Endothelial cell
Fus	0.39758	0.856	0.854	2.55244e-88	Endothelial cell
Ryk	0.29337	0.332	0.184	3.04229e-88	Endothelial cell
Snhg12	0.552287	0.606	0.461	9.59477e-88	Endothelial cell
Cables2	0.25483	0.243	0.117	1.1713e-87	Endothelial cell
Utp3	0.546247	0.515	0.373	1.45905e-87	Endothelial cell
Snx11	0.201935	0.211	0.094	1.46265e-87	Endothelial cell
Mat2a	0.483517	0.689	0.561	6.52345e-87	Endothelial cell
Gm4070	0.20367	0.251	0.118	9.90449e-87	Endothelial cell
Ccdc47	0.397131	0.473	0.317	9.96811e-87	Endothelial cell
Tssc4	0.289994	0.264	0.136	1.02022e-86	Endothelial cell
Hdac5	0.288168	0.319	0.173	1.28677e-86	Endothelial cell
Pura	0.365077	0.564	0.396	2.75775e-86	Endothelial cell
Hipk3	0.358503	0.425	0.268	3.80231e-86	Endothelial cell
Parp10	0.233715	0.238	0.114	1.41049e-85	Endothelial cell
Pja2	0.326202	0.306	0.168	2.16203e-85	Endothelial cell
Tnk2	0.31129	0.293	0.156	3.04938e-85	Endothelial cell
Ypel2	0.231144	0.188	0.08	4.44883e-85	Endothelial cell
Ablim1	0.335482	0.645	0.485	5.99883e-85	Endothelial cell
Gsk3b	0.406829	0.582	0.429	6.98011e-85	Endothelial cell
Ppp2r3a	0.204626	0.173	0.07	7.7754e-85	Endothelial cell
Imp3	0.460576	0.513	0.362	9.24014e-85	Endothelial cell
Tcf7l1	0.254935	0.212	0.097	1.43368e-84	Endothelial cell
Zfp36l2	0.223423	0.768	0.615	1.45592e-84	Endothelial cell
Pomp	0.516821	0.677	0.545	3.66018e-84	Endothelial cell
Strn3	0.355585	0.542	0.383	5.57341e-84	Endothelial cell
2007-09-01	0.424365	0.701	0.578	6.00634e-84	Endothelial cell
Etv5	0.261663	0.153	0.059	7.42212e-84	Endothelial cell
Prkab1	0.358183	0.338	0.195	3.16234e-82	Endothelial cell
Abca3	0.262709	0.261	0.133	4.45863e-82	Endothelial cell
Gimap1	0.203433	0.497	0.289	4.72735e-82	Endothelial cell
Kansl1l	0.222085	0.258	0.128	4.86776e-82	Endothelial cell
Abhd5	0.270266	0.247	0.124	5.98477e-82	Endothelial cell
Nek9	0.291202	0.336	0.193	9.37118e-82	Endothelial cell
Srsf2	0.428738	0.804	0.747	4.77064e-81	Endothelial cell
Spr	0.337971	0.336	0.195	7.27276e-81	Endothelial cell
Flot2	0.252017	0.248	0.124	1.00466e-80	Endothelial cell
Jund	0.362022	0.936	0.903	1.88495e-80	Endothelial cell
Ilk	0.349728	0.357	0.215	4.41112e-80	Endothelial cell
Praf2	0.276143	0.224	0.109	1.37504e-79	Endothelial cell
Sap18	0.455328	0.514	0.368	1.906e-79	Endothelial cell
Zfp142	0.22944	0.255	0.127	3.15018e-79	Endothelial cell
Dynlrb1	0.464097	0.571	0.416	5.01589e-79	Endothelial cell
Oxr1	0.318729	0.367	0.222	1.44621e-78	Endothelial cell
Kifap3	0.237378	0.181	0.079	1.46277e-78	Endothelial cell
Gpx4	0.350544	0.723	0.591	1.83467e-78	Endothelial cell
Rexo2	0.366896	0.564	0.394	2.70098e-78	Endothelial cell
Pxn	0.304679	0.431	0.277	5.89727e-78	Endothelial cell
Eps8l2	0.323954	0.197	0.092	1.25448e-77	Endothelial cell
Sbds	0.399905	0.541	0.389	1.31782e-77	Endothelial cell
Inppl1	0.277665	0.264	0.141	1.35834e-77	Endothelial cell
Flot1	0.273455	0.272	0.147	2.28768e-77	Endothelial cell
Dcun1d3	0.229121	0.198	0.091	3.60471e-77	Endothelial cell
Pnkd	0.370321	0.359	0.224	6.55348e-77	Endothelial cell
Ext2	0.284423	0.289	0.161	1.09181e-76	Endothelial cell
Tdrd7	0.20062	0.186	0.084	3.90378e-76	Endothelial cell
Efcab14	0.350328	0.398	0.255	5.706e-76	Endothelial cell
Zmynd11	0.344493	0.531	0.379	1.01962e-75	Endothelial cell
Emc2	0.380017	0.379	0.243	1.22416e-75	Endothelial cell
Atf7	0.24902	0.33	0.187	1.36216e-75	Endothelial cell
Usp25	0.39089	0.517	0.369	1.74431e-75	Endothelial cell
Rock1	0.410568	0.698	0.6	1.85658e-75	Endothelial cell
Phldb1	0.252054	0.274	0.148	2.06496e-75	Endothelial cell
Btbd2	0.28209	0.227	0.116	2.32171e-75	Endothelial cell
Spata13	0.228557	0.327	0.183	2.40382e-75	Endothelial cell
Arl3	0.261617	0.247	0.128	2.65043e-75	Endothelial cell
Arhgap18	0.33042	0.325	0.192	2.67305e-75	Endothelial cell
B2m	0.288061	0.975	0.935	5.0389e-75	Endothelial cell
Nfkbil1	0.301567	0.252	0.134	8.90178e-75	Endothelial cell
Dhrs7	0.332801	0.36	0.225	1.05401e-74	Endothelial cell
Lman1	0.251299	0.469	0.3	1.27963e-74	Endothelial cell
Mesd	0.302266	0.309	0.177	1.59983e-74	Endothelial cell
Extl3	0.228469	0.217	0.105	1.98769e-74	Endothelial cell
Tpst2	0.255075	0.421	0.262	2.03796e-74	Endothelial cell
Nudt4	0.418519	0.484	0.326	2.14186e-74	Endothelial cell
Snx25	0.220043	0.207	0.098	4.26267e-74	Endothelial cell
Car8	0.218083	0.15	0.061	4.36893e-74	Endothelial cell
Kif1b	0.308993	0.455	0.302	5.74456e-74	Endothelial cell
Dync1h1	0.399793	0.596	0.464	7.92423e-74	Endothelial cell
Esyt1	0.349081	0.476	0.32	9.46081e-74	Endothelial cell
Kat2b	0.28289	0.279	0.154	1.02364e-73	Endothelial cell
Cdk19	0.299051	0.268	0.143	1.03971e-73	Endothelial cell
Klhl2	0.240856	0.236	0.119	1.57634e-73	Endothelial cell
Tpp1	0.325356	0.359	0.219	2.78981e-73	Endothelial cell
Cers5	0.277846	0.294	0.165	5.64041e-73	Endothelial cell
Fam76a	0.306517	0.377	0.233	8.74897e-73	Endothelial cell
Cdk9	0.380237	0.493	0.353	1.47743e-72	Endothelial cell
Spag9	0.316797	0.717	0.633	1.48973e-72	Endothelial cell
Pcna	0.399775	0.494	0.342	2.13541e-72	Endothelial cell
Daxx	0.293779	0.278	0.153	2.14339e-72	Endothelial cell
Fbxl20	0.208649	0.271	0.143	3.90972e-72	Endothelial cell
Ubr1	0.239037	0.352	0.205	4.19154e-72	Endothelial cell
Sfr1	0.386006	0.663	0.519	5.11825e-72	Endothelial cell
Clock	0.35025	0.449	0.301	6.41565e-72	Endothelial cell
Tmem173	0.331533	0.306	0.174	9.50812e-72	Endothelial cell
Sod1	0.391615	0.678	0.541	1.03285e-71	Endothelial cell
Stard4	0.297903	0.427	0.263	1.35077e-71	Endothelial cell
Setx	0.32658	0.406	0.26	1.85544e-71	Endothelial cell
Rab18	0.360154	0.479	0.334	3.16249e-71	Endothelial cell
Rit1	0.239056	0.241	0.126	1.02432e-70	Endothelial cell
Nedd9	0.320633	0.469	0.318	2.50721e-70	Endothelial cell
Tsc22d3	0.34027	0.581	0.425	2.96427e-70	Endothelial cell
Trio	0.246981	0.296	0.164	4.66765e-70	Endothelial cell
Ssfa2	0.282121	0.423	0.269	5.01461e-70	Endothelial cell
Dnajc8	0.427552	0.618	0.49	6.45987e-70	Endothelial cell
Mgat1	0.322033	0.348	0.217	8.54483e-70	Endothelial cell
Tmem205	0.323787	0.29	0.165	9.69055e-70	Endothelial cell
Mpv17	0.223373	0.206	0.101	2.42433e-69	Endothelial cell
Mitd1	0.287258	0.226	0.116	2.89264e-69	Endothelial cell
Inpp4a	0.201585	0.225	0.111	5.28852e-69	Endothelial cell
Dtx3	0.219747	0.249	0.126	5.31377e-69	Endothelial cell
Sp100	0.200131	0.545	0.358	5.95333e-69	Endothelial cell
Mob3c	0.27021	0.217	0.109	6.0302e-69	Endothelial cell
Zhx1	0.279687	0.328	0.193	7.53549e-69	Endothelial cell
Scarb2	0.322267	0.447	0.301	7.83656e-69	Endothelial cell
Glud1	0.375066	0.626	0.493	1.41951e-68	Endothelial cell
Ncor2	0.253855	0.34	0.203	3.59473e-68	Endothelial cell
Txndc12	0.271148	0.249	0.136	7.31757e-68	Endothelial cell
Eloc	0.537507	0.583	0.463	7.37064e-68	Endothelial cell
H2-D1	0.218768	0.947	0.94	1.10338e-67	Endothelial cell
Hk1	0.290186	0.355	0.221	1.26773e-67	Endothelial cell
Prkar2a	0.323014	0.382	0.237	1.59538e-67	Endothelial cell
Exoc6b	0.250522	0.267	0.148	2.24704e-67	Endothelial cell
5430416N02Rik	0.269411	0.306	0.176	2.67124e-67	Endothelial cell
Hipk1	0.360633	0.59	0.465	2.90032e-67	Endothelial cell
Dlgap4	0.274312	0.348	0.213	3.0114e-67	Endothelial cell
Dctn1	0.35289	0.42	0.288	4.03005e-67	Endothelial cell
Tmem50a	0.392951	0.584	0.453	5.2838e-67	Endothelial cell
Magoh	0.519938	0.567	0.441	8.5446e-67	Endothelial cell
Picalm	0.330429	0.728	0.645	9.15769e-67	Endothelial cell
Akt1	0.363345	0.455	0.32	1.0361e-66	Endothelial cell
Wdr37	0.22223	0.333	0.194	1.73659e-66	Endothelial cell
Ptprk	0.26067	0.327	0.19	1.97023e-66	Endothelial cell
Ubqln2	0.270689	0.328	0.198	2.04206e-66	Endothelial cell
Baz2b	0.288456	0.569	0.422	4.26582e-66	Endothelial cell
Plscr1	0.291443	0.47	0.307	6.22039e-66	Endothelial cell
Taf13	0.330147	0.319	0.196	9.91098e-66	Endothelial cell
Kctd2	0.200666	0.226	0.117	1.0106e-65	Endothelial cell
Phf13	0.210055	0.19	0.09	1.1933e-65	Endothelial cell
Actg1	0.248051	0.967	0.942	1.54401e-65	Endothelial cell
Ctdsp1	0.285355	0.333	0.204	1.86423e-65	Endothelial cell
Degs1	0.354994	0.477	0.331	3.76135e-65	Endothelial cell
Ssbp4	0.330712	0.386	0.253	3.81215e-65	Endothelial cell
Klf3	0.281785	0.542	0.384	5.23036e-65	Endothelial cell
Gabarapl1	0.405762	0.387	0.256	6.56387e-65	Endothelial cell
Tmem230	0.323908	0.276	0.16	6.59602e-65	Endothelial cell
Osbpl9	0.279841	0.535	0.389	6.89341e-65	Endothelial cell
Trim16	0.236025	0.251	0.134	7.99541e-65	Endothelial cell
Lrch3	0.274265	0.324	0.193	1.1488e-64	Endothelial cell
Tmem250-ps	0.268664	0.2	0.101	1.28303e-64	Endothelial cell
Eif4e3	0.230011	0.241	0.128	8.11839e-64	Endothelial cell
Rab28	0.249922	0.266	0.152	8.32911e-64	Endothelial cell
Fam174b	0.340046	0.196	0.099	9.32939e-64	Endothelial cell
Ash1l	0.340708	0.646	0.526	9.90898e-64	Endothelial cell
Dram2	0.299961	0.343	0.21	1.28142e-63	Endothelial cell
Tjp2	0.241499	0.332	0.198	1.34178e-63	Endothelial cell
Keap1	0.299091	0.31	0.19	3.02619e-63	Endothelial cell
Raly	0.351228	0.623	0.501	4.94006e-63	Endothelial cell
Stap2	0.232162	0.215	0.111	5.41276e-63	Endothelial cell
Fam3c	0.204134	0.322	0.185	7.37674e-63	Endothelial cell
Polr3gl	0.217622	0.191	0.094	7.80277e-63	Endothelial cell
Slain2	0.350222	0.446	0.314	9.81578e-63	Endothelial cell
Fryl	0.32701	0.537	0.394	5.25651e-62	Endothelial cell
Nr1h2	0.318827	0.451	0.317	5.57402e-62	Endothelial cell
Csnk1e	0.32051	0.348	0.221	1.51567e-61	Endothelial cell
Scamp1	0.270637	0.282	0.162	2.37835e-61	Endothelial cell
Pck2	0.302934	0.289	0.172	2.76913e-61	Endothelial cell
Tsc22d2	0.317521	0.566	0.422	9.11733e-61	Endothelial cell
Akap11	0.277963	0.347	0.217	1.23015e-60	Endothelial cell
Hmgb1	0.269594	0.827	0.733	1.80231e-60	Endothelial cell
Spen	0.295862	0.417	0.284	5.61692e-60	Endothelial cell
Srf	0.387847	0.376	0.251	5.7373e-60	Endothelial cell
Tmem33	0.386619	0.44	0.317	6.03432e-60	Endothelial cell
Tulp4	0.302835	0.481	0.344	8.16276e-60	Endothelial cell
Prrc2b	0.296893	0.489	0.35	8.46921e-60	Endothelial cell
Lamp2	0.248559	0.613	0.473	1.20495e-59	Endothelial cell
Wasl	0.302559	0.432	0.29	1.41631e-59	Endothelial cell
Pik3c2a	0.280471	0.46	0.32	7.06691e-59	Endothelial cell
Tcf7l2	0.247535	0.371	0.228	9.68222e-59	Endothelial cell
H1f0	0.279793	0.422	0.272	1.08032e-58	Endothelial cell
Fkbp3	0.419501	0.514	0.384	1.61854e-58	Endothelial cell
Rcor3	0.209691	0.21	0.11	4.10627e-58	Endothelial cell
Nfkbia	0.221149	0.862	0.767	5.24234e-58	Endothelial cell
Cdkn2aip	0.275832	0.397	0.26	7.56996e-58	Endothelial cell
Trim12c	0.2127	0.249	0.137	9.36074e-58	Endothelial cell
Vkorc1	0.310181	0.253	0.144	1.0126e-57	Endothelial cell
Rgmb	0.226986	0.219	0.116	1.09012e-57	Endothelial cell
Ccnd2	0.382124	0.611	0.47	1.26068e-57	Endothelial cell
Srsf7	0.397773	0.631	0.524	1.50506e-57	Endothelial cell
Specc1	0.232607	0.282	0.165	1.6631e-57	Endothelial cell
Nbr1	0.308367	0.399	0.274	3.37393e-57	Endothelial cell
Gdf15	0.430472	0.266	0.148	3.58119e-57	Endothelial cell
Klf11	0.227555	0.249	0.14	3.58331e-57	Endothelial cell
Rabac1	0.385869	0.66	0.538	3.76322e-57	Endothelial cell
Slk	0.294889	0.624	0.496	1.50297e-56	Endothelial cell
Ppia	0.216374	0.963	0.899	1.69896e-56	Endothelial cell
Smarcc2	0.311758	0.383	0.261	3.19728e-56	Endothelial cell
Slc25a32	0.217425	0.183	0.092	4.78594e-56	Endothelial cell
Uqcrb	0.273278	0.715	0.546	5.6892e-56	Endothelial cell
Wbp4	0.326878	0.442	0.313	5.75551e-56	Endothelial cell
Tnrc6c	0.250585	0.479	0.338	7.31584e-56	Endothelial cell
Pld1	0.210238	0.204	0.107	9.37951e-56	Endothelial cell
Dnajc10	0.286008	0.39	0.258	9.70977e-56	Endothelial cell
Parva	0.232191	0.275	0.16	1.34915e-55	Endothelial cell
Ippk	0.207467	0.189	0.097	2.27886e-55	Endothelial cell
Mta1	0.214439	0.296	0.18	8.14288e-55	Endothelial cell
Hs2st1	0.243199	0.288	0.175	1.06354e-54	Endothelial cell
Trnau1ap	0.276775	0.3	0.186	1.81831e-54	Endothelial cell
Ndufa8	0.351834	0.506	0.364	1.89131e-54	Endothelial cell
Tmem245	0.258527	0.345	0.222	3.46056e-54	Endothelial cell
Mrfap1	0.36034	0.683	0.566	7.94622e-54	Endothelial cell
Acvr2a	0.211426	0.199	0.104	8.99275e-54	Endothelial cell
Hnrnph3	0.252838	0.392	0.263	1.18184e-53	Endothelial cell
Rap1a	0.31499	0.635	0.497	1.59491e-53	Endothelial cell
Ezh1	0.218048	0.321	0.2	3.03373e-53	Endothelial cell
Ints6l	0.229362	0.259	0.149	3.99488e-53	Endothelial cell
Tead1	0.220393	0.222	0.121	5.90113e-53	Endothelial cell
Tcf3	0.250325	0.325	0.209	6.78192e-53	Endothelial cell
Bnip3l	0.317354	0.578	0.457	9.53557e-53	Endothelial cell
Nolc1	0.322113	0.485	0.351	1.74383e-52	Endothelial cell
Tfpt	0.206616	0.169	0.084	2.90792e-52	Endothelial cell
Mindy1	0.292859	0.276	0.169	3.04667e-52	Endothelial cell
Tnrc18	0.28339	0.392	0.266	4.2498e-52	Endothelial cell
Mapre1	0.408165	0.623	0.53	4.44581e-52	Endothelial cell
Ppp1r12c	0.253154	0.394	0.267	4.45652e-52	Endothelial cell
Ppp2r5c	0.346048	0.506	0.389	6.10551e-52	Endothelial cell
Nfe2l2	0.21338	0.602	0.464	1.13265e-51	Endothelial cell
Chmp3	0.318073	0.446	0.317	1.35443e-51	Endothelial cell
Tmpo	0.258558	0.515	0.364	1.54521e-51	Endothelial cell
Anapc5	0.300412	0.5	0.373	1.73346e-51	Endothelial cell
Tusc2	0.264783	0.236	0.137	2.21138e-51	Endothelial cell
Sh3glb2	0.275782	0.272	0.169	2.56825e-51	Endothelial cell
2011-09-01	0.306126	0.493	0.36	2.86336e-51	Endothelial cell
Ppp2r5e	0.292725	0.365	0.25	4.64958e-51	Endothelial cell
Sh3rf1	0.204903	0.194	0.103	6.629e-51	Endothelial cell
Parp9	0.240004	0.3	0.188	7.79521e-51	Endothelial cell
Cgrrf1	0.213209	0.199	0.107	1.11087e-50	Endothelial cell
Zfp945	0.22869	0.242	0.141	1.14826e-50	Endothelial cell
Rnf167	0.27552	0.357	0.238	1.32976e-50	Endothelial cell
Cic	0.216925	0.333	0.213	1.88556e-50	Endothelial cell
Ptov1	0.272157	0.313	0.196	3.26625e-50	Endothelial cell
Tada3	0.220619	0.233	0.134	4.5885e-50	Endothelial cell
Tbcb	0.310871	0.46	0.337	7.11215e-50	Endothelial cell
Abr	0.237666	0.352	0.234	7.79318e-50	Endothelial cell
Tbl1x	0.306587	0.463	0.339	9.55815e-50	Endothelial cell
Eif4g3	0.265156	0.501	0.378	1.03826e-49	Endothelial cell
Clip1	0.271387	0.406	0.284	1.22117e-49	Endothelial cell
Hnrnph1	0.272333	0.788	0.762	1.46363e-49	Endothelial cell
Nom1	0.291694	0.34	0.224	1.57369e-49	Endothelial cell
Elovl1	0.26692	0.352	0.238	2.53572e-49	Endothelial cell
Pkig	0.266037	0.416	0.29	3.50843e-49	Endothelial cell
Smim11	0.335253	0.383	0.268	3.87854e-49	Endothelial cell
Vamp3	0.274033	0.418	0.3	4.91181e-49	Endothelial cell
Hras	0.312025	0.381	0.265	5.72368e-49	Endothelial cell
Mbnl2	0.252487	0.661	0.557	7.06592e-49	Endothelial cell
Chmp2b	0.267072	0.395	0.27	1.06009e-48	Endothelial cell
St7l	0.223181	0.231	0.133	1.39719e-48	Endothelial cell
Krcc1	0.358129	0.389	0.268	1.78662e-48	Endothelial cell
Add1	0.276124	0.437	0.313	2.45992e-48	Endothelial cell
Stk3	0.205003	0.205	0.115	6.2459e-48	Endothelial cell
Nufip2	0.340772	0.633	0.549	8.46824e-48	Endothelial cell
Csrnp1	0.377166	0.53	0.418	9.14455e-48	Endothelial cell
Bag5	0.237049	0.274	0.17	1.14987e-47	Endothelial cell
Sfxn3	0.21039	0.242	0.14	1.9309e-47	Endothelial cell
Neat1	0.50621	0.772	0.743	1.94979e-47	Endothelial cell
Mtmr2	0.232332	0.254	0.153	2.28766e-47	Endothelial cell
Galnt10	0.212953	0.25	0.146	4.35863e-47	Endothelial cell
Rab7	0.267087	0.62	0.519	7.51727e-47	Endothelial cell
BC005537	0.339889	0.711	0.65	1.02872e-46	Endothelial cell
Fbxw2	0.282539	0.497	0.378	1.10285e-46	Endothelial cell
Nacc2	0.22112	0.189	0.103	1.14411e-46	Endothelial cell
Cebpg	0.312239	0.46	0.344	1.26805e-46	Endothelial cell
0610037L13Rik	0.216838	0.281	0.177	2.8214e-46	Endothelial cell
Med31	0.254871	0.283	0.179	4.21866e-46	Endothelial cell
Taf11	0.243656	0.265	0.165	5.50685e-46	Endothelial cell
Prr14	0.243878	0.376	0.257	5.83308e-46	Endothelial cell
Alkbh5	0.373568	0.477	0.364	7.68022e-46	Endothelial cell
Tceal9	0.299714	0.544	0.403	1.0354e-45	Endothelial cell
Azin1	0.455929	0.612	0.524	2.31952e-45	Endothelial cell
Tifa	0.263572	0.267	0.163	1.22652e-44	Endothelial cell
Phc2	0.219337	0.399	0.276	1.60409e-44	Endothelial cell
Pcyox1	0.233132	0.221	0.131	2.13863e-44	Endothelial cell
Tmem106b	0.228447	0.317	0.208	2.34081e-44	Endothelial cell
Jade1	0.258148	0.268	0.167	3.43749e-44	Endothelial cell
Tlnrd1	0.217001	0.271	0.171	5.71283e-44	Endothelial cell
Sugt1	0.312514	0.528	0.409	6.40157e-44	Endothelial cell
Trak2	0.222932	0.345	0.233	1.04077e-43	Endothelial cell
Nras	0.311228	0.478	0.368	1.12691e-43	Endothelial cell
Prdx2	0.29849	0.621	0.468	1.15869e-43	Endothelial cell
Sp1	0.262258	0.47	0.355	1.19542e-43	Endothelial cell
Cbx4	0.257805	0.374	0.258	1.67556e-43	Endothelial cell
Rbbp6	0.350881	0.624	0.543	1.94109e-43	Endothelial cell
Nop58	0.511547	0.574	0.489	4.31171e-43	Endothelial cell
Polr2a	0.313966	0.592	0.498	6.14077e-43	Endothelial cell
Mgat2	0.278351	0.406	0.292	7.65779e-43	Endothelial cell
Spred2	0.214291	0.235	0.142	1.62488e-42	Endothelial cell
Rhoa	0.211063	0.838	0.789	1.73334e-42	Endothelial cell
Il10rb	0.272946	0.35	0.243	1.77068e-42	Endothelial cell
Nf1	0.220825	0.31	0.205	1.81851e-42	Endothelial cell
Ddx50	0.301986	0.601	0.513	2.47991e-42	Endothelial cell
Ginm1	0.269462	0.387	0.276	2.72643e-42	Endothelial cell
Ndufc2	0.316709	0.594	0.439	2.79728e-42	Endothelial cell
Smim14	0.229053	0.574	0.439	3.39171e-42	Endothelial cell
Zkscan3	0.23708	0.301	0.197	3.88678e-42	Endothelial cell
Lrrfip1	0.233141	0.596	0.479	4.16874e-42	Endothelial cell
Txlna	0.226768	0.344	0.236	8.83794e-42	Endothelial cell
Mllt10	0.230569	0.394	0.281	1.079e-41	Endothelial cell
Slc38a2	0.207463	0.808	0.795	1.13561e-41	Endothelial cell
Dctn2	0.301204	0.441	0.338	1.48938e-41	Endothelial cell
Edn1	0.427351	0.232	0.137	2.46186e-41	Endothelial cell
Uqcr11	0.222544	0.646	0.471	2.88929e-41	Endothelial cell
Nasp	0.319759	0.532	0.416	4.81577e-41	Endothelial cell
Cherp	0.234182	0.303	0.2	5.6181e-41	Endothelial cell
Pfdn5	0.269407	0.845	0.765	7.16358e-41	Endothelial cell
Asah1	0.250517	0.396	0.282	2.24318e-40	Endothelial cell
Dync1i2	0.37662	0.562	0.463	2.6832e-40	Endothelial cell
Mgrn1	0.212496	0.305	0.201	3.00097e-40	Endothelial cell
B4galt3	0.244703	0.25	0.157	3.21932e-40	Endothelial cell
Dpp8	0.231925	0.389	0.281	4.6854e-40	Endothelial cell
Emc7	0.292186	0.485	0.382	9.94061e-40	Endothelial cell
Ttc3	0.251709	0.418	0.302	1.31201e-39	Endothelial cell
Cbx1	0.289423	0.459	0.345	2.97952e-39	Endothelial cell
Txndc17	0.325867	0.588	0.456	3.01134e-39	Endothelial cell
Rab6a	0.245697	0.5	0.371	3.63537e-39	Endothelial cell
Fam220a	0.230785	0.262	0.164	4.26184e-39	Endothelial cell
Igf2r	0.244104	0.37	0.265	6.19379e-39	Endothelial cell
Cetn3	0.277622	0.437	0.324	9.69898e-39	Endothelial cell
Ywhae	0.277001	0.761	0.66	1.56029e-38	Endothelial cell
H2-T22	0.305025	0.483	0.382	2.27632e-38	Endothelial cell
Stim1	0.219583	0.463	0.346	2.36138e-38	Endothelial cell
Trim24	0.219069	0.398	0.288	2.46803e-38	Endothelial cell
Fam114a1	0.212867	0.238	0.148	3.49114e-38	Endothelial cell
Secisbp2l	0.205747	0.348	0.241	1.1166e-37	Endothelial cell
Abhd17a	0.306581	0.407	0.309	1.16661e-37	Endothelial cell
Eci2	0.263648	0.288	0.197	1.98886e-37	Endothelial cell
Vwa5a	0.21257	0.251	0.158	2.35226e-37	Endothelial cell
Zmym5	0.232821	0.49	0.378	3.08374e-37	Endothelial cell
Cbx3	0.311885	0.545	0.421	3.82798e-37	Endothelial cell
Acly	0.255799	0.456	0.338	4.14684e-37	Endothelial cell
Nisch	0.234045	0.584	0.482	7.81013e-37	Endothelial cell
Klhl9	0.255028	0.35	0.25	1.1498e-36	Endothelial cell
Dtx3l	0.232495	0.324	0.223	1.27888e-36	Endothelial cell
Tmem43	0.207988	0.226	0.138	2.37482e-36	Endothelial cell
Jkamp	0.229199	0.23	0.145	3.04868e-36	Endothelial cell
Sec62	0.266101	0.723	0.649	3.34272e-36	Endothelial cell
Actn1	0.306676	0.359	0.25	3.47285e-36	Endothelial cell
Mcrip1	0.256976	0.333	0.231	4.17441e-36	Endothelial cell
Stag1	0.21785	0.432	0.323	8.45094e-36	Endothelial cell
Rap1b	0.25804	0.719	0.66	8.47918e-36	Endothelial cell
Alyref	0.293515	0.473	0.362	1.12975e-35	Endothelial cell
Traf7	0.232146	0.32	0.225	2.40957e-35	Endothelial cell
Atp1b3	0.2334	0.544	0.44	3.57795e-35	Endothelial cell
Fam114a2	0.262837	0.351	0.256	5.34343e-35	Endothelial cell
Cdk2ap1	0.303529	0.302	0.211	6.93404e-35	Endothelial cell
Pbrm1	0.269358	0.569	0.474	9.05067e-35	Endothelial cell
Mad2l1bp	0.214177	0.204	0.125	2.04553e-34	Endothelial cell
Abhd16a	0.212026	0.303	0.211	3.83949e-34	Endothelial cell
Tmem256	0.355302	0.418	0.319	3.9815e-34	Endothelial cell
Aph1a	0.26075	0.399	0.295	5.09131e-34	Endothelial cell
Tor1aip2	0.31009	0.454	0.363	1.9585e-33	Endothelial cell
Coro1c	0.21769	0.397	0.292	2.77057e-33	Endothelial cell
Noct	0.314941	0.231	0.15	2.7722e-33	Endothelial cell
Rlim	0.279782	0.572	0.493	3.85735e-33	Endothelial cell
Ak3	0.283269	0.316	0.223	4.03215e-33	Endothelial cell
Slc25a25	0.228884	0.335	0.233	9.19263e-33	Endothelial cell
Arrdc3	0.214008	0.281	0.187	1.01669e-32	Endothelial cell
Yy1	0.240483	0.597	0.507	1.15137e-32	Endothelial cell
Rnpepl1	0.220862	0.323	0.231	1.18533e-32	Endothelial cell
Ctsd	0.202584	0.562	0.448	1.31985e-32	Endothelial cell
Knop1	0.22372	0.32	0.226	1.65674e-32	Endothelial cell
Ick	0.225907	0.219	0.139	2.14703e-32	Endothelial cell
D17Wsu92e	0.235176	0.427	0.332	3.1826e-32	Endothelial cell
Herc2	0.202956	0.392	0.291	5.48103e-32	Endothelial cell
Tmem63a	0.229311	0.284	0.193	1.02354e-31	Endothelial cell
Mob2	0.228597	0.356	0.263	1.11007e-31	Endothelial cell
Mafk	0.275952	0.411	0.311	1.33855e-31	Endothelial cell
Skp1a	0.309631	0.47	0.37	2.13092e-31	Endothelial cell
Cnot6	0.225008	0.487	0.385	2.91727e-31	Endothelial cell
Emc10	0.296002	0.468	0.377	3.98782e-31	Endothelial cell
Gtf2a1	0.22756	0.333	0.239	4.20542e-31	Endothelial cell
Pgrmc2	0.240035	0.301	0.213	5.32412e-31	Endothelial cell
Akr1a1	0.274908	0.647	0.511	6.21655e-31	Endothelial cell
Cuedc2	0.244518	0.303	0.218	8.98945e-31	Endothelial cell
Wipi2	0.247024	0.389	0.298	9.18996e-31	Endothelial cell
Chmp6	0.20652	0.234	0.156	2.21605e-30	Endothelial cell
Cast	0.236467	0.588	0.495	2.40914e-30	Endothelial cell
Rad23a	0.277655	0.337	0.251	2.4912e-30	Endothelial cell
Ppp2r5a	0.249527	0.577	0.496	4.80085e-30	Endothelial cell
Nol4l	0.216729	0.138	0.076	5.75063e-30	Endothelial cell
Rab1b	0.270053	0.351	0.264	1.83726e-29	Endothelial cell
Pnrc2	0.2322	0.433	0.337	2.48515e-29	Endothelial cell
Casd1	0.210662	0.268	0.18	2.72431e-29	Endothelial cell
Lrpap1	0.200427	0.362	0.27	8.71419e-29	Endothelial cell
Hprt	0.266956	0.477	0.379	2.02398e-28	Endothelial cell
Rnf7	0.263801	0.433	0.341	5.8244e-28	Endothelial cell
Ep400	0.20048	0.514	0.427	9.17654e-28	Endothelial cell
Psmd7	0.233813	0.523	0.426	1.97866e-27	Endothelial cell
Zmpste24	0.209142	0.319	0.236	2.18162e-27	Endothelial cell
Gatad1	0.279434	0.354	0.272	2.27271e-27	Endothelial cell
Zfp703	0.200191	0.373	0.277	4.58374e-27	Endothelial cell
Eif4b	0.275327	0.621	0.539	6.94959e-27	Endothelial cell
Chd4	0.226995	0.701	0.654	7.81268e-27	Endothelial cell
Shoc2	0.21223	0.327	0.242	1.42144e-26	Endothelial cell
Hsd17b11	0.201724	0.298	0.211	1.83729e-26	Endothelial cell
Zfp148	0.214088	0.449	0.356	2.05715e-26	Endothelial cell
Pigk	0.202209	0.264	0.188	2.24481e-26	Endothelial cell
Vps36	0.269929	0.363	0.28	3.52005e-26	Endothelial cell
Gabarapl2	0.259275	0.565	0.481	5.97295e-26	Endothelial cell
Ing2	0.2075	0.342	0.254	9.03603e-26	Endothelial cell
Wsb2	0.232223	0.35	0.268	2.88988e-25	Endothelial cell
Sde2	0.253672	0.439	0.357	6.13654e-25	Endothelial cell
Dync1li1	0.201249	0.349	0.265	1.06168e-24	Endothelial cell
Mrpl27	0.236086	0.281	0.205	1.48783e-24	Endothelial cell
Ndufs5	0.26459	0.525	0.411	1.71945e-24	Endothelial cell
Ptpn11	0.220416	0.367	0.283	1.96605e-24	Endothelial cell
Higd2a	0.28084	0.508	0.403	2.35966e-24	Endothelial cell
Synj2bp	0.229981	0.357	0.274	2.33135e-23	Endothelial cell
Erap1	0.207567	0.359	0.278	2.91907e-23	Endothelial cell
Trappc6b	0.225347	0.406	0.325	2.92079e-23	Endothelial cell
Fut8	0.237847	0.345	0.263	3.7308e-23	Endothelial cell
Rab2a	0.249477	0.635	0.538	5.18727e-23	Endothelial cell
Papola	0.227257	0.571	0.488	6.32388e-23	Endothelial cell
Arpc1a	0.208625	0.407	0.328	1.60114e-22	Endothelial cell
Lap3	0.254134	0.326	0.247	1.91277e-22	Endothelial cell
Ube2s	0.222183	0.694	0.628	4.29083e-22	Endothelial cell
Uri1	0.200051	0.291	0.215	6.57064e-22	Endothelial cell
Hcfc1r1	0.235891	0.371	0.29	7.27021e-22	Endothelial cell
Ptges3	0.22714	0.629	0.542	1.03368e-21	Endothelial cell
Mlf2	0.245836	0.429	0.342	1.38592e-21	Endothelial cell
Dnajb14	0.237543	0.225	0.157	1.40153e-21	Endothelial cell
Rnf187	0.235915	0.434	0.358	1.54328e-21	Endothelial cell
Nek7	0.214694	0.408	0.328	1.87022e-21	Endothelial cell
Pnpla2	0.212194	0.352	0.274	2.28917e-21	Endothelial cell
Cox7a2l	0.200182	0.76	0.683	3.35714e-21	Endothelial cell
Gsk3a	0.259383	0.368	0.293	3.35757e-21	Endothelial cell
Gclm	0.204639	0.303	0.221	3.62967e-21	Endothelial cell
Guk1	0.285518	0.346	0.267	5.26546e-21	Endothelial cell
Uqcc3	0.23257	0.32	0.249	6.03386e-20	Endothelial cell
Fnta	0.201781	0.253	0.185	9.3467e-20	Endothelial cell
Irak1	0.22145	0.399	0.325	1.1032e-19	Endothelial cell
Kdelr1	0.229179	0.467	0.371	1.56496e-19	Endothelial cell
Selenok	0.200633	0.74	0.674	3.41421e-19	Endothelial cell
Aes	0.214259	0.702	0.618	3.45343e-19	Endothelial cell
Mettl9	0.223019	0.305	0.236	6.27503e-19	Endothelial cell
Acsl5	0.212725	0.343	0.272	1.2679e-18	Endothelial cell
Tpgs1	0.210076	0.225	0.164	1.37942e-18	Endothelial cell
Impdh2	0.247302	0.514	0.427	2.76933e-18	Endothelial cell
Pla2g16	0.235985	0.427	0.347	2.98814e-18	Endothelial cell
Rala	0.248643	0.406	0.33	7.33228e-18	Endothelial cell
Zcrb1	0.293084	0.488	0.415	8.33083e-18	Endothelial cell
Ubxn1	0.235481	0.571	0.494	2.0317e-17	Endothelial cell
Slc35b1	0.216686	0.362	0.29	2.24501e-17	Endothelial cell
1110038F14Rik	0.204746	0.261	0.197	3.02519e-17	Endothelial cell
Anapc11	0.227056	0.304	0.237	6.08358e-17	Endothelial cell
Chmp2a	0.222897	0.569	0.476	1.65071e-16	Endothelial cell
Rwdd1	0.236067	0.475	0.398	9.44517e-16	Endothelial cell
Gng5	0.213459	0.793	0.694	2.47158e-15	Endothelial cell
Fgl2	0.218948	0.124	0.204	6.07957e-15	Endothelial cell
Cdc26	0.236447	0.336	0.272	7.68087e-15	Endothelial cell
Psmc1	0.201423	0.355	0.287	1.07896e-14	Endothelial cell
Eny2	0.233229	0.529	0.46	1.2521e-14	Endothelial cell
Tmem160	0.219116	0.438	0.367	1.52823e-14	Endothelial cell
Cfdp1	0.220395	0.37	0.304	8.29864e-14	Endothelial cell
Muc2	0.384887	0.365	0.297	9.3532e-14	Endothelial cell
Fam104a	0.243338	0.445	0.389	1.30557e-13	Endothelial cell
Mrpl33	0.216887	0.542	0.465	2.89982e-13	Endothelial cell
Cnih1	0.208235	0.328	0.271	1.13487e-12	Endothelial cell
Iglc1	0.344908	0.358	0.445	1.37153e-12	Endothelial cell
Eif4ebp2	0.20253	0.374	0.312	2.663e-11	Endothelial cell
Sike1	0.214621	0.285	0.231	5.33753e-11	Endothelial cell
Tmed3	0.238931	0.365	0.299	8.89366e-11	Endothelial cell
Ddrgk1	0.210701	0.457	0.396	2.02317e-10	Endothelial cell
Dpm3	0.262111	0.395	0.347	9.63845e-09	Endothelial cell
Tomm7	0.259433	0.688	0.595	1.16146e-08	Endothelial cell
Hint3	0.228116	0.266	0.221	1.85541e-08	Endothelial cell
Ndufa7	0.210639	0.628	0.536	2.5845e-08	Endothelial cell
Trp53i11	0.215508	0.316	0.266	7.87599e-08	Endothelial cell
Naa38	0.239484	0.283	0.245	3.08649e-05	Endothelial cell
Rex1bd	0.225024	0.347	0.31	0.0001803	Endothelial cell
Kdelr2	0.235813	0.412	0.355	0.000330938	Endothelial cell
Prcp	0.202121	0.271	0.249	0.0750688	Endothelial cell
Spink4	0.774157	0.32	0.293	0.53893	Endothelial cell
Cxcl10	0.43117	0.272	0.25	0.631361	Endothelial cell

## Sheet: Granulocyte
gene	avg_log2FC	pct.1	pct.2	p_val_adj	cluster
S100a9	8.70797	0.854	0.026	0	Granulocyte
S100a8	8.08206	0.865	0.018	0	Granulocyte
Cxcl2	6.04587	0.933	0.189	0	Granulocyte
Acod1	5.82196	0.938	0.049	0	Granulocyte
G0s2	5.37745	0.792	0.025	0	Granulocyte
Ccl3	5.18989	0.801	0.054	0	Granulocyte
Retnlg	4.84777	0.57	0.002	0	Granulocyte
Hdc	4.71933	0.94	0.026	0	Granulocyte
Wfdc17	4.65862	0.71	0.1	0	Granulocyte
Ccl4	4.62795	0.615	0.077	0	Granulocyte
Clec4e	4.54139	0.913	0.063	0	Granulocyte
Ifitm1	4.51777	0.856	0.128	0	Granulocyte
Il1b	4.41142	0.931	0.171	0	Granulocyte
Hcar2	4.39091	0.872	0.038	0	Granulocyte
Clec4d	4.3815	0.888	0.027	0	Granulocyte
Slpi	4.33529	0.813	0.093	0	Granulocyte
Slc7a11	4.25954	0.84	0.059	0	Granulocyte
Tyrobp	4.24721	0.973	0.129	0	Granulocyte
Cd14	4.04811	0.812	0.181	0	Granulocyte
Il1rn	3.99319	0.861	0.163	0	Granulocyte
Cebpb	3.91832	0.963	0.448	0	Granulocyte
Ccrl2	3.90349	0.806	0.149	0	Granulocyte
Lcn2	3.79608	0.515	0.011	0	Granulocyte
Tnfaip2	3.7603	0.856	0.147	0	Granulocyte
Fcer1g	3.57854	0.961	0.121	0	Granulocyte
Marcksl1	3.56453	0.84	0.273	0	Granulocyte
Ifitm2	3.54382	0.982	0.378	0	Granulocyte
Ccr1	3.5426	0.872	0.068	0	Granulocyte
Trem1	3.54254	0.785	0.021	0	Granulocyte
Nlrp3	3.52817	0.849	0.072	0	Granulocyte
Plek	3.48754	0.947	0.29	0	Granulocyte
Upp1	3.31132	0.67	0.107	0	Granulocyte
Msrb1	3.28939	0.806	0.26	0	Granulocyte
Csf3r	3.24279	0.778	0.022	0	Granulocyte
Lilr4b	3.23287	0.982	0.244	0	Granulocyte
Rnf149	3.21667	0.902	0.369	0	Granulocyte
Gm5483	3.15153	0.258	0.001	0	Granulocyte
Slfn4	3.12384	0.595	0.033	0	Granulocyte
Ptafr	3.08974	0.805	0.066	0	Granulocyte
Srgn	3.0652	0.998	0.691	0	Granulocyte
Stfa2l1	3.01052	0.362	0.001	0	Granulocyte
Ier3	2.98339	0.876	0.277	0	Granulocyte
Grina	2.97475	0.849	0.292	0	Granulocyte
Il1f9	2.97159	0.588	0.001	0	Granulocyte
Basp1	2.95257	0.714	0.173	0	Granulocyte
Wfdc21	2.90141	0.485	0.002	0	Granulocyte
Ninj1	2.81446	0.798	0.242	0	Granulocyte
Smox	2.78128	0.757	0.162	0	Granulocyte
Il1r2	2.78054	0.774	0.123	0	Granulocyte
Asprv1	2.74872	0.357	0.004	0	Granulocyte
Entpd1	2.70465	0.696	0.147	0	Granulocyte
Cd300lf	2.6405	0.668	0.043	0	Granulocyte
Il1a	2.62891	0.412	0.033	0	Granulocyte
Hp	2.57039	0.496	0.013	0	Granulocyte
Tgm2	2.55017	0.718	0.171	0	Granulocyte
Lilrb4a	2.54751	0.801	0.161	0	Granulocyte
Ccl6	2.53152	0.572	0.099	0	Granulocyte
Slc15a3	2.51394	0.783	0.142	0	Granulocyte
Ankrd33b	2.49352	0.639	0.109	0	Granulocyte
Slc16a3	2.45062	0.627	0.08	0	Granulocyte
Alox5ap	2.44753	0.705	0.053	0	Granulocyte
Mmp9	2.37574	0.517	0.004	0	Granulocyte
C5ar1	2.37353	0.657	0.026	0	Granulocyte
Rab20	2.36968	0.682	0.129	0	Granulocyte
Samsn1	2.36673	0.847	0.272	0	Granulocyte
Lst1	2.33667	0.606	0.067	0	Granulocyte
Arg2	2.33214	0.597	0.042	0	Granulocyte
Ncf1	2.30716	0.68	0.146	0	Granulocyte
Pla2g7	2.29891	0.616	0.056	0	Granulocyte
Ptgs2	2.29216	0.714	0.129	0	Granulocyte
Mcemp1	2.23842	0.545	0.032	0	Granulocyte
Fpr2	2.22219	0.497	0.014	0	Granulocyte
Spi1	2.13937	0.703	0.141	0	Granulocyte
Mefv	2.12475	0.57	0.054	0	Granulocyte
Lcp2	2.0947	0.703	0.174	0	Granulocyte
Igsf6	2.06315	0.547	0.04	0	Granulocyte
Csf2rb	2.05076	0.675	0.102	0	Granulocyte
Rtp4	2.03501	0.51	0.073	0	Granulocyte
Emilin2	2.01187	0.6	0.063	0	Granulocyte
Rhov	2.01107	0.435	0.052	0	Granulocyte
Osm	2.01087	0.416	0.038	0	Granulocyte
Cd33	1.89471	0.474	0.02	0	Granulocyte
Chil1	1.88555	0.391	0.001	0	Granulocyte
Pilra	1.88463	0.504	0.029	0	Granulocyte
Fcgr3	1.87628	0.513	0.042	0	Granulocyte
Cd300ld	1.86819	0.474	0.018	0	Granulocyte
Adam8	1.85701	0.501	0.08	0	Granulocyte
Lrg1	1.796	0.38	0.043	0	Granulocyte
Clec4n	1.77599	0.336	0.033	0	Granulocyte
Themis2	1.71398	0.522	0.078	0	Granulocyte
Slc11a1	1.70523	0.425	0.047	0	Granulocyte
Cxcr2	1.69783	0.378	0.005	0	Granulocyte
Trem3	1.69495	0.419	0.008	0	Granulocyte
Fcgr4	1.65553	0.396	0.028	0	Granulocyte
Trim30b	1.59212	0.396	0.016	0	Granulocyte
Itgam	1.53895	0.437	0.044	0	Granulocyte
Fgr	1.4412	0.419	0.051	0	Granulocyte
Fpr1	1.42981	0.291	0.001	0	Granulocyte
Mrgpra2b	1.35506	0.282	0	0	Granulocyte
Olr1	1.33322	0.259	0.012	0	Granulocyte
Clec5a	1.30128	0.295	0.02	0	Granulocyte
Ptgs2os2	1.25498	0.279	0.01	0	Granulocyte
Ifitm6	1.25234	0.227	0.016	0	Granulocyte
Sh2b2	1.23467	0.293	0.025	0	Granulocyte
Siglece	1.20999	0.268	0.01	0	Granulocyte
Rab44	1.18301	0.254	0.003	0	Granulocyte
Tarm1	1.16693	0.252	0.013	0	Granulocyte
Bst1	1.15549	0.314	0.023	0	Granulocyte
Nfam1	1.1399	0.295	0.022	0	Granulocyte
F630028O10Rik	1.12595	0.211	0.007	0	Granulocyte
Tlr13	1.03254	0.231	0.01	0	Granulocyte
AC110211.1	1.01978	0.24	0	0	Granulocyte
Tlr6	0.988016	0.229	0.013	0	Granulocyte
Gm20406	0.960183	0.211	0.002	0	Granulocyte
Mmp8	0.933759	0.146	0.002	0	Granulocyte
A530064D06Rik	0.774446	0.153	0.003	0	Granulocyte
B430306N03Rik	0.762047	0.169	0.008	0	Granulocyte
Sirpb1b	0.748938	0.188	0.005	0	Granulocyte
Gm39321	0.720457	0.155	0.005	0	Granulocyte
Mrgpra2a	0.577321	0.115	0	0	Granulocyte
Cyp4f18	1.98432	0.483	0.076	4.23698e-303	Granulocyte
Lmnb1	2.70741	0.893	0.376	4.67869e-300	Granulocyte
Selenon	1.6591	0.449	0.068	7.55343e-298	Granulocyte
Lrrc25	1.27888	0.353	0.041	1.17685e-295	Granulocyte
Isg15	3.59567	0.785	0.247	2.51306e-295	Granulocyte
Mxd1	3.20631	0.904	0.439	6.43962e-293	Granulocyte
Ifit1bl2	0.601615	0.124	0.005	9.09275e-293	Granulocyte
Steap4	1.39627	0.279	0.026	2.47606e-291	Granulocyte
Snx20	2.56099	0.833	0.318	2.02845e-285	Granulocyte
Sgms2	2.41163	0.606	0.14	5.44356e-284	Granulocyte
Rsad2	2.54108	0.465	0.076	6.49889e-283	Granulocyte
Slfn1	1.69298	0.421	0.062	7.78215e-282	Granulocyte
Cd300a	1.43575	0.371	0.047	2.38313e-280	Granulocyte
Prdx5	3.31803	0.893	0.441	1.65573e-278	Granulocyte
Lilra6	0.629091	0.112	0.004	1.69171e-273	Granulocyte
Fth1	3.72934	0.996	0.933	2.4591e-272	Granulocyte
Cd9	2.59803	0.915	0.433	4.23731e-272	Granulocyte
Gm14548	0.528133	0.121	0.005	5.65043e-271	Granulocyte
Treml4	0.968336	0.195	0.014	1.97273e-266	Granulocyte
4833407H14Rik	1.61505	0.456	0.078	8.0178e-264	Granulocyte
Gm5150	0.545908	0.124	0.006	4.37406e-257	Granulocyte
Plaur	2.66226	0.776	0.269	1.10681e-256	Granulocyte
S100a11	2.79044	0.945	0.619	1.08931e-255	Granulocyte
Fxyd5	2.13478	0.938	0.471	4.95991e-255	Granulocyte
Ets2	2.50181	0.881	0.433	2.9983e-254	Granulocyte
Ftl1	2.53731	0.991	0.881	3.72617e-252	Granulocyte
Rdh12	1.33006	0.242	0.023	1.44997e-248	Granulocyte
Snx10	2.13431	0.625	0.172	5.62605e-243	Granulocyte
Dhrs9	0.964667	0.201	0.016	3.54058e-240	Granulocyte
Lpcat2	1.6231	0.504	0.105	6.66313e-240	Granulocyte
Mcl1	2.19458	0.982	0.797	3.08771e-239	Granulocyte
Mpeg1	1.71061	0.499	0.095	1.3397e-236	Granulocyte
Cd274	2.85871	0.833	0.365	5.09714e-236	Granulocyte
Trpm2	0.851245	0.206	0.017	1.27606e-231	Granulocyte
Oasl2	1.93708	0.48	0.099	1.66459e-226	Granulocyte
Litaf	2.22762	0.876	0.466	1.87636e-226	Granulocyte
Pilrb2	0.752601	0.199	0.017	1.99766e-225	Granulocyte
Gbp2	3.44679	0.682	0.229	3.70301e-224	Granulocyte
Card19	2.19289	0.661	0.214	8.09687e-223	Granulocyte
Sh2d3c	1.58056	0.369	0.059	2.00192e-221	Granulocyte
Jdp2	1.82752	0.471	0.096	2.70616e-221	Granulocyte
Mirt1	1.82864	0.549	0.129	3.59552e-217	Granulocyte
Hck	1.25733	0.364	0.057	5.75369e-216	Granulocyte
1600010M07Rik	0.463823	0.105	0.005	3.98557e-215	Granulocyte
Nfe2l2	2.18755	0.856	0.466	1.78719e-210	Granulocyte
Ifi204	1.92328	0.41	0.075	3.53088e-210	Granulocyte
Oas3	1.03081	0.259	0.031	1.49731e-208	Granulocyte
Tlr2	1.86389	0.425	0.083	2.8694e-207	Granulocyte
Zeb2	1.72405	0.815	0.291	5.89217e-207	Granulocyte
Dusp1	2.58026	0.902	0.531	3.02428e-202	Granulocyte
Gm21188	0.8825	0.201	0.019	5.73347e-201	Granulocyte
Ehd1	2.1552	0.808	0.398	1.84106e-200	Granulocyte
Cass4	0.840889	0.187	0.017	1.78561e-199	Granulocyte
Gm46224	1.01964	0.249	0.029	9.31057e-198	Granulocyte
Pilrb1	0.682223	0.174	0.015	2.61621e-197	Granulocyte
Tpd52	2.26156	0.812	0.419	6.61584e-197	Granulocyte
Rab7	2.31238	0.835	0.52	5.57892e-193	Granulocyte
Tnfrsf1b	2.24618	0.767	0.339	1.88916e-190	Granulocyte
Pirb	1.22737	0.371	0.065	2.05502e-190	Granulocyte
Vasp	2.04649	0.863	0.558	1.78325e-188	Granulocyte
Csf1	2.26958	0.423	0.089	3.58335e-188	Granulocyte
Lyst	2.21214	0.616	0.203	9.06032e-188	Granulocyte
Gsr	1.99287	0.657	0.246	1.17994e-185	Granulocyte
Slfn2	2.2785	0.778	0.346	9.77836e-185	Granulocyte
Sell	1.47355	0.504	0.118	2.5984e-184	Granulocyte
Pi16	0.604869	0.174	0.015	1.61435e-182	Granulocyte
Neat1	1.97084	0.961	0.743	3.51527e-182	Granulocyte
Gm13822	0.571261	0.11	0.006	1.50171e-181	Granulocyte
Rabgef1	1.83756	0.606	0.202	1.86771e-181	Granulocyte
Ctsd	2.32073	0.81	0.449	9.22454e-181	Granulocyte
Marcks	2.24274	0.766	0.356	6.46421e-180	Granulocyte
Sdcbp	1.92215	0.877	0.6	2.12388e-179	Granulocyte
Cd44	2.14217	0.837	0.468	5.34393e-177	Granulocyte
Trib1	2.16895	0.774	0.383	3.71207e-176	Granulocyte
Gabarap	1.64947	0.92	0.704	5.67431e-174	Granulocyte
Ncf2	1.77033	0.636	0.214	6.29901e-174	Granulocyte
Lcp1	1.66013	0.931	0.567	1.02145e-173	Granulocyte
Gsap	1.32224	0.398	0.084	3.63804e-172	Granulocyte
Pim1	1.672	0.959	0.674	4.16688e-170	Granulocyte
Ubc	1.51046	0.98	0.906	7.6315e-170	Granulocyte
Mapkapk2	2.08718	0.764	0.413	1.68128e-166	Granulocyte
Pygl	0.997168	0.263	0.038	2.64529e-166	Granulocyte
2810474O19Rik	2.44668	0.822	0.512	1.88874e-163	Granulocyte
Csf2ra	1.52416	0.52	0.149	8.96739e-163	Granulocyte
Gadd45b	2.38489	0.872	0.556	1.41511e-161	Granulocyte
Cd52	1.62747	0.936	0.602	1.91181e-159	Granulocyte
Gcnt2	1.53015	0.46	0.117	3.02867e-158	Granulocyte
Ifitm3	1.95168	0.776	0.346	4.10108e-158	Granulocyte
Slc2a6	1.22932	0.382	0.082	4.03043e-157	Granulocyte
Spp1	2.72179	0.151	0.014	2.70111e-153	Granulocyte
Stx11	1.79373	0.575	0.196	6.37636e-153	Granulocyte
Il1rap	1.2023	0.298	0.053	5.93523e-152	Granulocyte
Fas	1.71965	0.568	0.197	8.17049e-152	Granulocyte
Rab8b	1.70228	0.769	0.373	6.83644e-151	Granulocyte
Gda	1.75778	0.451	0.121	1.28639e-150	Granulocyte
Tnfrsf23	1.40986	0.341	0.069	1.19416e-149	Granulocyte
Btg1	1.35684	0.991	0.882	3.07015e-149	Granulocyte
Cd53	1.52193	0.861	0.505	1.18119e-148	Granulocyte
Kcnj2	0.74118	0.135	0.012	2.00334e-148	Granulocyte
Pik3ap1	1.09499	0.352	0.072	6.07779e-148	Granulocyte
Cd300c2	1.03725	0.277	0.045	9.91345e-148	Granulocyte
E230032D23Rik	0.863978	0.192	0.023	1.40011e-145	Granulocyte
Snap23	1.81122	0.645	0.287	1.29147e-144	Granulocyte
Irak3	1.60901	0.432	0.113	1.92402e-144	Granulocyte
Cdc42ep2	1.37347	0.318	0.064	6.9257e-143	Granulocyte
Gmfg	1.73046	0.75	0.39	1.86437e-139	Granulocyte
Dmxl2	0.845166	0.208	0.029	1.22556e-137	Granulocyte
Bcl2a1a	1.49023	0.274	0.047	1.04758e-136	Granulocyte
Ncf4	1.48254	0.517	0.172	9.94883e-136	Granulocyte
Nfkbiz	1.91521	0.838	0.563	2.18489e-135	Granulocyte
AI839979	0.503637	0.108	0.008	1.14885e-134	Granulocyte
Tnf	2.25699	0.531	0.18	1.47869e-134	Granulocyte
Irak2	1.73384	0.639	0.285	5.80781e-134	Granulocyte
Cxcl3	1.82913	0.199	0.027	1.7829e-132	Granulocyte
Sod2	2.55454	0.7	0.405	6.9065e-131	Granulocyte
H2-D1	1.15382	0.973	0.94	4.59019e-127	Granulocyte
Hk3	0.679848	0.183	0.024	1.51738e-126	Granulocyte
Isg20	1.74058	0.481	0.167	8.95485e-125	Granulocyte
Ier5	1.60054	0.869	0.667	9.13513e-125	Granulocyte
Samhd1	2.22296	0.744	0.458	2.94187e-124	Granulocyte
Il10ra	1.0471	0.357	0.085	6.18381e-122	Granulocyte
Tmsb4x	1.01066	0.998	0.961	1.79742e-121	Granulocyte
Ccdc88b	1.33907	0.448	0.138	4.79778e-120	Granulocyte
Antxr2	1.77745	0.579	0.247	1.99399e-119	Granulocyte
Adgrg3	0.425033	0.108	0.009	6.37691e-119	Granulocyte
Igfbp6	0.652292	0.231	0.038	6.58095e-116	Granulocyte
Irgm1	2.22098	0.519	0.202	5.3402e-115	Granulocyte
Gpr84	0.621225	0.117	0.011	1.62845e-114	Granulocyte
Syk	1.46906	0.666	0.305	3.82263e-114	Granulocyte
C3	0.652824	0.412	0.109	4.10834e-114	Granulocyte
Nfkbia	1.85732	0.906	0.769	3.17806e-111	Granulocyte
Ly6g	0.717214	0.114	0.011	5.93079e-111	Granulocyte
Zfp263	1.6798	0.519	0.207	4.90307e-109	Granulocyte
Gla	1.67003	0.565	0.243	1.91127e-108	Granulocyte
Slc31a2	1.61567	0.359	0.102	5.30352e-106	Granulocyte
Ndel1	1.67083	0.693	0.425	5.71095e-106	Granulocyte
Rac2	1.25767	0.776	0.432	1.47959e-105	Granulocyte
Arpc3	1.2905	0.885	0.746	1.23454e-104	Granulocyte
Pnrc1	1.23015	0.908	0.793	3.60255e-104	Granulocyte
Csf2rb2	1.10829	0.263	0.054	1.16338e-103	Granulocyte
Txnrd1	1.7639	0.696	0.416	4.60229e-103	Granulocyte
Bcl2l11	1.65968	0.71	0.401	8.49881e-103	Granulocyte
Tgoln1	1.40256	0.849	0.683	9.25142e-102	Granulocyte
AB124611	0.958961	0.313	0.077	3.30264e-101	Granulocyte
Csrnp1	1.60218	0.707	0.42	2.34663e-99	Granulocyte
Abr	1.64898	0.526	0.237	1.91863e-98	Granulocyte
Casp4	1.78359	0.686	0.429	4.31324e-98	Granulocyte
Kdm6b	1.20566	0.89	0.667	1.12126e-97	Granulocyte
Txn1	1.28186	0.904	0.71	4.55079e-97	Granulocyte
S100a6	1.79739	0.844	0.629	1.97442e-96	Granulocyte
Slc2a3	1.48413	0.323	0.086	1.52015e-95	Granulocyte
Taldo1	1.55051	0.739	0.506	2.04015e-95	Granulocyte
Cox17	1.58945	0.691	0.456	1.00547e-94	Granulocyte
Pira2	0.760428	0.163	0.025	1.30798e-94	Granulocyte
Efhd2	1.778	0.622	0.347	6.67864e-93	Granulocyte
Gm28809	0.646427	0.172	0.028	5.22133e-92	Granulocyte
Actg1	1.13757	0.975	0.943	6.24691e-91	Granulocyte
Il15	0.955852	0.231	0.049	6.18308e-90	Granulocyte
AA467197	1.73098	0.529	0.229	8.03804e-90	Granulocyte
Atp1a3	0.428956	0.107	0.011	1.79626e-89	Granulocyte
Ebi3	0.953839	0.233	0.05	1.7187e-87	Granulocyte
H3f3a	0.854572	0.959	0.878	2.22665e-87	Granulocyte
Tnfrsf1a	1.57464	0.497	0.225	6.39472e-87	Granulocyte
Kpna4	1.46024	0.728	0.516	8.99373e-87	Granulocyte
Sp140	1.48123	0.604	0.319	1.29694e-86	Granulocyte
Il10rb	1.43906	0.52	0.245	1.74844e-86	Granulocyte
Il18rap	1.0177	0.382	0.12	1.90741e-86	Granulocyte
Lamp2	1.49887	0.709	0.477	2.64521e-86	Granulocyte
Apobr	0.727989	0.19	0.035	4.16162e-86	Granulocyte
Gbp5	1.83784	0.416	0.151	6.36603e-85	Granulocyte
Ifi47	1.94301	0.456	0.19	9.52867e-85	Granulocyte
Cd80	1.00559	0.25	0.058	3.0866e-84	Granulocyte
Nod1	1.06916	0.295	0.082	1.05755e-83	Granulocyte
Zbp1	1.55883	0.465	0.197	2.64027e-83	Granulocyte
Rhog	1.44829	0.611	0.349	2.7647e-83	Granulocyte
Pglyrp1	1.36825	0.575	0.275	3.72437e-83	Granulocyte
B2m	0.896173	0.988	0.936	1.09642e-81	Granulocyte
Klra2	0.676481	0.174	0.031	2.02672e-81	Granulocyte
Atp6v1g1	1.33712	0.702	0.515	5.56263e-80	Granulocyte
Eif1	0.777014	0.991	0.926	9.45486e-80	Granulocyte
Atp6v1e1	1.65233	0.641	0.43	2.46909e-79	Granulocyte
Gpr35	1.10081	0.279	0.076	6.39854e-79	Granulocyte
Ifit1	1.28089	0.226	0.05	1.39099e-78	Granulocyte
Plbd1	1.28314	0.417	0.152	3.40886e-78	Granulocyte
Bcl2a1b	1.91045	0.545	0.258	3.1371e-77	Granulocyte
Oas2	0.447471	0.123	0.017	9.14677e-77	Granulocyte
Sorl1	1.49879	0.611	0.36	1.59632e-76	Granulocyte
Sirpb1c	0.454488	0.11	0.014	2.7583e-76	Granulocyte
Trim30d	1.18077	0.307	0.094	2.06031e-75	Granulocyte
Trim30a	1.46229	0.43	0.177	4.31582e-74	Granulocyte
Dusp16	1.57479	0.497	0.244	5.23601e-74	Granulocyte
Tgfbi	0.825937	0.357	0.109	8.49835e-74	Granulocyte
Tnfsf14	0.733812	0.165	0.03	1.13858e-73	Granulocyte
N4bp1	1.60436	0.591	0.359	1.3973e-73	Granulocyte
Sema4d	1.53463	0.501	0.245	4.7545e-73	Granulocyte
Sem1	1.18566	0.806	0.695	9.08754e-72	Granulocyte
I830077J02Rik	0.4457	0.105	0.013	1.2301e-71	Granulocyte
Lyz2	0.384027	0.384	0.126	3.04435e-71	Granulocyte
Map1lc3b	1.13441	0.806	0.69	6.93499e-71	Granulocyte
Itgb2	1.08355	0.496	0.23	3.02493e-69	Granulocyte
Rab11fip1	1.47456	0.613	0.374	4.68192e-69	Granulocyte
Gpr141	0.625302	0.126	0.02	6.79857e-68	Granulocyte
Spag9	1.12927	0.787	0.636	3.69218e-67	Granulocyte
Sntb2	1.28512	0.428	0.183	1.1933e-66	Granulocyte
Rasip1	0.920903	0.215	0.052	6.13664e-66	Granulocyte
Gk	1.32652	0.33	0.118	6.20094e-66	Granulocyte
Maff	1.44743	0.529	0.285	8.04409e-66	Granulocyte
Snx18	1.20603	0.579	0.321	5.13155e-65	Granulocyte
Rab32	1.12382	0.277	0.086	6.18305e-65	Granulocyte
Plk3	1.44618	0.504	0.262	7.45329e-65	Granulocyte
Ptpre	1.20557	0.353	0.132	3.18338e-64	Granulocyte
Lyn	1.21148	0.57	0.308	1.6258e-63	Granulocyte
Ly6i	0.877737	0.194	0.045	1.05973e-61	Granulocyte
Fem1c	1.43341	0.504	0.275	3.106e-61	Granulocyte
Icam1	1.6334	0.607	0.369	3.4615e-61	Granulocyte
H3f3b	0.863845	0.982	0.968	6.22144e-61	Granulocyte
H2-Q10	1.56096	0.432	0.205	9.45198e-61	Granulocyte
Rnf144a	0.849524	0.247	0.07	1.87929e-60	Granulocyte
Parp14	1.77877	0.526	0.304	4.69026e-60	Granulocyte
2310001H17Rik	1.16421	0.409	0.187	5.93933e-59	Granulocyte
Cstb	2.01391	0.627	0.452	1.00005e-58	Granulocyte
Rnf19b	1.2964	0.602	0.397	1.18452e-58	Granulocyte
Gm14005	0.999554	0.277	0.091	1.27169e-58	Granulocyte
Rap1b	1.08127	0.766	0.662	5.07618e-58	Granulocyte
Sqstm1	1.7107	0.741	0.65	9.18143e-58	Granulocyte
Ctsb	1.21153	0.712	0.549	1.02565e-57	Granulocyte
Glrx	1.69834	0.451	0.24	1.1712e-57	Granulocyte
Dusp5	1.40979	0.627	0.418	1.7231e-57	Granulocyte
Ell2	1.34095	0.57	0.353	2.23889e-57	Granulocyte
St3gal5	0.571166	0.144	0.028	5.46913e-57	Granulocyte
Map2k3	1.22376	0.599	0.405	1.86798e-56	Granulocyte
Gm14286	0.434194	0.103	0.016	2.48042e-56	Granulocyte
Nampt	1.83533	0.531	0.336	7.09057e-55	Granulocyte
Vps4b	1.32725	0.577	0.407	1.78596e-54	Granulocyte
Osgin1	1.28722	0.286	0.102	2.12854e-54	Granulocyte
Cyba	0.99912	0.785	0.651	2.70416e-54	Granulocyte
Nadk	1.29506	0.485	0.282	4.58446e-54	Granulocyte
Cdk2ap2	1.71511	0.611	0.451	5.71533e-54	Granulocyte
Cd84	1.06495	0.378	0.158	6.78384e-54	Granulocyte
Nudt4	1.4579	0.533	0.331	7.47918e-54	Granulocyte
Optn	0.988916	0.323	0.128	1.79779e-53	Granulocyte
Lsp1	1.10992	0.623	0.403	1.10497e-52	Granulocyte
Tmbim6	0.842423	0.805	0.71	2.48581e-52	Granulocyte
Skap2	1.25846	0.483	0.281	4.83454e-52	Granulocyte
Gfod1	1.154	0.309	0.117	2.60695e-51	Granulocyte
Cflar	1.31473	0.607	0.428	2.72499e-51	Granulocyte
Ogfrl1	0.857888	0.242	0.077	3.35629e-51	Granulocyte
Ltb4r1	0.589667	0.135	0.029	4.76141e-48	Granulocyte
Gadd45a	1.35149	0.512	0.298	5.8416e-48	Granulocyte
Gpat3	0.731484	0.206	0.06	5.87526e-48	Granulocyte
Fbxl5	2.02611	0.474	0.291	8.55658e-48	Granulocyte
Ifrd1	1.16848	0.821	0.745	1.15513e-47	Granulocyte
Tax1bp1	1.1683	0.822	0.785	2.06051e-47	Granulocyte
Pkm	1.01292	0.744	0.633	2.63186e-47	Granulocyte
Herc6	1.21768	0.286	0.109	2.78554e-47	Granulocyte
Adipor1	1.2655	0.572	0.423	7.21162e-47	Granulocyte
Plin2	1.5195	0.416	0.222	7.48453e-47	Granulocyte
Ifit3	0.928794	0.133	0.028	2.19965e-46	Granulocyte
Ddx60	0.746409	0.171	0.044	2.5531e-46	Granulocyte
Cd24a	1.28795	0.575	0.375	7.16352e-46	Granulocyte
Rnd1	1.22631	0.178	0.048	7.18261e-46	Granulocyte
Pdlim7	0.935002	0.3	0.119	1.45544e-45	Granulocyte
Ostf1	1.06671	0.65	0.496	2.83491e-45	Granulocyte
Fgd3	1.02984	0.29	0.113	5.369e-45	Granulocyte
Gdap10	1.29722	0.393	0.194	7.98615e-45	Granulocyte
Sat1	1.08221	0.764	0.673	9.0625e-45	Granulocyte
Dgat1	1.08842	0.597	0.393	2.83077e-44	Granulocyte
Ppp1r3b	0.954007	0.215	0.069	5.02623e-44	Granulocyte
Plekho2	1.07003	0.384	0.186	2.86238e-43	Granulocyte
Clec4a2	0.413695	0.117	0.024	1.49402e-42	Granulocyte
Ctsz	1.39125	0.623	0.499	1.83863e-42	Granulocyte
Rps6ka2	0.594885	0.121	0.026	4.60847e-42	Granulocyte
Cks2	1.53344	0.496	0.315	5.27083e-42	Granulocyte
Gbp7	1.37624	0.414	0.22	8.22091e-42	Granulocyte
Slc40a1	1.12511	0.234	0.083	1.27935e-41	Granulocyte
Slfn5	1.35788	0.263	0.096	2.54706e-41	Granulocyte
Slc9a3r1	1.15361	0.488	0.317	2.91497e-41	Granulocyte
Ppp1r15a	0.955603	0.773	0.657	3.49789e-41	Granulocyte
Por	1.24133	0.444	0.266	6.94014e-41	Granulocyte
Dgat2	1.01315	0.202	0.065	9.60096e-41	Granulocyte
Irf7	1.16282	0.359	0.175	2.1214e-40	Granulocyte
Cd68	0.7723	0.24	0.084	4.4795e-40	Granulocyte
Pde4b	1.04318	0.654	0.468	1.61804e-39	Granulocyte
Il18bp	0.704374	0.206	0.068	2.58991e-39	Granulocyte
Suco	1.182	0.583	0.436	4.52094e-39	Granulocyte
Ptprc	0.595001	0.886	0.625	1.2867e-38	Granulocyte
Actb	0.458274	0.989	0.971	2.27899e-38	Granulocyte
Arrdc4	1.21708	0.343	0.172	3.35713e-38	Granulocyte
Tspo	1.14506	0.648	0.546	1.15666e-37	Granulocyte
Sirpa	0.658128	0.231	0.082	6.27187e-37	Granulocyte
Msn	0.80004	0.778	0.61	9.04009e-37	Granulocyte
Gpsm3	0.938648	0.417	0.233	1.89409e-36	Granulocyte
Fgl2	1.21225	0.378	0.199	3.16664e-36	Granulocyte
Trim12a	1.02098	0.458	0.276	1.37875e-35	Granulocyte
Hilpda	1.90557	0.41	0.236	3.2197e-35	Granulocyte
Gm34084	0.631358	0.163	0.049	3.87614e-35	Granulocyte
Tmem38b	0.974149	0.258	0.109	1.88355e-34	Granulocyte
Tiparp	1.20063	0.558	0.408	2.30764e-34	Granulocyte
Gm17619	0.558097	0.124	0.031	2.53689e-34	Granulocyte
Igf1r	1.24413	0.318	0.154	2.66533e-34	Granulocyte
Nfkbie	0.957154	0.462	0.274	3.58359e-34	Granulocyte
Mrpl33	1.15707	0.575	0.468	3.68524e-34	Granulocyte
Slfn8	0.753894	0.204	0.072	3.26055e-33	Granulocyte
Atp6v0e	1.05876	0.631	0.55	4.30361e-33	Granulocyte
Ccnl1	0.681025	0.869	0.841	5.00345e-33	Granulocyte
Pfn1	0.596877	0.867	0.785	7.33228e-33	Granulocyte
Noct	1.08582	0.311	0.152	7.66029e-33	Granulocyte
Inhba	0.790809	0.146	0.04	1.46944e-32	Granulocyte
Nfkbib	1.07307	0.48	0.331	2.44528e-32	Granulocyte
Selplg	0.889558	0.487	0.296	4.92997e-32	Granulocyte
Zcchc6	0.984109	0.666	0.6	4.9421e-32	Granulocyte
AW011738	0.905254	0.265	0.112	7.42465e-32	Granulocyte
Fyb	0.721482	0.501	0.283	7.83125e-32	Granulocyte
Batf	1.086	0.353	0.178	9.97611e-32	Granulocyte
Hsd11b1	0.805159	0.217	0.082	1.14213e-31	Granulocyte
Socs3	1.20808	0.561	0.402	2.38012e-31	Granulocyte
Klf6	0.575962	0.876	0.776	6.19571e-31	Granulocyte
Selenok	0.828872	0.725	0.676	7.45503e-31	Granulocyte
5430427O19Rik	0.611666	0.169	0.055	1.44027e-30	Granulocyte
Samd9l	1.2335	0.44	0.276	3.13842e-30	Granulocyte
Cd244	0.473475	0.123	0.032	1.07092e-29	Granulocyte
Zswim4	0.771188	0.277	0.129	1.08184e-29	Granulocyte
Trim12c	0.958782	0.29	0.14	1.65256e-29	Granulocyte
Crlf2	0.874823	0.448	0.29	2.31773e-29	Granulocyte
Hcls1	0.81902	0.474	0.299	2.89478e-29	Granulocyte
Cpne2	0.980672	0.254	0.115	3.43648e-29	Granulocyte
Smim3	0.938834	0.298	0.147	5.77628e-29	Granulocyte
9930111J21Rik2	1.11524	0.409	0.242	8.11257e-29	Granulocyte
Ggct	1.07617	0.265	0.124	1.10534e-28	Granulocyte
Rasgrp4	0.486048	0.121	0.033	3.44979e-28	Granulocyte
F10	0.524132	0.114	0.029	9.22122e-28	Granulocyte
Zc3h12a	1.22206	0.529	0.416	1.18157e-27	Granulocyte
Erbin	0.996006	0.623	0.552	2.08606e-27	Granulocyte
Tapbp	0.984972	0.616	0.543	2.76454e-27	Granulocyte
Fmnl1	0.847704	0.373	0.216	4.23696e-27	Granulocyte
App	0.796794	0.487	0.324	1.48346e-26	Granulocyte
Tes	1.02736	0.586	0.484	1.86831e-26	Granulocyte
Atp6v0b	0.813302	0.634	0.567	2.44435e-26	Granulocyte
Cdc42ep3	1.15715	0.254	0.118	2.44888e-26	Granulocyte
Hnrnph2	0.982162	0.551	0.458	1.26328e-25	Granulocyte
Nr4a3	0.797919	0.48	0.298	2.0604e-25	Granulocyte
Ifi207	0.791633	0.172	0.061	2.18914e-25	Granulocyte
Trafd1	1.00227	0.368	0.229	3.36813e-25	Granulocyte
Arpc1b	0.673004	0.746	0.712	6.9064e-25	Granulocyte
Cfp	0.502499	0.167	0.059	1.03418e-24	Granulocyte
Cdk5r1	0.816898	0.165	0.059	1.95071e-24	Granulocyte
Fes	0.687111	0.238	0.107	2.00901e-24	Granulocyte
Hmox1	0.925597	0.199	0.081	3.75797e-24	Granulocyte
Gnai2	0.647661	0.742	0.674	4.00544e-24	Granulocyte
St3gal1	0.830187	0.272	0.135	4.11271e-24	Granulocyte
Cotl1	0.878609	0.597	0.481	4.34807e-24	Granulocyte
Lasp1	1.27927	0.43	0.315	5.40253e-24	Granulocyte
Actr3	0.713533	0.723	0.69	5.8367e-24	Granulocyte
Gng5	0.687215	0.755	0.697	1.15187e-23	Granulocyte
Myo1f	0.627213	0.194	0.079	3.64528e-23	Granulocyte
Orai2	0.872437	0.25	0.123	4.55623e-23	Granulocyte
Atox1	0.944398	0.565	0.474	4.96029e-23	Granulocyte
Zfp36	0.999001	0.764	0.702	5.15404e-23	Granulocyte
Tlr4	0.628896	0.167	0.064	8.05231e-23	Granulocyte
Xaf1	0.798191	0.218	0.099	1.91882e-22	Granulocyte
Fnip1	1.09088	0.451	0.336	5.39736e-22	Granulocyte
Tap1	1.05409	0.529	0.441	6.8301e-22	Granulocyte
Coro1a	0.58479	0.705	0.516	1.09545e-21	Granulocyte
Jak2	0.902378	0.599	0.503	2.16014e-21	Granulocyte
Tmem140	0.846836	0.22	0.102	2.58051e-21	Granulocyte
Nfkb1	0.732041	0.718	0.671	4.1431e-21	Granulocyte
Myl12b	0.726264	0.666	0.618	1.49819e-20	Granulocyte
Hlx	0.487894	0.115	0.036	1.54437e-20	Granulocyte
Arhgdib	0.593104	0.62	0.453	2.97489e-20	Granulocyte
Ppp1r2	0.892177	0.531	0.454	3.49658e-20	Granulocyte
Dazap2	0.748279	0.666	0.636	3.84271e-20	Granulocyte
Zyx	0.927872	0.456	0.347	4.61102e-20	Granulocyte
Ftl1-ps1	0.889344	0.247	0.129	4.87584e-20	Granulocyte
Anxa11	0.932213	0.444	0.34	6.29255e-20	Granulocyte
Arpc5	0.681812	0.666	0.63	9.51509e-20	Granulocyte
Nfkb2	0.895631	0.496	0.394	1.11354e-19	Granulocyte
Sh3bgrl3	0.555797	0.766	0.694	2.95406e-19	Granulocyte
Taf7	0.982937	0.469	0.367	4.6237e-19	Granulocyte
Furin	1.19893	0.524	0.401	1.58133e-18	Granulocyte
Fuca2	1.0885	0.293	0.178	1.68682e-18	Granulocyte
Atp6v1a	1.0269	0.373	0.261	2.68568e-18	Granulocyte
Ddx6	0.599183	0.742	0.737	1.98348e-17	Granulocyte
Cdc42	0.519739	0.803	0.774	2.42517e-17	Granulocyte
Iqsec1	0.997018	0.304	0.187	3.92867e-17	Granulocyte
Hcst	0.558262	0.394	0.245	7.96953e-17	Granulocyte
Cxcr4	0.818154	0.547	0.409	9.00362e-17	Granulocyte
Skil	0.747527	0.661	0.652	9.50803e-17	Granulocyte
Etf1	0.86135	0.565	0.533	1.62893e-16	Granulocyte
Chmp4b	0.766234	0.584	0.559	2.16521e-16	Granulocyte
Oasl1	0.57514	0.174	0.076	2.27897e-16	Granulocyte
Cfl1	0.461849	0.833	0.804	2.5202e-16	Granulocyte
Birc3	0.703401	0.57	0.488	2.80575e-16	Granulocyte
Tmem189	0.876981	0.321	0.207	4.01335e-16	Granulocyte
Arid5b	1.06402	0.478	0.392	5.66873e-16	Granulocyte
Rffl	0.6071	0.171	0.077	8.11993e-16	Granulocyte
Iqgap1	0.487535	0.831	0.832	9.68482e-16	Granulocyte
Rbms1	0.797185	0.481	0.387	1.1674e-15	Granulocyte
Abca1	0.898836	0.263	0.145	1.45389e-15	Granulocyte
Ppt1	0.85885	0.359	0.253	1.69246e-15	Granulocyte
Dhx40	1.09286	0.387	0.287	2.08798e-15	Granulocyte
Rnf213	1.19821	0.366	0.262	2.08838e-15	Granulocyte
Thbs1	2.18932	0.364	0.252	2.29573e-15	Granulocyte
Parp10	0.700372	0.222	0.118	2.50281e-15	Granulocyte
Kctd12	0.970586	0.471	0.373	4.31232e-15	Granulocyte
Lfng	0.707545	0.211	0.107	4.88389e-15	Granulocyte
Fnip2	0.844929	0.19	0.093	1.75606e-14	Granulocyte
Cxcl10	2.26604	0.362	0.25	2.25636e-14	Granulocyte
Nab1	0.805388	0.506	0.45	1.11861e-13	Granulocyte
Treml2	0.408083	0.147	0.062	1.24419e-13	Granulocyte
Ubap1	0.905047	0.313	0.216	1.34307e-13	Granulocyte
Irf1	1.39271	0.538	0.509	2.07343e-13	Granulocyte
Cyth4	0.829878	0.334	0.22	2.27228e-13	Granulocyte
Sp100	0.828144	0.465	0.365	2.45398e-13	Granulocyte
Ypel3	0.853162	0.409	0.323	2.55877e-13	Granulocyte
Cap1	0.861912	0.462	0.407	4.61822e-13	Granulocyte
Nabp1	0.81583	0.44	0.337	4.79363e-13	Granulocyte
Cpeb2	1.0177	0.281	0.183	7.00098e-13	Granulocyte
Xylt1	0.615792	0.245	0.139	1.89634e-12	Granulocyte
Tctex1d2	0.597037	0.151	0.07	2.06325e-12	Granulocyte
Prr13	0.76751	0.545	0.509	2.71228e-12	Granulocyte
Notch2	0.617102	0.226	0.126	4.24827e-12	Granulocyte
Gm20186	1.64728	0.259	0.157	4.87755e-12	Granulocyte
Laptm5	0.388596	0.764	0.591	5.13184e-12	Granulocyte
Rgcc	0.871846	0.306	0.199	5.37459e-12	Granulocyte
Milr1	0.515284	0.149	0.069	6.0935e-12	Granulocyte
Dedd2	1.10577	0.33	0.244	8.97257e-12	Granulocyte
Sde2	0.845162	0.43	0.359	1.74654e-11	Granulocyte
Mpp7	0.954503	0.229	0.136	1.97844e-11	Granulocyte
Cln3	0.789324	0.224	0.132	2.29656e-11	Granulocyte
Prkd3	0.833807	0.258	0.16	3.37927e-11	Granulocyte
Arih2	0.81366	0.435	0.367	3.52789e-11	Granulocyte
Myd88	0.800787	0.295	0.206	9.24642e-11	Granulocyte
Tm6sf1	0.571724	0.204	0.112	1.44956e-10	Granulocyte
Atp6v0d1	0.841145	0.419	0.362	4.02795e-10	Granulocyte
Susd6	0.838268	0.437	0.375	4.65192e-10	Granulocyte
Myl6	0.288923	0.845	0.807	5.52153e-10	Granulocyte
Atp8b4	0.363372	0.101	0.04	6.01297e-10	Granulocyte
Cfap43	0.656496	0.208	0.12	6.78816e-10	Granulocyte
Csf1r	0.238702	0.137	0.06	1.21687e-09	Granulocyte
Rilpl2	0.994519	0.419	0.345	1.23672e-09	Granulocyte
Evi2a	0.597484	0.213	0.123	1.41021e-09	Granulocyte
Arpc2	0.376176	0.774	0.754	1.71528e-09	Granulocyte
Tgif1	0.696151	0.554	0.525	1.78007e-09	Granulocyte
Gm12840	0.727703	0.236	0.139	2.31812e-09	Granulocyte
Il13ra1	0.683444	0.242	0.157	2.81999e-09	Granulocyte
Ddx5	0.237883	0.979	0.95	5.96657e-09	Granulocyte
Tbk1	0.651078	0.345	0.268	8.91595e-09	Granulocyte
Anxa2	0.56464	0.545	0.451	1.3709e-08	Granulocyte
Btg2	0.703391	0.741	0.753	1.5587e-08	Granulocyte
Abtb2	0.581888	0.178	0.098	1.72364e-08	Granulocyte
Fam111a	0.708108	0.256	0.168	1.97404e-08	Granulocyte
Fam26f	0.682674	0.101	0.043	2.34562e-08	Granulocyte
Chst11	0.547238	0.185	0.106	3.52578e-08	Granulocyte
Nod2	0.384796	0.101	0.044	4.18504e-08	Granulocyte
Tnfrsf26	0.458156	0.131	0.064	4.65486e-08	Granulocyte
Rybp	1.06309	0.343	0.282	5.53536e-08	Granulocyte
Apbb1ip	0.802364	0.336	0.259	8.10935e-08	Granulocyte
Ptp4a1	0.649398	0.606	0.613	8.14501e-08	Granulocyte
1600014C10Rik	0.441819	0.14	0.072	1.19833e-07	Granulocyte
Med7	0.724593	0.24	0.162	2.15773e-07	Granulocyte
1810058I24Rik	0.8138	0.398	0.358	2.49702e-07	Granulocyte
Lrrfip1	0.63177	0.504	0.484	8.52605e-07	Granulocyte
Rel	0.205383	0.739	0.656	1.09107e-06	Granulocyte
Igtp	0.700583	0.27	0.193	1.31804e-06	Granulocyte
Ppp1r18	0.631481	0.286	0.21	1.77081e-06	Granulocyte
Ifnar2	0.620329	0.311	0.237	1.77244e-06	Granulocyte
Rnf11	0.794673	0.332	0.279	2.20423e-06	Granulocyte
Dopey2	0.725587	0.234	0.163	2.80048e-06	Granulocyte
Rhbdf2	0.709751	0.21	0.138	2.95842e-06	Granulocyte
Pxn	0.813249	0.337	0.283	3.04395e-06	Granulocyte
Ube2b	0.435999	0.648	0.67	3.05247e-06	Granulocyte
Bcl3	0.762222	0.343	0.283	3.08655e-06	Granulocyte
Bcl2l1	0.635799	0.226	0.153	4.92124e-06	Granulocyte
Atf7ip	0.727605	0.444	0.402	5.02478e-06	Granulocyte
Mapk6	0.831755	0.433	0.405	5.32359e-06	Granulocyte
Alas1	0.818496	0.282	0.217	6.2894e-06	Granulocyte
Dok3	0.323786	0.146	0.079	6.96235e-06	Granulocyte
Ikbke	0.802273	0.19	0.121	6.96969e-06	Granulocyte
Lpin2	0.757314	0.355	0.297	7.80814e-06	Granulocyte
Slc27a4	0.511301	0.142	0.08	8.50421e-06	Granulocyte
Rac1	0.528575	0.6	0.6	9.34471e-06	Granulocyte
Baz2b	0.85559	0.449	0.428	9.94437e-06	Granulocyte
Ddx3x	0.5123	0.707	0.739	1.61975e-05	Granulocyte
Fam32a	0.847042	0.378	0.345	1.63591e-05	Granulocyte
Riok3	0.756412	0.417	0.401	1.89633e-05	Granulocyte
Bach1	0.760159	0.361	0.305	1.9437e-05	Granulocyte
Cln5	0.840251	0.252	0.189	2.48652e-05	Granulocyte
Capzb	0.506651	0.591	0.61	3.43287e-05	Granulocyte
Trps1	0.465748	0.343	0.26	3.75665e-05	Granulocyte
Rap2c	0.80641	0.309	0.257	3.79326e-05	Granulocyte
Irgm2	0.510154	0.174	0.108	3.9709e-05	Granulocyte
Cd82	0.640505	0.439	0.404	4.79903e-05	Granulocyte
Lipg	0.56178	0.142	0.083	4.96103e-05	Granulocyte
Socs1	0.899923	0.279	0.213	5.33756e-05	Granulocyte
1700017B05Rik	0.726905	0.258	0.191	5.67763e-05	Granulocyte
Rnf19a	0.842986	0.346	0.296	6.32971e-05	Granulocyte
A930007I19Rik	0.280934	0.119	0.061	6.75767e-05	Granulocyte
Klf7	0.744682	0.368	0.316	7.23369e-05	Granulocyte
Traf1	0.56036	0.517	0.454	9.11853e-05	Granulocyte
Diaph1	0.661625	0.515	0.534	0.000102764	Granulocyte
Junb	0.23407	0.879	0.879	0.00010637	Granulocyte
2007-03-01	0.575005	0.586	0.613	0.000109627	Granulocyte
Ifi27l2a	1.20922	0.419	0.379	0.000118578	Granulocyte
A530032D15Rik	0.46751	0.176	0.109	0.000162609	Granulocyte
Gcnt1	0.513831	0.146	0.086	0.000243816	Granulocyte
Itgax	0.41638	0.13	0.071	0.000258445	Granulocyte
Tra2a	0.53311	0.675	0.75	0.000268192	Granulocyte
Psd4	0.687772	0.265	0.204	0.000278264	Granulocyte
Tnip1	0.657153	0.417	0.379	0.000314876	Granulocyte
N4bp2l1	0.636419	0.21	0.146	0.000402513	Granulocyte
Slc2a1	0.680723	0.306	0.253	0.000596943	Granulocyte
Slc3a2	0.451185	0.629	0.641	0.000671195	Granulocyte
Psmb9	0.620087	0.433	0.412	0.00105198	Granulocyte
Flcn	0.624986	0.197	0.136	0.00114011	Granulocyte
Atf3	0.309828	0.501	0.412	0.0016772	Granulocyte
Mthfs	0.52398	0.147	0.093	0.00192776	Granulocyte
Fabp5	0.3398	0.234	0.167	0.00202784	Granulocyte
Sema4a	0.628573	0.213	0.156	0.0020755	Granulocyte
Picalm	0.556977	0.606	0.649	0.00289593	Granulocyte
Itgal	0.502155	0.33	0.27	0.00300436	Granulocyte
Metrnl	0.681867	0.238	0.184	0.00312434	Granulocyte
Nedd9	0.769116	0.352	0.324	0.00355265	Granulocyte
E030030I06Rik	0.436373	0.119	0.07	0.00410851	Granulocyte
Mtmr6	0.742415	0.282	0.239	0.00444689	Granulocyte
Blcap	0.554693	0.156	0.104	0.0053291	Granulocyte
Fosl2	0.363442	0.499	0.466	0.00541653	Granulocyte
Chd7	0.572274	0.51	0.512	0.00600505	Granulocyte
Ptpn1	0.552671	0.481	0.477	0.00677882	Granulocyte
Nlrc5	0.497859	0.21	0.151	0.00712286	Granulocyte
Chka	0.20838	0.234	0.379	0.00795683	Granulocyte
Grb2	0.457786	0.544	0.56	0.00871342	Granulocyte
Vps18	0.583817	0.226	0.169	0.00951341	Granulocyte
Clec2d	0.603395	0.451	0.447	0.010296	Granulocyte
Rbm38	0.498038	0.229	0.173	0.0103512	Granulocyte
Nfkbid	0.434779	0.329	0.267	0.0107184	Granulocyte
Eea1	0.722698	0.405	0.388	0.0114391	Granulocyte
Sgpl1	0.697126	0.293	0.25	0.0127689	Granulocyte
Lims1	0.233199	0.206	0.355	0.0161833	Granulocyte
Adgre5	0.486905	0.501	0.487	0.0219707	Granulocyte
Rin3	0.395817	0.149	0.097	0.0221951	Granulocyte
Dapp1	0.663654	0.304	0.259	0.0245536	Granulocyte
Tmbim4	0.602304	0.375	0.363	0.0255226	Granulocyte
Ly6c2	0.238448	0.171	0.108	0.0276758	Granulocyte
Cd63	0.63606	0.396	0.319	0.031958	Granulocyte
Plgrkt	0.716575	0.405	0.405	0.0319622	Granulocyte
Ptpn23	0.539634	0.204	0.153	0.0346918	Granulocyte
Ddx58	0.595957	0.206	0.156	0.0382898	Granulocyte
Parp9	0.538297	0.24	0.192	0.0391434	Granulocyte
Inpp5d	0.43279	0.327	0.269	0.0429463	Granulocyte
B4galt5	0.628751	0.224	0.171	0.0521661	Granulocyte
Usp32	0.510182	0.195	0.145	0.0526833	Granulocyte
Psme2	0.596056	0.471	0.491	0.0653964	Granulocyte
Arl8b	0.217452	0.188	0.325	0.0681698	Granulocyte
Ptpn6	0.556104	0.24	0.19	0.0847641	Granulocyte
Gng12	0.516477	0.3	0.261	0.0851275	Granulocyte
Flot1	0.519091	0.197	0.152	0.0859521	Granulocyte
Dtx3l	0.723846	0.265	0.227	0.0980315	Granulocyte
Ptpn12	0.535957	0.206	0.16	0.101141	Granulocyte
Def6	0.356638	0.135	0.088	0.112751	Granulocyte
Stat1	0.513667	0.467	0.457	0.133325	Granulocyte
Tnfaip3	0.352624	0.62	0.61	0.136694	Granulocyte
Ist1	0.603372	0.4	0.404	0.16417	Granulocyte
Vav1	0.503314	0.178	0.13	0.166961	Granulocyte
Bcl2a1d	0.626831	0.208	0.153	0.173982	Granulocyte
Gm2a	0.536692	0.385	0.358	0.177137	Granulocyte
Neurl3	0.273016	0.563	0.542	0.185812	Granulocyte
Ralgds	0.70514	0.243	0.205	0.198925	Granulocyte
Pwp1	0.67268	0.195	0.152	0.230988	Granulocyte
Mgst1	0.580549	0.254	0.204	0.258621	Granulocyte
Atp6v1d	0.742562	0.321	0.306	0.290919	Granulocyte
Atg3	0.235861	0.197	0.331	0.296513	Granulocyte
Ripor2	0.439464	0.307	0.254	0.31419	Granulocyte
Rnasel	0.801653	0.297	0.262	0.331726	Granulocyte
Pfkfb3	0.717307	0.151	0.106	0.346526	Granulocyte
Gngt2	0.814276	0.252	0.212	0.42964	Granulocyte
Trim56	0.636593	0.254	0.219	0.584797	Granulocyte
Tgfbr1	0.715106	0.263	0.228	0.629215	Granulocyte
Msra	0.483309	0.178	0.137	0.674081	Granulocyte
Jaml	0.415665	0.126	0.084	0.765718	Granulocyte
Ndrg1	0.216646	0.167	0.268	0.791444	Granulocyte
Kit	0.209283	0.064	0.128	0.847204	Granulocyte
Timp2	0.20245	0.218	0.162	0.886773	Granulocyte
Ptk2b	0.737896	0.353	0.342	0.935346	Granulocyte
Retreg1	0.495339	0.378	0.363	0.983361	Granulocyte
Dennd5a	0.421906	0.291	0.251	0.997757	Granulocyte
Cyth1	0.551095	0.403	0.393	1	Granulocyte
Rasa2	0.232633	0.254	0.393	1	Granulocyte
Tcn2	0.5473	0.213	0.177	1	Granulocyte
Ik	0.226193	0.275	0.432	1	Granulocyte
Pdcd1lg2	0.362047	0.139	0.096	1	Granulocyte
Gch1	0.755182	0.33	0.306	1	Granulocyte
Ssu72	0.599622	0.341	0.344	1	Granulocyte
Pcf11	0.570515	0.41	0.424	1	Granulocyte
Pet100	0.562792	0.327	0.321	1	Granulocyte
Cdc42ep4	0.538657	0.174	0.136	1	Granulocyte
Cpeb4	1.05579	0.33	0.328	1	Granulocyte
Cd93	0.344314	0.155	0.108	1	Granulocyte
Esd	0.949217	0.417	0.456	1	Granulocyte
Pbx1	0.559001	0.247	0.213	1	Granulocyte
Vamp8	0.506103	0.419	0.436	1	Granulocyte
Bnip3	0.341108	0.101	0.066	1	Granulocyte
Tmem251	0.661759	0.227	0.197	1	Granulocyte
Slc22a15	0.571851	0.155	0.117	1	Granulocyte
Prkcd	0.531707	0.373	0.373	1	Granulocyte
Nptn	0.21304	0.243	0.384	1	Granulocyte
Kansl1l	0.480086	0.171	0.133	1	Granulocyte
Pfkfb4	0.308162	0.105	0.07	1	Granulocyte
Sh3bp5	0.608871	0.206	0.169	1	Granulocyte
Ralb	0.246147	0.123	0.206	1	Granulocyte
Ube2a	0.210937	0.229	0.36	1	Granulocyte
Gbp3	0.683298	0.224	0.187	1	Granulocyte
Ifih1	0.497846	0.211	0.177	1	Granulocyte
Plekhm2	0.468025	0.167	0.13	1	Granulocyte
Mir142hg	0.361776	0.183	0.139	1	Granulocyte
Osbpl8	0.239537	0.201	0.309	1	Granulocyte
Mettl9	0.213083	0.146	0.24	1	Granulocyte
Hspa4l	0.355945	0.158	0.255	1	Granulocyte
Mafg	0.301177	0.224	0.349	1	Granulocyte
Ttyh3	0.480151	0.156	0.12	1	Granulocyte
Acsl5	0.23193	0.174	0.276	1	Granulocyte
Emd	0.709094	0.396	0.418	1	Granulocyte
Bri3	0.800701	0.476	0.526	1	Granulocyte
Trf	0.442015	0.147	0.111	1	Granulocyte
Vps29	0.260152	0.229	0.358	1	Granulocyte
Osbpl9	0.590257	0.384	0.395	1	Granulocyte
Asph	0.64412	0.227	0.199	1	Granulocyte
Znrf1	0.584521	0.256	0.233	1	Granulocyte
Runx1	0.553996	0.396	0.402	1	Granulocyte
Mbnl2	0.580638	0.504	0.562	1	Granulocyte
Spata13	0.564229	0.217	0.189	1	Granulocyte
Impact	0.27965	0.14	0.219	1	Granulocyte
Hbb-bs	0.334801	0.146	0.219	1	Granulocyte
Golph3	0.221246	0.268	0.412	1	Granulocyte
Zfand3	0.62082	0.291	0.289	1	Granulocyte
Synj1	0.609339	0.233	0.209	1	Granulocyte
Srxn1	0.686519	0.16	0.129	1	Granulocyte
H2-T23	0.369514	0.547	0.613	1	Granulocyte
Sra1	0.541825	0.371	0.395	1	Granulocyte
Stk40	0.559509	0.313	0.315	1	Granulocyte
Ing3	0.200219	0.155	0.236	1	Granulocyte
Hgsnat	0.598231	0.149	0.12	1	Granulocyte
Braf	0.625201	0.302	0.294	1	Granulocyte
Abcc1	0.645945	0.242	0.224	1	Granulocyte
Bcor	0.222436	0.115	0.183	1	Granulocyte
Nfyb	0.241836	0.137	0.213	1	Granulocyte
Iscu	0.257283	0.21	0.318	1	Granulocyte
Tpm4	0.511859	0.48	0.538	1	Granulocyte
Ahi1	0.341869	0.144	0.111	1	Granulocyte
Larp4b	0.28723	0.282	0.421	1	Granulocyte
Pip5k1c	0.202742	0.131	0.202	1	Granulocyte
Rab11a	0.531448	0.339	0.354	1	Granulocyte
Arhgef3	0.536827	0.25	0.23	1	Granulocyte
Tcirg1	0.228608	0.142	0.216	1	Granulocyte
Tbc1d23	0.519853	0.208	0.185	1	Granulocyte
Pnpla7	0.41726	0.131	0.101	1	Granulocyte
Clic4	0.666784	0.43	0.456	1	Granulocyte
Washc2	0.224591	0.195	0.288	1	Granulocyte
Ifi35	0.247902	0.139	0.213	1	Granulocyte
Morc3	0.275969	0.167	0.25	1	Granulocyte
Gm26740	0.329965	0.27	0.235	1	Granulocyte
Havcr2	0.328559	0.112	0.081	1	Granulocyte
Gm17056	0.306613	0.117	0.088	1	Granulocyte
Plk2	0.575771	0.302	0.281	1	Granulocyte
Carhsp1	0.663615	0.291	0.294	1	Granulocyte
Gbp9	0.461467	0.142	0.112	1	Granulocyte
Xdh	0.45065	0.153	0.126	1	Granulocyte
Cwc25	0.634748	0.274	0.262	1	Granulocyte
Pip4k2c	0.228189	0.151	0.227	1	Granulocyte
Hspa13	0.20993	0.16	0.24	1	Granulocyte
Serf2	0.214507	0.799	0.807	1	Granulocyte
Pdlim5	0.228429	0.197	0.291	1	Granulocyte
D8Ertd738e	0.458879	0.531	0.616	1	Granulocyte
3110043O21Rik	0.464678	0.149	0.122	1	Granulocyte
Ss18l2	0.321985	0.107	0.167	1	Granulocyte
Tuba1c	0.540455	0.329	0.335	1	Granulocyte
BC031181	0.227174	0.272	0.403	1	Granulocyte
Relb	0.44025	0.403	0.439	1	Granulocyte
Tifa	0.266255	0.112	0.168	1	Granulocyte
Nt5c3	0.281767	0.144	0.216	1	Granulocyte
Atp6ap1	0.245705	0.226	0.331	1	Granulocyte
Dusp2	0.543616	0.361	0.332	1	Granulocyte
Crtc2	0.502116	0.222	0.206	1	Granulocyte
Pts	0.870601	0.233	0.226	1	Granulocyte
Mthfsl	0.536113	0.162	0.14	1	Granulocyte
Cers6	0.579479	0.25	0.244	1	Granulocyte
Vmp1	0.645793	0.426	0.481	1	Granulocyte
Cyb5r4	0.252667	0.181	0.264	1	Granulocyte
Nrros	0.304498	0.181	0.152	1	Granulocyte
Cdkn1a	0.51741	0.375	0.379	1	Granulocyte

## Sheet: Epithelial
gene	avg_log2FC	pct.1	pct.2	p_val_adj	cluster
Reg3b	3.71004	0.547	0.342	0	Epithelial cell
Dmbt1	3.52724	0.841	0.196	0	Epithelial cell
Lypd8	3.51561	0.795	0.202	0	Epithelial cell
Krt8	3.27121	0.958	0.35	0	Epithelial cell
Car1	3.13683	0.489	0.12	0	Epithelial cell
Krt19	3.1209	0.918	0.256	0	Epithelial cell
Lgals4	2.99515	0.939	0.289	0	Epithelial cell
Pigr	2.95979	0.939	0.263	0	Epithelial cell
Reg3g	2.8518	0.407	0.177	0	Epithelial cell
Muc3	2.76576	0.703	0.064	0	Epithelial cell
Epcam	2.70537	0.941	0.267	0	Epithelial cell
Cldn7	2.62416	0.908	0.171	0	Epithelial cell
Phgr1	2.44398	0.768	0.141	0	Epithelial cell
Muc13	2.35879	0.851	0.153	0	Epithelial cell
Gpx2	2.35878	0.82	0.182	0	Epithelial cell
Guca2a	2.29655	0.562	0.13	0	Epithelial cell
Ceacam1	2.22745	0.848	0.148	0	Epithelial cell
Atp1b1	2.18083	0.85	0.169	0	Epithelial cell
Wfdc2	2.1575	0.607	0.071	0	Epithelial cell
Ckmt1	2.15166	0.702	0.102	0	Epithelial cell
mt-Atp6	2.12604	0.998	0.997	0	Epithelial cell
Clca3b	2.11082	0.677	0.075	0	Epithelial cell
Car2	2.08016	0.715	0.157	0	Epithelial cell
2200002D01Rik	2.0735	0.681	0.101	0	Epithelial cell
1810065E05Rik	2.06297	0.397	0.043	0	Epithelial cell
Sycn	2.02372	0.455	0.085	0	Epithelial cell
Tspan1	2.01852	0.744	0.117	0	Epithelial cell
Dstn	2.01715	0.905	0.401	0	Epithelial cell
mt-Cytb	2.01505	0.996	0.99	0	Epithelial cell
Cldn3	1.9969	0.797	0.109	0	Epithelial cell
2610528A11Rik	1.98749	0.646	0.058	0	Epithelial cell
mt-Co3	1.95821	0.997	0.997	0	Epithelial cell
Elf3	1.95711	0.803	0.102	0	Epithelial cell
mt-Co2	1.94643	0.996	0.995	0	Epithelial cell
Lgals3	1.93016	0.765	0.359	0	Epithelial cell
Hbegf	1.91286	0.726	0.144	0	Epithelial cell
Tspan8	1.90937	0.786	0.128	0	Epithelial cell
Aqp4	1.90638	0.585	0.047	0	Epithelial cell
Cdh1	1.89802	0.796	0.113	0	Epithelial cell
mt-Co1	1.89537	0.998	0.997	0	Epithelial cell
Sfn	1.89458	0.777	0.249	0	Epithelial cell
Mgst3	1.85109	0.631	0.116	0	Epithelial cell
Csrp2	1.83341	0.729	0.165	0	Epithelial cell
Mgat4c	1.8289	0.465	0.035	0	Epithelial cell
Scd2	1.79336	0.729	0.248	0	Epithelial cell
Klf5	1.77289	0.803	0.109	0	Epithelial cell
Gsdmc4	1.75823	0.488	0.041	0	Epithelial cell
mt-Nd4	1.75708	0.994	0.987	0	Epithelial cell
Spint2	1.70574	0.815	0.244	0	Epithelial cell
Hmgcs2	1.69547	0.513	0.055	0	Epithelial cell
Adh1	1.69376	0.586	0.089	0	Epithelial cell
Krt18	1.68496	0.823	0.151	0	Epithelial cell
Dsp	1.68147	0.761	0.071	0	Epithelial cell
Ethe1	1.66946	0.622	0.16	0	Epithelial cell
Tm4sf20	1.66501	0.659	0.039	0	Epithelial cell
F3	1.65355	0.498	0.121	0	Epithelial cell
Fabp2	1.62198	0.548	0.06	0	Epithelial cell
Sult1a1	1.62172	0.576	0.049	0	Epithelial cell
Cldn4	1.62122	0.5	0.081	0	Epithelial cell
Selenbp1	1.61961	0.521	0.087	0	Epithelial cell
Txn1	1.59028	0.925	0.66	0	Epithelial cell
mt-Nd1	1.57746	0.993	0.983	0	Epithelial cell
Prss32	1.57145	0.676	0.078	0	Epithelial cell
Atpif1	1.54326	0.824	0.453	0	Epithelial cell
mt-Atp8	1.53008	0.967	0.709	0	Epithelial cell
Maoa	1.50608	0.637	0.085	0	Epithelial cell
Lmo7	1.5043	0.699	0.082	0	Epithelial cell
Gm5485	1.48127	0.614	0.065	0	Epithelial cell
Chchd10	1.4786	0.744	0.309	0	Epithelial cell
mt-Nd2	1.46343	0.992	0.981	0	Epithelial cell
Slc6a14	1.44804	0.507	0.025	0	Epithelial cell
Cyp2c55	1.44712	0.235	0.021	0	Epithelial cell
Slc12a2	1.44639	0.65	0.16	0	Epithelial cell
Dbi	1.4426	0.818	0.447	0	Epithelial cell
Gpa33	1.44045	0.687	0.068	0	Epithelial cell
mt-Nd3	1.43888	0.981	0.904	0	Epithelial cell
Cystm1	1.39297	0.701	0.177	0	Epithelial cell
Pglyrp1	1.3779	0.721	0.172	0	Epithelial cell
Slc5a8	1.36978	0.556	0.023	0	Epithelial cell
Ms4a8a	1.36821	0.636	0.084	0	Epithelial cell
Oit1	1.36436	0.799	0.16	0	Epithelial cell
Ociad2	1.362	0.625	0.068	0	Epithelial cell
Gsto1	1.35697	0.657	0.159	0	Epithelial cell
Edn1	1.35415	0.506	0.055	0	Epithelial cell
Ifi27l2b	1.34508	0.641	0.061	0	Epithelial cell
S100a6	1.33637	0.906	0.566	0	Epithelial cell
Pycard	1.33511	0.723	0.335	0	Epithelial cell
mt-Nd4l	1.31872	0.971	0.756	0	Epithelial cell
Tstd1	1.3162	0.629	0.075	0	Epithelial cell
Hao2	1.3115	0.475	0.023	0	Epithelial cell
Uqcr11	1.30419	0.768	0.409	0	Epithelial cell
Serpinb6a	1.28659	0.69	0.25	0	Epithelial cell
Myh14	1.28249	0.654	0.052	0	Epithelial cell
Cdx1	1.27184	0.677	0.064	0	Epithelial cell
mt-Nd5	1.2702	0.984	0.923	0	Epithelial cell
Stard10	1.25768	0.756	0.155	0	Epithelial cell
Atp5g1	1.25421	0.778	0.518	0	Epithelial cell
Cox5a	1.25122	0.782	0.616	0	Epithelial cell
Sox4	1.24911	0.522	0.096	0	Epithelial cell
Ehf	1.24795	0.72	0.082	0	Epithelial cell
Tmprss2	1.24568	0.661	0.068	0	Epithelial cell
Dsg2	1.22589	0.652	0.055	0	Epithelial cell
Cdh17	1.2232	0.637	0.078	0	Epithelial cell
Cox7b	1.21568	0.803	0.574	0	Epithelial cell
Gipc2	1.20901	0.63	0.051	0	Epithelial cell
Rab25	1.20136	0.62	0.073	0	Epithelial cell
Hsd3b3	1.19722	0.401	0.012	0	Epithelial cell
Phlda1	1.19193	0.739	0.331	0	Epithelial cell
Misp	1.18838	0.628	0.061	0	Epithelial cell
AA467197	1.18504	0.59	0.147	0	Epithelial cell
Uqcr10	1.184	0.792	0.533	0	Epithelial cell
Hadh	1.18247	0.646	0.178	0	Epithelial cell
Ugt2b34	1.17971	0.611	0.054	0	Epithelial cell
Myo6	1.17887	0.722	0.138	0	Epithelial cell
Apol10a	1.17777	0.351	0.022	0	Epithelial cell
Suclg1	1.17599	0.689	0.283	0	Epithelial cell
Perp	1.17447	0.608	0.078	0	Epithelial cell
Cox5b	1.16433	0.796	0.601	0	Epithelial cell
Cox6c	1.16353	0.849	0.708	0	Epithelial cell
Nans	1.16085	0.719	0.273	0	Epithelial cell
Vil1	1.15656	0.653	0.065	0	Epithelial cell
Uqcrb	1.15301	0.738	0.509	0	Epithelial cell
Cela1	1.15138	0.547	0.063	0	Epithelial cell
Eppk1	1.14956	0.629	0.056	0	Epithelial cell
Areg	1.14717	0.61	0.162	0	Epithelial cell
Arl4a	1.14636	0.731	0.324	0	Epithelial cell
Golm1	1.1406	0.695	0.157	0	Epithelial cell
Lima1	1.13925	0.712	0.165	0	Epithelial cell
Cftr	1.13094	0.601	0.028	0	Epithelial cell
Sult1d1	1.13087	0.485	0.041	0	Epithelial cell
Atp1a1	1.12844	0.798	0.515	0	Epithelial cell
Atp8b1	1.12601	0.693	0.12	0	Epithelial cell
Cdhr5	1.12183	0.544	0.053	0	Epithelial cell
Mgst1	1.12044	0.602	0.11	0	Epithelial cell
Tmc4	1.1204	0.689	0.072	0	Epithelial cell
Cyc1	1.11529	0.698	0.327	0	Epithelial cell
Ppa1	1.11487	0.666	0.28	0	Epithelial cell
Sprr1a	1.11482	0.32	0.053	0	Epithelial cell
Cbr1	1.11156	0.583	0.122	0	Epithelial cell
Krt20	1.10261	0.215	0.018	0	Epithelial cell
Tmem45b	1.10012	0.621	0.055	0	Epithelial cell
Slc25a5	1.09769	0.825	0.673	0	Epithelial cell
Ndufb9	1.09485	0.715	0.48	0	Epithelial cell
Tcim	1.09449	0.68	0.125	0	Epithelial cell
Gmds	1.09348	0.69	0.172	0	Epithelial cell
Ppp1r1b	1.08572	0.601	0.055	0	Epithelial cell
Cgn	1.07027	0.664	0.052	0	Epithelial cell
Atp5o.1	1.06901	0.747	0.503	0	Epithelial cell
Gsdmc2	1.06774	0.441	0.024	0	Epithelial cell
Nlrp6	1.06738	0.566	0.023	0	Epithelial cell
Tst	1.06575	0.572	0.064	0	Epithelial cell
Errfi1	1.0653	0.703	0.25	0	Epithelial cell
Gm26917	1.0641	0.95	0.797	0	Epithelial cell
Calml4	1.06214	0.595	0.079	0	Epithelial cell
Gdf15	1.05994	0.445	0.084	0	Epithelial cell
Mapk13	1.04899	0.634	0.069	0	Epithelial cell
Trim2	1.04759	0.643	0.1	0	Epithelial cell
Cox4i1	1.04664	0.908	0.837	0	Epithelial cell
Cxadr	1.04305	0.643	0.067	0	Epithelial cell
Fam83e	1.0402	0.648	0.062	0	Epithelial cell
Atp5b	1.03537	0.872	0.755	0	Epithelial cell
Hnf4a	1.03423	0.613	0.052	0	Epithelial cell
Rnd3	1.03214	0.657	0.135	0	Epithelial cell
Fgfbp1	1.02985	0.556	0.026	0	Epithelial cell
Slc26a2	1.02948	0.639	0.243	0	Epithelial cell
Sqor	1.02378	0.565	0.098	0	Epithelial cell
F11r	1.01823	0.676	0.146	0	Epithelial cell
Cox6a1	1.00321	0.748	0.557	0	Epithelial cell
Acads	1.00272	0.615	0.157	0	Epithelial cell
Utp14b	0.998263	0.642	0.168	0	Epithelial cell
Krt36	0.996307	0.198	0.02	0	Epithelial cell
Gprc5a	0.994177	0.431	0.09	0	Epithelial cell
Atp10b	0.989732	0.632	0.048	0	Epithelial cell
Atp5a1	0.988847	0.858	0.713	0	Epithelial cell
Net1	0.988665	0.66	0.122	0	Epithelial cell
Lad1	0.979353	0.61	0.038	0	Epithelial cell
Sema4g	0.974844	0.61	0.065	0	Epithelial cell
Cox6b1	0.969671	0.794	0.636	0	Epithelial cell
Itga6	0.964201	0.714	0.185	0	Epithelial cell
Atp5j2	0.964072	0.793	0.61	0	Epithelial cell
Mgam	0.954586	0.601	0.041	0	Epithelial cell
Myo1a	0.94889	0.567	0.055	0	Epithelial cell
Atp5g3	0.948312	0.767	0.558	0	Epithelial cell
Sox9	0.942227	0.531	0.074	0	Epithelial cell
Myo15b	0.939144	0.46	0.034	0	Epithelial cell
Eps8l3	0.933785	0.605	0.058	0	Epithelial cell
Hint1	0.933233	0.793	0.653	0	Epithelial cell
Atp5k	0.93255	0.748	0.493	0	Epithelial cell
Bsg	0.932177	0.757	0.518	0	Epithelial cell
Atp5j	0.93041	0.788	0.575	0	Epithelial cell
Vdac1	0.930406	0.673	0.322	0	Epithelial cell
Esrp1	0.926948	0.626	0.062	0	Epithelial cell
Ndufab1	0.923255	0.673	0.383	0	Epithelial cell
Higd1a	0.917539	0.634	0.384	0	Epithelial cell
Sprr2a3	0.915501	0.308	0.022	0	Epithelial cell
Acsm3	0.912942	0.482	0.018	0	Epithelial cell
Fbp2	0.909012	0.579	0.048	0	Epithelial cell
Sdc4	0.907962	0.771	0.387	0	Epithelial cell
Bspry	0.907699	0.594	0.074	0	Epithelial cell
Prr15l	0.905704	0.539	0.046	0	Epithelial cell
Rnasel	0.903397	0.632	0.174	0	Epithelial cell
mt-Nd6	0.899668	0.649	0.302	0	Epithelial cell
Anxa4	0.899652	0.636	0.156	0	Epithelial cell
Ctnnd1	0.89741	0.658	0.121	0	Epithelial cell
Aldh1b1	0.896401	0.555	0.066	0	Epithelial cell
Saa1	0.88723	0.113	0.011	0	Epithelial cell
Gucy2c	0.883788	0.613	0.056	0	Epithelial cell
Tfcp2l1	0.880941	0.567	0.054	0	Epithelial cell
Uqcrq	0.87906	0.76	0.563	0	Epithelial cell
St6galnac6	0.877804	0.608	0.151	0	Epithelial cell
Hook1	0.875981	0.652	0.141	0	Epithelial cell
Ndufc1	0.871119	0.661	0.347	0	Epithelial cell
Cd63	0.87084	0.728	0.222	0	Epithelial cell
Duox2	0.86992	0.415	0.049	0	Epithelial cell
Uqcrc1	0.869378	0.676	0.344	0	Epithelial cell
S100a16	0.862215	0.58	0.137	0	Epithelial cell
Thbs4	0.861582	0.422	0.03	0	Epithelial cell
S100a14	0.86059	0.486	0.054	0	Epithelial cell
B3galt5	0.859716	0.559	0.071	0	Epithelial cell
Pof1b	0.858055	0.54	0.043	0	Epithelial cell
Jup	0.85768	0.638	0.137	0	Epithelial cell
Vdr	0.857348	0.581	0.063	0	Epithelial cell
St14	0.85643	0.627	0.102	0	Epithelial cell
Tpi1	0.853684	0.721	0.383	0	Epithelial cell
Tpm1	0.850712	0.775	0.258	0	Epithelial cell
Tfrc	0.850244	0.645	0.249	0	Epithelial cell
Cox7a2	0.848654	0.763	0.628	0	Epithelial cell
Ndufb8	0.848551	0.651	0.382	0	Epithelial cell
Mecom	0.845568	0.604	0.063	0	Epithelial cell
Arhgap5	0.845135	0.681	0.23	0	Epithelial cell
Flnb	0.842498	0.667	0.231	0	Epithelial cell
Gfpt1	0.841569	0.737	0.336	0	Epithelial cell
Mettl7b	0.841406	0.411	0.024	0	Epithelial cell
Hoxb13	0.841265	0.387	0.044	0	Epithelial cell
Acsl3	0.840812	0.622	0.167	0	Epithelial cell
Gas6	0.840625	0.635	0.138	0	Epithelial cell
Plekha6	0.838166	0.625	0.083	0	Epithelial cell
Satb2	0.834855	0.581	0.049	0	Epithelial cell
Atp5d	0.834297	0.814	0.669	0	Epithelial cell
Atp5c1	0.834211	0.737	0.565	0	Epithelial cell
Tmcc3	0.833321	0.585	0.136	0	Epithelial cell
Sult1b1	0.830185	0.418	0.016	0	Epithelial cell
Gstm1	0.829509	0.571	0.164	0	Epithelial cell
Tcf7l2	0.82934	0.638	0.138	0	Epithelial cell
Fat1	0.825719	0.592	0.077	0	Epithelial cell
Mal2	0.824694	0.537	0.045	0	Epithelial cell
Kcne3	0.821391	0.458	0.033	0	Epithelial cell
Tjp3	0.820617	0.604	0.061	0	Epithelial cell
Aldh2	0.815598	0.639	0.293	0	Epithelial cell
Tmprss4	0.812128	0.575	0.052	0	Epithelial cell
Plpp2	0.811922	0.545	0.068	0	Epithelial cell
Idh1	0.811556	0.56	0.092	0	Epithelial cell
Ggh	0.810237	0.412	0.185	0	Epithelial cell
Cldn23	0.808432	0.504	0.045	0	Epithelial cell
Pls1	0.807578	0.552	0.084	0	Epithelial cell
Id1	0.806377	0.591	0.134	0	Epithelial cell
Smagp	0.804018	0.555	0.105	0	Epithelial cell
Ptprf	0.803581	0.594	0.079	0	Epithelial cell
Ndufa5	0.802155	0.639	0.306	0	Epithelial cell
Smim6	0.800505	0.554	0.066	0	Epithelial cell
Uqcrc2	0.797315	0.655	0.381	0	Epithelial cell
Cd9	0.796013	0.71	0.372	0	Epithelial cell
Gna11	0.795427	0.57	0.16	0	Epithelial cell
Cdx2	0.79223	0.459	0.036	0	Epithelial cell
Slc44a1	0.792137	0.63	0.178	0	Epithelial cell
Cox8a	0.791394	0.857	0.803	0	Epithelial cell
Prom1	0.788271	0.473	0.049	0	Epithelial cell
Ppp1r14d	0.787531	0.517	0.043	0	Epithelial cell
Cisd3	0.783507	0.557	0.125	0	Epithelial cell
Smim22	0.783132	0.564	0.057	0	Epithelial cell
Chmp4c	0.782155	0.565	0.048	0	Epithelial cell
Clmn	0.782084	0.556	0.057	0	Epithelial cell
Ptprk	0.781938	0.619	0.094	0	Epithelial cell
Mrpl12	0.781416	0.643	0.283	0	Epithelial cell
Dsc2	0.780391	0.554	0.044	0	Epithelial cell
Jun	0.779967	0.945	0.674	0	Epithelial cell
Mboat1	0.779257	0.513	0.049	0	Epithelial cell
Ndufs6	0.774012	0.663	0.373	0	Epithelial cell
Ndufa12	0.77362	0.66	0.343	0	Epithelial cell
Slc4a4	0.771173	0.537	0.035	0	Epithelial cell
Echs1	0.770948	0.596	0.182	0	Epithelial cell
Cib1	0.770462	0.63	0.247	0	Epithelial cell
Hist1h2bc	0.768942	0.572	0.193	0	Epithelial cell
Gss	0.768809	0.564	0.074	0	Epithelial cell
Tmem30b	0.765277	0.544	0.05	0	Epithelial cell
Nectin2	0.758811	0.577	0.076	0	Epithelial cell
Ccnd1	0.758676	0.548	0.125	0	Epithelial cell
Suclg2	0.757755	0.601	0.162	0	Epithelial cell
Plcb3	0.757508	0.594	0.084	0	Epithelial cell
Fermt1	0.75669	0.553	0.048	0	Epithelial cell
Trib1	0.754257	0.675	0.318	0	Epithelial cell
Cdc42ep5	0.753599	0.542	0.077	0	Epithelial cell
Styk1	0.750152	0.579	0.055	0	Epithelial cell
Mlec	0.749251	0.7	0.338	0	Epithelial cell
Cox7c	0.748977	0.874	0.796	0	Epithelial cell
Cnnm4	0.748782	0.566	0.104	0	Epithelial cell
Arl14	0.748421	0.425	0.025	0	Epithelial cell
Akr1c13	0.746838	0.508	0.047	0	Epithelial cell
Ccdc71l	0.745072	0.487	0.194	0	Epithelial cell
Gne	0.744863	0.605	0.117	0	Epithelial cell
Glul	0.744369	0.64	0.288	0	Epithelial cell
Lgr4	0.743097	0.553	0.047	0	Epithelial cell
Abcd3	0.742549	0.57	0.099	0	Epithelial cell
Sdhb	0.742315	0.629	0.312	0	Epithelial cell
Afdn	0.74225	0.649	0.132	0	Epithelial cell
Aldob	0.741048	0.468	0.018	0	Epithelial cell
Nudt4	0.740579	0.609	0.267	0	Epithelial cell
Degs2	0.740451	0.555	0.051	0	Epithelial cell
Arhgef5	0.739436	0.577	0.084	0	Epithelial cell
Papss2	0.739126	0.488	0.067	0	Epithelial cell
Rps27l	0.738875	0.705	0.448	0	Epithelial cell
4931406C07Rik	0.738681	0.49	0.086	0	Epithelial cell
Ctnna1	0.737711	0.701	0.28	0	Epithelial cell
Tmem54	0.736106	0.492	0.036	0	Epithelial cell
Slc35a3	0.73477	0.628	0.173	0	Epithelial cell
Cds1	0.731112	0.521	0.042	0	Epithelial cell
Ndufs2	0.729085	0.657	0.361	0	Epithelial cell
Rnf128	0.728829	0.558	0.057	0	Epithelial cell
Myo1d	0.727988	0.555	0.07	0	Epithelial cell
Cd2ap	0.727592	0.697	0.336	0	Epithelial cell
Noxo1	0.726	0.553	0.053	0	Epithelial cell
2010107E04Rik	0.724995	0.735	0.559	0	Epithelial cell
Tgm3	0.724294	0.103	0.009	0	Epithelial cell
Atf3	0.721544	0.696	0.345	0	Epithelial cell
Pdgfa	0.719276	0.528	0.066	0	Epithelial cell
Slc44a4	0.718379	0.488	0.051	0	Epithelial cell
Etfb	0.718364	0.614	0.271	0	Epithelial cell
Slc26a3	0.717563	0.236	0.007	0	Epithelial cell
Akr1c19	0.717177	0.452	0.022	0	Epithelial cell
Ahcyl2	0.715524	0.629	0.293	0	Epithelial cell
Gng12	0.71478	0.573	0.187	0	Epithelial cell
Ndufv2	0.714259	0.63	0.342	0	Epithelial cell
Efnb1	0.713925	0.555	0.079	0	Epithelial cell
Sdhd	0.713168	0.598	0.296	0	Epithelial cell
Ptprd	0.712463	0.529	0.045	0	Epithelial cell
Atp5f1	0.709868	0.747	0.603	0	Epithelial cell
Akr1c12	0.708556	0.505	0.043	0	Epithelial cell
Gata6	0.708368	0.509	0.045	0	Epithelial cell
Cmpk1	0.706825	0.691	0.421	0	Epithelial cell
Cdhr2	0.705725	0.454	0.03	0	Epithelial cell
Iqgap2	0.70534	0.548	0.167	0	Epithelial cell
Gale	0.704784	0.589	0.115	0	Epithelial cell
Plxnb2	0.704764	0.604	0.142	0	Epithelial cell
Cldn2	0.70189	0.435	0.045	0	Epithelial cell
Rhpn2	0.695876	0.512	0.06	0	Epithelial cell
Ndufb5	0.695395	0.665	0.489	0	Epithelial cell
Mgat4b	0.693563	0.59	0.132	0	Epithelial cell
Clec2h	0.692545	0.357	0.042	0	Epithelial cell
Ugdh	0.685661	0.56	0.147	0	Epithelial cell
F2rl1	0.685249	0.536	0.083	0	Epithelial cell
Shroom3	0.684438	0.545	0.054	0	Epithelial cell
Tnfrsf11a	0.682998	0.551	0.069	0	Epithelial cell
Parm1	0.681036	0.521	0.062	0	Epithelial cell
Ccdc34	0.677534	0.473	0.117	0	Epithelial cell
Map7	0.677376	0.581	0.081	0	Epithelial cell
Ndufc2	0.675469	0.645	0.398	0	Epithelial cell
Spint1	0.675205	0.569	0.086	0	Epithelial cell
Ptms	0.67429	0.781	0.439	0	Epithelial cell
Aoc1	0.67297	0.463	0.026	0	Epithelial cell
Vdac2	0.6723	0.681	0.499	0	Epithelial cell
Nipal1	0.671507	0.462	0.064	0	Epithelial cell
Syne2	0.671071	0.624	0.152	0	Epithelial cell
Ndufa10	0.670425	0.644	0.335	0	Epithelial cell
Ndufb10	0.668719	0.662	0.455	0	Epithelial cell
Slc25a24	0.667885	0.541	0.141	0	Epithelial cell
Krt7	0.666974	0.528	0.066	0	Epithelial cell
H1f0	0.665625	0.579	0.207	0	Epithelial cell
Rbm47	0.665487	0.624	0.174	0	Epithelial cell
Mgst2	0.664602	0.578	0.114	0	Epithelial cell
BC030870	0.664161	0.5	0.05	0	Epithelial cell
Tkt	0.663621	0.717	0.466	0	Epithelial cell
Deptor	0.661365	0.533	0.079	0	Epithelial cell
Krtcap3	0.660324	0.541	0.076	0	Epithelial cell
Slc35a1	0.66028	0.565	0.119	0	Epithelial cell
Lsr	0.660026	0.447	0.084	0	Epithelial cell
Stard4	0.659289	0.594	0.193	0	Epithelial cell
Fkbp4	0.659216	0.64	0.337	0	Epithelial cell
Pafah1b3	0.659155	0.575	0.192	0	Epithelial cell
Fam162a	0.658512	0.552	0.232	0	Epithelial cell
Fam13a	0.657242	0.367	0.046	0	Epithelial cell
Ndufs7	0.656561	0.627	0.329	0	Epithelial cell
Tspan3	0.65571	0.608	0.216	0	Epithelial cell
Serpinb1a	0.655313	0.594	0.255	0	Epithelial cell
Cers6	0.655072	0.61	0.157	0	Epithelial cell
Rhob	0.653599	0.715	0.337	0	Epithelial cell
Pdxdc1	0.653082	0.657	0.217	0	Epithelial cell
Slc35g1	0.65298	0.508	0.044	0	Epithelial cell
S100a1	0.652435	0.537	0.153	0	Epithelial cell
Kcnk1	0.652272	0.533	0.059	0	Epithelial cell
Adgrg7	0.652163	0.462	0.034	0	Epithelial cell
Smim24	0.650492	0.476	0.058	0	Epithelial cell
Aco2	0.649166	0.635	0.355	0	Epithelial cell
Hk2	0.649045	0.683	0.297	0	Epithelial cell
Acat1	0.647729	0.578	0.217	0	Epithelial cell
Erbb3	0.643728	0.535	0.05	0	Epithelial cell
Itih5	0.643693	0.485	0.115	0	Epithelial cell
Muc3a	0.643076	0.51	0.045	0	Epithelial cell
Cd177	0.639248	0.421	0.058	0	Epithelial cell
Vdac3	0.638653	0.596	0.334	0	Epithelial cell
Ldlr	0.638585	0.654	0.25	0	Epithelial cell
Nxpe2	0.637242	0.241	0.035	0	Epithelial cell
Mdh1	0.634726	0.657	0.423	0	Epithelial cell
Lurap1l	0.633921	0.509	0.07	0	Epithelial cell
Mapk3	0.633525	0.611	0.236	0	Epithelial cell
Chka	0.632742	0.61	0.322	0	Epithelial cell
Ocln	0.632542	0.494	0.045	0	Epithelial cell
Ybx3	0.630111	0.71	0.43	0	Epithelial cell
C2cd4b	0.628594	0.365	0.045	0	Epithelial cell
Sdhc	0.627204	0.566	0.231	0	Epithelial cell
Slc16a1	0.625787	0.547	0.169	0	Epithelial cell
Ndufv1	0.625379	0.595	0.267	0	Epithelial cell
Slc5a1	0.625069	0.502	0.029	0	Epithelial cell
Tmem171	0.623066	0.486	0.038	0	Epithelial cell
Vipr1	0.622481	0.51	0.043	0	Epithelial cell
Prdx1	0.620919	0.792	0.64	0	Epithelial cell
Kmt5a	0.620575	0.642	0.279	0	Epithelial cell
Baiap2l1	0.620054	0.508	0.055	0	Epithelial cell
Hmgcs1	0.61951	0.646	0.335	0	Epithelial cell
Ak2	0.619377	0.665	0.338	0	Epithelial cell
Pgd	0.618602	0.579	0.209	0	Epithelial cell
Dpep1	0.618477	0.278	0.026	0	Epithelial cell
Pgp	0.618343	0.579	0.181	0	Epithelial cell
Cluh	0.616416	0.538	0.112	0	Epithelial cell
Stmn1	0.614109	0.527	0.206	0	Epithelial cell
Klf6	0.613323	0.859	0.757	0	Epithelial cell
Eif6	0.610153	0.657	0.383	0	Epithelial cell
Nectin3	0.609566	0.514	0.053	0	Epithelial cell
Ndufb7	0.608518	0.706	0.453	0	Epithelial cell
Rnf186	0.608084	0.364	0.027	0	Epithelial cell
Sh3bgrl2	0.606481	0.525	0.061	0	Epithelial cell
Cycs	0.605713	0.663	0.472	0	Epithelial cell
Duoxa2	0.604588	0.303	0.032	0	Epithelial cell
Cmas	0.604585	0.636	0.287	0	Epithelial cell
Eps8	0.603678	0.543	0.143	0	Epithelial cell
Pdlim1	0.602933	0.612	0.247	0	Epithelial cell
Uqcrfs1	0.602229	0.66	0.466	0	Epithelial cell
Il18	0.601736	0.364	0.046	0	Epithelial cell
Ubd	0.600399	0.169	0.02	0	Epithelial cell
Sat1	0.59849	0.82	0.639	0	Epithelial cell
Sort1	0.597584	0.526	0.066	0	Epithelial cell
C77080	0.597574	0.522	0.071	0	Epithelial cell
Tmem238	0.595463	0.541	0.133	0	Epithelial cell
Cisd1	0.592699	0.544	0.217	0	Epithelial cell
Irf6	0.590765	0.502	0.054	0	Epithelial cell
Gsdmc3	0.590436	0.34	0.012	0	Epithelial cell
Etl4	0.589765	0.542	0.075	0	Epithelial cell
Coa3	0.589732	0.55	0.24	0	Epithelial cell
Acox1	0.588582	0.529	0.151	0	Epithelial cell
Ttr	0.586573	0.25	0.034	0	Epithelial cell
Baiap2l2	0.584323	0.456	0.042	0	Epithelial cell
Dynll2	0.584042	0.623	0.276	0	Epithelial cell
Gsr	0.580395	0.564	0.175	0	Epithelial cell
Itgb4	0.58038	0.532	0.065	0	Epithelial cell
R3hdm4	0.57929	0.615	0.269	0	Epithelial cell
Acta1	0.57915	0.162	0.022	0	Epithelial cell
Gclm	0.577892	0.524	0.153	0	Epithelial cell
Cenpf	0.577381	0.223	0.058	0	Epithelial cell
Klk1	0.576298	0.515	0.104	0	Epithelial cell
Tspan15	0.575743	0.505	0.074	0	Epithelial cell
Higd2a	0.575712	0.603	0.36	0	Epithelial cell
Elovl7	0.575193	0.481	0.041	0	Epithelial cell
Gdpd1	0.575183	0.491	0.062	0	Epithelial cell
Muc4	0.573945	0.444	0.057	0	Epithelial cell
Epb41l4b	0.57327	0.497	0.043	0	Epithelial cell
Crb3	0.57279	0.497	0.063	0	Epithelial cell
Pdha1	0.571878	0.633	0.307	0	Epithelial cell
Fnbp1l	0.571682	0.534	0.1	0	Epithelial cell
Rfk	0.568598	0.557	0.259	0	Epithelial cell
Ppa2	0.568449	0.513	0.129	0	Epithelial cell
Sdc1	0.56837	0.578	0.15	0	Epithelial cell
Atp9a	0.568076	0.528	0.083	0	Epithelial cell
Mpzl2	0.56706	0.472	0.028	0	Epithelial cell
Lrig3	0.565888	0.456	0.052	0	Epithelial cell
Clcn2	0.56544	0.404	0.023	0	Epithelial cell
Atp5h	0.564796	0.823	0.735	0	Epithelial cell
Ndufb4	0.56399	0.594	0.333	0	Epithelial cell
Tuft1	0.562475	0.435	0.054	0	Epithelial cell
Arhgap32	0.562315	0.479	0.059	0	Epithelial cell
Mvp	0.562163	0.628	0.302	0	Epithelial cell
Fuca1	0.561256	0.664	0.348	0	Epithelial cell
Cs	0.559911	0.632	0.345	0	Epithelial cell
Actn4	0.559288	0.717	0.43	0	Epithelial cell
Ech1	0.559034	0.537	0.246	0	Epithelial cell
Mdh2	0.558814	0.669	0.471	0	Epithelial cell
Taldo1	0.558634	0.685	0.466	0	Epithelial cell
Mep1a	0.558597	0.318	0.007	0	Epithelial cell
Ndufa13	0.558307	0.764	0.588	0	Epithelial cell
Plec	0.558009	0.676	0.316	0	Epithelial cell
Mki67	0.556956	0.422	0.189	0	Epithelial cell
Gpx1	0.55599	0.742	0.476	0	Epithelial cell
Serhl	0.555651	0.519	0.111	0	Epithelial cell
Lmna	0.552723	0.779	0.431	0	Epithelial cell
Ush1c	0.550371	0.477	0.033	0	Epithelial cell
Trim16	0.550328	0.462	0.062	0	Epithelial cell
Sema5a	0.550133	0.448	0.066	0	Epithelial cell
Slc6a8	0.549592	0.428	0.08	0	Epithelial cell
Acadm	0.548969	0.534	0.17	0	Epithelial cell
Mecr	0.548427	0.465	0.08	0	Epithelial cell
Sdcbp2	0.547393	0.445	0.099	0	Epithelial cell
Nckap1	0.547318	0.566	0.129	0	Epithelial cell
Tjp2	0.546653	0.532	0.126	0	Epithelial cell
Adcy6	0.546606	0.513	0.072	0	Epithelial cell
Efnb2	0.545017	0.494	0.095	0	Epithelial cell
Sh2d4a	0.54476	0.466	0.033	0	Epithelial cell
Epha2	0.54355	0.364	0.072	0	Epithelial cell
Plscr1	0.543537	0.601	0.245	0	Epithelial cell
Myo5c	0.542379	0.467	0.043	0	Epithelial cell
Hpgd	0.542217	0.418	0.053	0	Epithelial cell
Rin2	0.541839	0.526	0.126	0	Epithelial cell
Vsig10	0.540573	0.488	0.058	0	Epithelial cell
Kcnq1	0.540236	0.426	0.019	0	Epithelial cell
Plp2	0.53962	0.543	0.225	0	Epithelial cell
Fam234a	0.538783	0.503	0.078	0	Epithelial cell
Sgpp2	0.538231	0.483	0.049	0	Epithelial cell
5730559C18Rik	0.537611	0.482	0.041	0	Epithelial cell
Foxq1	0.535764	0.302	0.029	0	Epithelial cell
Mpc2	0.535538	0.608	0.396	0	Epithelial cell
Pparg	0.534464	0.438	0.043	0	Epithelial cell
Serinc2	0.53347	0.476	0.049	0	Epithelial cell
Ndufb6	0.53296	0.57	0.323	0	Epithelial cell
Tm9sf4	0.531879	0.603	0.239	0	Epithelial cell
Casp1	0.528965	0.521	0.16	0	Epithelial cell
Mrpl42	0.528819	0.54	0.242	0	Epithelial cell
Sypl	0.528688	0.67	0.354	0	Epithelial cell
Idh3a	0.528534	0.561	0.239	0	Epithelial cell
Psmb10	0.527906	0.625	0.345	0	Epithelial cell
Dhcr24	0.527122	0.492	0.09	0	Epithelial cell
Endod1	0.526058	0.456	0.116	0	Epithelial cell
Cldn15	0.525525	0.442	0.06	0	Epithelial cell
Ndufv3	0.52377	0.643	0.388	0	Epithelial cell
Anxa2	0.523621	0.703	0.392	0	Epithelial cell
Rasd1	0.523578	0.368	0.078	0	Epithelial cell
Ildr1	0.522876	0.517	0.104	0	Epithelial cell
Bdh1	0.522308	0.479	0.066	0	Epithelial cell
Serpinb5	0.521496	0.436	0.029	0	Epithelial cell
Pard6b	0.520703	0.351	0.035	0	Epithelial cell
Kif21a	0.520049	0.441	0.036	0	Epithelial cell
Prkar2a	0.520023	0.547	0.171	0	Epithelial cell
Anapc13	0.518428	0.584	0.256	0	Epithelial cell
Ndufa8	0.517182	0.565	0.324	0	Epithelial cell
Gm3336	0.516747	0.374	0.025	0	Epithelial cell
Hsd11b2	0.515606	0.395	0.055	0	Epithelial cell
Sri	0.514968	0.684	0.501	0	Epithelial cell
Trpm4	0.514366	0.45	0.07	0	Epithelial cell
Fh1	0.514185	0.533	0.168	0	Epithelial cell
Nhsl1	0.513612	0.453	0.045	0	Epithelial cell
Rps6ka1	0.512523	0.55	0.16	0	Epithelial cell
Il17rc	0.512405	0.471	0.062	0	Epithelial cell
Cdcp1	0.510559	0.462	0.039	0	Epithelial cell
Rasef	0.508436	0.452	0.041	0	Epithelial cell
Emp1	0.507474	0.473	0.255	0	Epithelial cell
Mpzl3	0.507291	0.422	0.061	0	Epithelial cell
Dhcr7	0.507186	0.476	0.094	0	Epithelial cell
Mrpl51	0.506544	0.557	0.266	0	Epithelial cell
Nudt19	0.506519	0.482	0.099	0	Epithelial cell
Mall	0.506195	0.354	0.027	0	Epithelial cell
Ndufa6	0.505674	0.707	0.587	0	Epithelial cell
Abat	0.505329	0.395	0.025	0	Epithelial cell
Pcdh1	0.504668	0.481	0.067	0	Epithelial cell
Ndufa7	0.504565	0.661	0.511	0	Epithelial cell
Acss2	0.503394	0.479	0.096	0	Epithelial cell
Tnip3	0.503084	0.459	0.121	0	Epithelial cell
Nt5c	0.502998	0.588	0.303	0	Epithelial cell
Tufm	0.502141	0.536	0.158	0	Epithelial cell
Tob1	0.502123	0.647	0.316	0	Epithelial cell
Pmp22	0.50172	0.295	0.11	0	Epithelial cell
2410015M20Rik	0.500761	0.648	0.424	0	Epithelial cell
Gadd45a	0.499811	0.57	0.235	0	Epithelial cell
Cttn	0.498373	0.494	0.1	0	Epithelial cell
Abcc3	0.49774	0.401	0.032	0	Epithelial cell
Etfa	0.496881	0.575	0.274	0	Epithelial cell
Cenpv	0.495711	0.461	0.094	0	Epithelial cell
Prdx2	0.494731	0.632	0.437	0	Epithelial cell
Paqr4	0.494275	0.438	0.061	0	Epithelial cell
Pi4k2b	0.493849	0.528	0.134	0	Epithelial cell
Fosl1	0.492472	0.323	0.057	0	Epithelial cell
Auts2	0.491625	0.431	0.068	0	Epithelial cell
Ppp1r9a	0.491164	0.399	0.036	0	Epithelial cell
Pla2g10	0.490614	0.427	0.045	0	Epithelial cell
Akr1a1	0.489828	0.676	0.478	0	Epithelial cell
Adck5	0.489814	0.462	0.053	0	Epithelial cell
Selenoi	0.489359	0.534	0.179	0	Epithelial cell
Guca2b	0.488425	0.265	0.043	0	Epithelial cell
Tcea3	0.48646	0.479	0.061	0	Epithelial cell
Vcl	0.485172	0.554	0.194	0	Epithelial cell
Slc40a1	0.48514	0.305	0.032	0	Epithelial cell
Cyb5b	0.48506	0.567	0.244	0	Epithelial cell
Ccl20	0.484933	0.163	0.014	0	Epithelial cell
Myo5b	0.48405	0.426	0.032	0	Epithelial cell
Rab11fip1	0.483471	0.693	0.301	0	Epithelial cell
Cmtm4	0.483456	0.485	0.09	0	Epithelial cell
Cryl1	0.482772	0.467	0.065	0	Epithelial cell
Nr2f6	0.482751	0.515	0.113	0	Epithelial cell
Cenpe	0.48268	0.236	0.069	0	Epithelial cell
Plce1	0.482379	0.426	0.03	0	Epithelial cell
Immt	0.482362	0.606	0.314	0	Epithelial cell
Ndufa11	0.482194	0.62	0.398	0	Epithelial cell
Ndufa9	0.482179	0.555	0.245	0	Epithelial cell
Mettl26	0.481839	0.512	0.17	0	Epithelial cell
Flrt3	0.481625	0.415	0.067	0	Epithelial cell
Gnpnat1	0.479328	0.531	0.163	0	Epithelial cell
Glo1	0.478147	0.522	0.191	0	Epithelial cell
Dab2ip	0.478099	0.529	0.111	0	Epithelial cell
Tes	0.477391	0.715	0.43	0	Epithelial cell
Slc39a5	0.477173	0.417	0.02	0	Epithelial cell
L1cam	0.477058	0.466	0.063	0	Epithelial cell
Cth	0.476939	0.43	0.026	0	Epithelial cell
Fzd5	0.476415	0.491	0.119	0	Epithelial cell
Arc	0.475663	0.323	0.074	0	Epithelial cell
Mtus1	0.473595	0.502	0.092	0	Epithelial cell
Ak3	0.473509	0.511	0.159	0	Epithelial cell
Slc25a10	0.472699	0.438	0.06	0	Epithelial cell
Tifa	0.472617	0.425	0.106	0	Epithelial cell
Rhbdl2	0.472583	0.377	0.024	0	Epithelial cell
Mcee	0.472089	0.475	0.121	0	Epithelial cell
Naip1	0.47133	0.365	0.019	0	Epithelial cell
Smpd3	0.470897	0.453	0.045	0	Epithelial cell
Ndufs5	0.470209	0.598	0.372	0	Epithelial cell
Gm47283	0.470144	0.607	0.395	0	Epithelial cell
Phb2	0.469114	0.618	0.398	0	Epithelial cell
Fam120a	0.46811	0.655	0.352	0	Epithelial cell
Erbb2	0.46757	0.429	0.034	0	Epithelial cell
Pebp1	0.466844	0.657	0.451	0	Epithelial cell
Fam98c	0.466149	0.512	0.13	0	Epithelial cell
Cltb	0.465969	0.57	0.243	0	Epithelial cell
Arhgef16	0.465583	0.45	0.038	0	Epithelial cell
Golga4	0.463991	0.771	0.445	0	Epithelial cell
Rpn1	0.463673	0.696	0.355	0	Epithelial cell
Ndufs3	0.463367	0.562	0.297	0	Epithelial cell
Tnks1bp1	0.463021	0.486	0.119	0	Epithelial cell
Gstm2	0.462756	0.458	0.087	0	Epithelial cell
Foxa1	0.462568	0.449	0.05	0	Epithelial cell
Marveld3	0.461001	0.434	0.031	0	Epithelial cell
Dhx32	0.4604	0.492	0.094	0	Epithelial cell
Acadvl	0.460204	0.521	0.188	0	Epithelial cell
Fut9	0.460122	0.169	0.008	0	Epithelial cell
Ap1s1	0.458659	0.504	0.147	0	Epithelial cell
Edn2	0.458387	0.286	0.016	0	Epithelial cell
Sord	0.458271	0.409	0.078	0	Epithelial cell
Sptlc2	0.456352	0.59	0.232	0	Epithelial cell
Sdha	0.45506	0.615	0.384	0	Epithelial cell
Acaa2	0.454287	0.502	0.171	0	Epithelial cell
Dnmbp	0.4536	0.454	0.072	0	Epithelial cell
Esrra	0.453056	0.488	0.102	0	Epithelial cell
Mgat4a	0.453009	0.585	0.241	0	Epithelial cell
Timm13	0.452993	0.659	0.432	0	Epithelial cell
Luzp1	0.451862	0.596	0.201	0	Epithelial cell
Mt1	0.451754	0.671	0.312	0	Epithelial cell
Arhgef28	0.451126	0.405	0.042	0	Epithelial cell
Chp2	0.450656	0.266	0.026	0	Epithelial cell
Aldh1l1	0.450161	0.4	0.029	0	Epithelial cell
Entpd5	0.450083	0.444	0.082	0	Epithelial cell
Ndrg2	0.449591	0.438	0.074	0	Epithelial cell
H2afj	0.449248	0.763	0.567	0	Epithelial cell
Hint2	0.448385	0.509	0.178	0	Epithelial cell
Slc39a4	0.448238	0.426	0.089	0	Epithelial cell
Myo18a	0.448234	0.504	0.13	0	Epithelial cell
Mpst	0.444297	0.459	0.142	0	Epithelial cell
Hspd1	0.44232	0.802	0.618	0	Epithelial cell
Abcb1a	0.441918	0.512	0.213	0	Epithelial cell
Ctnnb1	0.441411	0.74	0.496	0	Epithelial cell
Ephb2	0.440551	0.417	0.043	0	Epithelial cell
Idh2	0.438632	0.519	0.19	0	Epithelial cell
Pkp2	0.438595	0.421	0.034	0	Epithelial cell
Anxa1	0.43856	0.523	0.177	0	Epithelial cell
Itpkc	0.437856	0.438	0.121	0	Epithelial cell
Noxa1	0.436784	0.372	0.023	0	Epithelial cell
Myo7b	0.436416	0.417	0.034	0	Epithelial cell
Tomm40	0.436371	0.534	0.21	0	Epithelial cell
Cpd	0.436328	0.609	0.225	0	Epithelial cell
Pdzk1ip1	0.436213	0.341	0.027	0	Epithelial cell
Ndufs8	0.435714	0.573	0.314	0	Epithelial cell
Ap1m2	0.434753	0.444	0.041	0	Epithelial cell
Arl1	0.434714	0.607	0.375	0	Epithelial cell
Car4	0.434148	0.109	0.014	0	Epithelial cell
Mcu	0.433317	0.515	0.131	0	Epithelial cell
Cnpy2	0.432574	0.543	0.239	0	Epithelial cell
Hsd17b2	0.432312	0.281	0.016	0	Epithelial cell
Cdca7	0.431313	0.319	0.055	0	Epithelial cell
Idh3b	0.431061	0.584	0.311	0	Epithelial cell
Me2	0.431044	0.508	0.145	0	Epithelial cell
Naip6	0.429963	0.392	0.043	0	Epithelial cell
Ndufb3	0.429213	0.608	0.352	0	Epithelial cell
Tax1bp3	0.428781	0.46	0.138	0	Epithelial cell
Rangrf	0.428721	0.382	0.058	0	Epithelial cell
Prdx3	0.42856	0.505	0.196	0	Epithelial cell
Dst	0.427599	0.593	0.195	0	Epithelial cell
Hdgf	0.427329	0.648	0.413	0	Epithelial cell
Ndufb2	0.42687	0.567	0.318	0	Epithelial cell
B3gnt3	0.426283	0.45	0.064	0	Epithelial cell
Specc1	0.42623	0.475	0.097	0	Epithelial cell
Lap3	0.42599	0.501	0.191	0	Epithelial cell
C530008M17Rik	0.424792	0.41	0.032	0	Epithelial cell
Myb	0.42476	0.482	0.112	0	Epithelial cell
Akr7a5	0.424727	0.462	0.101	0	Epithelial cell
Smoc2	0.424471	0.22	0.024	0	Epithelial cell
Nox1	0.424442	0.249	0.014	0	Epithelial cell
Calm3	0.423692	0.659	0.439	0	Epithelial cell
Sptssb	0.42361	0.152	0.005	0	Epithelial cell
Lamc2	0.42359	0.305	0.038	0	Epithelial cell
Shmt1	0.423577	0.388	0.045	0	Epithelial cell
Polr2f	0.42321	0.577	0.286	0	Epithelial cell
Utp20	0.423106	0.481	0.117	0	Epithelial cell
H2-Q2	0.423085	0.357	0.037	0	Epithelial cell
Trp53bp2	0.422852	0.475	0.153	0	Epithelial cell
Anks4b	0.422698	0.361	0.023	0	Epithelial cell
Casp7	0.422329	0.436	0.079	0	Epithelial cell
Ndufa1	0.422297	0.649	0.474	0	Epithelial cell
B4galnt2	0.421911	0.348	0.024	0	Epithelial cell
Hadha	0.421232	0.642	0.386	0	Epithelial cell
Myo10	0.420889	0.518	0.122	0	Epithelial cell
Adk	0.420567	0.55	0.199	0	Epithelial cell
Sema3c	0.42049	0.484	0.083	0	Epithelial cell
Ccl28	0.420113	0.396	0.019	0	Epithelial cell
Ndufa3	0.420065	0.678	0.45	0	Epithelial cell
Frmd4b	0.419453	0.526	0.204	0	Epithelial cell
Fahd1	0.419	0.414	0.048	0	Epithelial cell
Llgl2	0.418265	0.462	0.064	0	Epithelial cell
Hacd1	0.417971	0.419	0.046	0	Epithelial cell
Usp53	0.417614	0.503	0.153	0	Epithelial cell
Prkaa2	0.417583	0.401	0.044	0	Epithelial cell
Nr3c2	0.417499	0.389	0.045	0	Epithelial cell
Tm9sf2	0.417371	0.644	0.359	0	Epithelial cell
Ces1f	0.416537	0.284	0.013	0	Epithelial cell
Lrig1	0.416298	0.414	0.106	0	Epithelial cell
Akap9	0.416248	0.755	0.454	0	Epithelial cell
Slc22a18	0.415287	0.366	0.023	0	Epithelial cell
Pccb	0.41456	0.456	0.086	0	Epithelial cell
Slc13a2	0.414275	0.241	0.007	0	Epithelial cell
Ddah1	0.413453	0.392	0.051	0	Epithelial cell
Hexb	0.41322	0.435	0.234	0	Epithelial cell
Eci1	0.41313	0.474	0.146	0	Epithelial cell
Tecr	0.412379	0.616	0.343	0	Epithelial cell
Ndfip2	0.411789	0.619	0.328	0	Epithelial cell
Ank3	0.411773	0.367	0.039	0	Epithelial cell
Oxct1	0.411532	0.527	0.251	0	Epithelial cell
Rnpep	0.411443	0.523	0.182	0	Epithelial cell
Mfsd4a	0.410077	0.477	0.184	0	Epithelial cell
Slc25a39	0.409816	0.515	0.194	0	Epithelial cell
Agpat2	0.40857	0.415	0.069	0	Epithelial cell
Akap1	0.408302	0.422	0.059	0	Epithelial cell
Ddr1	0.407413	0.423	0.055	0	Epithelial cell
Anxa11	0.40734	0.573	0.286	0	Epithelial cell
Galnt4	0.405069	0.45	0.072	0	Epithelial cell
Hoxb9	0.405055	0.411	0.049	0	Epithelial cell
2210407C18Rik	0.405007	0.257	0.023	0	Epithelial cell
Limk2	0.404881	0.456	0.094	0	Epithelial cell
Hoxa7	0.404556	0.364	0.054	0	Epithelial cell
Nr5a2	0.404094	0.402	0.031	0	Epithelial cell
Esd	0.404079	0.614	0.418	0	Epithelial cell
Ppargc1b	0.403927	0.372	0.033	0	Epithelial cell
Casd1	0.40389	0.462	0.118	0	Epithelial cell
St3gal4	0.403718	0.307	0.115	0	Epithelial cell
Ldha	0.403517	0.738	0.595	0	Epithelial cell
Anxa3	0.403389	0.406	0.128	0	Epithelial cell
Pde3a	0.403205	0.465	0.061	0	Epithelial cell
Magi3	0.402837	0.465	0.104	0	Epithelial cell
Ces2e	0.402244	0.283	0.022	0	Epithelial cell
Foxd2	0.400889	0.378	0.035	0	Epithelial cell
Fuom	0.400693	0.426	0.081	0	Epithelial cell
Gm53	0.40051	0.368	0.024	0	Epithelial cell
Emp2	0.399817	0.427	0.093	0	Epithelial cell
Hoxa9	0.399753	0.336	0.047	0	Epithelial cell
Golgb1	0.39943	0.725	0.389	0	Epithelial cell
Uaca	0.398771	0.461	0.08	0	Epithelial cell
Arhgap21	0.398732	0.512	0.153	0	Epithelial cell
Scamp1	0.398258	0.48	0.092	0	Epithelial cell
Kitl	0.397687	0.514	0.098	0	Epithelial cell
Mrpl28	0.397095	0.505	0.181	0	Epithelial cell
Pon2	0.396519	0.592	0.318	0	Epithelial cell
Golph3l	0.394881	0.493	0.138	0	Epithelial cell
Lrrc31	0.394663	0.302	0.019	0	Epithelial cell
Cxcl5	0.394387	0.16	0.011	0	Epithelial cell
Casz1	0.394375	0.478	0.104	0	Epithelial cell
Nme7	0.394358	0.37	0.065	0	Epithelial cell
Zfp704	0.393789	0.405	0.075	0	Epithelial cell
Akr1b8	0.393679	0.375	0.03	0	Epithelial cell
Mrpl14	0.393283	0.535	0.24	0	Epithelial cell
Tmem205	0.393147	0.45	0.104	0	Epithelial cell
Samm50	0.392668	0.561	0.263	0	Epithelial cell
C1qbp	0.392639	0.546	0.309	0	Epithelial cell
Mettl7a1	0.3906	0.43	0.096	0	Epithelial cell
Metap2	0.390471	0.678	0.425	0	Epithelial cell
Tmem59	0.390305	0.642	0.436	0	Epithelial cell
2610528J11Rik	0.389956	0.403	0.032	0	Epithelial cell
Cpt1a	0.389844	0.472	0.144	0	Epithelial cell
Slc35c1	0.389538	0.455	0.082	0	Epithelial cell
Frk	0.389316	0.402	0.043	0	Epithelial cell
Mrps36	0.38898	0.509	0.22	0	Epithelial cell
Nr1h4	0.388738	0.346	0.028	0	Epithelial cell
Sephs2	0.388679	0.461	0.129	0	Epithelial cell
Fam135a	0.387236	0.416	0.062	0	Epithelial cell
Chpt1	0.386984	0.472	0.161	0	Epithelial cell
Dcxr	0.38631	0.425	0.077	0	Epithelial cell
Grtp1	0.38616	0.428	0.047	0	Epithelial cell
Ctdspl	0.386065	0.428	0.064	0	Epithelial cell
Exph5	0.385101	0.339	0.026	0	Epithelial cell
Ndufs4	0.384815	0.571	0.336	0	Epithelial cell
Plekha8	0.383888	0.408	0.047	0	Epithelial cell
Slc9a2	0.383865	0.309	0.007	0	Epithelial cell
Paqr5	0.382817	0.351	0.011	0	Epithelial cell
Gsta4	0.381882	0.329	0.018	0	Epithelial cell
Slc44a3	0.381497	0.411	0.043	0	Epithelial cell
Fgd4	0.381334	0.391	0.04	0	Epithelial cell
Pcsk9	0.380614	0.262	0.034	0	Epithelial cell
Tmem236	0.380346	0.337	0.017	0	Epithelial cell
Rrbp1	0.380026	0.852	0.644	0	Epithelial cell
Chmp2b	0.379466	0.517	0.217	0	Epithelial cell
Ralgapa2	0.379355	0.472	0.115	0	Epithelial cell
Creb3l1	0.378745	0.486	0.101	0	Epithelial cell
Heph	0.378533	0.359	0.03	0	Epithelial cell
Rab6a	0.37846	0.587	0.326	0	Epithelial cell
Pck1	0.378049	0.287	0.045	0	Epithelial cell
Lrp6	0.37715	0.559	0.191	0	Epithelial cell
Lipg	0.376947	0.338	0.022	0	Epithelial cell
Stk25	0.375482	0.531	0.188	0	Epithelial cell
Fam83h	0.375326	0.381	0.029	0	Epithelial cell
Letm1	0.375235	0.544	0.232	0	Epithelial cell
Akr1c14	0.375186	0.364	0.04	0	Epithelial cell
Cldn8	0.375072	0.3	0.01	0	Epithelial cell
Ssx2ip	0.375002	0.396	0.056	0	Epithelial cell
Txn2	0.374426	0.574	0.321	0	Epithelial cell
Trappc6a	0.374426	0.514	0.212	0	Epithelial cell
Atad3a	0.374298	0.455	0.127	0	Epithelial cell
Glod5	0.371596	0.32	0.013	0	Epithelial cell
Stap2	0.370444	0.396	0.048	0	Epithelial cell
Slc1a1	0.370297	0.336	0.01	0	Epithelial cell
Papss1	0.369547	0.473	0.135	0	Epithelial cell
Ppard	0.369378	0.477	0.107	0	Epithelial cell
Fhl2	0.369347	0.353	0.089	0	Epithelial cell
Fabp6	0.369148	0.163	0.011	0	Epithelial cell
Ceacam10	0.368534	0.336	0.045	0	Epithelial cell
Ube2c	0.368345	0.247	0.084	0	Epithelial cell
Pard3b	0.368286	0.4	0.067	0	Epithelial cell
Abhd11	0.367923	0.465	0.114	0	Epithelial cell
Cblc	0.367292	0.392	0.03	0	Epithelial cell
Ephb3	0.367143	0.268	0.05	0	Epithelial cell
Tmc5	0.366911	0.379	0.041	0	Epithelial cell
0610012G03Rik	0.366827	0.528	0.244	0	Epithelial cell
Slk	0.366257	0.752	0.442	0	Epithelial cell
Agpat5	0.366056	0.511	0.192	0	Epithelial cell
B3gnt7	0.365926	0.313	0.118	0	Epithelial cell
Cox7a1	0.365871	0.305	0.038	0	Epithelial cell
Dag1	0.365501	0.531	0.166	0	Epithelial cell
Prkab1	0.365141	0.492	0.132	0	Epithelial cell
Cd38	0.364665	0.56	0.237	0	Epithelial cell
Coro2a	0.364252	0.434	0.137	0	Epithelial cell
Chchd3	0.363762	0.539	0.27	0	Epithelial cell
Fdft1	0.363563	0.439	0.123	0	Epithelial cell
Cyr61	0.3629	0.513	0.155	0	Epithelial cell
Krcc1	0.362883	0.513	0.216	0	Epithelial cell
Isyna1	0.362443	0.461	0.17	0	Epithelial cell
Nxpe4	0.362232	0.244	0.04	0	Epithelial cell
Tep1	0.360799	0.482	0.13	0	Epithelial cell
Ano9	0.360101	0.341	0.019	0	Epithelial cell
Itga2	0.359724	0.375	0.06	0	Epithelial cell
Cbr3	0.359408	0.327	0.04	0	Epithelial cell
Cant1	0.359306	0.501	0.156	0	Epithelial cell
Hsd17b10	0.35845	0.513	0.25	0	Epithelial cell
Slc25a25	0.358417	0.468	0.183	0	Epithelial cell
Mmp15	0.357714	0.384	0.06	0	Epithelial cell
Wwc1	0.357587	0.373	0.033	0	Epithelial cell
Hmgb3	0.356839	0.382	0.09	0	Epithelial cell
Galnt3	0.356801	0.411	0.061	0	Epithelial cell
[truncated: 666 more rows]

## Sheet: Macrophage
gene	avg_log2FC	pct.1	pct.2	p_val_adj	cluster
[truncated: 858 more rows]

[truncated: 10 more sheets: Myeloid leukocyte, Myofibrogenic Progenitor, NK.ILC, Plasma, S, Stemcell.progenitor, Stromal, Tcell_Cd8, T cells_Ctla4 high, T cells_Icos high]
