# Supplementary material for: Blimp-1 and c-Maf regulate immune gene networks to protect against distinct pathways of pathobiont-induced colitis
Source: Nat Immunol. 2024 Apr 12;25(5):886–901. doi: 10.1038/s41590-024-01814-z (PMC11065689; doi:10.1038/s41590-024-01814-z)
Supplement: Supplementary file 5 — Supplementary Table 4. [file 41590_2024_1814_MOESM5_ESM.xlsx]

## Sheet: Legend
Supplementary Table 4
RNA-Seq data of sorted CD4 T cells purified from lamina propria leukocytes (LPL) from uninfected or H. hepticus infected mice with Cd4Cre-mediated deletion of Prdm1, Maf, or both Prdm1 and Maf. The "RawCounts" sheet contains the raw gene counts obtained from QoRTs software and the "rlogNormCounts" sheet contains the normalised gene counts obtained with DESeq2 with the variance stabilized using th…

## Sheet: RawCounts
	Uninfected_Prdm1 fl/fl Maf fl/fl	Uninfected_Prdm1 fl/fl Maf fl/fl	Uninfected_Prdm1 fl/fl Maf fl/fl	Uninfected_Prdm1 fl/fl Maf fl/fl CD4-Cre	Uninfected_Prdm1 fl/fl Maf fl/fl CD4-Cre	Uninfected_Prdm1 fl/fl Maf fl/fl CD4-Cre	Infected_Prdm1 fl/fl Maf fl/fl	Infected_Prdm1 fl/fl Maf fl/fl	Infected_Prdm1 fl/fl Maf fl/fl	Infected_Prdm1 fl/fl Maf fl/fl	Infected_Prdm1 fl/fl CD4-Cre	Infected_Prdm1 fl/fl CD4-Cre	Infected_Prdm1 fl/fl CD4-Cre	Infected_Prdm1 fl/fl CD4-Cre	Infected_Maf fl/fl CD4-Cre	Infected_Maf fl/fl CD4-Cre	Infected_Maf fl/fl CD4-Cre	Infected_Maf fl/fl CD4-Cre	Infected_Maf fl/fl CD4-Cre	Infected_Maf fl/fl CD4-Cre	Infected_Prdm1 fl/fl Maf fl/fl CD4-Cre	Infected_Prdm1 fl/fl Maf fl/fl CD4-Cre	Infected_Prdm1 fl/fl Maf fl/fl CD4-Cre	Infected_Prdm1 fl/fl Maf fl/fl CD4-Cre	Infected_Prdm1 fl/fl Maf fl/fl CD4-Cre	Infected_Prdm1 fl/fl Maf fl/fl CD4-Cre
external_gene_name	COX2452A14	COX2452A15	COX2452A16	COX2452A19	COX2452A20	COX2452A21	COX2452A1	COX2452A17	COX2452A18	COX2452A2	COX2452A12	COX2452A13	COX2452A25	COX2452A26	COX2452A10	COX2452A11	COX2452A22	COX2452A23	COX2452A24	COX2452A9	COX2452A3	COX2452A4	COX2452A5	COX2452A6	COX2452A7	COX2452A8	ensembl_gene_id
Gnai3	4125	2170	2303	3068	4263	2487	2980	3830	3795	2905	4071	3748	3893	3618	4509	5019	4450	4801	4402	4777	5302	5139	4741	3543	4008	4840	ENSMUSG00000000001
Cdc45	164	102	109	128	165	163	141	133	148	126	256	222	175	217	407	314	356	382	285	409	385	370	408	296	422	675	ENSMUSG00000000028
Apoh	109	177	165	114	143	168	172	194	166	122	170	107	122	90	146	155	185	116	99	129	100	82	105	150	62	64	ENSMUSG00000000049
Narf	536	295	301	563	574	345	414	511	483	370	748	697	575	548	867	826	813	725	595	951	831	892	851	599	605	791	ENSMUSG00000000056
Klf6	32989	27882	24780	23004	21491	21172	31995	26689	20917	23473	15113	9751	27227	15276	10773	10815	12543	13385	12491	12687	7293	9332	9048	9981	8030	8899	ENSMUSG00000000078
Scmh1	74	94	52	69	58	127	53	60	77	49	44	15	45	30	33	76	66	33	67	31	37	32	34	25	16	9	ENSMUSG00000000085
Cox5a	1952	2017	1962	1737	2357	2897	2429	2639	1916	2180	2108	2805	2803	3394	3760	2962	3564	4490	3483	4381	2998	2888	3411	2620	3807	4524	ENSMUSG00000000088
Xpo6	1100	1193	1146	1546	2060	1252	1522	1449	1437	914	2159	1441	1701	1206	1559	1795	1830	1313	1206	1163	1683	1695	1472	1201	763	1121	ENSMUSG00000000131
Tfe3	496	325	395	1257	1557	955	542	503	413	478	1841	1139	869	1113	718	1574	704	615	495	718	1527	1858	1066	759	413	489	ENSMUSG00000000134
Axin2	258	253	251	268	227	207	332	226	139	163	297	180	193	274	83	191	136	80	65	98	146	198	136	132	83	78	ENSMUSG00000000142
Brat1	37	20	14	194	266	160	61	51	49	54	204	179	93	112	102	304	141	83	53	73	263	277	201	144	58	45	ENSMUSG00000000148
Gna12	55	66	101	119	141	184	74	107	47	75	98	80	86	100	36	68	42	43	46	68	58	96	77	87	71	63	ENSMUSG00000000149
Dlat	533	237	293	738	1158	498	393	307	406	368	1116	679	782	658	598	1056	756	614	487	671	921	1075	777	642	460	492	ENSMUSG00000000168
Sdhd	1295	1115	1327	1093	1329	1683	1777	1692	1384	1379	1164	1434	1576	1612	1582	1404	1875	2242	2100	1827	1277	1176	1613	1341	1633	2096	ENSMUSG00000000171
Ccnd2	10208	8017	7758	7358	7217	7274	9630	9095	6661	8580	4787	5262	7188	6644	5111	6102	6849	5852	6359	5364	3606	3536	5069	5039	3796	3740	ENSMUSG00000000184
Gpr107	387	350	336	629	773	551	621	576	429	494	1056	850	749	711	717	970	697	789	664	693	954	1101	817	614	564	699	ENSMUSG00000000194
Tspan32	939	797	703	993	1333	839	1041	1087	787	840	1553	860	1376	691	612	837	1673	872	1398	849	510	447	548	782	704	505	ENSMUSG00000000244
Trim25	420	469	395	529	706	551	388	551	488	427	523	505	420	396	544	814	1021	571	492	584	391	398	611	419	290	288	ENSMUSG00000000275
Dgke	472	358	364	345	453	275	377	444	409	260	373	231	404	206	275	406	363	322	313	312	214	259	247	214	166	173	ENSMUSG00000000276
Scpep1	785	649	522	740	971	984	734	1004	929	812	1228	1051	1292	949	812	1056	1019	1034	965	1045	736	609	842	853	933	739	ENSMUSG00000000278
Mnt	63	66	80	288	261	200	136	134	61	95	330	132	135	156	58	327	93	89	66	73	227	281	123	98	62	65	ENSMUSG00000000282
Itgb2	4398	3097	2866	4929	6622	3677	3918	6125	4750	4196	5002	4723	5161	4342	6695	8794	8196	7782	7681	7806	6931	6243	6278	5089	5029	5557	ENSMUSG00000000290
Hddc2	139	164	118	213	236	267	215	225	250	196	204	252	282	202	293	283	387	393	416	323	298	247	345	271	339	366	ENSMUSG00000000295
Cdh1	46	120	13	318	369	374	39	80	40	49	94	112	120	74	96	93	92	107	76	158	213	484	332	85	70	86	ENSMUSG00000000303
Ckmt1	89	203	78	67	73	458	40	15	103	83	25	76	406	75	78	54	67	86	215	180	89	141	180	43	68	96	ENSMUSG00000000308
Comt	206	182	141	257	338	386	249	183	180	213	311	450	267	289	374	403	403	387	303	424	318	313	416	294	286	403	ENSMUSG00000000326
Rtca	201	166	173	317	372	364	232	309	190	203	325	331	285	323	286	375	386	322	283	328	448	432	360	252	210	344	ENSMUSG00000000339
Dbt	156	86	95	68	108	150	127	108	162	111	157	149	185	99	161	159	166	172	220	166	90	89	131	133	162	168	ENSMUSG00000000340
Dazap2	17025	10070	9965	12524	17134	9471	12183	17168	16808	11952	16689	11580	16971	13663	14264	16704	16654	19505	18728	15838	15850	18039	13343	11858	13029	14663	ENSMUSG00000000346
Mcts1	481	378	394	470	504	527	628	663	515	529	560	701	698	741	773	647	816	837	770	771	690	570	827	600	775	890	ENSMUSG00000000355
Trappc10	303	284	330	302	352	355	493	380	264	357	455	311	425	496	288	275	316	299	298	317	196	299	235	217	230	275	ENSMUSG00000000374
Ccm2	2089	1902	2106	1855	2096	1786	2463	3034	2291	1969	2751	1603	2239	2015	1953	2336	2316	2441	2544	2096	1258	1559	1230	1342	1214	1165	ENSMUSG00000000378
Tbrg4	800	485	408	960	1118	871	620	658	589	534	997	676	940	828	426	864	781	658	476	570	799	958	794	632	537	565	ENSMUSG00000000384
Tmprss2	33	28	14	11	35	126	34	10	34	26	16	17	93	41	107	27	54	54	91	130	54	147	168	23	34	43	ENSMUSG00000000385
Mx1	59	18	31	49	59	44	57	65	38	51	42	30	58	23	69	72	297	63	69	100	38	57	87	29	43	38	ENSMUSG00000000386
Gcg	22	42	13	3	4	189	156	181	179	277	33	34	50	42	4	2	1	35	46	4	13	45	52	1	0	8	ENSMUSG00000000394
Ndufa9	1295	997	1127	969	1260	1496	1305	1485	1269	1287	1138	1271	1490	1555	1793	1397	1741	2137	1939	1825	1408	1327	1703	1327	1786	2004	ENSMUSG00000000399
Lck	10300	8302	7761	10015	14048	7866	11069	12506	10277	9312	17192	12770	15400	12128	16931	19292	17839	19035	16996	18839	19484	21681	15967	11235	14168	17252	ENSMUSG00000000409
Galnt1	758	591	572	915	1193	716	669	864	659	607	1174	886	1028	824	950	1075	927	1120	1002	1030	1097	1389	1070	812	747	1025	ENSMUSG00000000420
Mkrn2	1716	1408	1539	1566	2016	1866	2556	2520	2131	1782	3651	2022	3307	2948	1575	2360	1932	1948	2070	2056	1542	1314	1688	1769	1190	1117	ENSMUSG00000000439
Raf1	3081	2232	2411	2546	3549	2745	3863	4157	3827	2832	7239	3554	5834	4831	2750	4105	3232	3131	3308	3427	2469	2274	2964	2854	1945	1951	ENSMUSG00000000441
37135	7812	7328	7281	8552	9864	7610	9122	11742	8486	7845	11021	8066	12142	10091	8519	9920	11321	11557	11711	10398	9192	11830	8275	7555	8137	8834	ENSMUSG00000000486
Acvrl1	70	72	46	77	68	241	43	81	40	64	16	14	21	31	38	51	119	54	57	43	21	13	26	19	14	8	ENSMUSG00000000530
Grasp	128	147	98	311	260	208	79	124	58	69	104	89	68	105	55	138	77	68	58	54	78	87	71	56	27	22	ENSMUSG00000000531
Acvr1b	70	49	30	141	145	92	57	40	25	32	61	68	69	21	54	131	98	50	31	63	80	105	93	38	27	16	ENSMUSG00000000532
Tom1l2	68	34	69	186	197	193	74	94	74	68	150	73	100	91	67	102	80	61	56	51	118	135	104	86	56	32	ENSMUSG00000000538
Gpa33	34	28	8	55	108	302	54	7	34	72	60	119	131	65	128	63	81	111	113	225	144	365	328	18	68	74	ENSMUSG00000000544
Itga5	135	108	48	212	196	248	26	150	52	81	45	57	16	26	143	278	110	99	46	90	46	48	55	52	12	19	ENSMUSG00000000555
Wdr77	139	100	111	142	247	105	159	175	157	123	188	203	178	167	206	243	247	185	200	203	236	271	204	205	164	236	ENSMUSG00000000561
Atp5pb	1933	1866	1914	2048	2514	2611	2836	2707	1814	2166	2383	2632	2339	2718	2951	3051	3080	3320	2980	3345	3309	3412	3345	2708	3218	3582	ENSMUSG00000000563
Hnrnpd	392	654	779	501	569	703	857	952	460	566	509	433	562	822	470	344	504	634	602	430	363	410	288	309	431	636	ENSMUSG00000000568
C1d	468	411	478	571	771	716	704	866	673	628	756	697	780	810	884	809	1018	1289	1142	927	994	966	810	581	881	1014	ENSMUSG00000000581
Gm2a	9024	7058	6106	8526	9448	7841	8412	10085	7719	8255	8325	6901	8886	9093	6384	8215	7336	8528	8684	7280	7635	9055	7475	6537	7123	7420	ENSMUSG00000000594
Krit1	1520	1409	1441	1807	2433	1358	1542	2040	2034	1104	3463	2431	2252	1968	3401	2352	2933	2734	2620	2777	2918	2829	2325	2168	1777	3212	ENSMUSG00000000600
Clcn4	1275	1260	1104	1418	1509	1327	1836	1808	1580	1453	1917	1405	1784	1391	1803	1868	1846	2051	1966	1800	1647	1587	1383	1352	1460	1741	ENSMUSG00000000605
Sema4f	99	51	48	254	332	192	66	48	13	33	255	252	180	172	67	134	117	54	56	50	450	483	393	213	168	150	ENSMUSG00000000627
Hk2	1225	1367	1383	1227	1297	1201	1212	1638	1116	1041	1482	2099	1536	2413	1866	1696	1508	2132	1249	1876	2483	2851	2502	1436	1717	2817	ENSMUSG00000000628
Myo18a	158	161	177	409	433	293	183	195	99	184	398	220	293	187	119	361	160	129	136	132	209	261	195	123	45	35	ENSMUSG00000000631
Cd52	4951	5493	5487	5033	5215	7424	6776	9143	5063	5859	3477	6238	7015	7945	7253	5674	8892	9328	10432	7949	4699	3899	6083	6243	7476	7616	ENSMUSG00000000682
Abhd15	170	97	70	194	130	139	159	119	74	102	212	151	221	79	86	137	129	73	96	92	182	207	134	129	88	82	ENSMUSG00000000686
Loxl3	138	129	106	234	274	284	119	153	111	111	244	174	212	199	123	188	157	178	152	155	186	241	199	169	150	181	ENSMUSG00000000693
Kat2b	157	160	185	176	148	172	267	224	175	158	192	105	187	89	223	172	294	242	195	224	139	121	151	124	125	168	ENSMUSG00000000708
Rab5b	305	179	161	508	676	267	229	286	324	243	833	563	419	406	654	1028	621	525	400	617	869	896	815	519	366	357	ENSMUSG00000000711
Icosl	332	192	113	327	277	294	170	206	143	102	108	124	124	55	187	206	209	171	145	146	158	181	140	122	90	112	ENSMUSG00000000732
Spg7	328	344	330	422	500	392	393	343	254	309	492	311	444	493	326	410	351	332	298	330	433	477	376	363	239	319	ENSMUSG00000000738
Rpl13	11691	12003	13069	8649	9606	16549	15871	15981	9619	12932	7641	11440	13449	16431	10566	9538	14333	13111	12152	10874	8081	6314	12076	11533	11849	10874	ENSMUSG00000000740
Chmp1a	1299	980	795	1661	2378	1755	1243	1434	1163	1192	2376	1595	1942	1899	1337	2141	1920	1865	1690	1537	2291	2734	1964	1565	1259	1455	ENSMUSG00000000743
Rpa1	2473	1227	1216	3295	4848	2491	2100	2714	2448	2073	5481	3964	4356	2895	3857	4881	4651	4454	3858	4393	5029	5690	4475	3697	4102	4641	ENSMUSG00000000751
Tubgcp3	769	487	522	908	1107	567	692	642	593	569	1168	765	826	624	615	1034	713	593	491	604	865	774	770	553	435	519	ENSMUSG00000000759
Polr3d	333	336	304	307	331	414	410	358	262	289	365	207	374	299	152	217	209	163	224	174	166	219	155	179	131	159	ENSMUSG00000000776
Tcf7	4033	2776	3119	4117	5658	3859	4509	4963	4054	3236	7018	5255	6449	6428	1970	3749	5061	2984	4086	2230	7977	7815	6401	3951	4373	4591	ENSMUSG00000000782
Ddx3x	2882	5201	4793	3003	2272	4659	5915	5180	2473	3839	2165	1915	2969	3418	1721	1575	1628	2272	2170	1691	1379	1391	1514	1273	1651	1825	ENSMUSG00000000787
Il12rb1	288	153	97	412	435	336	252	217	195	287	405	553	467	515	237	542	385	284	212	239	307	328	402	272	126	164	ENSMUSG00000000791
Usp32	239	262	196	169	211	309	336	313	198	177	239	221	296	244	256	225	253	265	265	246	238	258	216	177	191	315	ENSMUSG00000000804
Car4	48	7	1	8	14	71	7	0	3	31	24	11	139	5	7	7	1	13	74	30	50	47	19	1	2	7	ENSMUSG00000000805
Fasl	5714	4052	4332	2067	1859	1507	3169	6139	4326	3040	1026	1005	1594	2205	3401	2895	2810	3721	3320	3846	1793	2183	1448	1194	1288	2249	ENSMUSG00000000817
Zfp512b	214	218	207	270	347	220	237	423	248	172	429	167	307	216	138	248	317	213	310	128	263	337	203	145	115	148	ENSMUSG00000000823
Dnajc5	1072	1153	1439	1268	1467	1375	1700	1696	1045	1136	1316	1335	1419	1583	1445	1570	1390	1438	1437	1397	1572	1577	1471	1030	1014	1321	ENSMUSG00000000826
Tpd52l2	1453	1364	1587	1303	1508	1545	1887	1704	1336	1473	1337	1679	1663	1673	1682	1480	1637	1960	1601	1725	1507	1425	1661	1330	1532	1926	ENSMUSG00000000827
Fmr1	825	696	757	645	765	669	870	1057	859	622	751	655	781	775	969	881	874	918	777	886	818	702	770	569	498	682	ENSMUSG00000000838
Pxmp4	122	114	93	84	159	189	162	173	131	154	115	137	179	151	176	188	336	265	278	201	153	194	178	155	188	242	ENSMUSG00000000876
Gnb1l	87	53	64	117	180	101	75	85	93	97	189	67	118	122	72	87	133	102	121	73	112	115	77	86	79	80	ENSMUSG00000000884
Mmp11	78	71	126	160	146	289	142	195	99	166	115	88	135	214	76	69	100	114	115	109	63	93	129	107	62	72	ENSMUSG00000000901
Smarcb1	576	435	371	798	956	826	637	640	506	580	1216	799	939	808	788	1130	959	915	765	877	1070	1126	1031	877	802	878	ENSMUSG00000000902
Hip1r	10512	6311	6243	18140	16260	13901	7373	7429	5031	5815	14707	6820	9300	11168	3068	11313	4792	3544	3102	3247	5629	5587	6123	5201	1675	1337	ENSMUSG00000000915
Nsun5	316	347	336	310	411	354	427	392	229	364	432	292	312	340	293	368	395	305	247	309	358	395	247	285	261	289	ENSMUSG00000000916
Top1mt	57	49	81	71	106	60	60	43	91	54	137	76	129	89	49	92	139	86	97	84	80	94	86	121	103	81	ENSMUSG00000000934
Mmp14	32	26	15	82	64	282	16	31	48	29	29	26	18	13	113	105	65	96	44	101	41	47	82	25	20	16	ENSMUSG00000000957
Oxa1l	287	265	297	297	289	439	400	409	307	347	319	382	406	426	464	360	456	492	409	430	313	260	374	323	324	391	ENSMUSG00000000959
Heatr6	409	290	398	503	534	379	502	460	418	367	619	415	546	433	463	560	599	472	424	419	538	506	455	439	311	402	ENSMUSG00000000976
Ccl3	136	140	121	67	60	197	46	174	158	149	14	53	18	40	578	144	228	521	250	366	38	44	64	50	79	87	ENSMUSG00000000982
Ilf2	1085	968	1123	1010	1297	1056	1137	1375	1023	949	1030	1009	1372	1156	1180	1130	1356	1575	1312	1183	1074	925	1191	1056	993	1298	ENSMUSG00000001016
Chtop	2542	1435	1585	2013	2823	1531	1938	2260	2159	1690	2690	2101	2437	2443	2525	2998	2740	2516	2219	2643	2854	2981	2478	2006	1805	2210	ENSMUSG00000001017
Snapin	562	413	470	658	782	517	548	663	599	437	720	614	783	615	667	667	910	844	874	682	599	617	649	559	650	726	ENSMUSG00000001018
S100a6	1471	1922	1463	2036	1951	2533	1847	2287	1454	1889	1582	2358	2557	2175	2678	2260	2288	3283	2766	3136	2260	1931	1974	1746	2416	2619	ENSMUSG00000001025
Icam2	326	241	244	299	366	442	363	337	308	334	362	370	442	475	229	369	334	329	305	269	309	312	340	298	312	303	ENSMUSG00000001029
Mapk7	70	34	35	192	234	144	84	46	40	43	213	160	129	104	102	246	114	63	54	80	365	320	232	153	61	52	ENSMUSG00000001034
Sec24b	447	389	368	570	645	485	514	434	405	424	593	479	545	519	486	572	432	447	353	444	564	587	508	394	348	407	ENSMUSG00000001052
N4bp3	56	35	43	120	87	120	75	58	46	64	122	59	75	69	44	110	50	29	20	41	81	123	73	63	26	27	ENSMUSG00000001053
Rmnd5b	459	402	481	465	514	512	493	545	411	453	605	419	626	446	393	453	534	453	507	421	387	510	454	330	364	382	ENSMUSG00000001054
Nhp2	592	541	638	623	847	1005	824	839	530	594	695	840	827	815	894	831	971	1079	938	851	904	975	967	901	1143	1365	ENSMUSG00000001056
Vps9d1	44	33	53	89	96	135	80	73	36	84	144	57	88	130	58	151	91	62	63	43	112	95	87	54	30	45	ENSMUSG00000001062
Zfp276	133	102	124	281	240	260	205	149	122	161	309	167	202	180	159	357	180	131	95	154	332	251	197	170	77	96	ENSMUSG00000001065
Mfsd10	239	168	166	509	529	489	241	283	227	304	559	457	403	494	277	547	431	367	264	305	593	580	503	374	267	226	ENSMUSG00000001082
Luzp1	278	260	314	178	188	404	369	266	200	225	175	200	278	289	185	171	141	177	149	171	154	167	219	145	127	230	ENSMUSG00000001089
Kctd10	2013	1079	1199	2373	2828	1689	1410	1517	1359	1416	2520	2183	2072	2062	1631	3059	2133	1809	1500	1730	2441	2301	2245	1715	1280	1124	ENSMUSG00000001098
Poldip2	189	87	100	284	377	167	166	184	177	144	355	229	258	201	227	398	329	226	252	265	380	473	338	243	196	232	ENSMUSG00000001100
Ift20	584	606	514	645	693	839	877	801	484	619	783	658	778	805	685	893	729	918	743	702	756	732	693	644	654	776	ENSMUSG00000001105
Col6a1	92	79	91	373	222	1024	36	76	77	48	42	35	56	7	14	40	11	11	16	13	40	20	35	17	1	0	ENSMUSG00000001119
Pcbp3	107	70	53	109	131	106	83	115	59	65	72	45	91	56	83	90	111	111	96	67	37	27	58	50	37	19	ENSMUSG00000001120
Lgals9	994	871	806	1079	1213	1549	1034	1169	1002	1130	720	778	1078	1102	1270	1534	2449	1836	1882	1515	738	726	1154	837	883	821	ENSMUSG00000001123
Araf	1290	959	884	1318	1550	1241	1237	1472	1252	963	1536	1261	1491	1413	1379	1703	1891	1868	1656	1681	1379	1488	1553	1376	1211	1439	ENSMUSG00000001127
Cfp	328	353	212	296	238	262	35	330	290	209	65	67	34	40	250	288	240	315	142	197	51	53	47	99	96	61	ENSMUSG00000001128
Uxt	120	124	112	124	132	224	175	184	124	127	162	173	172	217	189	143	224	233	188	169	177	135	232	144	226	244	ENSMUSG00000001134
Cnnm3	61	71	95	66	66	101	134	140	59	74	109	43	54	81	72	64	53	58	70	53	41	56	44	43	48	43	ENSMUSG00000001138
Lman2l	305	182	230	341	510	305	405	196	198	274	467	235	261	147	379	583	305	227	194	396	448	519	320	244	167	271	ENSMUSG00000001143
Mcm3ap	256	208	167	505	614	415	294	284	180	209	773	424	318	350	303	704	370	284	197	229	795	746	622	399	200	193	ENSMUSG00000001150
Pcnt	641	558	529	909	1145	849	789	717	599	506	1408	805	1018	856	708	1072	907	615	534	736	1177	1125	933	709	438	517	ENSMUSG00000001151
Mxd1	4817	3458	4004	5117	6715	4228	7331	6585	5373	5729	5893	7598	6522	9105	8902	12542	8470	9801	7777	10481	6575	7681	7288	4906	4352	5248	ENSMUSG00000001156
Gmcl1	396	232	252	362	427	261	404	433	351	305	431	364	419	323	517	602	551	531	501	506	615	574	491	427	427	498	ENSMUSG00000001157
Snrnp27	675	681	687	691	841	819	895	931	634	757	1129	968	957	993	1381	1265	1186	1504	1310	1395	1190	1330	1046	758	1243	1417	ENSMUSG00000001158
Ocrl	49	68	38	69	58	90	71	113	56	44	135	61	101	95	28	23	63	89	81	41	21	25	34	26	23	43	ENSMUSG00000001173
Calm1	18726	22802	22573	16437	18414	19363	25379	25787	16389	19196	17282	13372	18961	18506	17525	18296	16594	20906	20249	19824	17817	19932	14397	12683	16770	20780	ENSMUSG00000001175
Agpat3	453	341	344	802	849	662	591	597	389	442	1100	803	818	719	752	1208	867	809	715	740	1064	1321	857	635	559	623	ENSMUSG00000001211
Slc26a3	24	35	3	7	13	45	31	0	14	86	3	14	136	3	18	4	22	16	102	75	27	59	38	5	7	18	ENSMUSG00000001225
Uhrf1	262	137	65	549	762	359	165	236	179	229	847	655	468	462	578	1087	880	546	321	649	1433	1249	1397	753	577	684	ENSMUSG00000001228
Dpp9	234	158	140	540	650	399	309	209	122	262	606	459	358	335	285	796	342	273	219	297	724	794	642	373	227	254	ENSMUSG00000001229
Lsr	48	40	28	122	128	154	31	55	45	29	117	98	49	69	79	148	147	108	94	95	126	208	155	72	64	61	ENSMUSG00000001247
Gramd1a	1236	930	1111	1846	2105	1724	1739	1376	928	1269	2414	1854	1587	2092	1777	2661	2231	1695	1219	1725	3336	3694	2346	1411	1053	1204	ENSMUSG00000001248
Ckb	876	553	554	541	461	655	635	751	568	703	404	262	604	285	826	799	727	799	545	1073	414	446	416	363	287	291	ENSMUSG00000001270
Sp1	296	327	351	474	499	467	493	585	332	352	486	446	419	478	505	646	475	485	424	516	660	627	492	345	377	429	ENSMUSG00000001280
Itgb7	3369	2484	2169	7031	7300	4195	3612	3599	2369	3121	6050	4879	5028	4825	3240	6534	4033	3759	3204	4293	7423	7844	5802	3887	3512	3393	ENSMUSG00000001281
Myg1	268	269	253	248	333	436	375	374	268	303	336	314	365	370	376	313	424	421	352	422	356	405	422	356	428	489	ENSMUSG00000001285
Rarg	52	31	12	101	157	129	29	49	16	40	96	47	29	48	27	124	50	38	38	43	77	61	55	46	20	20	ENSMUSG00000001288
Pfdn5	2455	2780	3030	1945	2131	3192	3352	3756	2288	2533	2028	2122	2808	2949	2277	2123	2836	3128	2941	2336	1455	1377	1858	1849	1993	1989	ENSMUSG00000001289
Rrp15	458	424	369	457	497	450	370	546	383	355	428	359	548	466	309	344	475	310	422	350	374	321	333	376	371	395	ENSMUSG00000001305
Srr	346	271	255	320	485	362	374	404	311	317	457	321	401	273	251	329	395	342	326	308	368	372	337	355	281	424	ENSMUSG00000001323
Acp5	869	840	845	982	1168	1342	932	1164	814	984	1237	1140	1399	1111	1114	1115	1291	1465	1358	1274	1546	1774	1359	1028	1278	1453	ENSMUSG00000001348
Fbxo9	190	119	154	233	213	222	190	171	159	158	298	260	291	211	214	249	241	196	170	201	192	197	207	159	135	148	ENSMUSG00000001366
Vps50	178	116	147	123	156	148	134	167	199	142	136	146	233	114	174	154	291	195	209	231	163	131	151	158	157	180	ENSMUSG00000001376
Hars	704	474	554	654	862	891	767	734	588	708	845	900	876	909	831	865	963	930	801	859	870	779	953	839	868	1009	ENSMUSG00000001380
Zmat2	823	829	880	700	807	819	1051	1004	717	868	782	689	868	906	740	804	860	1089	1002	814	705	681	810	736	776	795	ENSMUSG00000001383
Ube2c	187	175	166	262	406	337	182	378	262	260	309	444	333	360	1152	839	1110	1246	788	1256	601	489	785	663	1081	1665	ENSMUSG00000001403
Smg5	463	380	451	1388	1779	891	561	551	456	377	1834	708	611	643	431	1179	575	419	391	442	1183	1345	796	596	194	332	ENSMUSG00000001415
Cct3	2408	1734	1712	1974	2496	2079	2393	2218	1944	1966	1874	2569	2739	2598	2542	2355	2915	2569	2560	2616	2502	2200	3006	2480	2868	3262	ENSMUSG00000001416
Glmp	1470	1139	1070	1837	2179	2023	1738	2079	1544	1611	2512	2266	2237	2472	2296	2520	2264	2745	2354	2407	2438	2668	2412	2044	2110	2398	ENSMUSG00000001418
Mef2d	721	963	980	866	783	1203	1260	1066	689	795	762	490	771	827	450	596	596	582	567	526	355	345	471	516	305	290	ENSMUSG00000001419
Snd1	939	522	434	1815	2289	1377	648	979	805	740	2122	1956	1547	1776	1357	2620	1726	1381	1153	1372	2945	2573	2494	1793	1319	1235	ENSMUSG00000001424
Col18a1	12	10	10	103	52	138	2	12	4	10	23	11	18	13	0	40	5	2	3	0	38	23	21	10	1	0	ENSMUSG00000001435
Slc19a1	141	55	79	277	513	332	77	176	89	116	310	383	308	344	255	369	436	302	210	240	448	415	464	393	263	261	ENSMUSG00000001436
Kpnb1	1147	1097	1083	1074	1369	1326	1541	1379	915	1011	1288	1234	1538	1454	1357	1490	1440	1450	1267	1531	1597	1712	1540	1189	1364	1902	ENSMUSG00000001440
Npepps	432	366	486	507	556	539	625	592	452	482	563	589	543	642	743	595	669	707	561	702	693	594	700	555	559	730	ENSMUSG00000001441
Tbx21	640	319	249	837	1060	470	442	472	300	309	610	492	451	654	365	559	300	285	181	440	746	1012	543	385	204	293	ENSMUSG00000001444
Mrpl10	301	193	208	378	503	432	351	417	289	335	530	527	512	596	557	699	653	662	504	567	614	549	636	530	513	622	ENSMUSG00000001445
Cyp51	1808	1199	1214	1305	1687	1294	1202	1763	1462	966	1187	1383	1613	1290	1469	1750	1539	1636	1598	1639	1103	1111	1565	1446	1391	1410	ENSMUSG00000001467
Tcf25	1790	1591	1876	2620	3093	2616	2301	2508	1745	1931	2858	2143	2222	2790	1969	3232	2540	2454	2166	1974	2560	2419	2557	2011	1376	1719	ENSMUSG00000001472
Tubb6	528	493	385	561	587	696	267	608	441	535	489	356	334	313	381	475	323	346	339	338	170	270	239	341	232	270	ENSMUSG00000001473
Def8	37	17	13	155	174	97	32	41	19	38	185	108	76	54	49	142	89	53	33	48	179	212	125	90	46	39	ENSMUSG00000001482
Col1a1	140	119	85	982	601	2775	26	116	127	84	87	321	59	66	37	105	49	37	45	32	327	182	483	26	11	8	ENSMUSG00000001506
Itga3	38	28	42	152	186	131	108	50	61	54	291	212	102	102	121	290	163	137	83	169	244	268	224	124	74	84	ENSMUSG00000001507
Foxm1	49	44	23	83	108	69	53	56	29	35	100	93	56	70	104	149	112	96	68	93	186	196	130	65	72	82	ENSMUSG00000001517
Itfg2	298	303	260	431	365	342	358	346	316	289	488	245	304	284	224	304	327	275	218	261	279	314	239	287	196	211	ENSMUSG00000001518
Gtf2h4	80	47	65	109	104	123	81	96	60	107	133	105	142	168	122	153	152	139	120	107	120	88	163	148	127	144	ENSMUSG00000001524
Tubb5	12268	11027	11089	9505	11578	10813	14089	14881	9698	11769	11892	8813	13810	12067	15834	12153	17173	18634	16202	17693	13124	15684	13412	11189	16190	20400	ENSMUSG00000001525
Ell2	5798	3988	4206	4116	4513	3380	4488	4813	3775	3628	3075	2411	3396	3847	2087	3280	2222	2884	3103	2536	900	1066	1550	2159	1456	1171	ENSMUSG00000001542
Jup	84	79	39	131	135	363	53	79	47	68	29	27	25	45	42	61	62	49	45	63	60	101	62	12	14	21	ENSMUSG00000001552
Nom1	626	369	404	523	620	511	618	562	524	452	647	623	727	526	511	667	674	590	566	511	515	548	505	529	504	582	ENSMUSG00000001569
Ergic1	1076	546	508	1726	2164	1243	618	1065	974	694	1600	999	1289	1141	931	1848	1332	1357	1371	1154	915	1248	1088	1252	793	687	ENSMUSG00000001576
Acap1	2825	1742	1384	3577	4413	2831	2244	2345	1841	2012	4411	3343	3983	3586	2861	4899	3568	3093	2490	3055	3966	4057	4100	3259	1991	2216	ENSMUSG00000001588
Ifrd1	9702	8971	9892	8243	8271	9128	10800	9939	6241	7316	6332	4439	8557	7787	3478	5605	3882	4768	4898	4275	2177	2394	3349	3665	2304	2192	ENSMUSG00000001627
Stk38l	474	378	411	241	470	365	528	600	467	383	531	259	425	293	349	438	567	371	465	439	283	358	376	389	264	256	ENSMUSG00000001630
Brpf1	247	279	236	405	549	467	376	386	226	256	600	378	370	366	230	621	360	259	236	252	594	521	419	293	184	205	ENSMUSG00000001632
Akr1b3	1034	835	747	916	1276	1098	1066	1186	840	918	967	983	1216	1078	883	1166	1363	1235	1167	1030	926	820	950	1101	987	995	ENSMUSG00000001642
Gstt1	31	46	15	42	75	128	16	25	23	27	15	227	27	32	240	91	90	183	96	163	311	470	219	155	462	791	ENSMUSG00000001663
Gstt3	33	18	23	64	77	90	35	30	28	39	75	150	100	66	74	73	70	102	72	99	202	241	135	123	174	335	ENSMUSG00000001665
Ddt	66	63	102	95	104	141	109	121	86	100	117	278	128	205	257	177	247	355	173	234	301	337	312	226	380	626	ENSMUSG00000001666
Ddx18	590	453	566	675	756	572	647	710	463	611	516	500	563	552	426	579	583	581	485	440	595	509	556	502	481	543	ENSMUSG00000001674
Ubl3	5575	4763	4553	4686	5323	3645	4912	6771	5773	4525	5775	3537	6071	5550	3358	4826	3583	4073	4365	3596	2568	2721	2918	2536	1952	1839	ENSMUSG00000001687
Gramd3	15960	13091	15010	11682	14172	12321	18819	20537	18260	14735	13387	15196	17437	20355	20108	18103	21099	21118	22455	24154	15173	11717	16347	13057	15182	16843	ENSMUSG00000001700
Eef1e1	567	413	534	554	662	698	698	662	519	576	578	643	731	764	606	669	781	742	706	676	578	545	615	663	761	859	ENSMUSG00000001707
Akt1	212	197	152	790	1157	554	268	278	190	246	1071	623	471	677	377	694	472	453	305	368	855	1672	555	357	329	354	ENSMUSG00000001729
Il16	1927	1295	1346	2478	2826	1805	2120	2228	2175	1750	3328	2805	2608	2828	2501	3736	3264	2488	2251	2533	3474	3252	3048	2156	1781	1980	ENSMUSG00000001741
Tcirg1	568	319	323	946	1032	803	440	532	322	448	1046	898	842	834	666	1100	869	714	516	774	807	997	843	676	427	464	ENSMUSG00000001750
Coasy	60	47	1	122	116	128	51	55	47	69	132	109	108	78	96	166	112	85	77	118	189	161	165	86	82	109	ENSMUSG00000001755
Crnkl1	1385	907	1000	896	1342	909	1066	1283	1239	982	1233	1254	1535	1175	1343	1422	1500	1594	1491	1498	1270	1160	1369	1177	1183	1399	ENSMUSG00000001767
Rin2	191	96	110	340	448	250	134	104	179	87	676	322	445	275	188	328	160	250	199	160	120	169	146	207	96	94	ENSMUSG00000001768
Chordc1	2890	1414	1893	1593	2107	1095	3087	1564	1415	1866	1529	1577	1775	1104	3223	2368	2394	2233	2045	3245	2179	1953	2204	1821	2303	3060	ENSMUSG00000001774
Rtcb	1430	1048	1080	1421	1987	1339	1304	1632	1416	1345	2075	1625	1869	1670	1772	2145	2220	2161	1938	2059	2133	2498	1956	1592	1772	2121	ENSMUSG00000001783
Pwp1	664	489	557	557	744	546	639	808	792	526	562	892	712	974	938	1133	1019	1089	1066	942	957	854	845	864	959	1060	ENSMUSG00000001785
Fbxo7	465	367	356	490	486	445	513	597	502	376	712	483	536	530	505	632	640	601	566	567	489	434	507	416	431	461	ENSMUSG00000001786
Capns1	1376	1175	1033	2434	2711	2180	1611	1769	1191	1375	2960	1873	1772	1961	1490	2681	1738	1788	1637	1572	2630	3109	1994	1566	1233	1398	ENSMUSG00000001794
Clpb	308	224	237	380	383	415	244	279	278	277	416	306	414	350	319	386	430	324	321	296	413	371	408	332	319	364	ENSMUSG00000001829
39326	4851	3594	3713	3768	4919	4129	4711	5725	5093	4441	4603	5028	6039	4838	7350	6370	7251	7883	7629	7979	5106	4707	6200	5231	6351	7791	ENSMUSG00000001833
Zdhhc4	232	196	208	394	443	400	308	360	262	250	459	295	378	403	292	434	381	364	339	269	443	469	358	288	269	277	ENSMUSG00000001844
Rac1	2077	1875	1984	1904	2363	2720	2703	2957	2201	2344	1914	2659	2517	3089	3478	3057	3398	4013	3299	3482	2496	2241	3405	2622	2993	3291	ENSMUSG00000001847
Nup214	576	530	488	807	978	628	646	654	468	503	992	607	786	695	492	968	687	539	534	480	992	963	734	638	403	398	ENSMUSG00000001855
Ugp2	881	562	629	695	1005	708	913	999	835	806	1019	905	784	919	1425	1590	1268	1357	1200	1554	1441	1509	1149	820	906	1279	ENSMUSG00000001891
Trmt1	282	336	298	423	385	401	316	360	245	241	417	310	293	401	249	316	353	255	260	226	243	229	252	265	197	172	ENSMUSG00000001909
Nacc1	95	98	69	271	325	308	156	98	85	122	360	258	170	241	117	272	149	131	80	109	230	319	251	145	110	98	ENSMUSG00000001910
Nfix	53	44	50	86	79	183	45	72	40	50	39	28	55	36	30	45	77	48	30	33	49	24	38	28	24	17	ENSMUSG00000001911
Slc1a5	3962	1712	1427	8215	9155	4108	3015	2985	2619	2607	9301	4593	5865	4778	3902	7983	4859	4102	3236	5161	6946	8248	4932	4293	2467	2636	ENSMUSG00000001918
Uba1	1713	1299	1302	3031	3886	2699	2203	2108	1299	1778	3991	3937	2822	3348	2645	4971	3405	2999	2264	2744	5504	5232	4904	3092	2417	2744	ENSMUSG00000001924
Siae	562	516	562	601	641	697	732	699	537	578	529	547	665	614	679	645	721	853	744	780	530	607	648	522	656	619	ENSMUSG00000001942
Fam50a	500	390	476	496	597	584	604	625	417	498	627	525	602	573	469	690	562	561	554	593	532	580	577	470	424	501	ENSMUSG00000001962
Emd	2352	1844	2158	3188	3877	2987	2509	2682	1930	2432	3645	3016	3002	4151	2294	3788	2245	2396	2094	2424	2527	2343	2741	2065	1911	1847	ENSMUSG00000001964
Sipa1l2	56	87	86	92	176	120	106	74	54	79	146	79	99	57	76	141	72	42	33	51	62	47	56	47	17	13	ENSMUSG00000001995
Ap4e1	361	133	142	205	400	191	190	259	332	203	351	295	311	232	437	478	432	371	323	478	470	428	444	308	275	423	ENSMUSG00000001998
Blvra	485	552	407	575	724	524	610	571	386	497	794	641	654	602	864	891	925	989	997	1015	895	1093	782	667	946	1034	ENSMUSG00000001999
Idh3g	859	814	821	762	805	1320	1061	1319	941	1111	773	1140	1282	1413	1297	1054	1511	1678	1455	1438	780	631	1279	1148	1249	1408	ENSMUSG00000002010
Ssr4	1071	1404	1152	1236	1217	1630	1188	1987	1274	1308	1168	1301	1428	1676	1212	1401	1498	1804	1667	1318	1028	920	1226	1356	1264	1447	ENSMUSG00000002014
Bcap31	3464	3242	2978	2579	3273	3322	4082	4201	2960	3372	2710	3088	3616	3409	4086	3824	4157	5047	4906	4467	3283	3120	3454	2989	4019	4649	ENSMUSG00000002015
Fam98a	118	147	110	246	274	178	161	202	146	148	279	257	206	213	258	435	283	247	212	330	425	449	298	225	208	221	ENSMUSG00000002017
Kmt2a	1266	1673	1567	1276	1168	1430	1941	1785	1246	1255	1278	1363	1511	1532	2064	1158	1591	1736	1427	1783	1429	1350	1328	1094	1079	1648	ENSMUSG00000002028
Ift46	241	178	156	237	263	216	184	208	237	201	271	201	301	136	169	189	203	226	247	181	202	237	183	213	197	212	ENSMUSG00000002031
Cd3g	8113	7438	7098	6802	8597	7241	9861	11303	7152	7825	7119	7517	8549	8798	10920	11618	11948	13993	13981	12264	9017	8993	9578	7455	9874	11389	ENSMUSG00000002033
Trappc6a	389	403	476	866	971	956	615	821	399	422	1133	693	855	903	481	708	621	685	655	707	873	1002	757	594	643	679	ENSMUSG00000002043
Supt6	820	700	693	1349	1827	1217	1108	974	634	860	1845	1302	1136	1258	801	1888	939	768	680	805	1691	1572	1391	998	595	676	ENSMUSG00000002052
Spag5	115	55	50	117	129	91	84	109	173	103	194	229	223	224	364	309	405	408	253	416	341	269	340	248	329	508	ENSMUSG00000002055
Unc119	245	224	176	416	477	360	334	365	168	205	432	201	375	287	175	256	201	227	257	219	167	240	211	155	94	131	ENSMUSG00000002058
Sdf2	934	995	1013	817	775	943	1231	1222	928	899	944	899	1042	1137	991	994	867	1078	1021	1050	726	714	828	690	792	985	ENSMUSG00000002064
Ccne1	115	90	72	134	178	55	86	167	87	96	167	159	135	139	241	235	288	255	166	352	408	510	393	255	312	552	ENSMUSG00000002068
Bbc3	86	50	61	198	159	130	80	61	47	63	164	97	93	53	45	142	76	49	37	40	101	140	88	77	27	18	ENSMUSG00000002083
Psmc3	2498	2590	2419	2417	2999	3241	2989	3593	2601	2639	2755	3023	3361	3357	3528	3709	3839	4389	3858	3757	3114	2880	3375	2980	3474	3905	ENSMUSG00000002102
Acp2	448	532	478	442	529	554	591	691	464	477	464	522	557	589	662	614	770	693	705	734	425	390	501	403	407	479	ENSMUSG00000002103
Rapsn	47	64	56	63	52	58	68	77	41	65	99	81	94	90	53	54	74	65	72	71	44	28	60	49	46	35	ENSMUSG00000002104
Slc39a13	102	42	57	264	163	136	62	57	60	95	220	82	112	71	66	135	72	60	60	63	85	73	81	89	28	20	ENSMUSG00000002105
Celf2	7128	6119	6838	4348	4956	5095	7571	7950	7834	6056	5511	5621	8011	6714	7968	4919	7076	7980	8003	7914	4537	3910	6507	5416	6324	8595	ENSMUSG00000002107
Ddb2	684	622	695	605	659	615	779	931	632	609	617	559	787	739	811	833	937	877	893	782	517	414	628	578	414	538	ENSMUSG00000002109
Spi1	68	82	67	108	101	207	5	130	94	95	17	21	11	11	121	138	114	162	59	117	21	18	20	36	28	18	ENSMUSG00000002111
Sf3a1	739	503	542	1085	1368	998	815	794	627	756	1170	1021	980	1021	969	1618	1211	971	890	996	1389	1324	1318	1076	777	830	ENSMUSG00000002129
Stat6	1452	685	743	3361	4618	2223	1185	1082	1012	1162	4961	4062	2421	3463	2199	5304	2815	1946	1433	2228	5981	5482	4890	2973	1601	1435	ENSMUSG00000002147
Clgn	42	3	3	37	103	41	4	7	2	7	68	83	87	101	45	28	29	41	41	39	57	59	48	54	98	106	ENSMUSG00000002190
Napsa	245	296	137	292	304	380	26	315	199	166	79	78	105	90	112	208	211	211	135	113	33	36	61	111	74	56	ENSMUSG00000002204
Vrk3	570	408	439	507	624	583	553	579	412	524	546	620	577	596	698	713	763	757	638	792	827	771	739	670	676	855	ENSMUSG00000002205
Smg9	299	270	215	488	498	480	267	253	195	288	589	306	429	352	166	387	330	229	174	193	397	409	343	241	153	180	ENSMUSG00000002210
Paxip1	216	184	146	420	632	260	272	250	253	220	758	426	430	363	426	729	521	425	299	437	883	947	625	451	341	403	ENSMUSG00000002221
Rmnd5a	357	642	670	411	384	580	892	780	469	652	560	427	514	716	484	374	442	485	508	468	296	354	368	310	359	435	ENSMUSG00000002222
Mov10	59	60	56	204	358	186	51	67	35	72	220	205	67	114	185	544	267	154	123	170	301	299	239	201	90	86	ENSMUSG00000002227
Ppm1j	214	154	179	234	301	225	240	251	119	220	238	184	156	251	308	369	282	261	265	331	407	633	282	254	230	351	ENSMUSG00000002228
Rhoc	157	112	126	225	269	396	219	165	145	217	231	193	145	247	230	240	204	218	238	211	157	256	194	158	128	203	ENSMUSG00000002233
Ppard	57	102	78	114	130	106	81	67	74	62	141	77	74	78	93	121	78	55	36	71	109	129	84	78	29	46	ENSMUSG00000002250
Def6	499	390	409	825	899	582	714	612	408	511	1000	642	720	673	729	928	773	597	558	782	1108	1215	787	495	365	493	ENSMUSG00000002257
Metrn	58	34	14	119	130	93	48	73	38	30	113	76	87	109	35	114	73	56	49	56	147	142	102	58	38	44	ENSMUSG00000002274
Lmf1	93	70	51	125	108	163	54	114	90	104	105	137	113	96	80	94	124	106	91	95	117	99	140	134	94	125	ENSMUSG00000002279
Ciao3	188	171	192	272	316	293	246	242	250	229	373	252	356	343	288	320	348	345	290	339	327	372	298	255	239	304	ENSMUSG00000002280
Dbf4	392	457	481	282	344	333	582	540	403	411	270	304	372	387	305	317	409	424	404	424	322	252	305	288	287	433	ENSMUSG00000002297
Daxx	275	187	154	531	943	484	394	343	308	307	836	809	438	516	693	1262	1751	697	512	685	1162	1287	938	559	443	389	ENSMUSG00000002307
Cd320	180	115	114	192	219	279	178	221	176	223	282	271	318	352	116	120	179	188	179	152	163	159	249	234	225	226	ENSMUSG00000002308
Ipo4	60	49	61	188	209	132	68	98	53	61	139	114	99	146	59	119	73	78	73	75	145	131	117	101	87	49	ENSMUSG00000002319
Tm9sf1	371	249	288	488	528	393	424	435	422	350	577	539	437	432	585	767	695	665	554	618	747	697	780	544	529	591	ENSMUSG00000002320
Irf9	1033	785	913	1150	1551	1004	1292	1396	1200	994	1262	1331	1394	1317	1644	1837	2239	1773	1785	1873	1063	1014	1360	1108	1121	1109	ENSMUSG00000002325
Gmpr2	765	702	693	482	607	567	814	803	653	710	642	535	558	648	596	643	742	700	648	729	458	426	606	553	545	665	ENSMUSG00000002326
Mdp1	488	458	399	505	649	533	616	597	440	408	773	613	582	641	676	852	708	741	668	693	660	703	609	592	568	631	ENSMUSG00000002329
Dhrs1	194	182	150	215	274	256	263	233	245	240	356	337	263	305	327	374	366	419	406	373	297	296	359	291	302	359	ENSMUSG00000002332
Tmem161a	246	127	95	553	659	443	169	261	142	185	704	477	407	411	224	596	359	291	177	235	626	595	539	402	196	187	ENSMUSG00000002342
Borcs8	185	149	131	201	257	213	188	256	156	191	254	266	269	283	226	273	308	302	291	251	239	172	216	198	206	217	ENSMUSG00000002345
Slc25a42	26	27	23	65	91	75	70	55	46	42	87	78	40	61	80	154	135	86	68	94	82	87	114	65	33	54	ENSMUSG00000002346
Snx9	209	180	186	201	263	276	253	358	374	272	136	79	112	136	394	487	397	288	278	381	69	99	85	118	83	55	ENSMUSG00000002365
Ranbp3	1144	690	775	1447	1567	1304	1062	1323	1050	917	1789	1362	1736	1480	1261	1624	1597	1325	1068	1188	1490	1467	1358	1159	942	986	ENSMUSG00000002372
Ndufa11	557	601	660	550	766	915	884	923	600	697	686	761	892	1016	824	794	848	1051	893	834	718	702	859	756	863	950	ENSMUSG00000002379
Bmp8b	170	143	133	193	244	181	210	210	126	161	296	170	228	186	161	169	211	197	181	169	182	225	162	169	194	201	ENSMUSG00000002384
Nr2f6	31	28	25	72	127	77	22	13	9	9	92	55	41	39	16	69	25	11	8	29	66	141	43	25	18	23	ENSMUSG00000002393
Use1	1328	1444	1601	1100	1172	1910	1948	1934	1330	1493	1096	1130	1775	1920	1246	1089	1591	1569	1707	1292	823	659	1085	1067	1058	1069	ENSMUSG00000002395
Ocel1	51	58	69	120	124	99	71	64	20	59	117	80	71	71	65	109	74	54	60	64	88	155	91	62	54	62	ENSMUSG00000002396
Dyrk1b	13	6	11	92	121	59	18	31	12	14	125	42	17	52	18	93	33	9	12	18	60	83	46	26	7	5	ENSMUSG00000002409
Braf	1262	955	1049	1186	1493	760	957	1065	1272	848	1553	908	1092	913	1285	1263	1017	1133	1053	1124	1975	2005	1226	989	947	1429	ENSMUSG00000002413
Ndufb2	239	297	248	234	284	343	333	359	291	315	261	279	317	360	372	291	352	398	380	348	323	291	297	278	360	392	ENSMUSG00000002416
Hltf	771	352	473	598	838	465	578	728	782	552	757	933	978	690	1500	1389	1389	1419	1257	1675	1255	1097	1294	970	1252	1652	ENSMUSG00000002428
Prpf6	944	632	631	830	1089	791	829	864	782	766	952	1018	988	918	1013	1413	1312	1217	1001	1173	1045	911	1142	947	870	995	ENSMUSG00000002455
Rgs19	620	469	369	676	790	651	563	661	456	521	783	792	720	697	739	900	970	963	880	805	1077	1121	947	669	843	987	ENSMUSG00000002458
Snrpd1	679	701	703	619	687	889	908	866	607	684	543	680	882	964	860	711	991	1063	918	902	659	618	835	695	868	1137	ENSMUSG00000002477
Tchp	90	60	68	101	102	124	184	67	90	101	133	96	122	74	80	125	95	78	84	85	85	81	77	63	33	74	ENSMUSG00000002486
Tiam1	399	270	310	795	994	758	372	480	299	333	810	812	762	710	535	1088	778	853	701	553	607	399	803	865	437	416	ENSMUSG00000002489
Tsc2	243	194	222	489	629	487	194	244	185	156	614	340	266	301	179	639	279	191	178	166	466	425	430	318	124	128	ENSMUSG00000002496
Puf60	4911	3409	3578	5796	6638	5144	4387	5094	3997	4225	7120	4348	5740	5213	3493	5565	4342	4463	3855	3687	4933	5509	4137	3600	2957	3190	ENSMUSG00000002524
Golga2	328	167	160	527	716	436	261	241	249	293	779	502	531	489	422	896	524	378	302	357	827	713	586	387	267	310	ENSMUSG00000002546
Uck1	540	390	380	546	687	547	613	592	452	505	666	545	619	637	572	639	662	534	584	602	683	723	587	563	472	553	ENSMUSG00000002550
Scin	46	14	27	42	61	91	23	12	26	16	34	129	21	42	92	79	86	135	132	69	48	73	99	104	140	151	ENSMUSG00000002565
Ikzf4	370	333	266	763	1123	812	333	323	289	273	653	732	594	873	859	1082	940	1117	989	925	656	662	836	855	669	773	ENSMUSG00000002578
Mien1	1456	1501	1575	987	1065	1400	1914	1867	1254	1527	1338	1205	1500	1391	1292	1252	1388	1599	1570	1363	1022	1020	1142	1068	1272	1425	ENSMUSG00000002580
Axl	140	100	140	1357	1628	1259	137	125	115	155	781	408	270	410	259	997	312	234	240	230	372	414	552	444	182	158	ENSMUSG00000002602
Tgfb1	409	651	607	1217	1384	818	685	771	483	577	1383	550	546	986	444	1262	498	434	445	440	870	1006	530	445	166	233	ENSMUSG00000002603
Ccdc97	301	170	171	796	1143	630	350	285	175	263	988	622	442	619	292	1211	575	273	202	287	1070	1203	859	534	200	183	ENSMUSG00000002608
Zfp40	77	64	44	66	64	25	56	66	59	43	74	49	93	61	55	62	63	100	82	66	65	53	76	56	46	78	ENSMUSG00000002617
Akap8l	926	712	773	1280	1544	1127	937	1083	711	713	1621	867	1077	985	600	1038	1020	818	754	642	912	977	764	724	421	467	ENSMUSG00000002625
Pdcd2l	196	183	185	185	239	257	247	284	189	205	245	226	280	291	248	245	292	305	241	231	237	197	241	220	207	258	ENSMUSG00000002635
Gtf2f1	850	626	868	820	969	771	1047	1039	809	791	851	766	1092	906	1114	1064	1187	1218	1175	1096	898	884	1003	778	908	1172	ENSMUSG00000002658
Clpp	273	240	254	241	382	407	288	324	259	306	416	304	356	328	324	352	421	416	346	324	308	320	368	349	329	410	ENSMUSG00000002660
Alkbh7	98	89	109	110	124	164	157	146	105	168	140	96	142	147	145	135	175	187	162	112	115	88	115	122	123	143	ENSMUSG00000002661
Dennd1c	1334	869	776	1759	1841	1220	1221	1214	930	1032	1953	1567	1960	1505	1623	1880	1842	1741	1403	1642	1749	1872	1969	1543	1099	1345	ENSMUSG00000002668
Med6	372	347	418	215	228	267	410	448	363	293	221	245	337	320	288	260	316	371	372	307	192	166	240	217	272	341	ENSMUSG00000002679
Lcp2	7271	5615	4811	5839	6775	4508	6317	8139	6706	5929	6005	6574	9652	7019	9540	8732	9103	11479	9621	10243	8276	9023	7491	5825	7483	9970	ENSMUSG00000002699
Cse1l	1642	1020	972	968	1373	993	1158	1470	1725	1063	1259	1313	1346	1274	1566	1642	1952	1626	1811	1723	1413	1279	1678	1662	1574	1933	ENSMUSG00000002718
Naa20	804	581	765	802	1102	952	1098	1218	1073	862	1510	1261	1498	1429	1268	1075	1384	1652	1397	1330	1206	1259	1277	1125	1355	1455	ENSMUSG00000002728
Plekha3	200	245	295	301	353	318	366	338	237	247	365	236	378	384	212	230	253	285	248	215	165	242	165	171	177	182	ENSMUSG00000002733
Ykt6	562	357	401	790	941	868	577	703	456	566	1022	899	679	852	739	1206	846	750	655	862	1117	1142	1014	745	538	611	ENSMUSG00000002741
Baz1b	844	718	791	1033	1074	1184	1315	1002	801	859	1370	1069	1303	1383	1214	1187	1164	1159	1040	1251	1154	1173	1108	905	871	1251	ENSMUSG00000002748
Pex6	58	52	73	155	180	144	84	84	41	68	205	121	62	84	73	170	93	58	67	71	135	137	93	64	40	32	ENSMUSG00000002763
Mrpl2	333	294	310	350	474	460	424	433	300	392	416	399	453	422	364	415	456	484	439	447	397	391	389	370	435	464	ENSMUSG00000002767
Mea1	721	769	709	914	1109	1121	1046	971	687	867	1252	936	1019	1167	1031	1311	1063	1267	1094	1034	1031	983	829	853	870	900	ENSMUSG00000002768
Kdelr1	285	214	246	395	540	507	310	341	291	299	371	365	311	391	384	534	404	395	329	348	415	395	468	402	296	294	ENSMUSG00000002778
Tmem143	33	25	15	105	87	52	22	35	31	29	97	74	51	30	40	96	89	36	55	70	89	119	97	67	45	44	ENSMUSG00000002781
Ggct	82	93	88	80	74	110	162	148	88	82	82	97	119	102	145	116	160	164	166	155	109	78	121	111	99	140	ENSMUSG00000002797
Btbd6	105	100	111	217	294	191	186	204	80	137	300	180	176	163	134	298	181	156	118	161	232	206	163	160	114	93	ENSMUSG00000002803
Nudt14	99	124	116	175	209	218	123	175	103	114	185	183	173	183	162	147	194	214	172	134	176	231	190	178	182	215	ENSMUSG00000002804
Epdr1	25	1	8	8	10	31	105	66	108	50	141	20	66	6	1	6	0	3	10	5	3	2	0	4	3	0	ENSMUSG00000002808
Flii	634	551	591	1245	1580	1006	750	772	496	724	1401	1287	950	980	921	1902	1061	869	714	998	2198	1979	1872	1122	762	826	ENSMUSG00000002812
Top3a	214	86	117	196	345	175	199	196	156	148	352	196	223	198	196	283	273	212	190	182	322	298	238	237	159	190	ENSMUSG00000002814
Atg4d	747	564	443	1040	1200	954	705	744	607	780	1414	999	837	1006	847	1448	1020	919	648	771	1369	1454	1087	767	562	630	ENSMUSG00000002820
Qtrt1	495	480	527	443	422	491	531	593	511	378	415	244	497	346	262	298	342	369	346	335	225	211	222	306	261	261	ENSMUSG00000002825
Hdgfl2	375	430	375	819	940	671	452	338	252	335	824	560	487	514	325	822	507	396	287	338	777	793	582	449	274	301	ENSMUSG00000002833
Chaf1a	350	364	361	518	736	695	512	486	346	438	804	525	496	596	478	750	618	495	407	456	737	820	622	450	381	470	ENSMUSG00000002835
Adprh	536	368	427	932	1243	1027	727	757	701	700	1701	1645	1109	1551	1234	1507	1221	1451	1107	1178	1704	1593	1726	1319	1458	1553	ENSMUSG00000002844
Tmem39a	724	582	535	806	960	737	742	776	632	627	903	977	862	1134	1165	1146	1022	1211	953	1056	1104	1110	1075	834	937	1307	ENSMUSG00000002845
Timmdc1	85	87	73	83	112	107	133	101	80	118	165	111	105	104	164	168	134	149	145	147	142	164	109	99	126	129	ENSMUSG00000002846
Mcm2	714	274	323	1085	1829	816	576	731	573	554	1986	1663	1330	1160	1390	2471	2043	1371	1034	1550	2868	3193	2570	1559	1281	1460	ENSMUSG00000002870
Tpra1	285	163	225	360	545	440	343	356	213	229	511	484	431	400	388	518	457	418	367	368	442	427	489	420	291	347	ENSMUSG00000002871
Nab1	1901	1860	2256	2470	3406	2180	2974	3049	1954	2000	3475	2617	3123	3988	2521	2912	2137	2904	2434	2576	2676	3438	2047	1753	1874	2471	ENSMUSG00000002881
Adgre5	1918	2789	2323	2129	1875	2574	2113	2759	1540	1897	1141	1027	1706	1465	1527	1558	1324	1477	1247	1425	1193	1072	1425	947	880	901	ENSMUSG00000002885
Il17ra	1404	737	761	2838	3734	1694	1096	955	908	1002	2902	2409	1736	2062	1460	4340	2650	1300	1013	1379	3943	3571	2906	2076	737	821	ENSMUSG00000002897
Lamb1	53	35	24	199	181	376	24	41	48	27	24	24	23	4	4	27	6	3	5	8	30	10	30	7	1	2	ENSMUSG00000002900
Arrdc2	42	42	37	84	94	73	65	38	23	48	98	41	58	52	53	72	62	44	29	52	65	89	61	35	19	32	ENSMUSG00000002910
Cd36	175	127	74	78	58	323	154	188	213	128	35	4	6	18	22	28	33	28	49	16	9	10	16	13	8	9	ENSMUSG00000002944
Map2k7	131	174	200	497	590	337	234	227	136	165	520	308	341	335	181	484	239	179	205	150	441	337	312	253	107	105	ENSMUSG00000002948
Timm44	457	420	449	497	731	662	598	634	472	459	729	665	751	699	682	759	822	875	765	820	798	660	718	641	658	731	ENSMUSG00000002949
Ap2a2	557	492	552	706	745	725	724	699	507	526	799	554	638	533	631	1123	770	675	509	763	1069	1231	813	596	415	507	ENSMUSG00000002957
Pnkp	444	259	313	445	616	424	509	416	332	435	635	571	567	535	613	819	636	747	546	653	743	792	762	545	552	675	ENSMUSG00000002963
Med25	122	93	100	827	864	386	142	136	83	104	761	350	151	269	105	673	177	102	86	100	743	729	445	257	74	74	ENSMUSG00000002968
Clptm1	1201	650	490	1840	2406	1426	1066	1022	789	896	2328	1543	1397	1693	1018	2317	1375	1170	944	1136	2133	2448	1629	1224	807	823	ENSMUSG00000002981
Relb	1508	1112	1112	3729	4255	2883	1779	1507	1110	1333	4913	2947	2134	3349	1296	4356	1605	1376	1005	1357	3572	3766	2392	1792	855	902	ENSMUSG00000002983
Tomm40	304	160	194	791	1083	759	377	401	274	289	1044	692	641	724	416	829	580	375	327	552	1016	1240	730	532	359	455	ENSMUSG00000002984
Apoe	363	643	667	311	351	3217	221	1299	941	1466	240	237	207	191	841	587	505	686	374	1175	243	259	230	239	172	196	ENSMUSG00000002985
Hbp1	6274	4731	5152	4529	5302	4333	5849	7303	6247	4455	5611	4202	5930	5004	5349	5912	5322	6479	6500	5625	4491	4185	3785	3826	3980	4613	ENSMUSG00000002996
Cdkn1b	1636	2052	2384	1305	1325	1740	2893	2664	1861	1847	1608	1282	2153	1979	2038	1519	1734	2262	2005	2009	1354	1257	1576	1209	1270	1578	ENSMUSG00000003031
Klf4	2200	3590	3318	1489	1181	2213	2386	2577	1211	1429	472	201	1190	530	158	164	168	227	362	195	116	194	214	403	186	184	ENSMUSG00000003032
Ap1m1	782	672	608	1200	1625	1092	764	985	770	858	1418	1161	1336	1178	1221	1695	1370	1291	1091	1126	1609	1538	1320	1167	1109	1287	ENSMUSG00000003033
Rab8a	3202	2376	2150	3050	3876	2689	3058	3962	3283	2954	3581	3719	3961	3820	5030	5013	5050	6309	5565	5324	5566	6041	5256	3192	4915	5828	ENSMUSG00000003037
Hmgn2	1882	1609	1928	1357	2103	2145	2198	3084	2381	2255	2335	2288	2842	2762	4256	3233	4990	5155	4435	5195	3313	3042	3584	3142	4311	5338	ENSMUSG00000003038
Fam32a	1564	1436	1493	1388	1576	1739	2019	1967	1533	1716	1605	1509	1793	1591	1724	1710	1807	1879	2010	1980	1436	1441	1480	1335	1709	1631	ENSMUSG00000003039
Elf3	34	61	12	47	143	548	16	5	40	30	40	156	83	100	139	138	120	168	110	220	185	363	369	62	81	93	ENSMUSG00000003051
Stard3nl	559	483	385	533	747	535	676	678	485	551	1195	766	900	629	722	857	658	854	643	756	1002	1104	823	573	852	1036	ENSMUSG00000003062
Stk11	1694	1252	1404	3617	4013	2958	1881	1895	1306	1576	4250	2497	2220	3144	1567	3640	1806	1757	1311	1495	2298	2616	2208	1896	1048	946	ENSMUSG00000003068
Atp5d	1720	1365	1520	2261	2607	3035	2219	2178	1491	1880	2362	2902	2520	3362	2174	2952	2649	2698	2268	2326	2556	2221	2774	2313	2142	1989	ENSMUSG00000003072
Ppp5c	481	347	300	735	941	563	480	467	332	417	828	623	622	523	578	803	655	629	537	628	961	980	881	650	581	635	ENSMUSG00000003099
Cdk12	779	703	797	1076	1232	932	896	1017	750	759	1184	1115	1052	1023	966	1123	929	894	750	829	1332	1372	1170	927	593	859	ENSMUSG00000003119
Lipe	80	44	21	103	109	141	43	53	65	59	132	87	63	73	79	251	146	88	87	63	153	141	111	94	36	42	ENSMUSG00000003123
Pafah1b2	1163	627	772	1177	1548	831	928	1184	1101	839	1318	1060	1167	1052	1321	1807	1616	1440	1319	1437	1596	1597	1476	1116	1108	1306	ENSMUSG00000003131
Tbc1d8	74	64	74	87	84	119	59	66	59	100	61	64	63	57	83	93	78	75	58	48	66	46	54	65	54	75	ENSMUSG00000003134
Cnot11	342	260	315	503	667	451	428	404	294	340	675	493	524	518	341	697	457	379	348	375	635	611	493	382	232	284	ENSMUSG00000003135
Slc2a3	1946	948	848	1719	1911	882	1291	1430	1416	1447	1165	1534	1066	1001	4298	3110	2467	3346	2143	3742	4081	6678	2777	1581	1903	3255	ENSMUSG00000003153
Foxj2	166	191	157	313	432	221	288	242	161	171	333	173	225	237	208	319	177	176	156	172	300	449	190	156	119	133	ENSMUSG00000003154
Sri	4388	3925	4374	4687	6515	5064	5416	6435	4942	4573	6754	6465	6620	6800	7712	7223	8144	9292	8843	8641	8368	9080	7758	5862	7902	9237	ENSMUSG00000003161
Dgcr2	147	144	143	354	461	359	291	222	138	228	448	264	208	252	155	455	258	178	133	170	364	338	309	237	117	134	ENSMUSG00000003166
Irf3	656	534	531	765	881	962	844	804	629	705	1028	841	1041	873	898	806	1069	809	740	830	909	982	839	831	720	807	ENSMUSG00000003184
Bcl2l12	171	95	86	180	220	160	187	196	124	160	212	218	225	162	245	294	319	298	265	288	297	323	288	197	225	287	ENSMUSG00000003190
Zfp959	256	153	135	188	203	210	209	221	217	179	199	175	260	168	228	254	212	238	253	274	170	149	184	167	229	194	ENSMUSG00000003198
Mpnd	377	301	283	515	507	560	439	455	274	308	455	372	460	459	318	428	432	381	318	357	498	510	362	314	205	262	ENSMUSG00000003199
Sh3gl1	1127	730	591	1602	1673	1408	1059	988	794	924	1694	1212	1302	1291	1124	2001	1523	1051	819	1095	1823	1905	1552	1121	634	751	ENSMUSG00000003200
Ebi3	266	207	230	682	690	523	242	254	215	286	361	457	506	578	521	602	496	682	605	497	215	272	395	370	382	329	ENSMUSG00000003206
Yju2	501	472	399	594	671	507	658	547	500	522	740	462	625	596	490	546	512	497	457	390	532	469	466	408	301	378	ENSMUSG00000003208
Ranbp2	1729	1776	1874	1265	1711	1463	1915	1978	2032	1337	1525	1475	1777	1462	1784	1572	1712	1653	1501	1670	1766	1433	1570	1456	1045	1621	ENSMUSG00000003226
Grk5	105	101	79	81	110	91	101	84	42	79	45	41	56	70	52	63	82	63	37	104	42	29	37	48	40	35	ENSMUSG00000003228
Dvl3	235	139	166	274	377	227	167	235	210	205	379	170	259	215	286	302	274	280	258	269	286	377	237	222	195	341	ENSMUSG00000003233
Abcf3	701	320	458	843	1050	728	687	690	646	664	1224	825	880	840	635	1089	909	766	660	694	853	922	907	791	561	594	ENSMUSG00000003234
Eif2b5	536	423	486	775	1152	680	619	697	582	555	1175	869	756	767	753	1001	802	788	741	773	1205	1204	880	733	702	873	ENSMUSG00000003235
Cyth2	815	840	816	994	1126	997	1235	1111	720	833	1087	697	876	976	688	798	708	679	656	721	793	920	705	549	553	615	ENSMUSG00000003269
Sult2b1	196	117	178	185	204	217	285	226	166	199	220	161	219	271	156	155	118	158	160	147	126	116	143	172	150	160	ENSMUSG00000003271
Hck	44	54	29	63	57	106	0	53	45	40	10	10	5	4	131	148	103	110	44	155	8	21	27	26	28	35	ENSMUSG00000003283
Mrpl4	700	566	552	746	886	894	774	743	515	681	811	866	794	824	888	1025	902	878	718	932	909	802	1029	658	636	714	ENSMUSG00000003299
Keap1	169	152	120	368	437	264	178	159	124	168	392	357	298	212	223	419	402	262	196	232	509	558	450	258	199	198	ENSMUSG00000003308
Glg1	1389	1176	1287	1652	1926	1874	1793	1629	1227	1250	2162	1614	1917	2035	1584	1977	1572	1669	1687	1656	2027	2063	1819	1467	1315	1585	ENSMUSG00000003316
Btbd2	58	56	21	162	206	144	53	49	33	101	206	108	81	92	40	164	88	56	50	59	176	170	119	84	37	48	ENSMUSG00000003344
Csnk1g2	242	359	345	408	479	495	559	417	217	318	493	283	459	486	307	259	325	354	296	271	182	417	195	181	245	290	ENSMUSG00000003345
Abhd17a	126	95	119	389	496	331	271	190	110	121	493	255	284	377	210	431	271	244	187	258	433	565	284	199	119	120	ENSMUSG00000003346
Mob3a	1066	561	440	1490	1866	929	962	1030	727	943	1258	1923	1181	887	2277	2510	2293	2118	1534	2170	4225	4374	3039	1602	1779	2803	ENSMUSG00000003348
Cacnb3	12	12	10	28	33	88	17	15	17	35	33	46	17	50	42	70	70	31	20	44	132	173	135	42	46	45	ENSMUSG00000003352
Fkbp11	87	75	39	64	49	93	9	195	125	92	59	24	25	25	45	126	106	173	161	108	12	19	38	115	59	35	ENSMUSG00000003355
Ddx23	181	250	241	299	309	317	257	345	202	211	408	221	235	217	249	303	308	308	280	228	282	278	268	237	131	206	ENSMUSG00000003360
Pld3	1826	1427	1203	2427	2452	2231	2023	2128	1457	1801	2423	2024	1696	1940	1955	2838	2085	2433	2087	2029	2678	2652	2279	1961	1562	1757	ENSMUSG00000003363
Grik5	25	21	24	94	112	92	28	27	4	17	101	29	40	47	15	57	26	36	14	18	39	49	39	37	10	4	ENSMUSG00000003378
Cd79a	319	434	286	611	449	1084	67	631	481	296	137	56	131	53	137	376	397	449	401	226	25	20	29	305	109	65	ENSMUSG00000003379
Rabac1	1468	1639	1665	1636	1514	2033	1895	2029	1363	1582	1207	910	1295	1435	891	1214	1137	1167	1161	996	931	825	1109	949	765	723	ENSMUSG00000003380
Etv3	1599	1589	1472	3205	3949	2045	1338	1608	1080	1205	3139	1887	2270	2187	977	2633	1421	1215	1033	1064	2176	2095	2231	1723	655	866	ENSMUSG00000003382
Prkcsh	520	375	385	781	1001	952	588	711	523	495	970	932	887	1209	886	1185	1017	943	754	877	1178	1017	1119	1020	750	874	ENSMUSG00000003402
St8sia6	280	222	200	326	340	269	249	400	357	329	120	36	84	60	190	422	500	268	431	223	68	47	111	235	115	63	ENSMUSG00000003418
Fcgrt	127	88	96	129	110	475	30	133	91	94	15	47	29	36	74	67	41	60	32	61	42	64	42	15	24	32	ENSMUSG00000003420
Nosip	876	831	853	852	928	867	1103	1099	880	973	1083	846	1128	930	1039	1019	1039	1120	1022	1075	983	1054	905	824	878	1181	ENSMUSG00000003421
Pih1d1	307	237	187	386	442	403	290	374	225	275	380	352	393	397	410	458	499	529	409	452	476	541	440	407	398	474	ENSMUSG00000003423
Rps11	6885	7269	7814	5576	6401	10023	10067	9847	6196	7933	5343	8302	8379	10481	8729	7357	10852	10641	9839	9129	6883	5923	9053	7638	9573	10072	ENSMUSG00000003429
Supt5	1709	998	962	2934	3685	2069	1452	1492	1351	1343	2932	2436	2151	2340	1669	3941	2449	1751	1430	1773	3558	3664	3158	2293	1214	1155	ENSMUSG00000003435
Paf1	1431	1199	1063	1031	1225	1098	1323	1412	1146	1028	1009	926	1245	1015	1116	1137	1275	1260	1196	1191	1010	939	1067	1064	910	1022	ENSMUSG00000003437
Timm50	646	440	438	696	942	688	617	734	545	568	943	743	899	836	744	893	925	809	779	820	975	1034	932	772	832	921	ENSMUSG00000003438
Med29	150	149	145	120	121	167	169	184	125	140	112	91	103	123	109	124	154	135	135	159	100	116	93	102	116	124	ENSMUSG00000003444
Bicd1	147	94	67	227	269	121	60	34	69	23	143	76	109	56	35	85	71	53	79	61	23	39	81	127	70	56	ENSMUSG00000003452
Ncstn	1225	803	821	1776	2394	1465	1071	1455	1405	1028	2613	1761	1821	1843	1814	2272	1901	2150	1894	1817	2470	2869	1900	1584	1498	1849	ENSMUSG00000003458
Pex19	619	438	480	628	762	660	639	661	625	580	759	656	749	671	823	904	857	941	835	797	813	884	734	653	596	770	ENSMUSG00000003464
Cyp4f18	107	99	117	91	121	586	32	183	132	82	36	30	6	25	143	174	140	222	168	136	41	52	40	48	52	52	ENSMUSG00000003484
Impdh1	175	84	78	752	845	504	183	164	113	153	742	453	240	374	124	722	266	135	135	110	709	600	497	307	83	57	ENSMUSG00000003500
Dusp3	469	440	404	426	387	608	331	546	342	303	230	82	151	73	233	265	129	263	162	193	79	109	109	113	80	88	ENSMUSG00000003518
Ess2	488	334	366	707	802	567	425	458	465	429	909	549	690	661	414	837	560	513	483	480	685	749	547	471	299	389	ENSMUSG00000003527
Slc25a1	137	113	157	303	353	377	199	228	168	173	341	328	281	340	186	353	287	293	220	257	309	405	302	244	203	227	ENSMUSG00000003528
Dgcr6	86	113	91	144	135	170	142	134	93	113	151	62	98	73	60	135	102	99	105	110	47	72	79	82	60	62	ENSMUSG00000003531
Ddr1	11	27	11	51	64	75	39	22	22	31	84	61	31	43	28	87	38	13	12	32	96	98	72	15	18	19	ENSMUSG00000003534
Ier3	85	125	59	92	82	417	68	101	58	73	28	61	18	24	174	126	94	98	52	140	41	47	88	37	30	53	ENSMUSG00000003541
Fosb	1525	1921	1439	2286	1468	3080	1615	1219	596	997	541	320	983	662	56	249	121	143	139	64	152	132	204	361	63	45	ENSMUSG00000003545
Klc4	209	169	186	231	300	228	221	239	189	172	258	170	205	204	141	244	204	164	179	210	120	146	147	138	96	113	ENSMUSG00000003546
Ercc1	310	275	270	351	421	363	440	453	273	331	475	318	440	376	350	395	387	455	389	402	359	418	360	322	357	411	ENSMUSG00000003549
As3mt	65	78	65	47	74	108	33	92	64	54	96	114	145	47	64	65	76	94	69	66	50	87	66	83	81	107	ENSMUSG00000003559
Homer3	143	96	78	170	202	206	195	125	106	125	182	134	159	175	120	136	129	164	124	135	154	174	146	135	134	136	ENSMUSG00000003573
Crtc1	66	42	61	222	292	87	98	115	76	77	222	78	122	110	67	182	132	88	101	73	166	172	136	78	61	60	ENSMUSG00000003575
Rnf215	93	82	84	149	173	182	139	128	70	85	224	115	148	144	125	175	123	125	87	112	168	165	151	120	87	88	ENSMUSG00000003581
Aven	60	97	82	46	81	97	118	106	60	80	88	40	98	70	46	76	73	96	86	65	45	56	38	57	70	75	ENSMUSG00000003604
Crot	1860	1057	1117	880	1098	618	968	1464	1523	958	900	723	991	955	1322	1126	1226	1164	1067	1498	914	904	897	786	724	911	ENSMUSG00000003623
Rps6ka1	714	477	344	1171	1331	906	536	589	447	670	1255	1091	979	854	921	1562	1096	1051	842	997	1254	1455	1276	926	698	793	ENSMUSG00000003644
Snrnp200	1030	769	810	1213	1917	1231	1117	1082	838	826	1507	1530	1269	1405	1050	2041	1467	1200	946	1167	1983	1821	1841	1274	787	958	ENSMUSG00000003660
Ciao1	523	400	475	485	481	565	574	630	492	451	487	612	659	603	557	490	663	637	543	596	363	320	499	570	585	581	ENSMUSG00000003662
Has1	166	130	134	434	459	2244	19	97	230	46	22	41	92	8	11	14	7	28	33	24	31	8	43	8	2	6	ENSMUSG00000003665
Taf6l	85	25	31	109	130	109	81	78	66	66	154	111	85	106	77	144	145	67	97	93	136	147	118	97	87	87	ENSMUSG00000003680
Insig2	238	234	227	292	424	352	401	345	352	250	434	487	427	361	792	590	577	784	660	678	635	563	628	396	576	693	ENSMUSG00000003721
Kpna6	292	269	224	333	371	343	295	353	292	286	340	322	329	345	342	520	378	344	301	291	428	421	411	329	261	261	ENSMUSG00000003731
Man1a	1561	1192	1389	2061	2389	1742	1636	1606	1498	1605	1841	1557	1258	1277	1282	2223	1582	1350	1180	1446	1844	1645	1513	1403	968	1034	ENSMUSG00000003746
Itpkc	118	114	121	206	248	276	153	160	130	123	318	162	192	241	164	249	183	165	122	198	180	192	188	160	86	100	ENSMUSG00000003752
Coq8b	94	29	33	195	208	217	113	78	61	74	298	159	130	170	83	220	155	95	94	86	181	180	183	143	69	61	ENSMUSG00000003762
Brd8	2193	1497	1497	2328	3119	1905	2201	2207	2471	1538	3566	2191	2869	2145	2575	2955	2941	2614	2316	2324	3101	3011	2522	2097	1630	2377	ENSMUSG00000003778
Kif20a	180	106	84	232	351	140	147	236	208	210	339	359	324	236	639	550	748	651	552	689	704	789	713	540	705	1006	ENSMUSG00000003779
Farsa	467	217	291	630	758	726	413	511	401	423	651	807	611	670	491	820	733	570	480	555	744	635	815	681	518	488	ENSMUSG00000003808
Gcdh	179	157	163	210	217	234	171	189	157	158	176	124	200	163	222	244	229	196	206	193	121	152	206	184	187	190	ENSMUSG00000003809
Mast2	117	116	162	186	212	172	158	165	109	115	318	201	203	269	140	205	173	129	108	182	189	250	219	169	115	163	ENSMUSG00000003810
Dnase2a	96	86	118	191	238	216	150	203	147	100	225	186	151	135	146	181	218	205	221	163	140	107	152	142	111	127	ENSMUSG00000003812
Rad23a	1221	1127	1020	982	1110	1480	1242	1486	1061	1128	1218	1353	1522	1507	1398	1206	1728	1748	1694	1665	1117	1252	1365	1365	1622	1795	ENSMUSG00000003813
Calr	6417	5621	5679	5453	5351	7572	7705	7385	5350	6290	4601	7800	7238	9882	7469	7810	7098	7958	5881	7538	6270	4626	9163	6900	7144	7794	ENSMUSG00000003814
Syce2	127	161	133	142	253	174	159	262	153	149	243	175	180	214	206	230	258	254	218	224	273	295	232	212	278	350	ENSMUSG00000003824
Nfat5	451	662	638	441	412	541	623	699	672	306	493	458	493	430	569	269	452	455	452	336	331	331	369	443	318	607	ENSMUSG00000003847
Nob1	761	629	587	567	619	730	685	829	605	581	544	502	719	553	467	498	645	547	646	485	470	358	475	557	518	546	ENSMUSG00000003848
Gys1	30	29	10	110	144	85	38	26	14	60	156	129	73	85	54	131	78	52	47	82	168	174	182	118	52	57	ENSMUSG00000003865
Ruvbl2	335	208	249	532	747	534	373	396	370	362	844	674	540	539	733	828	783	816	594	750	1048	984	898	739	846	1111	ENSMUSG00000003868
Bax	986	967	990	1445	1883	1499	1448	1333	872	1026	2322	1300	1643	1786	1243	1589	1404	1562	1624	1539	1432	1746	1236	1045	1135	1200	ENSMUSG00000003873
Il7r	7193	5930	5870	3570	3206	3098	4925	6474	5314	4091	3269	3645	5916	4841	2742	3008	2864	3579	3903	3023	6164	6087	6090	2640	4633	7606	ENSMUSG00000003882
Tfam	331	370	386	322	506	545	479	545	423	420	465	448	504	419	537	624	745	756	664	650	527	502	594	512	482	607	ENSMUSG00000003923
Zfp81	168	89	91	112	132	85	116	140	142	86	96	91	174	64	137	154	175	132	162	129	90	62	85	70	90	113	ENSMUSG00000003929
Mmd	397	396	293	535	558	419	511	469	297	512	460	312	585	390	300	397	229	280	400	273	196	211	202	230	113	94	ENSMUSG00000003948
Hlf	1090	924	872	188	211	254	796	877	460	499	306	71	401	266	79	94	72	124	160	104	6	25	29	58	26	22	ENSMUSG00000003949
Fam162a	314	271	334	695	950	817	521	528	384	473	1302	1433	762	1197	1024	948	905	981	771	1034	1594	1455	2023	1104	1369	1586	ENSMUSG00000003955
Rpl8	4780	5412	6051	3729	4121	7194	7040	7079	4174	5410	3388	5010	5292	7247	4684	4316	6258	5715	5379	4991	3712	3021	5223	4684	5196	5328	ENSMUSG00000003970
Ssbp2	552	628	614	494	584	576	581	664	516	396	329	164	409	272	441	325	613	443	457	397	266	217	367	326	232	295	ENSMUSG00000003992
Fancl	227	174	192	207	269	265	214	294	201	187	237	243	338	264	251	233	281	291	309	263	264	196	299	227	250	359	ENSMUSG00000004018
Stat3	14810	9642	11899	22437	35497	19435	19840	20348	18981	16327	36468	26944	22925	33787	27026	46337	26587	26496	27329	24618	24837	27987	23955	21670	14932	15905	ENSMUSG00000004040
Stat5a	1459	1689	1876	3781	5256	3456	2758	2382	1903	1774	5558	5339	3202	5671	2548	4560	2839	2528	2348	2082	4376	4426	3890	3479	1985	2240	ENSMUSG00000004043
Cavin1	258	157	183	616	413	2102	215	160	183	179	101	44	77	49	17	49	14	22	70	23	42	61	59	9	8	5	ENSMUSG00000004044
Map3k11	126	135	111	906	1057	551	164	126	78	108	964	499	179	348	129	1092	226	121	91	127	974	1248	625	317	99	87	ENSMUSG00000004054
Akt2	610	384	349	1248	1735	972	773	608	544	648	1823	1513	792	1394	1007	2434	1244	981	819	986	2287	2359	1511	1125	713	693	ENSMUSG00000004056
Dnaja3	279	170	243	419	578	374	318	368	296	260	567	434	443	447	375	588	552	361	394	458	570	515	528	404	305	414	ENSMUSG00000004069
Hmox2	483	523	502	596	845	638	615	632	479	549	658	700	637	561	755	782	888	853	768	743	745	888	828	764	894	955	ENSMUSG00000004070
Cdip1	1581	1266	1296	2088	2586	1770	1600	1774	1675	1363	2342	1494	1817	1855	1422	2007	1791	1431	1463	1469	1420	1556	1612	1750	1078	1235	ENSMUSG00000004071
Cwc15	1407	1461	1573	1462	1740	2002	2248	2127	1373	1472	1620	1615	1771	2230	2042	2181	1870	2442	1926	2090	1906	1894	1966	1361	1816	2036	ENSMUSG00000004096
Dnmt1	503	226	325	825	1226	567	476	407	304	472	1224	1038	795	729	1004	1942	1122	823	610	1067	2095	1869	1678	1125	768	925	ENSMUSG00000004099
Ppan	506	509	471	519	592	565	581	560	395	417	430	336	454	375	281	397	422	320	349	275	282	330	314	366	261	330	ENSMUSG00000004100
Angptl2	87	22	31	120	65	181	194	186	149	211	417	155	264	74	48	163	164	75	96	56	17	30	51	125	25	11	ENSMUSG00000004105
Trmt10a	199	132	166	95	188	137	222	211	164	150	214	149	192	171	152	187	216	199	140	174	187	176	161	151	181	220	ENSMUSG00000004127
Kifc2	41	38	22	186	190	59	38	17	22	39	159	41	52	59	18	62	50	24	25	16	81	84	59	57	8	12	ENSMUSG00000004187
Psap	7479	4681	3802	5912	6733	7229	3937	7103	6379	5309	5116	5166	5808	4589	5967	7175	7147	6753	5388	6877	4603	4718	5112	4794	4005	3903	ENSMUSG00000004207
Ikbkg	634	352	326	607	893	468	389	541	519	459	998	690	830	579	763	1002	935	916	897	779	809	905	814	702	627	648	ENSMUSG00000004221
Wars2	108	87	83	119	125	203	101	101	133	104	200	122	168	165	170	172	156	140	136	135	145	164	196	153	148	173	ENSMUSG00000004233
Atn1	26	75	66	59	42	55	107	64	30	40	32	26	29	37	29	34	28	22	22	19	21	20	41	23	24	19	ENSMUSG00000004263
Phb2	671	517	528	1160	1526	1283	964	940	660	697	1225	1261	1133	1349	1052	1424	1279	1030	942	1252	1417	1486	1361	1088	874	1028	ENSMUSG00000004264
Ptpn6	697	549	491	746	996	774	680	682	479	606	682	751	832	696	885	1069	1355	926	855	1089	1205	1273	1216	767	883	1208	ENSMUSG00000004266
Emg1	3602	3771	3841	2317	2803	2691	4485	4378	3433	3288	2984	2641	3601	3430	3178	3202	4074	4150	4011	3684	2602	2364	2650	2455	2917	3306	ENSMUSG00000004268
Lpcat3	258	247	191	314	360	305	316	334	275	259	327	357	303	236	460	539	489	466	458	443	543	472	406	338	349	397	ENSMUSG00000004270
Atp6v1f	2266	2485	2558	2001	2134	2964	3398	3335	2221	2477	2397	2170	3148	3143	2064	2153	2400	2930	2730	2335	1763	1688	1956	1836	2136	2163	ENSMUSG00000004285
Il12b	244	109	83	233	278	185	0	56	115	146	0	42	4	15	385	514	566	406	411	296	65	89	57	125	199	210	ENSMUSG00000004296
Clcn5	128	93	72	80	96	112	80	126	86	98	92	107	84	137	134	172	94	161	133	126	171	143	111	88	116	143	ENSMUSG00000004317
Clcn3	1193	1038	1231	1269	1468	1335	1540	1357	1421	1235	2877	2598	2404	1924	1616	1254	1261	1464	1315	1513	1500	1410	1813	1329	1283	1838	ENSMUSG00000004319
Utp20	269	180	187	272	357	293	240	344	223	214	352	287	356	216	214	312	286	227	185	213	280	329	282	288	212	219	ENSMUSG00000004356
Cul3	798	1134	1198	756	802	1056	1311	1267	862	962	739	570	832	920	689	527	706	838	794	569	616	722	500	445	471	704	ENSMUSG00000004364
Ddx56	1055	681	784	1211	1437	1024	1024	1065	878	942	1406	808	1216	954	729	1022	1022	946	947	778	969	1146	848	842	858	906	ENSMUSG00000004393
Tmed4	707	619	601	620	699	713	780	964	721	609	727	702	831	675	839	647	913	1030	955	899	656	773	739	629	786	966	ENSMUSG00000004394
Bid	181	142	129	182	250	151	144	197	172	143	158	154	226	166	133	190	224	172	203	145	128	169	149	192	136	154	ENSMUSG00000004446
Ralb	266	156	152	380	425	394	175	307	197	213	423	266	236	257	240	397	266	229	236	263	183	225	213	221	135	118	ENSMUSG00000004451
Ppp1cc	1980	1466	1566	1481	1904	1214	2606	2518	1967	2059	2580	2159	2562	2542	2055	2665	1876	2329	2007	2349	2235	2215	2030	1601	1037	1481	ENSMUSG00000004455
Dnajb11	1745	1180	1232	2326	2820	1483	2190	2254	1758	1593	3330	2103	2359	2489	2772	3681	2490	2797	2397	3528	3571	4294	2420	2005	2322	3051	ENSMUSG00000004460
Tbccd1	76	43	43	86	83	82	78	43	56	52	114	98	102	55	117	129	160	90	100	113	132	121	123	102	81	134	ENSMUSG00000004462
Coro1c	819	403	359	1181	1760	923	657	740	678	670	1328	1413	1039	1065	1358	2351	1682	1328	883	1418	3081	2947	2223	1330	1055	1116	ENSMUSG00000004530
Tax1bp1	9971	6649	7375	8826	10954	7094	9157	10159	9512	7694	9776	8060	9780	9359	9305	10957	8937	11167	10037	9842	12050	11540	9426	7433	8793	10290	ENSMUSG00000004535
Ctse	177	146	113	178	178	131	137	249	271	135	120	121	162	125	230	283	330	322	364	259	165	132	187	154	115	123	ENSMUSG00000004552
Ndrg2	137	113	62	89	180	218	159	161	168	135	163	127	154	100	124	141	201	161	235	136	108	127	163	98	139	115	ENSMUSG00000004558
Mettl17	202	225	176	198	218	254	238	291	218	221	253	163	267	240	178	233	279	226	215	223	172	131	205	194	162	183	ENSMUSG00000004561
Pnpla6	147	100	65	237	264	203	104	149	97	102	232	200	173	154	133	248	206	141	129	140	258	263	241	161	99	115	ENSMUSG00000004565
Mcoln1	338	281	225	459	541	458	332	348	241	245	615	272	458	388	305	456	365	338	284	364	372	389	345	299	203	227	ENSMUSG00000004567
Arhgef18	97	139	149	161	120	212	131	180	74	128	165	121	166	153	103	79	180	123	153	145	83	80	97	91	83	83	ENSMUSG00000004568
Pkn2	1055	919	1077	1022	1047	1100	1306	1350	963	983	1115	848	1014	989	1014	1035	1105	1108	1086	998	903	880	823	687	695	978	ENSMUSG00000004591
Etfb	125	103	134	104	150	190	132	175	81	100	120	127	120	151	144	147	157	192	149	134	124	103	141	130	195	184	ENSMUSG00000004610
Nkg7	3562	3877	3399	4722	4553	4051	4232	5353	2929	3890	2774	4554	3211	6853	8468	6516	5171	8448	7252	8362	9396	11680	7583	5475	9125	12301	ENSMUSG00000004612
Stxbp2	1071	671	794	1510	1938	1363	1163	1142	970	1001	2110	1514	1742	1497	1330	2049	1895	1887	1489	1519	1914	1868	1853	1514	1169	1338	ENSMUSG00000004626
Chn2	289	156	144	306	276	215	175	234	138	117	72	91	97	94	245	453	256	295	316	347	116	188	136	107	104	119	ENSMUSG00000004633
Wwox	106	104	114	158	211	172	97	148	137	100	174	118	173	107	157	165	207	187	191	162	181	152	139	121	140	172	ENSMUSG00000004637
Slbp	4782	3263	3238	3370	4115	2406	3915	4600	3857	3421	3805	3400	4898	3564	4579	4375	4994	5044	4379	5302	4541	4062	4211	3906	4509	5981	ENSMUSG00000004642
Arid3b	103	117	72	239	230	148	86	95	80	82	200	132	95	106	141	262	173	111	98	117	310	306	231	177	63	94	ENSMUSG00000004661
Cnn2	2622	1665	1672	5017	5835	4250	2578	2909	2068	2135	5147	5705	4168	4776	4895	7398	5598	5449	4308	5051	7999	7624	6925	4482	4150	4708	ENSMUSG00000004665
Polr2e	892	890	984	893	1028	1170	1168	1222	955	970	958	889	1189	1034	713	865	986	969	1003	897	877	787	873	828	904	979	ENSMUSG00000004667
Myo9b	381	354	294	974	1227	615	400	448	317	297	1375	826	570	619	455	1405	653	435	405	426	1392	1370	906	561	228	273	ENSMUSG00000004677
Hdac9	50	44	40	102	48	33	9	93	94	39	27	5	19	13	28	68	52	55	63	34	10	3	8	43	12	6	ENSMUSG00000004698
Ly9	1140	903	851	1078	1154	844	1108	1359	949	916	1003	1169	1743	1177	1015	1113	1565	1377	1504	1207	1077	878	1384	1105	1333	1428	ENSMUSG00000004707
Cd244a	85	76	34	27	34	38	2	77	61	23	0	36	2	14	65	30	36	56	45	42	22	51	24	41	29	70	ENSMUSG00000004709
Adgre1	88	124	51	47	34	121	8	86	117	124	28	22	4	11	86	76	62	79	36	158	8	9	23	20	11	12	ENSMUSG00000004730
Rab23	84	56	74	100	95	70	64	98	58	47	103	88	128	65	99	122	85	84	58	88	104	110	100	93	77	68	ENSMUSG00000004768
Rab11a	1373	977	1032	902	1206	935	1548	1714	1393	1241	1361	1139	1456	1268	1609	1408	1296	1648	1587	1619	1201	1261	1167	1059	1237	1454	ENSMUSG00000004771
Eif2b2	1057	839	929	847	1007	1192	1380	1342	962	1058	956	1062	1206	1232	1082	1036	1322	1369	1199	1189	844	710	1080	946	1084	1209	ENSMUSG00000004788
Dlst	450	661	547	784	988	926	861	824	502	660	861	698	673	972	695	866	704	677	619	647	735	715	696	577	580	653	ENSMUSG00000004789
Ulk2	218	348	249	237	250	217	294	365	213	231	264	199	249	189	202	213	178	189	220	199	215	227	179	154	132	167	ENSMUSG00000004798
Dgkq	126	144	117	229	263	182	142	125	114	159	289	196	178	232	113	289	139	147	117	154	185	266	141	162	85	78	ENSMUSG00000004815
Grap	2354	2102	1820	2349	2357	2354	2662	2518	1677	2430	2196	1724	2244	2271	1862	2074	1635	2051	1767	1907	1896	2243	1675	1129	1317	1700	ENSMUSG00000004837
Chmp2b	438	312	371	368	477	552	416	564	443	332	424	364	430	518	554	555	545	642	585	604	444	397	427	392	361	418	ENSMUSG00000004843
Plod3	83	69	51	104	132	238	95	91	72	90	119	160	120	116	137	188	121	126	86	157	194	215	227	110	96	138	ENSMUSG00000004846
Ap1s1	314	244	189	706	821	668	327	348	286	391	922	699	509	486	547	974	714	632	550	585	1027	1216	941	581	592	653	ENSMUSG00000004849
Mapk13	17	18	15	22	47	172	21	8	15	38	7	43	51	35	84	54	55	73	56	153	58	174	129	10	36	43	ENSMUSG00000004864
Srpk1	2131	1690	1734	2665	3422	2097	2576	2230	1731	2134	3567	2391	2832	2394	2472	2929	2910	2525	2471	2505	3496	5325	2758	2221	2009	2691	ENSMUSG00000004865
Lbr	4604	3020	3037	5770	7003	3629	4301	4953	4033	3918	6553	5119	5169	4330	6009	8690	6447	6490	5832	6582	8725	8572	6902	4671	4868	5863	ENSMUSG00000004880
Prcc	168	128	89	566	619	405	196	200	118	153	550	263	246	358	165	474	199	163	113	153	470	521	322	215	98	71	ENSMUSG00000004895
Rrnad1	556	510	620	573	685	748	834	891	685	636	815	661	766	750	822	737	871	864	846	798	648	660	712	660	649	761	ENSMUSG00000004896
Hdgf	937	714	685	1316	1721	1372	1293	1118	826	944	1546	1299	1400	1507	1327	1820	1503	1424	1237	1510	2057	2090	1727	1178	1145	1366	ENSMUSG00000004897
Thop1	64	28	46	153	202	123	37	62	44	49	176	120	78	97	100	155	121	83	61	88	200	164	214	160	113	108	ENSMUSG00000004929
Apba3	131	42	60	248	305	260	115	95	76	182	398	423	235	336	209	495	257	249	164	223	444	418	467	285	214	164	ENSMUSG00000004931
Matk	230	210	270	369	334	376	490	506	399	430	1405	635	786	517	195	401	277	335	360	278	141	175	276	337	192	124	ENSMUSG00000004933
Pias4	520	407	498	798	830	752	676	711	455	543	1159	742	653	901	646	830	655	604	552	638	855	875	674	510	407	491	ENSMUSG00000004934
Map2k1	822	513	606	1151	1288	1038	695	879	851	824	1317	1468	1163	1342	1315	1570	1306	1258	1108	1302	1406	1333	1654	1192	1017	1189	ENSMUSG00000004936
Sgta	768	476	339	1179	1504	1131	592	682	524	707	1508	1193	1102	1232	842	1453	956	900	702	863	1538	1573	1391	928	743	675	ENSMUSG00000004937
Tmem242	341	450	427	349	419	520	459	633	408	406	365	396	489	452	498	407	727	704	626	604	368	406	461	427	522	609	ENSMUSG00000004945
Dtx2	148	80	56	376	472	259	105	114	110	118	462	288	189	221	114	464	153	111	78	129	352	371	255	176	84	45	ENSMUSG00000004947
Hspb1	346	168	286	55	45	259	819	89	45	479	40	44	37	44	155	64	155	83	50	216	46	28	60	47	51	44	ENSMUSG00000004951
Rasa4	101	90	54	78	92	185	87	88	61	62	94	38	63	48	55	62	89	44	52	64	45	58	37	43	23	25	ENSMUSG00000004952
Hnrnpa2b1	10263	6610	7122	11113	14471	9605	9484	10171	8372	8101	12413	14506	11437	12258	14126	18266	16079	14211	12368	14814	18486	14755	18721	13734	13054	15232	ENSMUSG00000004980
Ccdc130	226	176	165	249	229	218	183	203	182	171	299	253	317	255	274	293	272	275	275	279	256	281	253	184	193	214	ENSMUSG00000004994
Mri1	279	264	332	276	441	434	348	478	352	343	428	452	469	453	402	455	500	437	422	448	351	324	375	429	314	412	ENSMUSG00000004996
Prkacb	1768	925	985	1602	1946	1151	1284	1466	1272	1155	1506	1287	1892	1345	1792	2208	2536	2239	2194	2275	1878	1613	2217	1799	1691	1499	ENSMUSG00000005034
Sgsh	21	28	22	83	91	43	31	40	28	40	160	75	52	29	27	75	74	30	35	35	86	69	77	31	23	24	ENSMUSG00000005043
Cstb	1428	1549	1830	833	901	1447	2074	1569	1089	1398	898	1125	1387	1415	1083	820	1156	1464	1363	1106	832	750	996	962	1172	1215	ENSMUSG00000005054
Pex5	243	162	184	297	380	416	290	288	163	172	371	375	290	263	273	506	350	263	218	230	396	347	296	271	145	183	ENSMUSG00000005069
Jkamp	368	348	399	356	460	456	572	436	345	471	525	356	496	406	443	477	446	504	495	522	395	418	372	360	387	533	ENSMUSG00000005078
Cd44	9104	9826	8720	6824	6659	6817	8335	11672	7405	8499	4082	3696	6736	6607	4128	4859	4095	5316	5587	4708	4004	3720	3997	3400	3463	4233	ENSMUSG00000005087
Eif2ak4	79	73	57	99	165	120	129	102	73	59	88	121	111	104	96	104	103	105	78	98	120	88	86	97	85	69	ENSMUSG00000005102
Wdr1	3184	1993	2087	5336	7604	4775	3123	3669	3140	2940	7400	7032	5935	6708	6779	8944	7022	7516	5884	7103	9040	9392	8331	6890	6856	7654	ENSMUSG00000005103
Ccn4	157	210	127	716	794	850	186	371	145	129	397	418	378	744	348	670	398	582	749	494	167	281	322	638	411	263	ENSMUSG00000005124
Ndrg1	1355	1380	1336	1963	1841	2531	2801	1668	1241	1870	2238	2564	1994	3773	1253	2045	1284	1515	1321	1549	1450	1049	2323	1710	1597	1317	ENSMUSG00000005125
Man2b1	886	692	643	1393	1344	1137	821	949	736	838	1306	1272	998	1014	1125	1764	1391	1224	994	1298	2125	2175	1774	1298	1064	1083	ENSMUSG00000005142
Klf5	42	53	24	33	114	398	45	19	56	81	31	78	70	64	142	55	62	138	95	179	79	178	221	28	57	83	ENSMUSG00000005148
Wdr83	416	480	503	462	547	587	612	630	479	588	435	520	699	552	621	548	780	817	804	708	518	434	547	569	644	632	ENSMUSG00000005150
Prdx2	1220	1164	1199	1153	1395	1528	1697	1740	1064	1351	1465	1569	1574	1777	1471	1482	1876	1997	1944	1695	1212	1226	1466	1439	1659	1687	ENSMUSG00000005161
Polr2a	1252	979	990	2912	3728	2262	1614	1313	1033	1384	2369	2149	1719	2149	1115	3525	1579	1152	915	1192	2946	2545	3002	1895	791	792	ENSMUSG00000005198
Senp3	242	279	283	548	655	480	372	385	228	279	688	430	334	489	315	626	395	364	278	307	725	726	438	323	212	311	ENSMUSG00000005204
Spc25	178	90	101	171	236	153	153	238	220	150	287	289	252	236	735	437	580	815	541	892	627	563	547	376	666	1050	ENSMUSG00000005233
Ufd1	1446	1049	1097	1161	1578	1274	1580	1708	1597	1163	1622	1319	1722	1570	1832	1796	1992	2206	2031	1769	1516	1575	1673	1352	1518	1842	ENSMUSG00000005262
Zfp287	166	82	59	195	349	109	119	158	174	91	255	195	234	139	216	270	260	260	224	181	244	252	241	188	143	190	ENSMUSG00000005267
Letm1	650	478	525	1265	1561	1029	844	905	655	702	1661	1119	1202	1260	1041	1457	1117	911	858	1161	1359	1409	1249	996	774	844	ENSMUSG00000005299
Ubqln1	2061	1063	1156	2025	2568	1414	1948	1475	1392	1584	2433	2027	1967	1637	2206	2954	2248	2001	1932	2328	2991	3063	2396	1853	1716	1960	ENSMUSG00000005312
Txn2	1659	1334	1219	1778	2078	2052	1885	2023	1391	1532	1986	1890	2191	2102	1932	2323	2385	2226	2092	2032	2162	2074	2274	1906	2088	2187	ENSMUSG00000005354
Crbn	7433	4633	5327	4729	6077	3833	5704	7993	6994	4587	4469	3264	4438	4782	5679	6577	5624	6064	6432	6216	3368	3742	3659	3370	3498	3745	ENSMUSG00000005362
Msh6	258	236	249	341	509	262	339	416	331	316	612	534	447	436	569	632	524	444	439	486	733	703	614	477	430	628	ENSMUSG00000005370
Fbxo11	1118	1459	1434	1163	1756	1265	1862	1883	1369	1251	1783	1277	1675	1979	1330	1551	1119	1288	1171	1125	1515	1647	1053	905	734	1049	ENSMUSG00000005371
Tbl2	140	114	109	176	203	164	135	171	117	170	305	199	167	177	224	293	184	177	172	223	382	369	366	239	127	181	ENSMUSG00000005374
Bud23	660	563	568	843	958	915	886	746	598	771	1182	877	1018	1011	891	1131	968	973	859	898	1091	1062	932	792	843	945	ENSMUSG00000005378
Mcm5	692	393	332	1043	1640	863	646	749	708	705	1776	1581	1421	1270	1820	2399	2209	1809	1403	2090	2895	2785	2639	1758	1956	2481	ENSMUSG00000005410
Hmox1	73	47	81	66	57	157	119	117	79	92	45	89	56	76	101	82	83	125	95	96	79	73	120	90	67	103	ENSMUSG00000005413
Mprip	536	631	666	616	579	892	732	718	401	610	541	281	505	512	437	383	474	604	456	460	235	346	299	278	274	288	ENSMUSG00000005417
Cic	96	106	68	445	419	263	141	110	59	94	554	166	176	194	99	391	127	127	51	95	486	535	263	123	57	61	ENSMUSG00000005442
Pafah1b3	136	189	187	258	228	308	108	284	201	153	164	188	158	216	133	147	176	188	182	113	206	166	224	161	165	218	ENSMUSG00000005447
Il27ra	771	497	500	902	1089	695	868	778	663	701	1221	1192	1246	1276	853	1311	1216	1057	966	929	1277	1126	1138	1048	739	738	ENSMUSG00000005465
Prkaca	353	243	214	484	708	389	377	406	322	311	802	463	522	551	393	750	514	521	487	505	668	802	478	411	295	391	ENSMUSG00000005469
Asf1b	700	456	394	813	1297	562	716	805	582	708	1555	1220	1124	931	1894	1763	1822	2039	1533	2304	2645	2779	2031	1484	2287	3393	ENSMUSG00000005470
Ddx39	2490	2439	2251	2591	3152	2896	2661	3443	2248	2398	2800	2601	3086	2928	3181	3229	3975	3696	3218	3373	3267	3098	3355	2738	3381	3948	ENSMUSG00000005481
Dnajb1	24514	14849	16306	13483	15444	12507	25560	14683	11432	15739	16776	8919	14047	8959	12778	12748	19801	10955	8947	16047	11136	15218	9104	9512	7388	8512	ENSMUSG00000005483
Usp40	66	64	49	63	75	62	71	115	75	44	105	101	76	51	109	120	95	83	112	110	123	99	104	94	64	90	ENSMUSG00000005501
Kbtbd4	521	277	248	472	600	473	464	481	427	383	535	498	500	482	499	682	567	521	513	488	609	605	461	493	506	542	ENSMUSG00000005505
Celf1	1185	1073	1259	1083	1381	1300	1296	1491	1384	1034	1558	1385	1403	1541	1529	1563	1577	1379	1331	1478	1611	1683	1407	1148	1156	1501	ENSMUSG00000005506
Ndufs3	655	569	610	639	766	809	723	911	641	630	796	799	860	806	929	862	998	1028	1017	1014	888	838	937	843	957	975	ENSMUSG00000005510
Por	1157	538	839	1274	1777	1502	1293	1236	956	1091	1943	1367	1248	1538	705	1589	951	651	675	676	1091	865	1108	918	536	476	ENSMUSG00000005514
Igf1r	454	423	491	528	868	586	603	540	509	320	1340	566	651	542	526	817	767	573	504	507	330	364	393	359	225	167	ENSMUSG00000005533
Insr	177	129	171	228	276	291	183	244	184	112	362	133	204	219	115	132	124	146	165	131	113	69	101	108	89	73	ENSMUSG00000005534
Fcer2a	30	7	20	8	28	229	8	25	39	9	5	4	5	1	23	52	114	42	65	29	2	2	1	14	5	3	ENSMUSG00000005540
Trim28	983	1010	983	1452	1599	1656	1330	1121	772	944	1303	1175	1260	1458	811	1330	1053	889	677	868	1270	1088	1399	1125	690	769	ENSMUSG00000005566
Ube2m	79	123	110	87	147	154	173	158	78	121	144	151	116	179	195	152	136	183	133	185	204	261	125	105	150	187	ENSMUSG00000005575
Mef2c	444	437	212	662	502	828	78	983	928	386	260	64	175	60	273	626	586	604	752	304	43	20	54	469	159	115	ENSMUSG00000005583
Ctr9	1079	638	673	860	1134	704	992	1004	1030	847	988	846	1098	895	1120	1207	1242	1124	1015	1161	1083	1163	999	1039	858	1174	ENSMUSG00000005609
Eif4g2	20003	7888	8650	17562	25161	9658	10600	13721	14918	10064	17599	16839	17282	16363	15157	25419	19536	15290	13538	16915	23904	23472	20628	17760	12760	13536	ENSMUSG00000005610
Pcyt1a	1045	830	673	1100	1189	689	611	693	565	614	514	312	436	397	359	769	425	406	530	320	233	253	329	297	153	134	ENSMUSG00000005615
Zfp592	471	356	450	865	1016	719	646	494	326	398	879	507	508	553	366	878	528	357	337	346	775	842	542	367	198	242	ENSMUSG00000005621
Psmd4	3251	2882	2983	3333	4038	3734	4083	4150	3210	2992	4798	3447	4661	4308	3738	4141	4162	4642	4094	3939	3613	4061	3643	3168	3652	3898	ENSMUSG00000005625
Snx6	1257	648	669	807	1157	831	858	1152	1040	884	1205	1216	1191	867	1692	1419	1797	1814	1565	1890	1582	1695	1598	1294	1678	2058	ENSMUSG00000005656
Mthfd2	1408	832	1065	1945	2710	1829	1691	1495	1044	1278	2408	2551	1774	2396	2611	3564	2550	2365	2086	2573	3373	3359	3142	2263	2242	2537	ENSMUSG00000005667
Kit	703	278	229	1261	1795	677	285	478	756	335	1466	2149	917	1432	1052	1812	878	1054	853	865	3129	4860	2909	1813	2136	2369	ENSMUSG00000005672
Tomm40l	209	184	130	176	236	285	179	273	182	227	175	272	301	338	295	271	332	325	289	308	255	213	367	269	281	298	ENSMUSG00000005674
Nr1i3	177	124	96	129	173	171	135	200	117	144	136	205	196	196	200	172	255	219	243	224	203	131	280	167	205	214	ENSMUSG00000005677
Pan2	382	270	254	573	776	439	351	434	335	317	771	559	606	445	439	798	618	406	372	408	639	556	569	512	235	313	ENSMUSG00000005682
Cs	1151	944	863	1525	1990	1704	1302	1534	1201	1228	1848	2127	1828	1810	1969	2352	2289	2122	1777	2172	2487	2529	2565	1877	1836	2095	ENSMUSG00000005683
Bcas2	1467	1465	1512	1286	1744	1517	1841	1978	1679	1378	1959	1679	1934	1865	1988	1968	2281	2278	2222	1975	1728	1632	1732	1542	1753	2109	ENSMUSG00000005687
Sh2d1a	887	612	1053	907	1469	1685	2194	2168	1715	1491	3328	2901	3369	4211	1176	1208	1486	1592	1713	1303	1346	1109	1635	1671	1710	1833	ENSMUSG00000005696
Ctcf	923	1052	1260	1159	1362	1188	1626	1593	1016	1089	1659	956	1547	1440	1136	994	1125	1443	1509	1176	812	1050	707	770	892	1116	ENSMUSG00000005698
Pard6a	175	170	158	219	164	189	194	183	124	162	250	223	238	169	131	182	148	162	137	149	162	141	169	131	121	115	ENSMUSG00000005699
Tfap4	20	8	9	56	97	42	11	31	30	19	57	37	26	21	29	66	71	29	25	37	82	99	80	53	14	14	ENSMUSG00000005718
Ranbp1	1095	1100	1227	1508	2072	1638	1603	1839	1216	1224	1884	1512	1662	1719	1746	2010	1977	2182	1992	2025	2063	2218	1782	1366	1765	2468	ENSMUSG00000005732
Cd247	2511	2022	2074	1894	2512	2129	3380	3460	2580	2812	2544	2489	2751	2956	2515	3288	3794	3483	3677	3098	2275	2342	2509	2329	2563	2751	ENSMUSG00000005763
Rfx5	131	61	43	167	216	110	114	109	97	97	148	170	174	150	117	193	164	136	104	174	177	230	184	155	113	89	ENSMUSG00000005774
Psmb4	1279	1297	1511	948	1201	1747	1836	1983	1291	1444	987	1571	1646	2154	1982	1273	2049	2435	2075	2091	1271	1053	1698	1565	2073	2290	ENSMUSG00000005779
Slc30a4	38	27	37	20	100	67	16	50	41	37	35	67	59	48	88	100	92	68	43	81	239	237	126	51	97	173	ENSMUSG00000005802
Sqor	53	46	30	31	53	263	54	47	54	110	26	38	66	57	63	46	48	43	63	125	41	85	77	25	35	41	ENSMUSG00000005803
Bloc1s6	239	114	126	264	326	226	266	252	244	243	304	273	342	320	388	461	462	467	425	416	386	297	422	325	297	331	ENSMUSG00000005804
Metap1	610	456	450	591	784	582	597	649	573	484	971	724	760	655	588	837	675	600	666	634	700	648	692	634	559	703	ENSMUSG00000005813
Gpr108	765	445	352	1112	1251	950	608	634	659	588	1349	909	958	839	767	1279	1016	934	735	886	1192	1329	1076	781	574	602	ENSMUSG00000005823
Tnfsf14	170	163	118	81	126	194	157	124	86	87	84	135	165	158	119	58	108	147	111	104	126	105	166	104	147	234	ENSMUSG00000005824
Rsl1d1	2505	1979	2079	1975	2547	2122	2288	3141	2386	1929	2045	2146	2727	2290	2497	2383	3019	3163	2834	2653	2239	2377	2555	2361	2456	3020	ENSMUSG00000005846
Apc	332	347	334	349	429	329	406	391	289	364	444	374	343	286	358	344	355	301	296	354	297	327	269	245	248	338	ENSMUSG00000005871
Reep5	1053	881	888	1266	1363	1421	1123	1475	1069	1173	1145	1290	1035	1341	1430	1581	1411	1740	1363	1631	1515	1512	1666	1109	1349	1393	ENSMUSG00000005873
Ergic3	441	352	407	738	788	842	435	609	512	502	794	682	761	614	511	812	685	820	605	689	787	787	708	695	530	617	ENSMUSG00000005881
Uqcc1	469	303	329	333	346	373	380	467	351	289	461	310	402	326	323	393	521	485	385	457	340	312	343	275	364	386	ENSMUSG00000005882
Ncoa2	1397	1208	1254	1165	1286	1155	1672	1347	1171	994	1162	855	1227	1303	1171	1305	1189	1082	1012	1090	966	902	972	860	582	734	ENSMUSG00000005886
Nr2c2	756	878	720	791	1035	784	691	1160	985	489	1582	831	832	748	1134	806	1063	822	850	904	1257	1180	893	751	622	1005	ENSMUSG00000005893
Smpd4	299	130	153	339	478	227	200	222	205	199	377	289	310	242	264	316	321	234	216	226	323	382	352	316	222	231	ENSMUSG00000005899
Pex1	98	77	130	121	176	117	128	133	116	88	199	163	178	168	206	180	227	160	147	213	210	163	163	179	131	222	ENSMUSG00000005907
Kctd20	738	432	472	1097	1626	789	796	617	599	523	1388	881	829	859	742	1718	932	759	593	856	1367	1378	998	759	529	508	ENSMUSG00000005936
Itgae	594	418	314	3630	5355	3631	679	748	494	425	2549	3192	2760	2966	2142	3493	2323	2898	2557	2632	2581	2718	3571	3682	3148	2229	ENSMUSG00000005947
Ctns	136	112	88	147	144	72	119	147	107	124	198	115	136	108	120	165	147	141	125	140	104	101	129	132	84	77	ENSMUSG00000005949
Tuft1	88	63	59	82	82	110	51	97	51	82	101	98	165	93	76	97	93	93	78	86	94	67	135	85	93	61	ENSMUSG00000005968
Rcn1	140	95	123	183	222	221	82	156	111	96	142	169	124	142	205	245	181	225	146	207	285	336	223	126	163	211	ENSMUSG00000005973
Trap1	995	708	852	1088	1287	1188	950	1304	938	886	1351	1252	1545	1339	1220	1394	1368	1487	1453	1314	1291	1150	1326	1241	1286	1500	ENSMUSG00000005981
Naa60	395	233	265	562	693	611	509	432	299	459	615	788	555	669	708	969	801	748	670	713	837	839	865	578	527	598	ENSMUSG00000005982
1700037C18Rik	203	153	142	288	325	243	253	251	143	197	309	336	291	354	334	470	385	399	306	346	365	359	402	305	276	262	ENSMUSG00000005983
Tpr	4124	3774	4518	3681	4507	4908	6423	5836	5024	4388	5392	5088	5930	5713	6451	5058	6283	7470	6859	6825	5437	5407	5455	4241	5225	7815	ENSMUSG00000006005
Odr4	428	272	337	460	457	418	300	495	427	421	509	403	515	443	569	452	598	734	672	605	493	500	601	435	512	667	ENSMUSG00000006010
Prg4	272	384	416	133	187	256	497	398	364	387	256	349	387	301	345	168	309	357	398	295	144	130	222	219	235	342	ENSMUSG00000006014
Dhx34	34	26	18	173	179	88	57	26	42	59	296	142	94	72	58	171	77	54	50	50	133	131	151	101	31	25	ENSMUSG00000006019
Kptn	260	226	257	328	377	337	297	338	299	303	348	321	366	371	263	302	422	355	311	302	314	317	311	309	251	298	ENSMUSG00000006021
Napa	2636	1936	2040	2980	3671	2856	2937	2890	2333	2432	4065	2976	3214	3259	2544	3520	3061	2889	2717	2789	2946	3110	2940	2559	2299	2402	ENSMUSG00000006024
Sra1	1333	1246	1436	1376	1692	1625	1913	1898	1322	1432	2075	1650	1514	2082	1897	2008	1893	2288	2032	2145	1958	2173	1829	1385	1908	2264	ENSMUSG00000006050
Atp5g1	891	996	991	887	1142	1563	1409	1648	1092	1176	991	1305	1604	1781	1351	1159	1573	1727	1682	1474	1150	1132	1408	1312	1593	1605	ENSMUSG00000006057
Snf8	407	371	419	421	553	529	538	549	397	371	593	455	446	569	492	554	508	582	561	558	663	684	558	440	351	493	ENSMUSG00000006058
Tbcb	849	962	941	809	979	1089	1007	1086	797	927	1008	993	1043	1045	1207	1182	1131	1351	1257	1182	1152	1221	1112	922	1213	1423	ENSMUSG00000006095
Inpp5k	940	638	557	1058	1379	813	770	1020	987	895	1074	921	1345	1129	1083	1244	1476	1490	1365	1175	1010	1053	1137	1035	923	1029	ENSMUSG00000006127
Crkl	943	601	501	1031	1374	733	757	734	575	626	1208	971	1220	975	774	1448	795	643	655	775	1224	1167	935	785	481	501	ENSMUSG00000006134
Eps8l1	152	131	84	226	176	259	144	131	85	212	352	134	164	415	102	202	408	112	92	94	122	181	120	33	84	54	ENSMUSG00000006154
Clint1	1678	2332	2403	2441	2940	2226	2983	2998	1829	1913	3102	1510	2793	2974	1949	2191	1913	2364	1971	1967	1821	2616	1209	992	1104	1465	ENSMUSG00000006169
Prss16	30	4	19	50	35	19	33	23	22	24	56	81	44	140	36	34	31	19	19	32	225	157	165	65	69	131	ENSMUSG00000006179
Cdkal1	377	319	275	349	449	319	347	461	383	255	487	460	516	407	376	458	516	397	394	365	420	324	440	345	225	309	ENSMUSG00000006191
Htra1	17	19	20	87	46	236	6	29	31	10	8	5	5	15	16	7	2	6	2	2	3	5	4	6	0	0	ENSMUSG00000006205
Zbtb17	429	435	524	784	931	1060	711	618	369	595	814	782	794	965	561	907	645	644	428	465	835	773	768	527	372	425	ENSMUSG00000006215
Mob1b	574	463	434	556	589	514	525	571	440	437	576	377	593	440	508	480	495	459	468	414	429	426	424	394	330	404	ENSMUSG00000006262
Atp6v1b2	1579	1222	1380	1518	2022	1540	1645	2050	1710	1491	2213	1644	2080	1720	1844	2074	1923	2011	2036	2020	1859	2212	1544	1574	1638	1922	ENSMUSG00000006273
Eps15l1	493	379	286	652	777	505	442	427	381	417	842	600	638	573	549	963	661	489	494	452	848	802	709	509	425	412	ENSMUSG00000006276
Tep1	220	284	222	219	243	310	212	263	167	210	230	273	213	214	249	235	288	256	215	215	264	260	246	175	134	205	ENSMUSG00000006281
Ttc5	725	710	592	1014	1217	835	739	934	809	680	1470	845	1118	961	802	1164	1014	1069	1127	915	955	1056	897	786	751	849	ENSMUSG00000006288
Osgep	440	322	414	446	619	575	555	634	474	500	621	604	632	715	668	672	831	771	695	719	574	495	693	641	642	656	ENSMUSG00000006289
Aamp	2703	2292	2276	3063	3564	3455	3572	3638	2750	2860	3735	3269	3708	4166	3154	3889	3473	3755	3513	3262	3751	3655	3403	3087	3009	3153	ENSMUSG00000006299
Tmbim1	445	311	296	1135	1297	1169	354	333	280	405	768	667	523	764	389	787	344	431	416	430	537	556	681	626	372	346	ENSMUSG00000006301
Arpc2	13562	11246	11724	15064	17889	14165	17216	18337	13001	13396	17832	14266	15810	18421	18066	20094	18624	21006	19309	20164	19918	22346	16244	12650	13996	17102	ENSMUSG00000006304
Kmt2b	125	220	263	293	274	383	311	242	144	189	322	300	280	257	226	281	189	169	171	173	269	286	265	191	131	179	ENSMUSG00000006307
Zbtb32	39	12	22	80	112	71	33	18	46	48	119	116	137	113	40	62	50	56	60	50	87	68	132	103	47	73	ENSMUSG00000006310
Tmem147	326	392	318	392	427	410	322	401	345	365	476	418	442	498	454	466	472	564	485	486	492	492	475	424	505	527	ENSMUSG00000006315
Rps9	9385	10328	11348	5592	6356	11661	13036	12714	7852	9926	4903	8085	9848	12299	8950	6435	11181	11388	10154	9255	5430	4356	8802	8485	9958	10068	ENSMUSG00000006333
Tfpt	154	136	123	202	223	175	213	152	98	135	239	148	157	150	172	148	192	187	160	175	154	175	146	137	141	173	ENSMUSG00000006335
Susd2	80	70	71	230	260	195	28	53	34	41	93	298	146	211	137	222	157	162	102	153	447	445	307	185	243	262	ENSMUSG00000006342
Ggt5	55	57	67	80	63	122	44	69	69	57	75	69	89	57	86	120	194	92	121	99	189	140	78	73	70	103	ENSMUSG00000006344
Ggt1	63	41	36	180	268	162	64	74	60	40	162	442	133	205	515	554	395	658	419	529	1386	1782	544	377	806	1323	ENSMUSG00000006345
Crip2	623	573	501	553	463	938	536	618	437	522	386	199	298	278	158	242	145	160	224	201	243	286	225	182	200	291	ENSMUSG00000006356
Crip1	9575	12735	12059	6208	5380	9858	11768	14330	7370	11323	3140	4826	6589	7262	5388	3594	4820	6813	7106	5934	4310	4042	5987	5012	6944	8903	ENSMUSG00000006360
Cbfa2t3	55	59	45	81	57	175	17	65	43	54	60	32	19	29	25	46	33	24	30	39	19	28	5	21	6	3	ENSMUSG00000006362
Fbln1	152	59	88	220	138	970	13	121	94	43	24	45	17	20	20	25	20	26	25	19	27	41	48	6	12	14	ENSMUSG00000006369
Pgrmc1	1041	748	585	749	786	936	874	1113	756	868	496	612	720	681	782	712	894	975	793	846	628	566	679	709	614	739	ENSMUSG00000006373
Elovl1	821	517	527	748	980	918	977	922	725	722	1006	1031	774	914	1100	1082	971	1119	1003	1075	1325	1381	1197	957	1136	1308	ENSMUSG00000006390
Med8	315	314	263	408	535	506	464	502	369	362	845	584	528	570	655	652	666	735	668	637	785	793	695	520	625	775	ENSMUSG00000006392
Hyi	76	82	104	109	59	96	117	106	54	127	92	54	88	82	63	73	96	78	85	86	50	41	59	68	50	57	ENSMUSG00000006395
Cdc20	190	118	127	120	295	222	161	310	231	198	208	270	274	205	545	310	696	651	479	493	314	274	439	389	513	916	ENSMUSG00000006398
Adamts4	22	14	21	124	109	338	12	14	22	14	39	11	4	7	0	8	2	2	9	3	35	41	25	4	1	0	ENSMUSG00000006403
Pfdn2	980	938	1136	951	986	1111	1394	1234	869	941	915	859	1200	1229	840	985	964	1036	1003	977	639	705	747	749	740	879	ENSMUSG00000006412
Rnf114	2442	1480	1837	2162	2954	2282	2399	2725	2209	2055	2659	2862	2735	3335	2960	3695	3815	3218	2745	2960	2680	2593	3028	2168	2176	2211	ENSMUSG00000006418
C330007P06Rik	320	152	187	247	284	188	277	268	281	196	261	231	306	246	360	370	380	397	368	346	382	323	343	247	266	341	ENSMUSG00000006423
Srm	224	147	180	326	446	385	149	313	238	199	364	338	320	301	278	357	382	369	306	263	441	407	361	427	395	397	ENSMUSG00000006442
Rbm14	140	78	85	343	444	311	155	98	79	140	349	336	194	278	164	453	297	149	116	192	472	365	458	343	143	136	ENSMUSG00000006456
Zdhhc24	69	26	51	88	94	58	36	33	44	73	100	64	64	65	63	118	87	68	74	83	118	142	91	82	62	62	ENSMUSG00000006463
Ndor1	116	93	129	195	243	194	165	193	134	154	288	187	187	239	128	262	189	143	188	162	255	262	190	152	115	115	ENSMUSG00000006471
Nsmf	79	85	82	411	474	285	135	137	68	104	496	225	217	281	88	324	141	125	129	90	279	237	235	180	52	48	ENSMUSG00000006476
Pdk1	481	282	321	460	729	343	457	614	516	334	956	571	744	495	443	556	1023	514	675	644	809	686	842	478	415	427	ENSMUSG00000006494
Ptbp1	2876	2816	2935	3513	3860	4218	4009	3881	2378	2873	3485	3593	3892	4864	2529	3972	3029	2966	2511	2579	3247	3272	3492	2778	2177	2318	ENSMUSG00000006498
Mvd	160	116	80	140	184	198	153	135	80	111	133	211	201	162	210	157	193	185	194	197	152	181	184	175	146	138	ENSMUSG00000006517
Cyba	4341	5399	5158	5108	5293	6281	6004	6954	4234	5413	4755	6441	5717	6577	8783	7384	7898	10813	8747	9227	6802	7079	6559	5295	8056	9155	ENSMUSG00000006519
Stimate	105	41	45	130	125	137	61	123	59	72	180	216	118	189	200	218	189	205	159	156	381	299	345	159	156	197	ENSMUSG00000006526
Sfmbt1	520	315	383	282	468	201	335	569	579	298	504	340	569	462	459	495	525	530	457	468	406	332	498	332	343	387	ENSMUSG00000006527
Cdt1	413	255	363	360	449	387	471	379	303	382	431	406	355	305	404	559	523	430	375	495	535	518	543	433	413	513	ENSMUSG00000006585
Aprt	620	522	578	566	807	883	854	784	554	669	895	1093	1020	1183	696	795	764	791	736	728	974	972	936	722	824	1050	ENSMUSG00000006589
Gtf2h1	704	591	454	609	695	620	707	848	584	682	737	719	740	659	773	765	841	856	689	823	710	674	783	661	715	749	ENSMUSG00000006599
Abhd1	76	74	62	84	88	114	120	98	60	75	103	82	84	94	76	89	102	99	71	62	65	82	91	65	67	65	ENSMUSG00000006638
Slc5a6	97	78	88	107	134	93	65	135	82	106	120	87	121	100	76	104	120	91	100	101	82	92	95	93	64	87	ENSMUSG00000006641
Aplp1	116	94	68	273	291	200	118	88	68	106	414	171	144	191	50	246	77	60	42	68	155	230	106	106	41	41	ENSMUSG00000006651
Qrich1	1707	1083	1029	1701	2396	1333	1461	1897	1532	1130	2335	1653	2036	1724	1491	2016	1789	1657	1480	1816	2071	2052	1732	1370	1163	1369	ENSMUSG00000006673
Usp19	662	501	484	1870	1939	1295	836	668	452	610	2145	1100	979	1137	502	1787	769	526	406	530	1648	1639	1216	847	265	301	ENSMUSG00000006676
Pola1	500	275	235	375	553	203	362	476	562	316	451	586	605	426	970	800	959	936	781	1063	889	741	993	735	879	1250	ENSMUSG00000006678
Cdc42	10600	7940	8023	9444	11619	8836	9843	11962	9679	8888	10859	11037	12408	12012	12031	13321	12179	14383	12858	13043	12686	13327	12942	9480	11607	13435	ENSMUSG00000006699
Pknox1	1019	693	694	803	1070	714	848	831	720	872	921	753	658	743	956	1323	974	869	822	1102	1319	1087	1105	796	665	710	ENSMUSG00000006705
Gmnn	272	191	207	240	353	335	356	339	285	331	405	347	400	352	613	427	696	655	575	746	559	524	635	459	733	979	ENSMUSG00000006715
Acot13	193	235	182	217	240	241	184	274	177	189	306	315	278	225	252	269	346	335	372	325	258	247	296	247	307	387	ENSMUSG00000006717
Cdk4	1372	939	1027	1557	2014	1816	1260	1479	1076	1131	1807	1887	1603	1759	1918	1985	2283	2359	1831	2039	2264	2356	2343	1777	2087	2553	ENSMUSG00000006728
B4galnt1	1176	691	619	3233	3511	2186	1053	1148	859	1040	3099	2427	1704	2429	2242	3560	2522	1821	1374	2153	5132	5494	4223	2388	1677	1765	ENSMUSG00000006731
Mettl1	134	123	117	230	262	270	85	190	146	143	151	161	202	158	119	164	182	202	187	150	185	168	200	170	189	193	ENSMUSG00000006732
Tspan31	1454	1048	1084	1514	1766	1452	1315	1554	1137	1091	1424	1512	1511	1719	1676	1854	1881	2173	1725	1902	1822	2112	1830	1378	1802	2273	ENSMUSG00000006736
Kif5b	6670	6564	6932	5746	6668	6024	8587	9169	6702	6594	7655	6008	7508	6624	7469	6047	6900	8189	8267	7673	6005	6933	5908	5308	6280	8363	ENSMUSG00000006740
Saal1	131	122	114	90	173	122	119	145	128	85	172	163	149	128	169	207	222	210	161	168	213	166	212	118	209	237	ENSMUSG00000006763
Cnp	965	596	582	1548	2150	1224	966	996	860	956	2134	1740	1328	1138	1412	2451	2003	1540	1299	1612	2649	2983	2430	1459	1390	1424	ENSMUSG00000006782
Sulf2	255	284	343	269	252	448	499	419	301	322	414	258	375	249	384	291	371	404	350	358	234	335	231	223	181	213	ENSMUSG00000006800
Sod2	1320	976	1192	1242	1391	1351	1340	1564	1083	1191	1328	1045	1305	1136	1520	1617	1366	1510	1280	1622	1011	1065	1029	975	910	992	ENSMUSG00000006818
Tmco6	66	47	50	105	106	111	91	100	57	98	205	118	145	98	86	120	86	100	87	101	137	121	120	86	71	85	ENSMUSG00000006850
Stambp	157	114	151	265	364	192	206	274	213	183	310	245	239	246	375	414	458	459	402	407	349	326	379	264	340	350	ENSMUSG00000006906
Ezh1	752	362	431	999	1329	751	559	696	725	548	1399	1031	1020	847	964	1669	1042	957	754	1010	1350	1178	1253	833	530	596	ENSMUSG00000006920
Ctnnb1	817	1201	1362	1111	1068	1561	1464	1338	757	1063	1183	1020	1289	1362	902	854	808	800	846	889	859	896	960	784	839	1088	ENSMUSG00000006932
Eif1b	221	175	256	201	240	251	322	338	201	258	229	246	220	264	298	273	321	348	306	282	256	192	282	251	268	314	ENSMUSG00000006941
Psmd2	2871	1526	1514	2991	4726	2772	2345	2803	3181	2518	4504	4141	4349	3702	4431	5365	4902	5093	4244	4608	5443	5823	5283	4124	4314	5072	ENSMUSG00000006998
Syngr3	103	40	21	100	117	43	48	105	45	72	209	226	158	215	103	164	122	119	102	90	381	414	269	138	207	231	ENSMUSG00000007021
Vars	372	344	304	1758	2428	1182	349	483	271	302	1742	1129	625	942	487	1677	758	561	399	510	1802	2134	1360	851	456	502	ENSMUSG00000007029
Hspa1l	243	13	24	16	23	15	181	57	26	55	89	105	20	8	53	50	263	12	18	104	88	27	34	40	23	28	ENSMUSG00000007033
Abhd16a	818	455	524	1420	1502	1037	745	573	540	605	1633	872	877	957	637	1496	736	598	402	683	1265	1575	976	682	422	413	ENSMUSG00000007036
Neu1	471	270	259	526	754	637	685	561	484	469	787	678	650	573	643	825	913	853	679	632	766	745	713	511	407	497	ENSMUSG00000007038
Clic1	3883	4103	3752	3738	5063	4889	4751	6128	4114	4382	4959	5661	5648	5343	6810	6147	6867	8646	7427	7191	6547	6548	7066	5009	7133	8696	ENSMUSG00000007041
Lsm2	158	142	191	237	260	225	290	286	189	244	247	246	262	257	390	383	410	359	325	333	300	310	312	264	352	426	ENSMUSG00000007050
Pole	83	53	43	173	246	144	102	115	94	87	236	220	203	171	233	371	287	218	154	279	397	401	419	254	228	299	ENSMUSG00000007080
Stx1a	120	53	57	113	145	62	45	38	38	51	108	32	93	70	33	85	49	32	22	32	74	79	67	62	16	21	ENSMUSG00000007207
Zfp775	65	16	33	76	83	53	57	65	34	39	102	69	80	54	44	79	53	65	34	37	105	114	88	52	35	43	ENSMUSG00000007216
Mrpl49	364	342	371	318	350	360	442	468	306	329	334	334	399	390	406	377	425	410	405	461	375	321	408	339	382	489	ENSMUSG00000007338
Mark3	350	583	555	622	768	623	693	708	461	357	851	533	668	608	606	559	613	590	512	531	581	676	381	414	260	488	ENSMUSG00000007411
Gatad1	319	247	271	255	351	284	381	337	267	277	415	305	328	340	467	362	398	501	409	492	322	493	340	260	352	405	ENSMUSG00000007415
M6pr	3915	2285	2311	3882	5521	3133	3317	4135	3653	2970	5312	5357	5325	4831	5253	6221	5518	6525	5195	5524	6120	6649	5592	4745	4988	5235	ENSMUSG00000007458
Lrrc8a	618	589	633	459	451	618	817	699	569	686	572	322	511	486	440	486	516	465	501	538	364	495	288	271	302	359	ENSMUSG00000007476
Mc5r	49	16	32	231	482	222	16	9	13	10	233	141	213	361	11	27	15	19	22	11	38	125	46	179	82	72	ENSMUSG00000007480
Ppp2r1a	2316	1437	1527	2994	3742	2790	1899	2241	1812	1993	3022	2753	2703	3109	2125	3350	2463	2412	2143	2105	2826	2662	2861	2284	1845	1942	ENSMUSG00000007564
Fance	42	29	22	96	78	86	40	26	23	49	110	72	41	49	43	59	55	46	48	45	77	70	89	59	29	39	ENSMUSG00000007570
Tinf2	2495	2147	2306	1605	1956	1804	2310	2516	1922	1923	1800	1397	1544	2221	1345	1926	1772	1602	1646	1729	914	818	1226	1356	1023	1061	ENSMUSG00000007589
Dus3l	267	213	189	497	532	504	269	283	212	237	561	363	519	490	257	555	452	329	276	255	451	454	396	342	214	244	ENSMUSG00000007603
Gtpbp3	75	29	42	67	90	98	66	58	45	74	100	94	85	79	85	94	98	70	63	95	95	75	117	65	54	56	ENSMUSG00000007610
Tgfbr1	664	435	509	529	631	357	467	549	622	385	397	287	452	256	404	547	471	401	451	451	297	265	288	398	172	216	ENSMUSG00000007613
Homer1	446	601	570	470	469	477	621	539	295	408	371	203	402	359	186	288	214	194	227	230	156	163	155	183	91	99	ENSMUSG00000007617
Cav1	98	107	62	46	59	376	66	45	98	54	9	10	43	37	3	5	8	3	30	5	6	1	7	2	1	0	ENSMUSG00000007655
Arpp19	2230	2674	2695	2286	2775	3007	3558	3394	2255	2634	2641	2354	2802	3068	2916	2862	3026	3525	3252	3171	2649	2884	2624	2018	2622	3210	ENSMUSG00000007656
Bcl2l1	3614	1414	1481	5224	6184	2971	2641	2812	2565	2907	4672	2622	2831	4498	2610	5905	3160	2494	2135	2716	2897	3776	2469	1946	1055	847	ENSMUSG00000007659
Khsrp	174	212	220	473	484	449	307	301	173	194	554	397	327	411	309	483	331	350	236	302	552	614	455	247	260	275	ENSMUSG00000007670
Ccdc124	1042	1100	1005	1116	1309	1373	1412	1373	944	1082	1342	1231	1313	1453	1125	1457	1206	1372	1193	1188	1341	1461	1220	947	1205	1327	ENSMUSG00000007721
Cct4	5143	3888	3835	3717	4549	3827	5016	4701	3566	3915	3819	4038	4298	4632	4934	4719	5030	4768	4270	5024	4234	3759	4632	4331	4799	5278	ENSMUSG00000007739
0610009B22Rik	43	35	30	45	69	108	52	61	60	64	122	93	59	58	113	96	86	109	96	150	110	147	108	74	159	149	ENSMUSG00000007777
Zfp655	1674	1076	1070	1163	1685	1111	1329	1457	1445	1097	1456	1335	1606	1465	1413	1631	1530	1636	1485	1548	1525	1379	1619	1254	1193	1237	ENSMUSG00000007812
Rhoa	3826	3609	3541	3919	4390	4296	4527	4686	3603	3779	3954	3826	4386	4250	4578	4926	4651	5054	4395	4376	4527	4297	4529	3433	3719	4251	ENSMUSG00000007815
Zmiz1	444	542	517	1024	981	858	637	747	416	455	865	753	836	692	739	1080	710	735	644	611	715	706	726	556	484	504	ENSMUSG00000007817
Ankrd26	263	204	218	134	198	152	321	270	271	187	214	159	260	146	228	176	259	226	288	292	154	108	211	188	239	274	ENSMUSG00000007827
Aldh16a1	98	111	49	353	486	322	129	131	80	124	383	359	204	293	197	443	234	227	126	155	442	512	416	313	141	156	ENSMUSG00000007833
Hnrnpa0	292	376	403	456	485	550	555	604	281	341	503	426	414	645	389	435	479	462	452	346	450	509	369	308	357	403	ENSMUSG00000007836
Prrg2	84	91	95	88	101	138	93	106	65	113	100	99	102	83	96	113	85	96	101	97	112	92	97	86	92	94	ENSMUSG00000007837
Hnrnph1	2504	3993	3817	1967	1928	3014	3997	4138	2767	2708	2215	1807	3117	2776	2204	1457	2305	2271	2124	1884	1533	1502	1707	1692	1326	2161	ENSMUSG00000007850
Id3	425	516	408	510	464	1829	594	411	336	457	294	340	553	382	254	150	688	215	336	342	323	318	303	310	384	418	ENSMUSG00000007872
Arid1a	1711	1511	1616	1418	1178	1504	2173	2192	1334	1614	1217	1238	1596	1586	1429	1340	1645	1695	1573	1441	1017	1141	1223	1069	1032	1293	ENSMUSG00000007880
Ctsd	889	706	649	1329	1453	1425	1007	1089	699	957	1121	1229	794	1094	1607	1924	1355	1515	959	1756	2443	2370	1798	1126	1150	1470	ENSMUSG00000007891
Rplp1	4608	5661	6075	2916	3185	5913	7226	6796	4068	5390	2765	3637	4755	5346	4006	3090	5150	5179	5169	4200	2424	2274	3682	3623	4375	4092	ENSMUSG00000007892
Abhd8	320	211	145	652	825	634	360	357	186	237	930	539	584	551	325	735	514	336	248	423	753	902	710	393	252	273	ENSMUSG00000007950
Mid1ip1	432	175	129	333	458	357	239	220	235	314	306	304	330	204	362	558	344	352	242	349	435	526	453	268	235	272	ENSMUSG00000008035
Ap2s1	611	632	620	722	897	1003	869	910	618	766	978	1064	859	1278	1150	1201	1154	1468	1109	1130	1141	1171	1150	960	1128	1299	ENSMUSG00000008036
Fhl2	60	40	42	114	62	138	43	35	36	67	38	38	53	36	46	48	38	63	33	52	43	56	49	41	44	44	ENSMUSG00000008136
Emc10	617	501	446	821	1093	1090	805	1021	607	653	1197	829	1033	1117	752	1081	935	1000	872	872	1070	1127	976	814	725	766	ENSMUSG00000008140
Fnbp4	1852	1522	1555	1901	2461	1743	1997	2060	1972	1463	2473	1681	2006	1747	1829	2350	2385	1690	1766	1804	2239	2335	1896	1543	926	1433	ENSMUSG00000008200
Cers4	1606	1511	1457	1079	1380	1228	1763	1778	1275	1418	1639	789	1261	931	692	1053	792	873	1154	794	457	515	543	618	526	521	ENSMUSG00000008206
Scrn3	71	48	43	42	31	39	34	61	56	63	64	34	81	72	97	75	107	111	112	108	49	59	76	49	55	81	ENSMUSG00000008226
Phax	622	646	648	855	879	727	807	869	618	692	919	562	818	770	589	741	761	795	731	610	727	682	533	578	583	616	ENSMUSG00000008301
Tle1	108	84	95	148	200	185	178	127	51	99	275	94	160	133	52	161	84	71	74	58	105	77	100	86	27	28	ENSMUSG00000008305
1700109H08Rik	100	84	109	78	153	64	116	121	116	75	127	101	109	93	114	118	128	116	115	120	212	216	120	88	90	108	ENSMUSG00000008307
Relt	95	36	40	165	106	87	77	69	35	57	135	85	91	85	97	169	125	83	65	75	152	133	118	84	44	34	ENSMUSG00000008318
Snrpb2	970	959	1084	864	1153	1421	1419	1385	964	1113	997	1235	1470	1559	1344	1182	1656	1715	1476	1532	1248	992	1398	1107	1331	1566	ENSMUSG00000008333
Ubc	14210	6398	8935	5286	6805	6915	8598	8537	5311	7182	6432	5994	11174	7253	5803	4633	7866	5007	5649	5259	5487	3869	4322	3942	3822	4282	ENSMUSG00000008348
Prpf31	515	420	395	601	836	664	609	745	520	547	794	777	920	814	699	786	878	843	769	747	890	779	948	729	810	1018	ENSMUSG00000008373
Sertad1	477	559	623	424	331	709	566	527	266	454	221	219	330	437	149	253	165	169	149	137	233	126	235	218	143	145	ENSMUSG00000008384
Carhsp1	1739	901	814	1446	1809	1186	1296	1234	1060	1087	1915	1303	1609	1411	1036	1438	1164	1104	973	1232	1543	1794	1354	1109	916	1095	ENSMUSG00000008393
Elk3	184	174	222	254	244	356	313	380	197	271	249	336	477	512	423	328	416	505	550	387	232	276	347	369	389	388	ENSMUSG00000008398
Herpud2	705	833	806	1167	1220	948	916	798	508	650	1005	752	785	901	411	994	576	604	489	477	757	816	740	574	369	427	ENSMUSG00000008429
Rdh13	108	137	157	134	219	224	173	169	141	135	262	136	198	159	169	130	197	158	164	144	192	298	176	125	165	151	ENSMUSG00000008435
Nutf2	261	176	154	328	421	296	296	282	233	221	383	420	416	417	366	457	539	422	390	465	455	472	481	426	486	629	ENSMUSG00000008450
Arpc5	7843	6058	6208	7704	10697	6818	7885	10492	8208	7185	10936	10034	10328	10059	14518	13935	13936	16952	15762	15066	13995	15900	11577	9729	12626	14713	ENSMUSG00000008475
Pou2f2	200	270	223	365	449	424	367	333	242	253	408	286	316	362	482	335	347	364	445	354	317	258	249	326	190	249	ENSMUSG00000008496
Mgst1	62	99	78	54	95	417	28	50	77	78	6	63	53	49	137	52	44	124	88	175	43	93	123	16	46	63	ENSMUSG00000008540
Nfib	67	72	48	41	22	266	24	56	36	46	3	11	11	13	38	9	8	31	40	25	12	14	31	6	4	5	ENSMUSG00000008575
Ubqln4	169	140	118	403	556	246	160	202	123	134	500	236	181	275	140	473	225	149	100	145	400	481	288	227	110	98	ENSMUSG00000008604
Rps18	9275	9386	9762	9137	11299	14417	12863	12122	7734	9461	9393	10529	11382	13455	9181	10330	13439	11221	11056	9795	10266	8969	12042	10348	10781	10184	ENSMUSG00000008668
Rpl10	4052	4494	4522	3017	3320	5998	5428	5824	3664	4495	2778	5384	5034	6646	5115	4137	5892	6096	4839	5162	4306	3019	6216	5362	5625	6344	ENSMUSG00000008682
Rps15a	3849	4324	4973	2641	3151	6113	6314	5917	3622	4535	2476	4375	5059	6265	4664	3308	6155	6006	5546	5034	2713	2023	4757	4402	5212	4873	ENSMUSG00000008683
Ncaph2	1393	1074	1103	1428	1734	1509	1413	1457	1114	1369	1804	1653	1570	1795	1832	1964	1937	2104	1648	1970	1957	1866	2063	1675	1675	1929	ENSMUSG00000008690
Hipk1	2622	2786	2849	1343	1237	1753	2731	3662	3013	2446	1093	1032	2434	1907	2129	1078	1648	2321	2375	2156	975	1009	1053	1081	1506	2261	ENSMUSG00000008730
Man1a2	708	447	564	756	934	671	740	897	869	584	871	748	804	692	969	1010	896	971	865	1188	1056	899	944	726	818	1046	ENSMUSG00000008763
Acyp1	196	199	206	161	186	156	204	347	161	194	192	146	243	142	130	140	213	226	255	168	82	63	85	120	139	123	ENSMUSG00000008822
Hdac5	168	184	145	478	485	301	174	150	67	146	514	222	144	156	64	487	136	71	55	74	340	325	211	131	51	39	ENSMUSG00000008855
Rala	511	454	541	639	646	621	849	721	433	493	705	388	504	490	495	609	383	496	506	594	516	647	415	297	380	516	ENSMUSG00000008859
Vdac3	761	571	581	718	1105	926	790	898	708	768	1023	1037	1115	852	1402	1309	1379	1484	1281	1464	1558	1539	1391	1024	1453	1814	ENSMUSG00000008892
Vps72	625	364	417	929	1076	819	678	587	548	535	1336	961	883	926	836	1202	933	887	684	854	1121	1176	1038	784	721	716	ENSMUSG00000008958
Gabpa	689	452	489	874	1238	722	685	769	703	574	1158	873	933	849	948	1148	1031	917	858	1051	1156	1166	1060	818	800	1043	ENSMUSG00000008976
Bmp7	74	74	37	117	104	187	83	83	54	74	127	47	123	94	21	76	40	40	42	44	22	24	50	26	32	22	ENSMUSG00000008999
Dynll1	1761	1677	1583	1548	1401	2025	2344	1692	1031	1921	988	1312	1601	1674	1616	1625	1314	1301	1031	1753	1443	962	1836	1495	1286	1422	ENSMUSG00000009013
Pdcl	448	335	330	355	431	350	487	492	395	466	389	436	585	509	580	548	498	476	601	529	428	390	513	441	478	503	ENSMUSG00000009030
Tmem184b	118	86	85	592	722	310	101	133	81	135	715	524	198	305	157	820	262	124	82	170	1017	910	664	317	111	119	ENSMUSG00000009035
Nf2	316	186	149	715	1063	394	288	289	254	208	972	596	374	315	409	1272	533	318	299	463	1143	1107	816	575	255	285	ENSMUSG00000009073
Cabp7	174	150	177	215	255	217	203	214	152	180	246	208	254	227	269	230	266	337	327	283	252	276	231	233	280	341	ENSMUSG00000009075
Zmat5	423	379	384	480	528	501	515	568	355	464	620	525	649	626	611	628	676	789	750	635	628	684	567	534	756	726	ENSMUSG00000009076
Ewsr1	7666	3603	4281	7669	11078	5689	5646	7306	7025	5349	10703	7703	10255	7768	7310	9981	9390	8677	7904	7874	9774	11559	8224	7179	5946	7430	ENSMUSG00000009079
Ap1b1	419	266	215	1054	1376	700	437	367	280	306	1243	941	652	784	458	1586	846	436	327	489	1310	1438	1028	772	352	262	ENSMUSG00000009090
Derl3	147	137	149	274	189	171	14	267	211	154	68	57	57	69	59	216	155	184	174	105	36	14	42	186	53	33	ENSMUSG00000009092
Bcl2l13	487	339	291	649	865	549	552	484	355	438	770	813	620	705	632	1121	757	577	457	620	1096	979	971	686	390	435	ENSMUSG00000009112
Ccl8	8	21	13	4	2	81	15	42	37	75	22	32	40	30	89	13	16	42	16	164	27	27	41	8	13	14	ENSMUSG00000009185
Lnpk	421	314	363	308	392	296	383	482	472	352	375	386	460	404	556	523	496	501	444	608	473	432	504	419	431	644	ENSMUSG00000009207
Rarres2	104	139	96	183	123	629	56	158	102	82	88	88	69	84	42	47	70	63	56	40	50	44	83	53	37	35	ENSMUSG00000009281
Pttg1ip	1637	1463	1361	1518	1552	1626	1653	1905	1383	1606	1282	1263	1754	1467	1335	1429	1458	1477	1429	1346	1120	1083	1255	1175	1103	1084	ENSMUSG00000009291
Ube2g2	1092	656	731	1483	1482	1274	1136	942	792	1068	1464	1153	1258	1249	1245	1653	1187	1243	989	1175	1545	1735	1291	968	950	1079	ENSMUSG00000009293
Elk1	31	38	28	127	179	97	63	43	22	27	189	115	65	115	63	186	83	58	49	41	126	143	115	65	29	28	ENSMUSG00000009406
Nav1	80	109	103	57	51	221	40	178	87	53	27	4	11	5	37	20	22	56	71	28	18	0	8	4	16	8	ENSMUSG00000009418
Tnpo1	1053	755	953	705	945	833	972	1265	1017	830	958	1034	1124	1162	1358	1031	1313	1319	1279	1418	1222	931	1253	1098	1156	1392	ENSMUSG00000009470
Rnmt	563	433	396	700	890	664	668	775	604	494	978	961	911	815	1006	967	1158	928	998	975	1174	1037	1110	804	1065	1252	ENSMUSG00000009535
Srp14	1357	1281	1368	1301	1624	1705	1979	1820	1274	1657	1888	1711	1894	1990	1965	2090	1917	2269	2070	1970	1587	1589	1671	1471	1689	1774	ENSMUSG00000009549
Cdk9	269	314	302	574	745	730	492	429	242	303	863	338	519	529	217	466	271	311	262	241	402	652	280	272	155	177	ENSMUSG00000009555
Tor2a	548	381	383	715	853	703	556	669	555	542	1054	665	667	579	699	923	835	800	727	786	943	1078	743	621	712	765	ENSMUSG00000009563
Fpgs	96	42	61	110	138	177	64	116	39	76	101	80	80	106	43	80	80	55	60	40	51	99	66	64	48	24	ENSMUSG00000009566
Mrtfb	249	308	238	325	426	254	240	318	259	219	585	217	404	222	176	296	259	218	215	215	305	406	307	229	186	244	ENSMUSG00000009569
Cbx5	348	195	192	434	689	413	332	300	270	389	749	557	428	449	702	850	718	574	475	817	1275	1208	1160	636	733	992	ENSMUSG00000009575
Apobec3	1013	787	812	1324	1994	1484	1317	1593	1336	1136	2402	2850	2005	2048	3622	2770	3365	3381	2639	3126	3537	3390	3608	2282	2928	4295	ENSMUSG00000009585
St6galnac1	47	31	45	25	49	17	58	36	23	32	263	231	480	255	34	41	24	54	43	32	23	34	47	23	31	30	ENSMUSG00000009588
Vav2	58	59	36	181	236	177	41	78	41	47	194	129	134	119	52	141	63	50	39	54	59	81	95	91	77	39	ENSMUSG00000009621
Tex15	30	32	26	13	49	12	44	46	32	21	51	62	30	52	78	59	87	81	47	83	80	80	112	60	84	109	ENSMUSG00000009628
Ppp2cb	102	215	182	136	93	237	330	226	122	160	139	145	127	227	154	146	138	214	153	187	127	139	133	77	108	157	ENSMUSG00000009630
Dmap1	175	136	152	198	200	167	214	232	176	200	184	204	249	250	255	255	277	322	279	226	220	209	231	200	208	286	ENSMUSG00000009640
Mcu	368	267	314	352	371	336	355	484	380	375	401	261	453	308	301	354	284	365	367	452	178	252	189	182	186	168	ENSMUSG00000009647
Bcr	205	181	235	294	291	656	271	233	158	185	249	123	153	186	136	231	133	154	142	164	107	179	105	87	92	101	ENSMUSG00000009681
Fxyd5	4355	5230	4914	4137	4291	5946	6394	7419	4337	5695	3469	5687	5452	6511	6361	6164	7154	8536	7745	7254	5642	4937	6736	5097	6520	7599	ENSMUSG00000009687
Pou6f1	233	254	326	281	376	374	468	304	221	317	369	168	225	247	86	215	163	126	133	83	188	208	152	163	86	77	ENSMUSG00000009739
Ubp1	1039	794	1014	956	1283	944	1077	1404	1195	801	1481	1048	1116	1171	1065	1092	1065	1125	989	1004	1274	1447	930	840	607	972	ENSMUSG00000009741
Nuak2	68	45	42	81	109	178	49	51	39	57	18	5	9	11	68	156	112	69	23	41	24	32	40	31	17	7	ENSMUSG00000009772
Ick	55	39	51	68	87	85	68	66	61	50	77	61	68	30	87	72	107	81	60	58	63	80	78	62	41	40	ENSMUSG00000009828
Sdhb	1946	2021	1850	2132	2711	2481	2626	2888	1869	2251	2547	2624	2628	2689	3601	3508	3803	4477	3887	3922	3486	3519	3239	2677	3920	4275	ENSMUSG00000009863
Snap47	298	197	146	412	503	304	202	282	191	265	524	394	475	286	359	479	446	478	402	424	448	591	453	374	451	472	ENSMUSG00000009894
Kdsr	333	311	373	292	346	331	356	481	335	337	244	312	367	318	268	246	424	361	418	268	231	230	267	279	318	372	ENSMUSG00000009905
Vps4b	1901	1077	1310	1471	2300	1240	1453	1913	2042	1382	1942	2100	2304	1911	2687	3008	2628	2872	2699	2765	2694	2616	2487	2164	2326	2840	ENSMUSG00000009907
Rps25	4886	5876	5915	2760	3249	6283	7768	7616	4536	5757	2910	4487	5970	6947	5416	3287	6822	6879	6628	5781	3642	3106	5283	4854	6000	6085	ENSMUSG00000009927
Taz	537	399	343	537	638	658	531	648	462	462	804	501	585	539	587	679	758	612	600	586	462	461	479	501	418	445	ENSMUSG00000009995
Aldh3a2	319	185	192	418	552	365	352	395	291	281	476	478	417	424	528	661	467	465	465	533	554	505	566	454	376	456	ENSMUSG00000010025
Tmem115	246	164	202	508	626	391	349	234	176	257	561	347	292	387	201	539	256	221	187	242	448	541	384	280	140	154	ENSMUSG00000010045
Ifrd2	191	109	101	363	443	264	117	195	182	161	376	333	273	242	198	407	314	218	228	193	391	398	358	305	192	229	ENSMUSG00000010048
Tusc2	163	122	99	217	263	255	192	163	107	115	248	166	162	187	133	241	144	145	125	149	205	199	148	146	126	129	ENSMUSG00000010054
Nprl2	238	164	170	164	277	175	261	253	236	231	303	309	295	290	324	329	343	360	354	372	294	273	332	284	292	414	ENSMUSG00000010057
Rassf1	1312	1408	1359	933	887	1040	1228	1510	858	956	975	681	833	793	844	805	870	832	770	832	782	710	742	620	607	798	ENSMUSG00000010067
Slc3a2	14416	11022	12118	9978	10296	11048	11847	16805	13153	10523	9031	9202	13756	14842	9927	10692	10647	13703	11660	11014	6882	6423	8743	7864	6594	7250	ENSMUSG00000010095
Nxf1	2955	1774	1847	2733	3705	2073	2171	2532	2683	1729	3438	2430	3231	2575	2544	3204	3221	2483	2159	2284	3498	3666	2787	2599	1599	2265	ENSMUSG00000010097
Stx5a	2221	1966	1683	2317	2632	2350	2215	2450	2106	1979	2746	2449	2771	2627	2364	2837	2465	2551	1930	2220	2556	2218	2732	2219	1500	1988	ENSMUSG00000010110
Tnfrsf13b	794	472	407	1478	1655	957	604	954	1019	854	1370	800	1213	819	497	1010	831	967	1148	555	357	363	614	952	614	340	ENSMUSG00000010142
Prox1	20	20	20	116	143	49	17	33	14	12	33	34	11	8	17	67	35	22	45	40	13	42	77	62	17	24	ENSMUSG00000010175
2610507B11Rik	278	277	297	379	478	359	468	438	259	330	540	294	357	334	403	445	375	374	358	378	469	500	363	340	316	371	ENSMUSG00000010277
AI597479	133	33	41	82	207	80	97	83	111	126	187	161	161	150	204	288	222	158	176	230	283	244	247	199	163	174	ENSMUSG00000010290
Ifi35	1172	1255	1132	1232	1480	1261	1354	1500	1010	1251	1181	1200	1252	1328	1410	1541	2041	1484	1453	1565	1074	1221	1221	1028	1067	1218	ENSMUSG00000010358
Rdm1	145	187	133	187	230	242	140	191	131	158	268	231	224	195	273	233	291	315	235	275	302	293	305	224	294	396	ENSMUSG00000010362
Nedd8	1523	1645	1564	1609	1663	2076	2202	2224	1286	1701	1973	1812	1996	2182	1932	2013	2021	2474	2095	2076	1791	1779	1830	1663	2047	2201	ENSMUSG00000010376
Gosr1	1229	877	904	718	838	802	1060	1246	1203	907	903	815	1312	1094	1117	1105	1194	1391	1378	1218	732	673	891	823	910	937	ENSMUSG00000010392
Mrpl52	244	221	353	284	345	434	332	409	281	331	274	482	352	482	398	402	556	615	478	412	339	311	475	417	466	434	ENSMUSG00000010406
Kansl3	769	640	636	1159	1614	993	790	923	1001	611	1609	1333	954	1089	943	1639	1272	848	750	842	1567	1465	1291	1073	419	560	ENSMUSG00000010453
Uckl1os	100	77	82	102	102	113	106	119	99	77	128	102	154	81	95	109	133	134	130	103	85	85	98	104	84	73	ENSMUSG00000010492
Faf1	617	472	450	650	847	536	499	545	441	494	781	628	592	542	621	832	648	670	550	572	759	781	706	477	487	537	ENSMUSG00000010517
Mettl16	614	461	393	468	552	421	546	629	484	370	482	405	546	370	444	455	548	496	435	504	493	500	430	383	459	587	ENSMUSG00000010554
Pigyl	124	126	115	126	166	190	166	178	110	154	179	132	145	164	187	175	214	249	222	198	147	191	154	116	151	192	ENSMUSG00000010607
Rbm25	4728	6072	6397	4073	4529	4860	6189	7381	6159	4249	5697	4262	6147	5415	5871	3765	5949	6363	6334	5287	4194	4149	3830	4097	4015	6243	ENSMUSG00000010608
Psen2	1287	1111	1374	1843	2173	1896	2005	1467	983	1715	1808	1287	1391	1584	1054	1729	1125	1237	1507	1241	643	764	890	1045	774	692	ENSMUSG00000010609
Fads1	80	66	57	142	238	183	85	66	74	65	197	150	118	114	89	128	119	75	52	114	218	255	227	121	93	100	ENSMUSG00000010663
Tnfrsf22	75	69	81	135	151	122	133	86	55	88	132	115	99	110	52	140	82	67	69	80	117	105	128	105	63	74	ENSMUSG00000010751
Cars	1206	767	994	1200	1555	1272	1345	1040	1094	1019	1470	1430	1172	1414	1918	1740	1437	1423	1076	1515	1725	1391	1834	1360	1272	1598	ENSMUSG00000010755
Kdelr3	53	41	23	74	60	149	17	92	62	29	35	15	10	26	25	34	28	33	29	25	44	27	59	22	26	20	ENSMUSG00000010830
Apip	116	150	123	151	221	199	195	185	131	170	180	156	195	137	181	184	203	191	208	182	159	132	183	155	219	200	ENSMUSG00000010911
Pdhx	259	248	289	212	247	209	258	289	233	263	266	264	308	291	310	279	317	351	286	357	333	326	295	250	293	349	ENSMUSG00000010914
Vac14	258	169	125	450	537	411	318	320	200	188	581	375	433	422	248	509	385	280	201	265	498	423	381	358	176	187	ENSMUSG00000010936
Mcoln2	103	105	76	125	143	111	68	160	134	89	73	75	91	91	63	96	103	88	109	65	32	53	55	84	48	53	ENSMUSG00000011008
Akt1s1	73	62	65	167	209	215	106	89	51	97	159	184	93	126	131	219	124	99	111	107	244	221	193	119	92	125	ENSMUSG00000011096
Tbrg1	1866	1742	2217	1840	2295	2254	2390	2435	1806	1993	1958	1764	2253	2142	2280	2276	2539	2820	2571	2475	1890	2022	2203	1767	1989	2156	ENSMUSG00000011114
Brf1	662	510	461	627	863	664	636	716	494	490	937	516	786	669	514	857	731	646	590	570	631	679	520	521	304	389	ENSMUSG00000011158
Odc1	12789	22427	22567	7662	6056	12166	25065	19434	9900	15946	7533	5356	12566	12700	5696	4621	4796	7194	6804	5955	2397	2673	3474	3395	4020	3874	ENSMUSG00000011179
Thg1l	60	47	74	94	89	98	59	107	65	58	127	85	100	138	85	60	97	97	102	76	120	135	69	79	92	99	ENSMUSG00000011254
Adam19	541	382	419	1330	1846	915	635	850	501	457	1971	1537	1078	1004	1392	2682	1830	1450	1128	1283	3232	2880	2569	1826	902	1250	ENSMUSG00000011256
Pabpc4	272	258	264	587	758	534	380	344	205	258	603	415	479	533	245	465	314	290	311	231	490	492	405	389	266	254	ENSMUSG00000011257
Sugp1	844	577	631	996	1436	863	750	995	866	768	1288	921	1168	1033	945	1247	1182	1085	1147	951	1071	1260	1043	866	762	1005	ENSMUSG00000011306
Zfp790	122	31	85	88	137	76	63	93	111	73	147	166	115	106	208	206	198	153	187	160	209	187	145	182	143	166	ENSMUSG00000011427
Fuz	134	110	113	482	595	397	203	126	104	157	517	404	311	366	207	433	262	247	198	189	399	472	329	270	164	167	ENSMUSG00000011658
Pgam1	151	111	109	241	365	245	184	211	164	196	339	554	320	367	567	478	447	492	373	495	744	670	811	553	680	856	ENSMUSG00000011752
Evi5	112	79	91	71	40	118	61	53	61	63	44	14	44	9	51	41	44	54	65	51	18	20	40	29	15	27	ENSMUSG00000011831
Evi5l	94	53	66	217	241	141	85	137	97	64	264	116	128	123	84	209	121	113	89	120	148	190	100	109	48	57	ENSMUSG00000011832
Snapc2	217	149	175	221	302	270	291	320	198	264	325	270	376	310	246	331	285	295	213	223	305	314	283	251	200	243	ENSMUSG00000011837
Git1	99	70	88	140	119	182	118	144	58	127	165	116	120	175	110	101	133	107	67	80	129	110	108	97	76	76	ENSMUSG00000011877
Gltp	1340	836	840	1593	2221	1252	1372	1729	1314	1240	2219	1621	1978	1760	1972	2979	2602	2337	2029	2340	2305	2367	1951	1574	1488	1663	ENSMUSG00000011884
Bnip2	544	330	376	555	864	629	583	591	539	630	874	1000	849	903	1243	1228	980	1197	939	1321	1224	1178	1225	840	979	1362	ENSMUSG00000011958
Ccnt1	2217	2046	1990	2149	2281	2061	2284	2372	1898	1680	2174	1646	2041	2074	1594	2062	1886	1771	1630	1760	1691	1677	1630	1515	1157	1420	ENSMUSG00000011960
Brms1l	74	72	60	56	79	74	74	52	60	91	111	90	67	72	149	111	159	122	98	152	156	207	129	112	120	185	ENSMUSG00000012076
Med15	875	601	613	1545	2146	1191	812	1055	818	654	2397	2188	1599	1664	1256	2279	1338	1351	1114	1045	1895	2059	1773	1315	748	950	ENSMUSG00000012114
Dhdds	173	156	120	270	220	242	212	237	158	199	205	195	214	206	234	311	283	254	201	294	317	233	259	226	193	252	ENSMUSG00000012117
Crybg2	83	63	66	80	70	83	86	81	42	55	38	54	44	60	49	30	60	48	59	52	27	45	40	32	11	33	ENSMUSG00000012123
Ubxn11	2221	2309	2264	2435	2484	2852	2767	3152	1877	2295	2144	2208	2679	2849	2653	2625	2736	3360	3256	2759	2144	2255	2168	2100	2328	2722	ENSMUSG00000012126
Tjap1	319	159	136	719	909	592	253	243	293	231	1166	753	650	736	367	1042	516	387	274	336	1116	1069	793	473	243	221	ENSMUSG00000012296
Ehf	75	55	43	35	58	154	23	17	57	52	7	77	54	29	90	54	65	83	82	150	49	127	170	17	53	65	ENSMUSG00000012350
Rpl15	4793	4955	5048	3691	4217	6872	6700	6440	4137	5187	4026	5358	6303	7301	4894	4538	6441	6312	5701	5296	4271	3473	5672	5473	5851	5698	ENSMUSG00000012405
Tmem167	1152	1010	870	1414	1645	1291	1426	1428	1218	1146	1860	1576	1520	1519	1749	1790	1638	1926	1674	1803	2049	2155	1778	1332	1510	2038	ENSMUSG00000012422
Mplkip	135	113	124	109	183	158	174	194	117	120	246	155	142	160	194	194	220	188	221	184	241	242	209	134	163	172	ENSMUSG00000012429
Kif11	902	427	413	564	897	452	525	796	786	622	783	902	975	877	2374	1708	2334	2647	1975	2854	1533	1392	1657	1398	2020	3177	ENSMUSG00000012443
Rpa3	207	264	231	229	294	306	335	310	213	286	267	354	359	352	577	374	468	644	488	579	425	375	442	373	566	757	ENSMUSG00000012483
Mlkl	47	46	7	96	132	132	29	64	60	66	72	83	118	107	93	83	87	111	120	116	98	185	133	151	118	157	ENSMUSG00000012519
Tnpo3	1401	844	1061	1110	1453	1007	1195	1412	1217	1028	1090	1135	1308	1062	1442	1343	1604	1304	1306	1270	1199	1065	1321	1161	970	1258	ENSMUSG00000012535
Ttll5	116	101	68	230	287	121	103	133	117	132	262	185	154	135	133	263	154	130	98	172	270	210	237	173	142	160	ENSMUSG00000012609
Zfp715	387	314	262	355	379	324	347	404	282	256	315	258	373	289	329	342	369	390	366	329	296	339	281	254	256	296	ENSMUSG00000012640
Rps5	8409	9793	11540	5159	5904	11376	12769	12264	7334	9259	4742	7539	8845	11221	8232	6061	10392	10221	9534	8981	5552	4486	8548	7756	9420	9626	ENSMUSG00000012848
Podnl1	480	255	206	129	152	125	338	349	255	388	1357	1069	1219	898	190	206	112	147	90	141	277	386	163	116	79	111	ENSMUSG00000012889
Adgrl1	480	392	401	419	414	552	522	479	278	403	601	290	558	391	301	259	374	324	321	388	212	211	302	302	227	232	ENSMUSG00000013033
Enkd1	15	27	34	41	43	47	29	49	18	36	43	66	67	37	45	70	48	54	39	54	72	64	90	33	75	92	ENSMUSG00000013155
Atp6v0d1	2375	2165	2466	1853	1889	2424	2615	2816	1965	2147	1927	1703	2417	2319	1956	2069	1831	2159	2009	2039	1448	1355	1588	1391	1485	1558	ENSMUSG00000013160
Ptprs	122	127	102	483	589	281	221	164	114	145	466	315	232	287	124	345	159	118	94	115	306	294	273	227	111	70	ENSMUSG00000013236
Slc41a1	522	353	436	1415	2134	1124	730	534	443	561	1417	1404	1138	948	602	2076	854	618	518	683	1388	1457	1310	1268	526	466	ENSMUSG00000013275
B4galnt2	23	16	7	15	57	195	21	4	20	88	0	46	37	52	46	31	40	39	55	121	44	95	61	6	19	25	ENSMUSG00000013418
Nelfb	980	536	641	1354	1668	1298	1015	1076	829	853	2005	1466	1334	1410	1292	1985	1447	1208	1067	1369	1905	1906	1561	1243	840	1138	ENSMUSG00000013465
Tmem175	239	240	222	337	466	297	282	392	275	287	488	395	419	400	347	481	467	408	387	389	424	451	366	377	348	324	ENSMUSG00000013495
Tango2	232	182	146	232	288	211	238	239	199	249	299	267	331	183	255	299	359	331	325	315	251	338	219	238	232	308	ENSMUSG00000013539
Ndufs2	1158	1121	1003	1331	1733	1725	1332	1543	1219	1297	1663	1939	1726	1830	1922	1987	2019	2283	1872	2108	1825	1672	2069	1806	2191	2293	ENSMUSG00000013593
Atraid	338	409	322	342	379	465	325	603	370	373	297	326	414	442	404	322	517	572	577	437	342	331	359	373	395	518	ENSMUSG00000013622
Cad	59	51	59	345	357	248	64	98	51	70	364	213	127	180	127	402	174	118	77	81	542	478	353	214	96	95	ENSMUSG00000013629
Lypd8	76	88	92	26	136	551	113	1	85	395	61	122	591	192	179	59	63	124	280	400	208	481	215	28	118	161	ENSMUSG00000013643
Sh3bp5l	142	60	73	294	318	211	107	139	111	109	352	189	145	145	160	387	145	97	67	111	321	309	194	178	79	52	ENSMUSG00000013646
1810065E05Rik	2	29	6	0	38	445	44	0	78	345	12	71	67	147	29	13	27	26	45	77	25	23	33	4	37	28	ENSMUSG00000013653
Atad1	1008	671	762	724	1191	664	940	1198	1141	892	910	985	1130	908	1309	1326	1483	1539	1418	1314	1141	890	1117	1138	1184	1280	ENSMUSG00000013662
Pten	464	576	484	730	900	615	698	715	377	477	836	378	577	606	444	579	462	512	481	403	507	702	326	319	288	331	ENSMUSG00000013663
Pea15a	1493	966	961	1617	1664	1477	1282	1379	1043	1066	1567	1059	1111	1035	1207	1851	1162	1254	1069	1281	1607	1813	1141	880	836	984	ENSMUSG00000013698
Timm23	1529	1628	1548	1396	1578	1622	2037	2185	1559	1543	1559	1634	1945	1809	1559	1460	1711	2176	1759	1785	1741	1761	1663	1417	1878	2083	ENSMUSG00000013701
Tnfaip8l2	213	229	262	235	253	342	291	342	222	328	254	477	329	465	426	438	525	501	447	415	556	411	576	366	469	558	ENSMUSG00000013707
Trnt1	4178	2457	3061	2387	2952	1900	3603	4254	3850	2643	2585	1904	2612	2377	3180	3349	2942	3247	3318	3468	2254	2638	2313	2269	2417	2780	ENSMUSG00000013736
Ehmt2	354	304	316	650	613	698	553	444	265	401	754	526	461	573	456	671	472	485	357	415	531	528	525	363	310	315	ENSMUSG00000013787
Elof1	400	377	398	412	502	589	711	586	410	456	489	537	572	579	678	642	648	829	703	649	583	576	594	497	636	789	ENSMUSG00000013822
Med16	125	92	102	384	386	329	144	129	97	118	396	253	199	270	110	334	210	133	102	118	272	377	326	214	103	96	ENSMUSG00000013833
St3gal1	319	207	200	550	535	523	302	448	294	271	444	423	401	394	312	484	425	423	369	413	424	362	437	386	315	273	ENSMUSG00000013846
Tmem259	79	48	63	219	156	238	130	116	74	82	229	122	130	187	88	142	92	96	51	88	95	132	110	86	47	45	ENSMUSG00000013858
Rnf170	42	37	19	55	64	38	70	69	60	34	71	79	69	51	83	79	90	83	75	105	80	77	77	74	85	118	ENSMUSG00000013878
Dedd	340	290	322	366	523	416	445	450	420	370	561	467	490	545	574	627	566	593	569	585	702	771	549	386	547	632	ENSMUSG00000013973
Nit1	488	365	426	539	633	548	606	534	466	521	768	634	668	729	702	788	751	771	752	762	831	846	832	606	695	835	ENSMUSG00000013997
Prdm15	163	128	155	208	228	91	183	178	195	111	262	216	150	148	240	306	202	173	163	205	298	288	193	192	128	190	ENSMUSG00000014039
Rnf168	156	116	122	180	299	197	207	206	216	166	297	190	168	195	306	369	274	224	226	355	314	292	275	190	212	261	ENSMUSG00000014074
Chp1	1504	937	1008	1398	1910	1609	1630	1571	1388	1456	1524	2136	1738	2540	2046	2428	2057	2104	1991	2204	1822	1597	2388	1923	1822	2038	ENSMUSG00000014077
Klhl3	117	101	112	239	316	252	238	279	118	114	253	169	216	240	500	660	584	381	436	480	305	343	302	308	255	276	ENSMUSG00000014164
Tvp23b	620	393	344	579	841	451	589	643	610	431	856	654	831	648	737	832	787	841	803	827	787	772	738	770	839	930	ENSMUSG00000014177
Dnajc7	2149	1703	1763	2183	2680	2038	2212	2374	1922	1941	3024	2125	2649	2143	2131	2694	2712	2606	2546	2570	2514	2631	2541	1940	2096	2525	ENSMUSG00000014195
Cacybp	3322	2152	2544	1975	2542	2155	4193	2857	2008	2415	2800	2110	2412	1992	3054	2637	3197	2577	2343	3265	2626	2294	2273	2167	2515	3011	ENSMUSG00000014226
Cluap1	55	60	57	50	57	97	62	87	33	48	50	47	71	75	91	52	86	90	104	95	60	48	75	68	84	98	ENSMUSG00000014232
Zswim7	48	74	66	79	79	118	76	75	51	79	88	47	85	65	49	70	72	66	58	55	64	67	57	53	75	65	ENSMUSG00000014243
Pigl	164	115	98	124	112	134	124	116	87	106	130	109	165	77	117	94	124	125	93	150	128	127	154	115	101	94	ENSMUSG00000014245
Ndufa2	1724	1986	2123	1344	1466	2151	2503	2679	1683	1928	1505	1670	2268	2251	1798	1631	2075	2318	2162	1999	1268	1249	1583	1503	1880	1959	ENSMUSG00000014294
Pam16	119	119	129	136	186	178	177	154	110	178	226	207	156	220	191	213	189	254	191	248	242	210	215	180	178	223	ENSMUSG00000014301
Glis2	35	64	85	72	72	92	85	49	37	49	71	64	73	88	72	86	62	81	78	56	71	59	80	60	68	91	ENSMUSG00000014303
Cox6c	1702	2157	2191	1447	1754	2662	2817	2824	1932	2145	1672	2089	2480	2777	2634	2044	2656	3251	3107	2821	1628	1684	2175	1970	2483	2711	ENSMUSG00000014313
Ube2z	353	447	529	695	972	754	713	713	463	496	1117	753	721	1031	624	818	578	715	485	556	941	1171	713	528	493	626	ENSMUSG00000014349
Tmem87b	324	344	388	289	528	358	343	502	389	316	478	313	346	280	310	383	387	356	337	329	443	391	327	278	218	278	ENSMUSG00000014353
Anapc1	1177	620	661	1338	1912	1092	1078	1031	1148	732	2302	2213	1906	1910	1662	2386	2105	1822	1506	1784	2403	2279	2310	1933	1545	1778	ENSMUSG00000014355
Tsg101	905	689	746	1050	1251	958	1216	1281	1049	942	1798	1187	1363	1261	1292	1589	1424	1590	1295	1491	1296	1249	1205	1018	1077	1168	ENSMUSG00000014402
Hps5	401	271	222	304	385	296	285	341	308	234	477	315	358	264	337	455	381	380	334	351	420	417	408	281	226	257	ENSMUSG00000014418
Map3k4	192	193	146	381	360	182	229	228	141	176	426	287	375	252	163	439	214	186	206	162	266	238	254	207	140	127	ENSMUSG00000014426
Piezo1	212	270	185	512	464	387	309	240	137	204	428	280	319	278	137	315	155	153	138	139	367	376	285	185	92	102	ENSMUSG00000014444
Rnf166	691	572	463	1128	1132	824	743	741	451	482	1174	836	1000	1028	765	1335	847	947	774	948	1153	1430	1008	686	542	584	ENSMUSG00000014470
Ankrd28	279	192	308	276	339	268	310	426	342	259	414	266	451	313	206	224	238	274	260	216	220	240	205	225	164	186	ENSMUSG00000014496
Ankrd52	62	55	74	145	225	101	75	113	62	72	178	129	99	98	89	226	118	107	111	120	261	252	165	119	81	81	ENSMUSG00000014498
Pkd2l2	173	204	209	115	120	161	199	197	142	134	125	130	167	160	165	123	131	174	171	166	113	85	108	128	92	155	ENSMUSG00000014503
Srp19	626	717	750	573	644	904	994	1064	707	851	669	856	882	1013	1243	926	1082	1336	1051	1216	825	701	958	826	1086	1321	ENSMUSG00000014504
Wdfy2	379	264	316	196	295	201	420	413	281	327	648	545	542	377	187	288	254	208	198	167	178	199	210	204	110	111	ENSMUSG00000014547
Rbsn	588	295	361	571	617	358	433	512	407	416	551	356	490	377	414	613	507	388	449	397	549	540	450	411	271	296	ENSMUSG00000014550
Mrps25	461	577	447	487	528	682	662	680	465	524	679	536	586	573	599	541	585	607	529	651	506	557	579	488	599	674	ENSMUSG00000014551
Dguok	359	368	292	399	403	399	387	374	333	309	566	387	544	356	406	463	536	498	481	411	402	369	435	355	410	483	ENSMUSG00000014554
Camta1	143	145	147	214	226	201	189	229	160	148	199	167	209	222	209	188	203	239	204	204	213	217	201	146	177	172	ENSMUSG00000014592
Csf1	137	63	36	533	659	413	253	204	215	245	342	170	167	111	385	656	358	273	183	474	189	369	130	149	50	35	ENSMUSG00000014599
Strip1	397	307	319	754	999	635	509	521	411	472	1054	538	541	528	473	905	532	495	485	466	743	880	567	397	315	322	ENSMUSG00000014601
Slc25a11	665	505	444	755	959	806	673	759	590	616	887	1089	779	948	1033	1048	1204	1107	1007	991	976	1073	1123	846	925	1094	ENSMUSG00000014606
Chrne	92	99	131	167	166	169	105	127	68	113	158	91	111	165	28	100	62	50	85	37	25	37	48	70	38	18	ENSMUSG00000014609
Cmc2	193	243	245	173	180	246	312	264	248	207	239	253	287	238	373	329	400	485	398	456	215	239	245	263	356	453	ENSMUSG00000014633
Chfr	972	566	614	1087	1491	713	901	997	933	884	1577	1449	1451	1350	1617	2093	1721	1650	1349	1603	2050	2300	1621	1293	1266	1470	ENSMUSG00000014668
Tex261	1011	860	908	1088	1229	1269	1352	1371	866	1004	1121	1079	1343	1298	1233	1142	1221	1395	1328	1336	1094	1113	1112	847	1083	1258	ENSMUSG00000014748
Fam120b	792	512	514	524	668	448	641	717	625	502	731	554	694	497	613	703	682	586	630	586	638	586	562	438	459	530	ENSMUSG00000014763
Tbp	735	436	576	702	843	657	829	857	733	629	872	760	1033	906	990	954	1097	1063	923	1029	806	740	871	693	883	910	ENSMUSG00000014767
Psmb1	3367	3861	3894	2873	3380	4657	4944	5122	3353	3864	3498	3723	4419	4985	4536	3796	4908	5741	5051	4853	3499	3600	4181	3647	4728	5176	ENSMUSG00000014769
Pdcd2	202	168	192	262	293	294	340	286	243	247	302	324	343	314	322	332	381	366	292	289	267	254	292	282	261	291	ENSMUSG00000014771
Tppp3	99	113	52	117	84	520	58	88	60	92	45	22	29	68	22	43	21	14	30	19	26	17	13	17	13	14	ENSMUSG00000014846
Msh3	309	172	230	230	381	263	271	363	325	231	386	285	372	262	314	308	499	389	411	360	315	311	355	279	294	396	ENSMUSG00000014850
Tmem208	424	436	470	375	436	558	574	522	373	492	441	519	533	505	608	595	604	739	659	649	511	515	521	538	610	735	ENSMUSG00000014856
E2f4	504	360	425	781	1044	676	645	537	475	530	1227	824	719	935	553	1139	666	664	548	648	1074	1317	877	646	484	578	ENSMUSG00000014859
Surf4	4244	2524	2453	5119	6333	3988	3327	4043	3448	3399	6528	5965	5377	5514	5975	7500	5464	6351	4638	6199	8255	9135	7161	4962	5134	5732	ENSMUSG00000014867
Surf2	620	516	497	632	719	652	638	716	551	537	753	744	773	729	685	718	826	763	654	748	782	743	738	579	550	700	ENSMUSG00000014873
Dnajb9	2965	1695	1825	1801	1753	1559	2212	2511	2076	1544	1207	1257	2478	1561	1345	1551	1384	1446	1642	1865	965	983	1127	1208	886	1101	ENSMUSG00000014905
Naf1	60	44	44	127	149	99	82	73	51	65	111	134	123	102	85	151	81	71	61	70	138	133	155	114	69	47	ENSMUSG00000014907
Yes1	127	188	201	101	109	112	156	116	97	97	145	154	190	143	51	47	52	44	45	59	88	91	92	106	50	87	ENSMUSG00000014932
Ppp1cb	2871	2352	2610	3012	4229	2999	2971	3807	3070	2330	3515	3131	3357	3713	3343	4314	3583	3704	3734	3650	3707	3893	3267	2976	2717	3091	ENSMUSG00000014956
Gorasp2	1943	1138	1252	2429	3215	1995	1630	1957	1816	1570	2569	2412	2469	2583	2311	3238	2247	2608	2337	2341	3333	3291	2813	2253	1852	2307	ENSMUSG00000014959
Tsen15	53	24	68	40	42	63	50	73	38	55	61	60	85	38	71	74	116	64	75	84	68	53	45	62	72	75	ENSMUSG00000014980
Efr3a	2720	1704	1514	2598	3014	1653	2083	2238	2152	1701	2585	2649	2559	2357	2712	3699	2804	2940	2779	3006	4353	3828	3527	2403	2735	3159	ENSMUSG00000015002
Trappc2l	371	397	351	318	327	446	409	557	330	381	387	411	465	488	378	379	488	559	536	396	303	331	316	294	382	439	ENSMUSG00000015013
Ddx19a	277	180	210	275	344	283	268	340	257	269	396	338	326	322	344	389	382	328	276	389	370	435	369	321	310	345	ENSMUSG00000015023
Galns	99	81	84	145	142	181	52	178	128	70	152	155	130	119	104	162	171	166	149	132	151	143	163	158	111	134	ENSMUSG00000015027
Rabl6	312	354	310	415	460	426	429	430	272	347	395	314	362	328	324	390	354	409	325	337	351	424	349	257	272	327	ENSMUSG00000015087
Edf1	1449	1479	1468	1532	1902	2087	1939	1778	1165	1765	1945	2093	1793	1958	2191	2372	2090	2726	2072	2235	2349	2590	2047	1629	2278	2607	ENSMUSG00000015092
Fbxw5	330	166	156	925	1045	664	210	338	271	298	1361	780	572	557	439	1058	644	534	394	477	1185	1353	908	553	345	343	ENSMUSG00000015095
Slc25a13	35	23	30	50	98	57	28	48	76	27	107	94	66	94	79	89	117	114	127	77	106	86	125	98	120	87	ENSMUSG00000015112
Ube2i	3294	2615	2626	3363	4186	3041	3839	3878	3131	3035	4523	3293	4044	3995	3568	4007	3713	4011	3509	3753	4253	4370	3714	2944	3012	3649	ENSMUSG00000015120
Tsr3	323	273	327	392	443	361	419	468	321	351	503	422	512	465	543	437	526	531	439	504	516	529	491	416	386	512	ENSMUSG00000015126
Unkl	252	173	138	278	298	160	192	240	190	171	278	192	235	199	186	305	227	176	167	199	252	269	260	197	132	133	ENSMUSG00000015127
Lrrk1	48	27	20	91	104	101	2	38	34	18	43	22	18	30	56	53	53	72	23	27	96	88	115	46	29	46	ENSMUSG00000015133
Actn1	454	310	396	580	899	808	753	542	512	630	732	436	443	402	350	931	1121	437	602	372	910	999	805	618	461	453	ENSMUSG00000015143
Sirt2	1307	1045	949	1350	1575	1265	1510	1536	1299	1472	2474	2030	2215	2110	2115	2063	1866	2246	1746	2140	2068	2396	2017	1601	1790	1925	ENSMUSG00000015149
Hnrnpl	1223	836	950	2881	3991	1468	1170	1354	1227	1084	4394	1773	1477	1425	1133	3278	1465	1224	1025	1111	3913	4665	1804	1215	698	863	ENSMUSG00000015165
Nolc1	1250	1025	1084	1087	1236	1274	1303	1420	1049	1039	889	888	1365	1007	865	949	1172	1015	1070	918	902	949	1062	1153	982	1243	ENSMUSG00000015176
Casd1	151	126	130	182	255	183	122	149	110	114	227	182	226	121	158	225	205	205	177	192	269	258	193	165	131	167	ENSMUSG00000015189
Mtmr1	488	237	261	511	593	379	361	449	380	290	488	494	507	414	549	717	538	618	547	513	572	624	617	491	371	523	ENSMUSG00000015214
Hmgb3	229	197	221	211	434	275	225	388	287	220	396	238	373	381	431	361	420	480	496	420	450	456	390	345	474	588	ENSMUSG00000015217
Map2	26	19	22	104	157	84	27	46	7	11	34	37	25	8	65	105	55	74	71	60	34	56	55	73	39	52	ENSMUSG00000015222
Abca1	12	36	49	34	50	211	24	40	61	64	36	17	3	21	82	104	130	68	74	72	22	8	19	32	23	8	ENSMUSG00000015243
Nipsnap3b	631	569	580	665	890	648	776	845	718	665	896	845	775	728	1086	1297	1163	1111	1126	1110	1190	1077	978	778	969	1083	ENSMUSG00000015247
Lage3	112	179	111	115	165	160	129	195	116	155	184	163	182	192	239	201	231	286	249	252	215	192	204	170	228	289	ENSMUSG00000015289
Ubl4a	368	335	396	400	546	507	422	446	374	397	575	502	409	474	511	619	537	544	463	580	741	687	535	411	458	580	ENSMUSG00000015290
Gdi1	2093	1202	1153	2098	2847	1347	1631	1857	1822	1536	3331	2211	2902	2171	2822	3282	3120	3162	2593	2727	3182	3367	2930	2325	1625	2350	ENSMUSG00000015291
Gadd45b	5211	3814	3583	4019	3624	5020	5232	4272	3076	4589	3643	4336	4531	6473	2642	3497	2307	2608	2363	3000	1708	1442	2692	2748	1958	1747	ENSMUSG00000015312
Slamf6	1017	628	802	1023	1714	1435	1714	2149	2017	1283	2145	2902	3180	2805	2026	1781	2694	2270	2653	1839	2004	1480	2955	2899	2839	3026	ENSMUSG00000015314
Slamf1	2763	2878	3032	1283	1079	1381	2994	3232	2749	2140	1435	1580	2548	1621	2321	1816	1830	2304	2014	2368	977	801	1100	919	942	1340	ENSMUSG00000015316
Zdhhc12	42	26	17	48	75	71	51	42	38	58	122	85	42	81	126	129	118	108	81	82	213	174	140	97	86	106	ENSMUSG00000015335
Endog	114	102	105	140	159	184	128	142	95	162	141	138	163	144	112	145	155	158	114	120	166	186	180	143	141	132	ENSMUSG00000015337
Cybb	722	589	455	840	1137	1234	227	1075	1076	606	227	301	331	271	1658	1499	1881	2102	1932	1986	210	169	615	848	605	571	ENSMUSG00000015340
Golga7	1158	675	759	1323	1752	1073	1206	1440	1203	1012	1700	1473	1709	1547	1707	1940	1723	1849	1714	1840	2024	2129	1762	1449	1527	1748	ENSMUSG00000015341
Cd48	965	555	490	663	1149	589	650	982	970	482	730	1540	1361	1035	2415	1352	2250	2791	2196	2799	1604	1447	2042	1724	2435	3384	ENSMUSG00000015355
Clpx	661	505	506	594	731	642	791	923	788	590	886	784	817	698	1023	897	978	1149	960	1001	964	841	841	621	834	979	ENSMUSG00000015357
Trabd	171	132	137	559	683	574	276	273	160	250	693	662	286	480	370	978	334	328	239	357	852	872	762	455	226	248	ENSMUSG00000015363
Dennd6b	118	57	112	281	208	188	111	90	74	85	253	87	165	139	74	163	137	91	105	74	121	130	114	116	51	45	ENSMUSG00000015377
Cd83	30392	18161	16325	25864	30418	19718	12236	18560	18082	14455	26333	10500	25008	16142	6362	11811	9159	11261	11928	8219	4050	5918	5409	10058	7130	4339	ENSMUSG00000015396
Gzmb	1196	1050	1208	137	125	151	3508	3601	2936	4192	70	174	138	242	11331	10382	7223	11370	9739	8813	390	235	511	246	263	252	ENSMUSG00000015437
Atf6b	193	84	71	1011	1206	469	122	195	145	126	1034	660	329	462	298	1339	432	302	193	272	1210	1264	824	524	205	171	ENSMUSG00000015461
Ppt2	114	91	70	102	122	167	91	89	86	107	144	81	103	68	117	149	86	121	76	147	77	75	106	72	57	47	ENSMUSG00000015474
Prrt1	95	112	112	125	87	105	109	148	83	110	71	61	123	84	48	93	59	62	44	55	22	33	36	55	14	12	ENSMUSG00000015476
Rnf5	224	141	165	258	310	294	344	276	214	268	428	328	356	350	506	456	484	490	412	530	429	464	399	342	416	508	ENSMUSG00000015478
Cacfd1	148	103	122	432	469	365	216	199	146	148	697	311	326	369	228	397	235	262	211	273	309	402	275	239	174	234	ENSMUSG00000015488
Hivep2	1322	1297	1514	1180	1263	1221	1890	2007	1366	1356	1841	1396	1612	1848	1111	1693	1145	949	1015	1052	1394	1061	1244	983	666	790	ENSMUSG00000015501
Arnt	967	793	832	1076	1693	996	950	1084	979	663	1522	1256	1233	1213	1098	1544	1231	1218	1161	990	997	988	1064	967	657	736	ENSMUSG00000015522
Itga2	76	62	45	65	31	64	50	49	20	36	27	49	34	28	65	48	34	61	69	59	40	82	68	31	58	85	ENSMUSG00000015533
Mocs2	240	185	197	202	261	227	304	282	187	261	301	258	234	242	355	400	366	379	321	344	324	277	274	215	239	393	ENSMUSG00000015536
Nat9	62	77	78	88	97	117	76	91	61	69	82	93	84	126	91	103	106	97	102	83	55	72	77	98	86	84	ENSMUSG00000015542
Lpl	51	77	97	73	102	122	9	126	111	41	5	8	3	11	6	4	9	6	14	7	7	2	3	16	8	8	ENSMUSG00000015568
Atp6v0e	2617	3001	3064	2566	2977	3246	4017	3880	2529	3100	3198	2781	3129	3442	3102	3276	3127	4024	3651	3508	2810	2826	2743	2306	2968	3180	ENSMUSG00000015575
Zfp318	135	113	121	118	173	171	142	191	121	120	132	112	131	125	100	115	136	133	127	113	147	98	108	96	93	94	ENSMUSG00000015597
Ttbk1	12	7	9	127	205	125	14	18	10	3	166	90	95	93	30	66	26	34	20	15	75	84	57	43	23	37	ENSMUSG00000015599
Srf	29	35	72	128	225	183	103	56	43	72	210	136	110	170	72	99	93	101	61	97	145	199	140	92	76	64	ENSMUSG00000015605
Gata3	17194	7155	8348	12169	12548	7238	9852	10861	8517	8964	7779	4092	6970	5858	6051	10711	6729	7960	9777	7435	2916	5185	3310	5013	2532	2524	ENSMUSG00000015619
Hspa8	106679	62455	60409	41484	48251	36872	92407	57063	45759	68128	37100	34614	54502	40319	54551	39085	48404	44399	38357	63589	31867	35236	41363	41924	42873	47783	ENSMUSG00000015656
Pdzd11	296	246	220	336	525	368	339	367	345	411	455	432	511	456	525	520	578	594	466	601	522	492	549	406	569	706	ENSMUSG00000015668
Psma2	2657	2989	3215	2007	2616	3577	4047	4407	2728	3115	2506	3167	3773	4393	3938	2923	4394	5209	4593	4218	2527	2257	3401	2854	4102	4734	ENSMUSG00000015671
Mrpl32	1295	1338	1278	942	919	1321	1663	1666	1146	1195	997	911	1544	1604	1111	919	1114	1364	1358	1133	641	591	909	870	928	1139	ENSMUSG00000015672
Setdb1	213	121	160	283	304	209	340	256	175	224	299	355	305	251	336	435	361	303	267	275	366	329	348	317	231	338	ENSMUSG00000015697
Arnt2	128	95	141	3	8	10	83	89	72	112	155	114	217	100	0	4	1	3	0	0	1	1	1	0	0	3	ENSMUSG00000015709
Prune1	102	29	42	92	87	86	54	68	100	99	126	154	115	93	130	158	146	117	131	179	189	153	138	126	115	137	ENSMUSG00000015711
Cers2	1813	1105	1102	1760	2169	1489	1626	1979	1771	1657	2005	2167	1891	2027	2354	2736	2486	2611	2229	2417	2313	2281	2518	2016	1739	1977	ENSMUSG00000015714
Capza2	6905	4806	5144	5235	7133	4756	5736	7836	7086	5384	6405	6679	7447	7011	7754	7740	7943	8954	8540	8064	7181	6941	7700	6020	7207	8812	ENSMUSG00000015733
Plekho1	86	48	68	40	36	85	156	170	155	116	94	102	118	58	68	91	139	54	72	94	56	32	46	38	57	45	ENSMUSG00000015745
Vps45	231	174	177	205	310	216	223	261	211	214	255	263	303	263	315	258	314	339	329	386	301	311	342	309	323	396	ENSMUSG00000015747
Prpf3	340	191	289	348	455	305	343	424	418	359	425	389	332	359	416	428	490	463	433	477	480	438	443	367	342	441	ENSMUSG00000015748
Anp32e	3414	1994	2300	2886	4003	2631	4096	3346	2731	3369	3555	4494	3404	3759	5274	6404	6040	5165	4274	5859	6651	4935	6422	4508	4996	5911	ENSMUSG00000015749
Aph1a	49	29	19	164	201	98	28	37	26	47	181	163	79	83	65	196	98	59	54	81	246	279	187	87	42	35	ENSMUSG00000015750
Tab2	982	1398	1589	969	901	1465	2054	1902	1107	1346	977	1473	1438	2119	1734	976	1223	1904	1527	1682	1315	1305	1368	836	1365	2096	ENSMUSG00000015755
Ppil4	1888	1307	1546	1145	1265	1021	1750	1958	1944	1512	1309	1206	1631	1304	1695	1312	1828	1858	1823	1594	1179	1072	1338	1092	1225	1644	ENSMUSG00000015757
Cnih1	347	295	310	329	432	429	396	465	352	415	430	471	394	558	491	509	402	478	469	506	501	450	537	390	467	537	ENSMUSG00000015759
Eps8	121	160	111	135	165	158	11	117	121	68	107	184	124	169	110	70	87	97	40	87	414	485	284	95	202	373	ENSMUSG00000015766
Med22	138	84	77	290	259	211	146	76	90	174	300	278	203	247	241	409	269	183	145	197	461	464	373	189	141	154	ENSMUSG00000015776
Surf1	327	335	361	314	315	482	371	426	330	380	368	432	446	459	665	419	545	684	609	630	415	455	517	408	490	694	ENSMUSG00000015790
Med28	2852	2340	2508	2417	3084	2446	3335	3059	2452	2702	3460	2234	3055	2711	2799	3149	3067	3409	3095	3131	2640	2845	2315	2008	2538	2673	ENSMUSG00000015804
Qdpr	589	458	497	707	862	767	630	829	627	640	598	667	650	776	720	698	902	800	836	738	653	691	767	674	748	723	ENSMUSG00000015806
Sqstm1	11371	7325	8338	10425	12035	12459	11136	12184	9173	9671	8501	11898	12272	18740	10969	11726	10202	12214	10383	11860	10267	9678	11820	9262	7829	9407	ENSMUSG00000015837
Nfe2l2	2604	1993	2342	1450	1956	1787	2302	2818	2548	1812	1878	1907	2290	3067	1794	1768	2004	2014	2059	1920	1927	1625	2082	1839	2016	2572	ENSMUSG00000015839
Rxra	40	68	49	36	51	103	75	60	34	55	54	30	25	54	25	35	27	27	29	27	13	22	23	9	19	6	ENSMUSG00000015846
Adamtsl4	25	38	44	110	105	126	33	38	19	25	113	71	21	30	98	192	83	61	41	81	154	172	121	48	40	52	ENSMUSG00000015850
Fcrls	110	162	64	68	67	62	25	145	105	106	20	3	9	6	1	0	4	4	9	10	0	0	0	7	4	3	ENSMUSG00000015852
Prpsap1	1080	738	704	1451	1633	1459	1015	939	794	841	1643	1311	1472	1276	954	1522	1145	1046	1072	1009	1579	1666	1210	1137	963	1019	ENSMUSG00000015869
Ncapg	170	99	94	147	314	133	129	248	209	168	217	334	201	226	674	502	663	725	470	754	549	537	583	420	641	943	ENSMUSG00000015880
Lcorl	325	270	198	241	276	215	223	315	309	231	313	274	291	186	440	327	384	352	407	403	371	289	358	256	288	440	ENSMUSG00000015882
Lta4h	2096	1486	1332	2021	2346	1756	1484	2019	1413	1336	1740	1923	2051	1747	2328	2264	2469	2532	2374	2414	2118	2084	2106	1955	2336	2455	ENSMUSG00000015889
Dstn	430	321	311	418	611	1247	510	504	428	462	455	576	659	611	644	488	501	718	697	834	511	659	805	436	531	570	ENSMUSG00000015932
Macroh2a1	2856	3899	3769	2437	2591	3294	4625	5203	3121	3194	3052	2916	4486	4819	4077	2719	3876	5069	4375	4378	2964	3753	3059	2587	3334	4585	ENSMUSG00000015937
Gtf2ird2	72	41	39	130	150	156	71	92	48	70	126	119	90	102	189	179	167	150	80	176	225	179	209	102	138	158	ENSMUSG00000015942
Bola1	70	85	77	82	88	133	68	101	59	80	87	75	87	95	51	65	97	95	114	76	83	78	67	74	92	84	ENSMUSG00000015943
Castor2	48	44	46	90	103	113	76	28	34	61	75	46	54	48	41	170	83	50	53	48	69	52	61	29	31	27	ENSMUSG00000015944
Ncf1	62	44	64	185	251	299	74	111	57	66	257	370	195	240	566	544	364	487	231	518	624	462	683	216	357	470	ENSMUSG00000015950
Adss	2298	1769	2081	2214	3015	1993	2341	2788	2241	1866	2478	2171	2854	2490	2732	2979	2842	3001	2927	3369	2511	2739	2422	2007	1899	2584	ENSMUSG00000015961
Il17rb	663	64	95	194	208	175	69	50	38	42	67	41	67	59	41	84	45	65	52	42	39	47	40	111	33	9	ENSMUSG00000015966
Chdh	121	30	37	160	179	112	34	16	15	16	58	30	33	38	15	74	18	36	26	26	35	61	61	78	21	10	ENSMUSG00000015970
Actr8	684	294	282	365	501	420	271	481	341	317	499	393	438	276	520	647	539	558	538	585	471	471	492	411	496	534	ENSMUSG00000015971
Fnta	400	246	341	315	459	407	420	553	447	299	532	372	380	396	528	537	589	539	495	473	500	516	392	381	400	516	ENSMUSG00000015994
Mtrex	933	564	706	710	1014	670	746	1039	1062	706	866	906	966	859	1277	1219	1383	1368	1259	1356	1151	986	1188	943	1144	1554	ENSMUSG00000016018
Celsr1	37	60	53	180	233	154	77	90	48	58	191	145	181	189	66	171	97	85	59	67	121	180	176	107	51	54	ENSMUSG00000016028
Fli1	2254	1591	1749	1890	2075	1735	1895	2761	2208	1738	2463	2007	2588	2157	2591	3324	2577	2971	2688	2879	2058	2121	2037	1414	1382	1666	ENSMUSG00000016087
Utp25	105	98	107	100	135	160	146	121	95	132	96	102	104	97	96	90	92	91	60	59	65	54	92	84	46	69	ENSMUSG00000016181
Hsd11b1	901	884	563	896	1036	800	880	1310	951	816	843	769	877	582	1310	1171	1470	1658	1688	1555	1153	1390	754	822	1066	1272	ENSMUSG00000016194
H2-M3	547	467	480	554	645	744	597	786	647	636	752	762	771	715	1203	1172	1275	1350	1111	1270	924	911	906	687	880	1005	ENSMUSG00000016206
Lonrf3	217	189	213	56	34	32	159	149	85	84	0	1	24	7	6	8	14	4	6	9	2	3	2	4	2	1	ENSMUSG00000016239
Atp5e	1202	1299	1491	1176	1385	2218	1688	2021	1234	1456	1024	1832	1809	2087	1968	1582	2324	2586	2252	2127	1405	1222	1814	1561	2135	2282	ENSMUSG00000016252
Nelfcd	300	180	167	520	699	396	285	323	286	379	865	657	574	531	601	798	663	680	572	624	857	864	792	545	581	726	ENSMUSG00000016253
Ctsz	1122	924	910	1229	1492	1532	680	1454	1104	1176	1197	1202	1004	998	1417	1552	1419	1851	1374	1395	1125	1184	1145	1178	1187	1191	ENSMUSG00000016256
Prelid3b	1035	745	721	1056	1430	1171	1114	1279	972	884	1316	1414	1266	1570	1596	1628	1569	1838	1489	1583	1801	2113	1723	1231	1493	1870	ENSMUSG00000016257
Ube2a	947	683	880	937	1086	1013	995	1134	838	792	858	960	975	1114	1090	1181	1040	1214	1017	1108	998	913	1151	915	860	989	ENSMUSG00000016308
Slc25a5	9257	9083	8481	7715	10192	9980	12214	12681	9085	9372	9319	9271	12226	10938	11166	10735	13443	14336	13397	13321	11913	11444	12165	10184	12382	14017	ENSMUSG00000016319
Ppdpf	495	457	441	618	667	710	634	680	405	564	706	720	780	656	553	654	735	808	729	737	673	690	578	598	680	606	ENSMUSG00000016344
Pls3	70	78	47	90	122	165	111	78	78	62	96	79	240	50	55	40	44	87	77	48	50	53	69	82	68	98	ENSMUSG00000016382
Nkap	483	396	519	460	534	505	585	556	513	480	552	450	566	615	707	570	623	745	772	719	392	505	500	389	559	639	ENSMUSG00000016409
Ndufa1	1098	1207	1298	1192	1431	1774	1608	1851	1167	1325	1258	1282	1531	1750	1377	1402	1471	1947	1689	1427	1129	1162	1421	1325	1506	1688	ENSMUSG00000016427
E2f3	52	49	60	57	95	67	86	91	57	94	85	115	86	63	115	117	131	135	100	135	160	189	140	76	97	141	ENSMUSG00000016477
Cr1l	1142	987	966	793	993	1108	1333	1578	1285	1094	955	880	1060	1014	1460	1237	1323	1706	1501	1505	1013	913	1078	973	1165	1445	ENSMUSG00000016481
Ppfibp1	359	102	113	401	713	308	242	367	372	258	518	444	387	250	667	1429	1188	937	1005	816	652	595	683	768	469	514	ENSMUSG00000016487
Cd34	191	68	81	153	160	1081	36	80	71	61	19	21	38	10	7	14	11	12	6	16	19	20	26	6	3	3	ENSMUSG00000016494
Plgrkt	1031	794	951	885	948	1035	1223	1334	957	993	818	781	1226	1049	1127	994	1455	1298	1431	1191	615	523	847	897	805	868	ENSMUSG00000016495
Cd274	2220	1159	1534	1322	1870	1212	1269	1908	1814	1201	780	1265	1331	1391	2031	2044	2347	3149	2577	2329	1017	965	1646	1643	1090	1330	ENSMUSG00000016496
Pdcd1lg2	553	576	632	538	550	657	609	796	416	418	265	449	489	515	637	556	542	688	817	544	369	392	567	572	551	689	ENSMUSG00000016498
Gtf3a	361	306	345	430	540	538	489	509	332	397	561	591	520	547	585	580	664	679	628	606	591	599	617	536	595	733	ENSMUSG00000016503
Mtif3	384	345	372	476	564	552	529	576	400	422	672	612	610	570	630	714	720	692	718	744	681	779	624	508	607	699	ENSMUSG00000016510
Lnx2	601	371	368	1022	1368	850	462	607	523	397	1511	1310	1280	1407	432	937	539	506	413	423	1129	1066	1139	766	509	549	ENSMUSG00000016520
Dyrk3	121	100	80	107	129	66	59	116	83	86	83	52	105	61	34	65	19	44	41	27	27	44	24	27	15	22	ENSMUSG00000016526
Mapkapk2	784	764	804	785	800	1303	1416	1038	723	995	838	938	883	1496	1042	964	866	1196	781	1050	661	797	729	569	723	703	ENSMUSG00000016528
Il10	1970	2652	2831	80	47	104	6051	3957	3449	5430	280	116	507	175	180	222	230	241	546	298	13	11	26	45	34	34	ENSMUSG00000016529
Lamp2	1116	725	609	1081	1476	1052	877	1322	1403	829	1622	1748	1393	1350	2017	1962	2018	2082	1676	2097	1847	1529	1956	1533	1708	1900	ENSMUSG00000016534
Atxn10	1029	633	700	1278	1755	1250	971	1346	1175	979	1564	1500	1520	1700	1190	1498	1764	1652	1659	1293	1417	1311	1447	1360	1278	1377	ENSMUSG00000016541
Eif3d	1648	1245	1268	1474	1689	1776	1481	1552	1108	1318	1548	1694	1583	1803	1490	1794	1677	1539	1548	1541	1649	1375	1773	1509	1471	1612	ENSMUSG00000016554
H3f3b	64863	65150	61465	43929	49596	51744	74302	75208	54920	56236	48660	33023	71477	60501	40801	43299	49318	62163	59152	48865	32129	33017	34159	34223	36695	39378	ENSMUSG00000016559
Nup50	2203	1754	1837	1841	2175	1764	2262	2293	1898	1630	2095	1549	2185	2060	1695	2030	1904	2023	1984	1807	2080	2055	1677	1514	1678	1728	ENSMUSG00000016619
Ift27	347	254	261	343	408	393	263	429	250	267	364	284	344	293	311	341	429	382	399	436	354	315	319	317	419	445	ENSMUSG00000016637
Pacsin2	395	256	251	487	600	387	424	415	421	372	868	449	517	373	500	750	502	483	397	596	619	709	623	428	335	405	ENSMUSG00000016664
Cmah	560	400	354	424	576	496	665	799	734	591	663	434	414	317	742	853	1186	916	1102	911	612	431	504	581	573	528	ENSMUSG00000016756
Ttll12	146	62	61	342	369	238	116	129	67	119	503	388	230	268	221	569	349	215	139	257	577	505	432	294	174	150	ENSMUSG00000016757
Bik	23	11	18	32	26	30	34	34	10	20	44	42	25	14	88	78	63	87	42	83	104	79	66	38	37	50	ENSMUSG00000016758
Tox4	2790	1358	1396	2647	3577	1556	2154	2444	2379	1755	3261	2798	3211	2859	2558	4090	3371	2938	2538	2879	3472	3678	3215	2759	2015	2134	ENSMUSG00000016831
Mrps18c	309	372	436	254	362	431	525	531	351	397	387	348	402	444	491	440	513	623	499	489	333	371	402	344	432	580	ENSMUSG00000016833
Srsf6	1543	1575	1641	1700	2048	2333	2328	2315	1493	1550	1969	2068	2238	2517	1939	1969	2295	1987	2039	2060	1898	1569	1974	1900	1664	2101	ENSMUSG00000016921
Plcg1	567	742	553	1060	1250	837	1104	1004	576	691	1410	1002	1088	1183	838	1354	1035	925	860	837	1212	1272	1072	785	668	772	ENSMUSG00000016933
Kctd2	43	92	68	71	103	84	119	114	48	69	85	51	93	73	41	36	57	87	59	65	22	62	34	32	40	36	ENSMUSG00000016940
Kctd5	454	429	336	550	576	409	478	482	441	457	665	547	625	552	532	647	542	532	514	584	647	737	535	460	497	585	ENSMUSG00000016946
Etaa1	431	294	364	231	397	220	435	431	418	349	317	378	346	373	430	346	483	521	480	469	273	285	295	302	345	406	ENSMUSG00000016984
Slpi	269	587	299	431	423	858	59	528	342	302	118	286	138	211	674	595	741	999	883	573	122	105	187	287	300	206	ENSMUSG00000017002
Sdc4	4054	4078	3874	2995	2396	3103	4010	4004	2991	3534	1834	1277	2518	1576	2414	2387	1770	2558	2084	2383	406	620	729	835	678	647	ENSMUSG00000017009
Il13ra1	37	55	32	81	133	83	24	41	51	34	37	103	54	65	140	99	104	148	95	143	64	140	95	65	80	74	ENSMUSG00000017057
Nbr1	908	555	549	817	987	701	935	1042	847	677	889	1020	1110	941	1034	1387	1152	1086	893	1043	1139	862	1260	889	639	841	ENSMUSG00000017119
Cyth1	921	597	631	2297	2584	1279	917	845	632	616	2796	1516	1179	1316	708	2854	1223	640	643	802	1676	1812	1426	765	397	295	ENSMUSG00000017132
Rnd3	153	165	57	111	149	251	98	167	133	90	53	54	68	28	139	272	234	231	213	192	68	64	152	94	63	50	ENSMUSG00000017144
Brca1	116	59	70	103	211	85	115	80	102	62	201	233	144	153	419	364	331	277	209	422	598	471	519	301	361	574	ENSMUSG00000017146
Nt5c3b	853	676	576	983	1034	931	848	922	637	793	1374	1104	1331	1071	1053	1217	1270	1252	1098	1235	1369	1430	1350	1009	1225	1362	ENSMUSG00000017176
Coa3	575	598	625	616	873	882	943	753	586	755	1197	721	757	717	859	905	882	916	965	968	952	1182	744	658	844	1034	ENSMUSG00000017188
Med24	237	87	119	345	466	270	208	273	169	193	499	381	327	336	292	531	354	287	241	271	457	411	522	352	224	239	ENSMUSG00000017210
Psmd3	391	297	318	820	970	696	483	468	349	349	858	694	646	786	562	963	690	583	467	607	907	1017	848	632	441	482	ENSMUSG00000017221
Exosc10	1243	858	719	1186	1315	890	989	1077	1013	841	1331	1091	1256	910	1095	1345	1379	1298	1057	1173	1294	1436	1203	1044	907	1186	ENSMUSG00000017264
Glod4	536	428	407	531	771	589	624	699	593	465	680	720	775	681	681	782	910	931	911	765	680	643	692	650	934	925	ENSMUSG00000017286
Vps53	309	187	200	340	446	260	268	277	224	222	373	434	373	334	355	489	505	421	424	378	447	401	432	353	370	424	ENSMUSG00000017288
Taok1	718	902	881	952	1044	1001	1239	1311	834	903	1277	1026	1025	907	1242	971	1070	1224	1034	1126	1397	1483	1023	699	778	1289	ENSMUSG00000017291
Dnttip1	156	125	162	355	388	287	251	229	123	152	435	211	386	381	165	272	205	226	149	216	250	410	183	140	72	121	ENSMUSG00000017299
Acot8	128	109	114	112	154	173	137	130	116	133	164	201	178	224	202	180	229	220	203	209	170	168	215	180	179	231	ENSMUSG00000017307
Pyy	1	244	0	0	1	71	0	1	4	17	0	0	0	0	0	0	11	51	118	2	13	69	65	0	0	1	ENSMUSG00000017311
Mpp2	43	26	32	94	98	84	72	18	23	35	95	66	79	75	46	128	53	60	36	62	50	38	69	68	42	24	ENSMUSG00000017314
Nlk	165	181	251	175	147	213	348	330	157	221	201	183	245	273	245	217	197	270	277	227	192	156	189	180	192	235	ENSMUSG00000017376
Traf4	885	709	735	1957	2386	1745	1287	929	678	881	2359	1956	1411	2718	957	2246	1157	1185	1034	1115	1393	1497	1648	1343	870	844	ENSMUSG00000017386
Aldoc	72	84	76	142	180	158	159	160	153	117	276	178	223	158	126	163	152	163	152	158	143	164	174	157	149	115	ENSMUSG00000017390
Rpl19	3552	3948	4573	2713	2751	5300	5738	5562	3269	4337	2516	3840	4316	5407	3993	3223	4818	5064	4825	4192	2748	2131	3924	3587	4140	4176	ENSMUSG00000017404
Nek8	152	164	131	346	471	335	216	225	147	192	528	338	303	324	194	411	271	217	165	146	416	347	380	302	161	145	ENSMUSG00000017405
Arl5b	2988	2359	2561	1556	1800	1497	2468	2371	2001	1694	1163	938	1741	1244	1165	1140	1039	1285	1055	1330	775	827	824	929	699	816	ENSMUSG00000017418
Zfp207	2849	2114	2124	2613	3388	2244	2658	3295	2970	2000	4033	3112	3151	2990	4282	3771	4089	3698	3523	4122	4151	4401	3423	3080	3005	4182	ENSMUSG00000017421
Psmd11	2141	1606	1806	2395	3364	2320	2597	2894	2417	2134	3609	3021	3287	3015	3443	3831	3684	4138	3834	3714	4024	4185	3388	2862	3395	4049	ENSMUSG00000017428
Timp2	393	288	360	410	458	950	669	566	375	439	777	540	924	686	233	391	456	310	373	319	298	189	393	379	156	140	ENSMUSG00000017466
Zc3h18	288	353	272	681	759	570	409	359	220	303	851	417	442	465	302	933	397	275	249	288	955	857	488	354	169	237	ENSMUSG00000017478
Top2b	1550	1461	1643	1305	1446	1431	2090	2050	1860	1778	1725	1670	2021	1738	2396	1909	2297	2521	2416	2676	1626	1586	1750	1546	1821	2416	ENSMUSG00000017485
Igfbp4	191	207	286	281	531	883	290	272	135	254	162	65	157	111	179	423	748	247	482	162	333	100	65	187	134	34	ENSMUSG00000017493
Cdc6	294	122	106	211	317	220	175	270	223	170	398	335	364	206	734	634	817	654	422	763	843	818	732	628	781	1209	ENSMUSG00000017499
Suz12	817	910	965	764	1119	1182	1366	1385	961	964	1239	964	1063	1235	1270	942	1118	1437	1290	1261	907	1155	832	756	1013	1514	ENSMUSG00000017548
Atad5	311	260	188	231	322	226	285	303	312	302	421	353	366	269	638	420	451	530	422	616	519	491	437	350	402	809	ENSMUSG00000017550
Crlf3	3044	2036	2859	3229	3993	2946	3783	4106	3246	2856	3975	3118	3780	3802	3540	4416	3522	3850	3729	3903	2362	2632	2908	2413	2119	2374	ENSMUSG00000017561
Tnfaip1	421	392	329	399	478	670	477	526	406	491	576	535	511	543	586	505	596	581	584	654	571	496	568	495	591	682	ENSMUSG00000017615
Abr	244	211	206	714	858	556	317	243	226	253	773	501	438	410	488	977	491	462	392	458	951	1025	743	438	217	316	ENSMUSG00000017631
Rab11fip4	594	565	537	924	1025	487	748	816	495	661	1224	696	845	889	631	1250	816	735	837	666	828	1245	606	534	403	417	ENSMUSG00000017639
Cd40	99	79	64	75	98	135	2	80	50	83	13	40	33	49	238	165	186	177	109	193	27	43	42	56	59	66	ENSMUSG00000017652
Slc35c2	218	177	127	418	368	406	189	209	143	205	307	331	293	275	252	431	392	339	206	309	375	422	333	266	216	183	ENSMUSG00000017664
Elmo2	317	123	100	633	828	422	194	237	179	191	782	426	357	351	270	728	399	261	206	275	677	790	516	361	207	199	ENSMUSG00000017670
Wsb1	4330	2931	3219	2084	2298	2695	3189	3880	3754	2843	1874	2611	3546	3246	2903	2337	3247	3301	3045	3101	1805	1448	2838	2586	2154	2830	ENSMUSG00000017677
Ttpal	358	249	243	598	798	483	372	386	374	308	908	716	563	591	518	770	555	409	361	483	802	812	706	621	398	446	ENSMUSG00000017679
Rhot1	634	392	375	692	863	463	584	668	616	460	936	506	848	552	591	874	715	597	694	826	704	794	543	556	477	567	ENSMUSG00000017686
Rhbdl3	55	42	62	95	66	53	84	47	31	26	127	48	49	36	41	89	47	40	39	31	61	43	45	28	18	15	ENSMUSG00000017692
Ada	67	72	119	116	127	81	84	132	121	95	94	86	79	86	132	164	164	191	194	117	117	108	82	105	134	130	ENSMUSG00000017697
Serinc3	2340	2427	2894	1049	861	1857	2498	3258	2260	2343	825	1256	1909	2023	2369	1107	2228	3559	3794	2620	673	641	1127	1778	1920	2248	ENSMUSG00000017707
Tha1	35	22	43	18	74	65	57	56	44	50	68	75	64	48	63	137	124	62	96	50	69	60	60	59	51	34	ENSMUSG00000017713
Pgs1	288	273	264	393	417	381	299	288	248	269	397	407	280	263	349	482	411	356	326	309	403	449	318	255	251	220	ENSMUSG00000017715
Birc5	327	182	220	268	520	334	270	441	384	378	479	599	504	463	1292	878	1298	1527	957	1403	999	886	1028	861	1500	2362	ENSMUSG00000017716
Afmid	44	47	40	67	103	79	51	46	30	47	90	69	66	76	67	78	97	102	78	78	52	60	81	72	61	66	ENSMUSG00000017718
Pigt	173	105	89	476	726	345	142	193	145	172	702	570	242	382	326	852	409	316	245	313	1067	1204	576	448	275	194	ENSMUSG00000017721
Mmp9	234	139	100	7	14	55	183	180	182	266	7	5	7	4	40	21	34	22	35	49	9	5	2	3	3	0	ENSMUSG00000017737
Pltp	174	152	104	303	324	539	143	231	175	167	249	418	318	498	207	269	281	264	246	277	443	415	304	293	335	408	ENSMUSG00000017754
Slc12a7	225	243	194	545	698	352	241	220	186	252	577	345	287	203	273	604	466	270	278	275	608	658	520	332	176	182	ENSMUSG00000017756
Ctsa	1931	1415	1250	2120	2544	2784	2071	2725	2207	2176	2382	3988	3345	4282	3590	3909	4147	4865	3897	3964	4097	3930	4094	3435	3799	4349	ENSMUSG00000017760
Zswim1	179	86	129	168	253	157	164	188	192	123	280	180	309	217	137	198	228	204	173	169	199	223	161	182	147	140	ENSMUSG00000017764
Slc12a4	178	125	103	342	352	224	152	103	100	100	381	250	140	210	121	359	173	114	87	92	316	407	270	192	77	83	ENSMUSG00000017765
Myo1c	236	152	111	496	645	528	140	165	175	163	577	475	248	290	276	808	296	308	178	259	756	667	604	383	153	191	ENSMUSG00000017774
Crk	436	441	457	450	488	586	472	759	431	414	626	523	458	570	638	686	548	587	588	660	529	628	613	480	443	662	ENSMUSG00000017776
Cox7c	1513	1683	1684	1093	1487	2228	2396	2161	1458	1833	1409	1580	2123	2136	1993	1524	1963	2458	2171	2047	1278	1187	1656	1546	1860	2075	ENSMUSG00000017778
Pitpna	971	836	933	1727	2250	1545	1483	1454	1056	968	2401	1246	1695	1529	1248	1894	1495	1605	1223	1466	2095	2795	1407	1063	546	857	ENSMUSG00000017781
Mlx	392	333	260	481	580	482	492	532	408	422	506	514	592	587	706	828	763	832	745	870	619	579	629	536	579	726	ENSMUSG00000017801
Retreg3	407	279	361	750	1018	498	441	499	360	304	899	463	466	555	367	871	401	342	398	410	926	1074	522	375	225	264	ENSMUSG00000017802
Dhx58	55	38	27	107	161	92	67	75	69	76	101	131	70	95	119	152	427	164	124	120	67	77	156	75	63	83	ENSMUSG00000017830
Rab5a	2079	1105	1082	1787	2347	1200	1510	1828	1947	1410	1889	1588	2203	1844	1737	2235	1841	2148	1900	1978	2062	2160	1823	1416	1455	1677	ENSMUSG00000017831
Nkiras2	317	190	166	370	501	452	302	318	282	238	499	458	371	361	430	580	445	451	379	427	583	596	533	365	355	366	ENSMUSG00000017837
Ppp2r5c	6768	4725	4876	5747	7885	4564	7165	8021	7574	5834	9207	6585	8791	7007	9604	9655	10590	11950	11208	11153	9592	11857	8155	6509	8462	9386	ENSMUSG00000017843
Ift52	289	175	191	334	484	348	255	327	266	201	450	457	456	477	601	640	614	653	613	579	596	602	692	524	475	545	ENSMUSG00000017858
Mybl2	29	7	20	74	118	54	22	24	38	39	141	131	81	53	118	215	160	107	52	116	299	259	271	117	116	142	ENSMUSG00000017861
Eya2	326	212	134	205	118	83	152	263	174	124	70	36	155	46	80	116	129	92	110	95	38	32	55	37	22	30	ENSMUSG00000017897
B4galt5	435	136	92	850	1085	699	208	258	233	212	583	526	211	225	490	903	635	422	245	430	1021	1379	804	524	324	336	ENSMUSG00000017929
Hnf4a	8	12	9	18	51	93	2	0	9	15	2	29	22	25	20	23	17	18	9	42	40	122	81	2	6	17	ENSMUSG00000017950
Ddx27	639	464	473	704	864	824	659	634	517	552	773	723	816	900	699	901	861	732	714	754	823	711	805	783	782	738	ENSMUSG00000017999
Cyth3	515	359	325	658	890	545	440	479	342	326	553	305	616	371	388	747	521	421	345	427	451	399	463	361	236	160	ENSMUSG00000018001
Cyth4	3428	2215	1863	4823	5237	3260	2658	3240	2362	2320	5764	3963	4393	3587	3862	5756	3966	3801	2974	3826	5364	5200	4754	3327	2513	2592	ENSMUSG00000018008
Rrp7a	1261	934	996	1372	1874	1504	1390	1693	1175	1207	1966	1317	1581	1497	1269	1619	1495	1443	1347	1300	1753	1788	1417	1394	1268	1369	ENSMUSG00000018040
Cyb5r3	844	532	491	1068	1401	1403	742	984	849	905	1353	1027	984	971	1060	1582	1374	1369	1222	1126	1271	1418	1218	1014	936	929	ENSMUSG00000018042
Ints2	311	224	209	237	328	202	309	302	238	275	333	336	320	193	524	441	487	386	388	523	553	366	444	324	385	606	ENSMUSG00000018068
Med13l	700	713	889	858	873	890	1131	1119	724	950	1081	787	728	920	847	1292	823	870	775	826	972	833	775	490	392	521	ENSMUSG00000018076
H2bc4	334	305	290	234	183	420	346	413	221	396	145	132	211	237	415	352	379	436	347	554	173	125	213	194	202	203	ENSMUSG00000018102
Mafk	612	465	539	831	769	982	765	551	443	530	669	456	649	654	301	458	499	342	327	343	421	396	413	428	207	236	ENSMUSG00000018143
Med1	2819	1856	1994	2723	3344	2266	2429	2627	2365	2136	3605	2426	2605	2656	2588	3239	2797	2762	2532	2653	3250	3550	2777	2098	1882	2338	ENSMUSG00000018160
Erbb3	27	14	22	37	64	118	39	50	53	42	118	77	78	50	46	112	46	68	42	49	87	82	81	66	30	48	ENSMUSG00000018166
Stard3	282	94	90	448	448	405	217	229	183	214	520	345	321	356	322	582	339	279	241	321	523	473	460	335	229	189	ENSMUSG00000018167
Ikzf3	4719	3134	3347	2709	3316	2251	3846	4715	4293	3298	4845	2454	5311	2765	2304	3471	2359	2536	3241	2633	1466	1429	2257	1967	1247	1212	ENSMUSG00000018168
Mfng	328	169	176	721	755	473	307	315	232	267	545	548	501	513	318	645	522	383	304	397	635	784	605	377	292	244	ENSMUSG00000018169
Vmp1	2076	1632	1663	1715	2484	1814	2121	2440	2376	1962	3403	2966	2940	2432	3150	3181	2708	3305	3437	3093	2752	3293	3006	2285	2732	3567	ENSMUSG00000018171
Uchl5	887	677	727	731	1079	730	945	1116	857	800	1121	1012	979	983	1366	1250	1580	1775	1347	1621	1424	1408	1559	1113	1616	2115	ENSMUSG00000018189
Glrx2	167	153	158	270	381	303	326	264	181	173	387	268	309	293	279	373	328	341	335	360	313	380	306	255	244	286	ENSMUSG00000018196
Ro60	122	67	121	68	99	63	97	124	98	96	54	55	96	90	92	83	97	115	93	120	51	56	51	86	46	76	ENSMUSG00000018199
Stk4	2392	3056	3648	2901	3308	3427	4197	4208	3057	3171	4076	2919	3519	4648	2820	3029	2510	3106	3159	2885	2925	2908	2563	2011	2058	2311	ENSMUSG00000018209
Pmp22	108	101	87	104	104	720	51	82	113	105	7	30	72	23	20	2	11	15	33	17	22	38	48	5	7	8	ENSMUSG00000018217
Zcchc10	394	297	282	308	383	318	424	475	372	309	286	257	443	311	286	260	343	373	332	333	236	220	243	280	306	280	ENSMUSG00000018239
Psmb6	3002	3359	3379	2403	3078	3396	3987	4464	2993	3057	3126	2705	3598	3623	3479	2920	3572	4540	4094	3626	2988	3174	2866	2722	3661	4472	ENSMUSG00000018286
Spag7	514	511	545	474	527	662	659	848	553	580	600	641	756	859	705	612	724	903	748	696	588	501	802	632	800	901	ENSMUSG00000018287
Pfn1	18094	18226	19080	20380	24356	25961	27248	28528	18532	23640	23170	30063	33418	31646	35513	30400	36404	45271	38797	40675	29443	28492	32120	27396	37091	44130	ENSMUSG00000018293
Tomm34	1768	1368	1681	2439	2780	1643	1706	1802	1524	1347	2465	1370	1586	1745	1256	1849	1620	1392	1282	1356	1383	1676	1310	1314	986	1030	ENSMUSG00000018322
Ywhab	2435	1834	2074	3081	3717	2248	2628	2546	2095	2193	3173	2639	2832	2546	2998	4169	3131	3454	3143	3629	3984	4539	3328	2629	2778	3538	ENSMUSG00000018326
Ksr1	69	121	94	224	187	244	181	144	59	91	234	206	147	230	143	225	184	101	89	127	317	296	264	147	81	136	ENSMUSG00000018334
Gpx3	263	158	139	779	343	1573	39	202	258	146	74	105	39	54	51	115	59	59	94	48	129	52	119	73	26	15	ENSMUSG00000018339
Anxa6	4836	3915	3465	5042	5733	4209	4270	4934	3576	4200	4548	4898	5334	5413	5095	5916	5333	5465	5309	5767	6473	6895	5528	4247	4641	5759	ENSMUSG00000018340
Il12rb2	1464	480	719	1082	1262	601	841	1269	1479	1190	1825	3275	2103	4044	3360	1755	1613	2042	821	2706	9599	7966	6427	2602	4214	6654	ENSMUSG00000018341
Zkscan6	191	123	107	186	193	172	214	211	142	166	196	212	250	214	200	238	268	279	207	221	181	181	217	155	179	189	ENSMUSG00000018347
Kpna2	1037	648	590	896	1316	658	806	1334	1016	760	1074	1040	1018	823	1723	1555	1760	1853	1738	2043	1653	1841	1474	1383	1903	2580	ENSMUSG00000018362
Smurf2	278	299	365	281	334	285	416	464	227	277	285	256	281	206	254	274	353	256	314	244	248	301	193	180	169	245	ENSMUSG00000018363
Cep95	176	131	162	93	110	113	210	201	152	142	141	154	202	92	230	187	203	183	189	247	197	181	204	125	147	201	ENSMUSG00000018372
Vezf1	726	610	755	712	755	810	1029	952	716	725	796	581	727	582	602	751	580	668	641	618	534	544	471	389	415	472	ENSMUSG00000018377
Srsf1	665	832	779	846	1161	951	891	884	551	628	1087	1007	973	863	1133	1202	1109	909	813	1078	1412	1319	1163	839	625	1050	ENSMUSG00000018379
Abi3	269	176	203	375	383	417	307	337	190	270	316	488	436	530	429	620	586	533	360	422	406	573	535	400	421	501	ENSMUSG00000018381
Kif3a	218	179	150	142	149	191	160	161	167	217	195	126	271	142	165	128	156	189	139	174	139	119	121	159	102	159	ENSMUSG00000018395
39692	81	67	46	39	41	95	55	81	45	77	48	55	57	78	37	35	42	37	57	50	27	20	45	22	11	16	ENSMUSG00000018398
Mtmr4	319	192	139	457	524	302	269	267	289	268	849	566	480	504	380	750	489	380	286	396	597	614	446	419	246	243	ENSMUSG00000018401
Mrm1	90	68	91	161	240	143	133	110	71	96	222	104	170	108	71	157	125	85	97	133	133	160	115	120	93	103	ENSMUSG00000018405
Kansl1	1416	1113	1448	1448	1596	1396	1824	1710	1431	1433	1479	1191	1778	1466	1594	1274	1574	1604	1564	1401	1135	1060	1156	1065	886	1077	ENSMUSG00000018412
Gid4	351	275	290	376	383	317	276	320	250	319	412	304	375	268	246	417	370	298	282	293	358	353	300	247	242	291	ENSMUSG00000018415
Dhx40	1449	1567	1335	1120	1124	967	1419	1524	1191	1114	995	785	1004	776	1311	1206	1228	1368	1291	1228	772	766	766	800	710	971	ENSMUSG00000018425
Ypel2	195	127	193	175	258	124	271	264	224	164	214	119	138	66	154	314	263	178	213	178	125	137	111	120	82	81	ENSMUSG00000018427
Nol11	829	651	541	621	731	555	682	843	731	607	446	538	788	616	606	669	904	799	836	683	571	513	642	683	620	767	ENSMUSG00000018433
Derl2	1211	977	1114	1386	1670	1184	1575	1683	1249	1323	2221	1629	1720	1695	2305	2360	2046	2440	2099	2359	2513	2758	1894	1673	2120	2648	ENSMUSG00000018442
C1qbp	545	363	453	850	1088	1059	547	811	604	574	936	945	1018	909	831	957	1151	958	906	834	1146	888	1079	990	1023	1092	ENSMUSG00000018446
Rpain	321	296	257	269	333	387	398	471	369	341	335	250	369	320	398	368	457	306	398	353	287	256	297	304	286	349	ENSMUSG00000018449
6330403K07Rik	133	104	127	738	1015	660	216	185	123	98	899	712	986	908	204	319	212	305	295	232	535	503	482	605	382	385	ENSMUSG00000018451
Chd3	987	1038	1074	2032	2478	1777	1535	1122	725	1132	2418	1589	1229	1493	1264	2848	1765	1257	944	1343	2291	2668	1944	1258	703	734	ENSMUSG00000018474
Kdm6b	10506	14429	14357	12024	9770	10997	14461	14965	9152	9975	11185	7601	11809	12701	6067	7211	5576	6632	6461	5768	5901	8194	5531	5402	3496	4248	ENSMUSG00000018476
Appbp2	1344	809	903	1147	1496	938	1105	1387	1158	870	1444	1252	1136	1272	1041	1690	1253	1379	1322	1291	1474	1504	1318	1026	1074	1168	ENSMUSG00000018481
Adora2b	33	49	43	23	36	31	12	39	30	27	8	35	4	20	124	85	73	106	48	132	25	38	41	23	60	50	ENSMUSG00000018500
Ncor1	4204	4851	4858	4105	4056	3659	6163	5762	4088	3834	5595	2918	5604	4067	3848	3222	3586	4176	4060	3933	2967	4082	2634	2317	2160	3134	ENSMUSG00000018501
Trpv2	796	502	425	860	1050	732	631	822	586	735	852	1040	966	791	1093	1083	1032	1102	807	973	1179	1189	1244	800	682	863	ENSMUSG00000018507
Cwc25	4031	3666	3799	2198	2128	1776	3343	3152	2307	2184	1649	1225	2388	1732	1028	1102	1208	1308	1345	1227	879	962	885	1153	924	984	ENSMUSG00000018541
Pip4k2b	38	39	36	172	201	100	88	72	63	45	162	82	66	60	67	193	79	86	61	61	194	239	108	68	29	52	ENSMUSG00000018547
Trim37	123	44	74	199	273	155	169	181	97	133	315	244	277	185	214	337	280	283	232	291	470	440	479	241	255	344	ENSMUSG00000018548
Ctdnep1	129	171	200	170	229	267	301	240	155	209	279	276	203	337	269	245	254	302	241	239	274	305	295	185	276	286	ENSMUSG00000018559
Elp5	518	474	634	549	868	778	813	817	637	678	775	990	869	994	972	941	1081	1231	963	1085	985	906	990	839	1017	1080	ENSMUSG00000018565
Gabarap	2107	1965	2068	1714	2019	2901	3013	2925	2129	2464	1913	2339	2537	3166	2716	2604	2801	3300	2880	2764	1780	1686	2321	2054	2313	2283	ENSMUSG00000018567
Cldn7	10	36	18	39	96	460	34	8	32	50	24	106	85	60	99	71	70	79	98	190	111	283	222	32	36	65	ENSMUSG00000018569
Phf23	221	175	198	347	460	495	385	337	200	230	616	505	343	368	410	785	522	367	365	465	1069	1104	625	352	393	395	ENSMUSG00000018572
Acadvl	1306	1195	934	1670	2062	1701	1185	1588	1241	1339	2018	1745	1917	1559	1889	2188	2221	2490	2012	2207	2109	2221	2248	1683	1651	1942	ENSMUSG00000018574
Dnah11	98	95	100	128	183	87	87	115	104	72	148	149	181	143	105	166	195	162	156	140	146	169	188	146	156	150	ENSMUSG00000018581
G3bp1	4513	3348	3598	5952	7245	5187	4763	4659	3687	3960	6474	5625	5668	5986	4883	7119	5649	5183	4416	5150	6975	7006	6460	5154	4789	5458	ENSMUSG00000018583
Atox1	620	787	733	589	685	965	774	980	641	727	638	826	767	885	883	931	969	1138	975	985	708	710	745	697	854	942	ENSMUSG00000018585
Sparc	331	350	293	244	146	2525	134	333	430	267	34	116	86	76	47	38	50	58	131	90	56	57	175	13	5	9	ENSMUSG00000018593
Mief2	45	44	49	143	138	150	69	42	38	57	144	89	57	90	63	149	64	45	44	45	153	155	100	76	40	59	ENSMUSG00000018599
Dusp14	789	458	487	2612	3407	2631	1119	1139	1074	921	2545	1819	3130	2980	874	1800	1211	1338	1580	1120	735	792	1231	1820	1131	922	ENSMUSG00000018648
Tada2a	135	85	46	99	181	81	94	127	114	85	154	145	123	126	134	123	154	141	110	135	177	185	158	166	170	170	ENSMUSG00000018651
Ikzf1	2201	1875	1885	1813	2407	1493	2218	2775	1957	1768	2214	1784	2428	1680	2100	2851	3065	2437	2289	2569	2476	2415	2193	1694	1524	1799	ENSMUSG00000018654
Pnpo	360	295	273	460	643	447	421	377	262	376	461	430	458	388	282	501	390	265	336	312	304	297	327	395	282	247	ENSMUSG00000018659
Cog1	230	225	223	592	659	319	395	329	252	239	809	427	408	433	379	770	404	368	326	398	660	737	459	373	243	277	ENSMUSG00000018661
Cbx1	498	510	519	749	828	695	803	752	492	642	906	831	721	847	1067	1122	989	982	862	937	1150	1101	948	698	907	1100	ENSMUSG00000018666
Cdk5rap3	801	778	617	1067	1305	974	680	1112	823	706	1293	1094	1210	1026	1045	1269	1411	1351	1327	1100	1533	1706	1268	1174	1093	1348	ENSMUSG00000018669
Slc25a39	442	204	190	1093	1300	932	494	545	316	416	1350	872	722	925	522	1090	779	606	555	681	1038	1339	932	676	509	509	ENSMUSG00000018677
Sp2	560	167	264	1197	1662	736	450	332	370	360	1769	919	776	805	490	1712	789	564	440	505	1684	1905	1100	705	269	285	ENSMUSG00000018678
Aatf	449	411	407	364	396	396	411	603	474	391	392	482	581	572	453	383	626	564	542	489	322	252	384	485	436	487	ENSMUSG00000018697
Dync1h1	669	703	739	1004	1020	1103	926	864	510	729	1400	869	932	917	619	1118	746	529	530	705	1067	1088	1027	749	401	501	ENSMUSG00000018707
Pex12	75	68	39	72	66	76	92	82	52	58	78	40	57	68	67	67	78	77	68	37	66	85	67	75	56	58	ENSMUSG00000018733
Ndel1	2740	1441	1386	2806	3531	1936	1638	2325	2046	1577	2997	2003	2279	2251	2009	3040	2134	2164	1786	1948	2561	2826	2296	1779	1306	1447	ENSMUSG00000018736
Slc25a35	83	46	36	79	101	120	72	85	44	74	97	76	87	56	82	99	103	118	114	103	92	75	108	86	97	92	ENSMUSG00000018740
Zbtb4	366	286	343	268	272	345	516	460	291	377	383	174	325	220	288	293	342	310	401	282	315	298	214	175	253	364	ENSMUSG00000018750
Mpdu1	389	453	353	489	591	698	583	610	431	522	706	617	546	710	578	630	665	739	658	659	654	658	642	574	572	644	ENSMUSG00000018761
Fxr2	136	97	118	371	439	372	200	171	86	155	592	290	194	299	142	274	203	157	117	118	326	493	295	166	120	98	ENSMUSG00000018765
Atp5g3	1449	1472	1688	1581	2095	2392	2270	2367	1542	1911	1752	2241	2217	2632	2330	2459	2679	2922	2426	2523	2047	1975	2628	2096	2286	2448	ENSMUSG00000018770
Cd68	211	286	224	181	201	238	77	326	265	253	162	102	83	146	296	221	226	346	176	273	70	85	84	84	116	112	ENSMUSG00000018774
Acsl1	186	92	82	190	298	212	143	121	124	109	256	160	170	138	145	196	213	145	143	150	168	182	196	165	112	92	ENSMUSG00000018796
Smyd4	132	90	76	89	134	106	143	173	112	75	152	99	180	66	133	107	171	72	111	103	91	125	152	129	117	135	ENSMUSG00000018809
Lsp1	7741	7549	6144	8740	9560	9151	7834	10030	7382	7246	8883	10050	12012	11565	11194	12276	12608	14548	12007	13461	13074	11989	12204	8391	10358	11816	ENSMUSG00000018819
Zfyve27	480	325	220	867	933	583	384	430	281	309	1102	518	467	545	458	869	539	424	380	446	786	912	550	495	262	319	ENSMUSG00000018820
Avpi1	367	399	380	246	357	371	448	419	280	333	573	487	576	388	318	402	364	519	397	338	204	267	310	291	429	261	ENSMUSG00000018821
Myh11	43	17	51	28	10	252	98	40	46	59	48	23	43	4	7	2	7	5	13	14	11	16	18	2	1	2	ENSMUSG00000018830
Rad51d	229	131	119	232	295	218	237	254	176	168	285	264	269	270	279	343	272	282	276	280	324	313	316	245	240	268	ENSMUSG00000018841
Pank3	510	512	443	438	463	478	570	660	533	452	400	450	478	515	545	496	455	579	501	611	473	506	372	381	410	528	ENSMUSG00000018846
Rars	801	541	667	670	875	567	924	1012	782	636	677	720	918	713	980	941	1028	1086	1064	1074	1052	1066	1070	836	1063	1283	ENSMUSG00000018848
Mrpl58	375	397	364	405	540	480	491	596	364	389	533	527	566	566	704	693	784	900	763	810	722	782	718	565	765	927	ENSMUSG00000018858
Fdxr	70	73	45	124	116	121	86	68	57	93	143	112	90	111	74	107	123	95	79	66	105	99	126	121	83	81	ENSMUSG00000018861
Mrpl45	671	619	599	648	946	822	981	802	580	679	1180	890	955	942	779	897	892	951	956	908	1158	1325	1016	702	1061	1226	ENSMUSG00000018882
Irf1	1767	1575	1604	1768	2051	2319	2413	2017	1449	1990	1730	2164	2194	2274	1979	2303	2438	2003	1738	2253	1432	1218	1821	1672	1205	1171	ENSMUSG00000018899
Slc22a5	119	111	79	108	173	93	124	99	66	82	106	78	111	63	63	143	113	76	84	89	108	107	76	67	44	74	ENSMUSG00000018900
P4ha2	70	103	51	50	27	94	32	58	32	44	28	49	17	36	26	25	23	16	14	41	54	43	37	21	24	31	ENSMUSG00000018906
Arrb1	231	193	182	383	424	374	274	293	173	235	671	367	339	306	172	453	194	202	166	157	261	214	312	157	84	92	ENSMUSG00000018909
Csf2	82	128	55	230	166	314	106	120	71	125	170	388	113	492	338	96	108	289	183	152	182	272	236	99	305	662	ENSMUSG00000018916
Cxcl16	710	553	505	525	640	667	77	649	550	414	192	171	143	228	599	552	495	535	347	501	168	179	146	182	179	152	ENSMUSG00000018920
Pelp1	88	86	80	455	624	286	133	104	54	58	591	347	154	197	96	560	267	107	72	109	581	563	412	267	80	93	ENSMUSG00000018921
Med11	1219	1277	1447	1205	1312	1473	1637	1554	1076	1321	1278	1127	1464	1511	1064	1070	986	1335	1139	1168	1056	1219	1136	933	1058	1440	ENSMUSG00000018923
Ccl6	348	496	295	249	243	1005	70	421	369	298	51	64	89	62	211	137	182	262	248	235	63	64	125	72	108	94	ENSMUSG00000018927
Ccl4	417	401	281	235	182	304	162	528	333	428	30	123	75	120	2110	502	815	1773	686	1272	189	105	319	189	256	422	ENSMUSG00000018930
Natd1	48	49	61	151	132	73	129	80	45	56	146	110	85	96	58	168	96	65	48	81	139	74	112	93	29	58	ENSMUSG00000018931
Map2k3	1993	1696	1634	2270	2527	2215	2303	2051	1565	1675	2179	1891	1784	2042	1914	2744	1938	1808	1535	2003	1981	1831	1703	1550	1126	1296	ENSMUSG00000018932
Ywhah	1990	1382	1396	2032	2905	1856	2288	2461	1950	2168	2874	2644	2534	2077	4193	3679	3477	3969	3283	4521	5278	5705	4388	2989	3980	5482	ENSMUSG00000018965
Sart3	415	341	351	841	1194	690	440	441	316	397	1184	756	572	778	443	1118	590	435	347	408	1023	1022	795	584	312	353	ENSMUSG00000018974
E2f2	110	66	60	239	296	130	89	163	92	113	328	226	143	114	278	399	337	249	269	332	567	647	459	198	217	356	ENSMUSG00000018983
Nars2	166	112	76	168	147	167	122	171	141	125	236	162	204	143	168	198	256	171	152	212	188	183	195	189	177	160	ENSMUSG00000018995
Slc35b4	223	116	106	259	398	186	256	206	197	214	324	291	267	190	352	392	389	415	295	433	450	421	406	315	320	398	ENSMUSG00000018999
Dalrd3	322	253	247	509	611	568	391	336	252	300	532	466	424	436	370	574	409	370	315	329	367	378	444	409	263	251	ENSMUSG00000019039
Fis1	969	907	1005	1263	1482	1663	1359	1539	1032	1089	1504	1388	1407	1677	1471	1640	1651	1969	1754	1430	1537	1529	1663	1264	1536	1513	ENSMUSG00000019054
Plod1	134	86	70	164	145	209	136	101	55	99	104	80	78	73	74	121	81	50	51	85	79	68	81	113	56	50	ENSMUSG00000019055
Rab3d	154	135	103	465	422	403	91	162	115	116	237	184	133	159	126	347	187	172	131	172	285	502	303	162	124	150	ENSMUSG00000019066
Slc25a22	129	56	41	363	565	259	94	73	76	123	493	367	233	322	156	576	385	145	87	170	485	599	446	321	110	96	ENSMUSG00000019082
Atp6ap1	1879	1395	1449	2127	2339	2411	2063	2543	2006	1950	2144	2292	2158	2545	2473	2804	2581	3061	2604	2654	2669	2371	2622	2162	2119	2574	ENSMUSG00000019087
Dnase1l1	122	129	97	95	74	145	89	128	90	117	130	113	124	123	89	64	91	137	106	91	93	97	107	82	106	149	ENSMUSG00000019088
Ccl9	123	143	85	97	46	137	5	157	102	82	2	12	6	20	94	40	62	84	54	90	7	10	23	15	30	17	ENSMUSG00000019122
BC005537	1548	2449	2821	1694	1740	2418	3061	2683	1396	2093	1731	1410	1800	2196	1444	1360	1365	1741	1642	1584	1295	1496	1293	1062	1195	1486	ENSMUSG00000019132
Isyna1	594	458	408	940	1072	1227	747	704	585	624	1111	1081	1045	1219	719	1014	965	770	733	841	959	844	984	937	746	727	ENSMUSG00000019139
Hars2	480	291	303	374	473	344	411	382	456	415	517	403	527	366	468	556	618	454	516	476	488	475	408	385	424	426	ENSMUSG00000019143
Tmem160	222	245	218	332	339	324	290	404	221	285	314	322	309	380	319	411	376	389	365	334	404	399	371	322	342	329	ENSMUSG00000019158
Rab5c	929	583	517	1591	2039	1487	1081	993	672	859	1945	1530	1305	1743	1017	2062	1195	1072	820	952	2175	2329	1531	975	723	701	ENSMUSG00000019173
Mdh2	5705	4081	4480	5368	7426	5861	5738	6617	5236	5074	7329	6471	7227	6509	7381	8273	8093	8988	8288	7937	7572	8530	7160	6314	7633	8527	ENSMUSG00000019179
H13	2483	2066	1703	2873	2846	3006	2228	3531	2693	2456	2357	2999	2944	3176	3116	3605	3342	3869	3294	3334	3087	2745	3314	2811	2822	2828	ENSMUSG00000019188
Rnf145	1475	858	885	992	1274	965	1486	1450	1309	1223	1450	1109	1255	1064	1056	1584	1510	1174	1097	1073	1214	1186	975	807	663	714	ENSMUSG00000019189
Atp6v1e1	1144	1033	1097	744	954	1209	1612	1498	999	1167	926	1145	1174	1391	1203	1138	1410	1592	1528	1372	782	789	1009	844	1124	1142	ENSMUSG00000019210
Chtf18	40	25	13	114	216	71	41	38	28	35	156	125	81	72	75	238	147	76	59	88	255	261	209	128	75	92	ENSMUSG00000019214
Ppp1r12c	226	378	323	398	378	499	499	406	180	334	506	221	346	436	238	268	297	277	192	228	170	276	189	186	131	225	ENSMUSG00000019254
Ahr	1391	980	987	1541	2024	1433	1274	1276	1333	948	2680	1956	1873	2463	998	2209	1569	1256	1345	1165	1958	2355	1999	1583	1183	1241	ENSMUSG00000019256
Map1s	86	59	93	668	684	366	123	134	56	81	884	379	158	222	123	752	176	83	62	106	854	878	507	241	60	69	ENSMUSG00000019261
Tmem129	144	94	65	216	155	171	127	115	142	122	217	188	150	124	263	352	227	170	166	284	343	276	312	222	197	289	ENSMUSG00000019295
Nop9	541	351	366	598	747	512	624	586	445	428	681	630	641	757	463	779	578	506	506	578	700	663	581	479	441	444	ENSMUSG00000019297
Atp6v0a1	141	83	47	182	130	210	38	157	121	92	38	35	27	21	68	169	105	88	68	71	30	30	30	71	16	15	ENSMUSG00000019302
Psmc3ip	111	91	96	122	121	123	121	194	112	125	115	138	160	151	218	236	245	268	231	271	182	191	173	167	203	321	ENSMUSG00000019303
Grb7	569	469	533	587	617	617	478	620	380	398	1041	684	696	722	294	626	329	329	404	343	320	324	593	476	300	246	ENSMUSG00000019312
Zfp687	90	114	158	374	459	232	183	164	85	112	516	228	179	215	122	438	168	110	99	114	502	468	277	164	59	72	ENSMUSG00000019338
D8Ertd738e	4246	5697	6087	3122	3103	3965	6525	5718	3190	4188	3238	2428	3402	3598	2460	2958	2710	3401	3087	2717	2136	2512	2099	1934	2292	2390	ENSMUSG00000019362
Calm3	1197	633	729	2632	3754	1904	1323	1252	891	1118	3682	2585	1890	2137	1920	4073	2056	1781	1433	1899	4671	5493	3145	1780	1455	1490	ENSMUSG00000019370
Cops3	549	383	346	556	630	518	478	649	554	490	642	662	646	537	710	689	826	744	747	771	768	763	824	643	786	1033	ENSMUSG00000019373
Fkbp8	930	715	770	2301	2506	2030	1119	1071	751	954	2860	1871	1465	2010	1188	2467	1566	1361	1098	1358	2534	2890	2254	1528	972	1074	ENSMUSG00000019428
Ddx39b	1381	1374	1265	1847	2486	1705	1397	1621	1236	1267	2094	1708	1780	1670	1742	2417	2126	1945	1713	1794	2232	2293	2110	1582	1645	1938	ENSMUSG00000019432
Gipc1	246	121	77	359	538	396	176	200	104	195	580	334	351	263	210	404	347	221	202	212	443	478	390	251	234	188	ENSMUSG00000019433
Tlcd1	2992	3526	3949	1862	2055	3934	4512	4261	2682	3304	1657	2787	3466	4189	3028	2128	3714	3875	3718	3194	1796	1491	2947	2844	3325	3325	ENSMUSG00000019437
Plscr3	56	68	50	164	209	206	87	87	67	79	199	135	117	114	64	157	130	97	94	64	187	215	188	80	78	88	ENSMUSG00000019461
Ptger1	314	279	310	775	710	660	496	502	204	366	708	441	372	514	213	670	333	336	254	251	628	727	445	251	162	190	ENSMUSG00000019464
Xab2	1521	1170	1035	1496	1736	1400	1748	1604	1438	1373	1699	1186	1723	1544	1343	1736	1617	1493	1505	1465	1518	1555	1417	1269	1126	1267	ENSMUSG00000019470
Cdc37	2726	2043	2408	2204	2698	2733	3079	2853	2102	2787	2447	2725	2854	3041	2669	2923	2993	3218	2768	2778	2597	2653	2862	2419	2543	2775	ENSMUSG00000019471
Rab4a	300	269	271	238	311	268	239	374	251	245	216	94	153	122	324	440	329	460	430	400	193	215	222	149	165	150	ENSMUSG00000019478
Trip10	116	70	85	164	115	220	109	96	68	117	97	117	79	107	72	104	54	93	54	64	136	147	121	73	63	132	ENSMUSG00000019487
Cops6	1473	1389	1331	1874	2508	2054	1946	2171	1562	1595	2299	2128	2270	2278	2278	2609	2718	2836	2716	2519	2562	2738	2336	1902	2219	2566	ENSMUSG00000019494
Ubb	92863	102861	96892	68899	71443	68795	124043	105094	69606	74234	82272	42630	83070	65367	43335	52629	53482	60254	57718	52090	41904	52984	34795	36132	39709	43401	ENSMUSG00000019505
Ap4m1	236	156	161	333	403	246	214	239	158	192	485	324	296	263	316	446	320	320	237	325	441	509	391	280	258	339	ENSMUSG00000019518
Gyg	371	235	325	486	625	535	373	482	404	372	585	751	574	574	853	894	929	963	819	898	925	747	895	647	820	851	ENSMUSG00000019528
Rcn3	90	60	64	82	51	310	31	88	81	35	27	35	31	28	29	37	42	40	54	36	25	20	21	24	13	22	ENSMUSG00000019539
Slc6a8	31	39	31	75	100	97	77	55	27	33	98	33	83	61	38	53	40	21	32	43	60	103	50	24	14	25	ENSMUSG00000019558
Arid3a	47	47	42	126	107	65	27	64	46	56	132	93	58	65	71	131	66	60	60	69	125	161	117	53	61	84	ENSMUSG00000019564
Ubxn6	394	377	388	513	728	715	515	535	304	466	724	498	471	610	427	684	555	531	410	369	566	548	491	435	352	387	ENSMUSG00000019578
Mydgf	754	826	793	813	850	994	886	1209	738	893	856	947	949	974	966	1015	987	1180	974	1064	1077	1052	935	847	1099	1246	ENSMUSG00000019579
Cyb561	32	22	17	82	117	186	4	24	30	50	30	56	32	37	40	79	30	46	53	63	104	141	98	53	28	28	ENSMUSG00000019590
Ccdc12	769	843	782	1027	1008	1189	1092	1128	881	937	1263	1064	1280	1243	1100	1108	1164	1317	1238	1149	1219	1173	1213	904	1082	1285	ENSMUSG00000019659
Fmc1	168	191	196	134	182	224	237	272	161	181	208	178	222	222	251	213	315	307	298	287	172	182	199	181	200	272	ENSMUSG00000019689
Akt3	254	201	228	190	208	237	297	221	146	185	275	202	239	189	153	209	207	171	166	176	171	229	162	109	153	139	ENSMUSG00000019699
Mrpl24	772	831	896	616	776	1043	1108	1242	782	895	844	916	1041	1169	1062	878	1253	1241	1105	1110	813	802	979	882	1002	1254	ENSMUSG00000019710
Gle1	795	605	625	904	853	670	781	824	748	707	984	616	945	726	805	1008	823	893	822	779	844	848	853	749	634	741	ENSMUSG00000019715
Lyst	485	452	402	235	260	263	527	518	369	343	208	125	291	127	199	238	253	152	215	215	171	123	167	120	73	95	ENSMUSG00000019726
Slc35e1	366	482	483	492	692	617	716	661	347	421	520	426	449	718	428	447	426	477	332	432	375	555	374	289	333	409	ENSMUSG00000019731
Tmc4	51	45	47	67	84	252	75	51	63	67	69	67	93	82	102	68	80	88	107	169	107	207	127	51	47	56	ENSMUSG00000019734
Polr2i	116	170	198	121	161	220	209	183	121	204	242	197	204	202	236	179	207	224	174	203	232	273	251	190	234	242	ENSMUSG00000019738
Krt10	91	107	64	49	37	76	97	94	51	75	52	50	86	59	56	33	59	63	70	45	22	23	26	28	38	21	ENSMUSG00000019761
Rmnd1	187	144	131	157	176	121	128	254	128	151	219	160	259	124	220	183	241	188	245	170	167	186	138	156	132	193	ENSMUSG00000019763
Fbxo5	219	111	134	165	374	157	145	352	245	253	378	309	326	277	588	545	608	595	420	679	602	530	536	410	682	887	ENSMUSG00000019773
Mtrf1l	78	42	98	29	50	77	85	56	67	43	71	69	77	68	119	86	130	93	115	116	94	77	85	65	70	89	ENSMUSG00000019774
Hdac2	388	300	290	478	608	375	387	407	258	268	493	432	418	436	426	565	560	501	450	425	457	461	490	436	367	447	ENSMUSG00000019777
Rwdd1	592	556	619	628	790	773	802	808	543	596	810	734	796	840	784	832	898	963	904	943	894	887	909	581	776	888	ENSMUSG00000019782
Stxbp5	261	325	279	333	370	343	443	452	226	268	315	209	373	320	257	225	199	309	212	224	186	267	198	179	164	244	ENSMUSG00000019790
Hint3	144	174	135	137	190	192	199	214	163	188	197	158	194	203	278	221	246	261	256	254	221	173	225	168	197	208	ENSMUSG00000019791
Trmt11	219	162	172	166	192	241	270	342	309	188	291	264	326	262	322	295	420	359	349	356	243	242	283	247	291	385	ENSMUSG00000019792
Katna1	1228	929	911	817	930	1099	1189	1153	984	963	1027	1048	1307	1160	1400	1218	1314	1575	1308	1472	1030	1008	1111	905	1119	1234	ENSMUSG00000019794
Pcmt1	1917	1505	1508	1326	1663	1059	1777	2140	1759	1479	1611	1126	1758	1561	1787	1821	1734	2061	1976	1896	1488	1558	1276	1202	1532	1902	ENSMUSG00000019795
1700021F05Rik	99	118	97	133	97	198	120	126	82	118	132	91	123	91	116	148	187	129	187	123	89	129	110	102	111	130	ENSMUSG00000019797
Sec63	401	395	451	429	666	488	583	683	537	429	573	591	572	658	871	570	885	955	811	877	718	945	625	489	711	1142	ENSMUSG00000019802
Snx3	2861	2212	2601	2799	3444	2605	3881	3336	2383	2722	3343	2565	2809	2862	2958	3591	2944	3023	2777	3555	3254	3586	2700	2120	2494	2999	ENSMUSG00000019804
Aig1	425	361	463	405	574	533	415	423	397	373	591	433	553	555	407	453	405	338	403	384	396	355	358	353	298	361	ENSMUSG00000019806
Adat2	106	100	77	83	103	115	131	116	78	96	88	79	142	131	92	109	118	105	119	93	56	70	68	93	84	97	ENSMUSG00000019808
Pex3	315	274	238	246	316	220	298	375	243	253	241	258	353	268	263	249	352	373	395	273	204	208	304	240	277	313	ENSMUSG00000019809
Fuca2	419	214	272	467	630	438	351	459	440	346	535	565	569	419	607	554	551	636	596	524	583	616	640	526	619	794	ENSMUSG00000019810
Cep57l1	83	77	41	45	67	52	44	74	84	60	50	48	92	66	150	126	183	151	210	137	87	75	98	98	105	162	ENSMUSG00000019813
Ltv1	1175	746	785	1140	1461	1041	1044	1107	981	953	1095	995	1538	1316	931	1130	1022	1047	974	952	1170	1177	1091	1057	884	1125	ENSMUSG00000019814
Plagl1	145	179	310	394	410	446	211	254	218	140	318	294	297	337	79	129	122	97	124	86	93	60	117	182	79	97	ENSMUSG00000019817
Cd164	9629	6931	7413	5588	6257	5443	8171	9697	9157	6937	5583	4700	7192	6260	4568	5041	5213	5347	5285	5097	4697	4464	5125	4605	4510	5067	ENSMUSG00000019818
Utrn	2606	2474	2677	3453	3914	3379	3099	3634	3199	2191	5104	3785	4319	3555	3356	2998	3763	2675	2908	3007	3488	2924	3488	3449	1954	2881	ENSMUSG00000019820
Smpd2	411	413	353	522	682	659	557	517	369	458	764	556	542	473	484	697	550	560	388	427	731	819	597	427	319	407	ENSMUSG00000019822
Mical1	668	540	408	1586	1949	1314	694	766	577	578	2313	1721	1416	1188	1147	2202	1457	1158	815	1041	2663	3103	2071	1487	825	889	ENSMUSG00000019823
Zbtb24	405	267	269	477	556	401	350	467	372	303	618	473	462	488	459	662	537	468	393	443	584	663	470	375	313	400	ENSMUSG00000019826
Rab32	88	61	57	69	97	145	52	79	73	64	17	22	59	36	178	132	128	126	95	186	44	55	72	47	52	49	ENSMUSG00000019832
Gtf3c6	423	385	286	348	441	459	455	478	358	403	420	452	381	429	471	568	611	557	526	540	509	463	531	403	510	496	ENSMUSG00000019837
Slc16a10	458	336	384	114	78	91	323	286	305	288	115	36	83	55	77	85	109	65	57	78	35	24	16	27	10	9	ENSMUSG00000019838
Rev3l	487	456	574	466	552	403	679	555	578	413	568	440	533	412	637	453	579	446	487	551	554	454	517	404	431	624	ENSMUSG00000019841
Traf3ip2	419	268	318	385	535	371	357	378	336	272	433	415	473	393	440	480	496	451	396	441	585	550	467	373	303	358	ENSMUSG00000019842
Fyn	1545	2010	2189	2587	3217	2855	2981	3375	2311	1964	3659	2485	3644	4010	1791	2037	2664	2372	2484	1971	2264	2725	1832	1834	1879	2344	ENSMUSG00000019843
Tube1	116	44	82	47	83	55	72	68	89	61	190	132	304	109	190	163	207	200	139	215	141	157	169	121	156	204	ENSMUSG00000019845
Prep	339	215	226	428	664	468	324	350	235	262	636	819	466	626	645	824	578	591	410	602	1216	1076	1112	786	761	1036	ENSMUSG00000019849
Tnfaip3	46656	31634	29295	48046	52318	30400	35785	38383	29282	25827	41204	25860	53104	43635	18746	31476	21050	23581	21010	22443	18770	20549	25104	21766	11783	11566	ENSMUSG00000019850
Perp	93	90	82	164	178	324	243	181	156	154	277	290	170	381	95	135	96	118	142	147	118	116	220	152	122	111	ENSMUSG00000019851
Reps1	451	551	716	359	446	529	842	672	505	573	676	327	581	566	269	202	274	335	277	262	144	190	133	189	169	260	ENSMUSG00000019854
Asf1a	442	371	494	366	551	422	512	704	426	392	731	502	549	484	596	545	712	705	612	678	573	687	543	403	534	704	ENSMUSG00000019857
Gopc	199	203	191	208	305	194	218	235	158	156	314	347	294	199	247	295	304	235	235	247	333	323	315	230	198	290	ENSMUSG00000019861
Qrsl1	191	174	139	163	185	146	193	179	140	132	177	209	219	156	167	180	254	223	217	225	172	156	196	171	162	235	ENSMUSG00000019863
Rtn4ip1	356	244	212	321	442	242	228	331	300	238	368	314	404	292	385	553	377	405	352	422	406	454	376	334	340	417	ENSMUSG00000019864
Crybg1	3602	2411	2189	2210	3406	1683	2655	3283	3112	2386	3438	2857	3703	2631	3124	4204	3611	3840	3378	3842	3710	3468	2853	2601	2848	3065	ENSMUSG00000019866
Vta1	806	554	608	625	858	586	754	934	878	563	1029	904	1039	962	1118	1082	1075	1164	1117	1015	1032	939	889	716	938	1050	ENSMUSG00000019868
Smpdl3a	1783	1096	1158	1197	1543	1302	1648	1851	1444	1579	1481	1514	2205	1605	1335	1496	1509	1826	1823	1630	984	1171	1223	1055	1115	1230	ENSMUSG00000019872
Reep3	666	464	439	1196	1671	995	675	734	515	520	1426	734	957	771	661	1056	695	637	632	770	1329	1569	984	637	545	674	ENSMUSG00000019873
Pkib	86	68	37	47	84	90	27	85	97	57	56	88	49	20	123	85	149	155	94	108	60	58	58	45	68	86	ENSMUSG00000019876
Serinc1	5876	3718	4017	3228	4233	3014	4120	5619	6040	3673	3390	3886	5281	4177	5045	4520	5394	5977	5815	5365	3464	3273	4300	3892	3739	4210	ENSMUSG00000019877
Hsf2	215	284	316	321	461	251	299	354	262	205	505	466	375	353	324	310	328	332	332	293	453	458	421	355	291	390	ENSMUSG00000019878
Echdc1	1222	955	987	1141	1370	926	1238	1459	1261	975	1395	1045	1358	1062	1141	1308	1197	1280	1268	1283	1004	1055	1120	974	1026	996	ENSMUSG00000019883
Mgat4c	0	12	1	6	42	157	33	0	31	49	18	54	46	61	60	14	26	37	62	132	69	102	104	4	19	53	ENSMUSG00000019888
Ptprk	20	8	23	26	21	91	36	20	46	10	41	96	34	28	56	27	46	50	24	92	43	34	47	21	20	48	ENSMUSG00000019889
Ccdc59	1684	1762	1876	1360	1565	1683	2196	2033	1507	1502	1550	1248	1972	1914	1407	1457	1474	1714	1581	1474	1217	1147	1208	1053	1197	1420	ENSMUSG00000019897
Ppp1r12a	8831	7574	7505	7613	8994	5482	7821	9593	8965	6136	9297	6990	8311	6938	12191	10219	9584	13024	11016	11905	9849	12196	7432	5601	6640	10001	ENSMUSG00000019907
P4ha1	1119	713	866	837	1013	922	1344	921	832	1003	1203	1251	1128	1034	1708	1572	1668	1347	1131	1667	1477	1015	1724	1142	1238	1398	ENSMUSG00000019916
Lims1	1011	773	988	1050	1485	1429	1179	1521	1434	991	1334	1002	1309	1218	1709	1669	1689	1916	1936	1828	1097	1190	1247	1005	1112	1462	ENSMUSG00000019920
Zwint	1015	772	745	933	1196	813	1145	1265	1228	824	1042	1300	1458	1198	1743	1541	1849	2272	1750	1827	1779	1624	1767	1344	1638	2231	ENSMUSG00000019923
Ube2d1	194	158	232	186	243	220	296	274	175	216	235	169	217	205	233	316	294	212	240	250	205	184	174	149	181	222	ENSMUSG00000019927
Dcn	818	667	634	1251	1089	8563	137	747	768	294	97	231	275	149	128	84	86	120	157	119	213	110	359	52	9	21	ENSMUSG00000019929
Cdk1	141	71	59	156	317	123	154	200	229	155	205	267	221	200	638	509	617	735	465	707	482	441	456	382	649	993	ENSMUSG00000019942
Atp2b1	9254	9812	9112	8235	8242	5804	7991	11084	8529	6554	8478	5383	7205	5361	6939	7105	5810	6747	6763	7640	7067	6833	4524	3864	3881	5771	ENSMUSG00000019943
Arid5b	1132	1204	1416	762	998	1355	1656	1530	1493	1251	1014	1407	1140	1350	2015	1193	1689	1598	1728	1868	1072	726	1281	1026	996	1561	ENSMUSG00000019947
Actr6	249	122	160	147	253	136	220	233	223	180	267	212	282	188	404	333	436	353	320	403	340	270	301	258	311	424	ENSMUSG00000019948
Uhrf1bp1l	2125	1394	1439	1785	2418	1376	1649	1816	1891	1362	2802	2718	2558	2145	2732	2824	2458	2712	2193	2578	3343	3385	2674	1945	1921	2623	ENSMUSG00000019951
Poc1b	112	49	54	139	163	143	90	143	106	122	120	116	61	86	148	155	172	138	142	150	174	187	151	105	123	154	ENSMUSG00000019952
Dusp6	989	621	691	361	429	541	1145	750	687	652	195	200	525	342	433	275	535	381	352	478	224	256	177	250	154	193	ENSMUSG00000019960
Tmpo	1178	893	893	1742	2576	1682	1394	1448	1035	1110	2655	2464	2441	2710	2973	3003	2798	3416	2365	3195	3727	3398	3364	2318	2240	3645	ENSMUSG00000019961
Kitl	70	55	30	47	40	183	53	38	81	55	54	34	37	20	40	41	34	59	85	109	43	72	66	29	28	34	ENSMUSG00000019966
Psen1	1408	852	1035	1412	1710	1151	1436	1573	1368	1220	1587	1582	1474	1596	1678	2158	1896	1862	1800	1968	1845	1902	1626	1562	1476	1549	ENSMUSG00000019969
Sgk1	1185	950	905	1212	1508	1502	1148	1088	986	982	1026	1050	1426	1510	832	1200	1060	966	1074	1047	487	367	614	790	440	405	ENSMUSG00000019970
Cep290	380	283	286	412	440	385	274	276	206	121	539	393	625	267	444	479	537	635	468	477	242	242	463	381	408	332	ENSMUSG00000019971
Ikbip	90	43	42	76	93	91	92	135	54	78	75	65	86	76	60	106	64	71	74	65	62	76	80	78	59	111	ENSMUSG00000019975
Hbs1l	1349	891	854	1162	1625	917	1152	1389	1324	1038	1928	2046	1871	1990	1422	1568	1655	1661	1551	1452	2487	2338	2085	1729	1801	2507	ENSMUSG00000019977
Epb41l2	432	404	371	511	559	594	461	584	426	410	495	506	502	498	561	622	617	556	469	572	590	631	535	413	364	480	ENSMUSG00000019978
Apaf1	610	319	501	967	1654	808	824	992	732	683	2054	2444	1301	2607	2137	2836	1524	1750	1238	1875	2968	2776	2275	1289	1385	1922	ENSMUSG00000019979
Myb	341	330	516	159	360	286	841	724	692	707	617	361	446	500	347	351	387	221	352	317	482	411	376	401	359	488	ENSMUSG00000019982
Med23	449	384	359	361	495	325	389	516	542	369	518	311	504	305	396	482	513	515	443	413	376	386	361	364	233	282	ENSMUSG00000019984
Ahi1	378	390	430	446	781	587	482	466	351	343	613	510	601	553	527	493	429	476	418	432	505	449	391	484	395	610	ENSMUSG00000019986
Nedd1	508	183	145	325	544	207	273	409	422	310	595	518	552	419	809	727	765	760	630	906	708	707	642	551	635	831	ENSMUSG00000019988
Map7	135	45	64	114	238	202	48	178	149	69	192	179	214	154	102	217	293	171	252	164	162	197	189	142	170	176	ENSMUSG00000019996
Stx7	400	239	230	262	527	370	245	353	356	304	267	390	301	346	521	510	526	574	462	508	334	304	441	345	425	417	ENSMUSG00000019998
Pex7	168	192	161	249	296	295	249	255	247	187	275	232	306	276	257	288	241	248	276	315	279	269	227	226	224	291	ENSMUSG00000020003
Ifngr1	41270	28815	30361	26472	28324	19773	31478	38868	33814	29353	25689	18345	29420	28474	26161	30805	22752	31233	29934	25957	21390	21173	21046	15706	17296	18947	ENSMUSG00000020009
Cdk17	2561	1721	1798	2113	2695	1673	2060	2450	2158	1690	2639	1705	2852	1990	1926	2463	1904	2010	2086	2277	2093	1996	1927	1670	1178	1444	ENSMUSG00000020015
Snrpf	904	962	1087	653	836	1259	1354	1346	774	996	727	1002	1169	1388	1127	840	1246	1468	1252	1269	653	632	1021	976	1119	1315	ENSMUSG00000020018
Fgd6	90	76	63	79	127	104	98	39	34	62	167	153	110	115	45	107	51	56	38	53	128	141	119	68	49	89	ENSMUSG00000020021
Ndufa12	811	830	783	967	1102	1054	1091	1132	811	926	1254	1007	1206	1120	1180	1049	1321	1419	1349	1200	1262	1398	1120	946	1322	1560	ENSMUSG00000020022
Tmcc3	60	92	53	66	76	167	101	58	65	77	38	52	45	50	80	51	70	81	81	101	46	101	95	27	23	25	ENSMUSG00000020023
Cep83	310	369	376	291	314	321	565	521	397	407	357	408	566	462	579	380	489	540	597	589	366	351	403	279	400	671	ENSMUSG00000020024
Socs2	840	733	756	577	521	602	975	971	735	895	473	398	357	554	577	596	492	481	558	530	642	765	556	417	314	634	ENSMUSG00000020027
Nudt4	552	760	833	690	724	801	876	823	455	624	648	390	535	712	555	733	526	586	596	597	476	589	422	411	304	437	ENSMUSG00000020029
Tcp11l2	7697	5337	6062	6319	6741	5420	6557	7783	7572	5355	5143	4209	8172	5048	3689	4874	4745	4672	5559	4176	2548	1998	3765	4171	3175	2558	ENSMUSG00000020034
Cry1	624	269	450	1231	1514	597	702	529	448	507	1867	1172	750	913	880	1805	720	617	556	900	1687	1725	1175	783	483	538	ENSMUSG00000020038
Btbd11	183	149	246	304	316	237	159	229	149	141	235	88	100	91	118	398	203	111	104	146	108	154	169	121	37	37	ENSMUSG00000020042
Timp3	156	136	66	240	185	936	92	93	113	80	30	34	80	48	24	19	6	26	74	29	67	46	78	15	1	5	ENSMUSG00000020044
Hsp90b1	14355	10400	10275	11586	11990	9628	11113	16153	14648	12379	11035	10653	10904	11928	18410	19645	15130	21210	17437	20858	13632	12985	12085	13437	14587	18676	ENSMUSG00000020048
Washc3	334	420	474	311	399	431	514	546	319	425	368	430	451	491	581	468	590	684	567	510	435	408	526	442	589	623	ENSMUSG00000020056
Sirt1	496	696	661	340	237	473	695	671	352	370	262	178	392	373	195	114	211	280	278	253	152	131	129	159	175	213	ENSMUSG00000020063
Herc4	823	579	627	727	918	673	794	905	890	628	863	836	763	701	1068	1070	1040	1119	918	953	899	893	827	660	607	789	ENSMUSG00000020064
Hnrnph3	673	467	578	462	646	439	592	711	655	397	790	637	636	506	1108	780	1115	792	755	888	733	783	673	650	505	809	ENSMUSG00000020069
Rufy2	180	155	186	154	208	137	194	196	199	155	233	184	190	150	330	216	345	263	263	292	257	282	255	211	153	242	ENSMUSG00000020070
Ccar1	1753	1792	1943	1311	1573	1609	2007	2603	2051	1527	1735	1570	2166	1657	2326	1438	2134	2366	2442	2224	1441	1629	1523	1607	1885	2735	ENSMUSG00000020074
Ddx21	2239	1789	1992	1921	2360	2173	2278	2681	1758	1949	1979	1958	2393	2461	1498	1910	2047	1944	1991	1577	1765	1659	1691	1713	1924	2027	ENSMUSG00000020075
Ddx50	1482	981	921	1066	1374	1105	1169	1382	1245	1005	1218	1345	1389	1321	1564	1535	1660	1637	1456	1580	1329	1166	1380	1185	1310	1460	ENSMUSG00000020076
Srgn	19568	18289	19271	10885	12610	17453	27607	26684	20768	23008	12002	21985	22785	30551	23149	19055	20675	29357	24731	23671	13366	10618	19305	15468	18809	19460	ENSMUSG00000020077
Vps26a	848	444	525	666	947	572	726	837	822	705	923	695	842	524	1048	1072	1102	1129	1034	1123	800	774	922	755	887	943	ENSMUSG00000020078
Supv3l1	225	183	178	256	297	251	298	279	165	153	278	233	292	307	182	269	208	228	182	180	206	221	224	194	161	160	ENSMUSG00000020079
Fam241b	40	50	45	134	111	128	20	69	33	37	87	72	92	63	25	55	32	54	43	40	25	30	42	59	52	33	ENSMUSG00000020083
Aifm2	58	27	32	123	114	84	43	72	45	45	145	70	77	48	43	49	43	58	63	48	64	50	74	63	33	35	ENSMUSG00000020085
Tysnd1	76	54	48	184	204	163	108	89	48	88	247	135	144	111	52	175	119	62	60	85	160	153	129	111	61	51	ENSMUSG00000020087
Sar1a	2755	2516	2500	2698	3222	2813	2973	3306	2480	2581	2964	2768	2771	2911	2778	3524	2597	3413	2842	3091	3497	3591	3000	2441	2722	3068	ENSMUSG00000020088
Ppa1	535	478	380	650	787	670	535	685	567	495	607	988	671	760	1194	1128	1331	1371	1009	1231	1436	1234	1387	1028	1424	1658	ENSMUSG00000020089
Eif4ebp2	314	349	424	626	647	601	551	550	304	395	673	524	487	566	398	712	507	515	407	431	536	581	497	386	321	342	ENSMUSG00000020091
Sgpl1	850	431	576	997	1285	612	706	778	729	685	1261	889	990	836	637	1295	787	649	622	735	1033	830	856	667	503	472	ENSMUSG00000020097
Slc29a3	95	56	70	177	208	123	85	126	99	120	177	103	91	83	141	196	154	132	126	115	157	135	102	108	101	86	ENSMUSG00000020100
Vsir	867	658	772	1232	1291	1106	1055	1146	809	1025	1269	1257	1203	1214	1066	1589	1074	1235	1065	1126	1291	1240	1165	840	718	778	ENSMUSG00000020101
Anapc16	386	344	350	403	368	451	441	534	332	363	513	530	565	456	462	414	499	514	506	449	469	548	490	386	538	642	ENSMUSG00000020107
Ddit4	929	430	377	1051	1389	888	881	681	551	926	2819	1527	1398	1284	774	1263	879	537	514	763	889	1321	883	678	456	400	ENSMUSG00000020108
Dnajb12	124	140	154	159	217	202	168	172	135	137	171	186	203	183	158	189	179	217	171	147	195	195	159	136	162	125	ENSMUSG00000020109
Micu1	526	300	397	631	681	620	523	534	417	521	857	607	588	552	461	631	655	506	541	526	468	460	463	463	331	367	ENSMUSG00000020111
Cand1	1346	747	833	1638	2428	1231	1133	1344	998	893	1818	1328	1754	1321	1145	1828	1500	1360	1246	1344	1545	1614	1461	1258	1018	1078	ENSMUSG00000020114
Tbk1	1440	1031	1017	1126	1429	917	1283	1694	1739	1206	1417	1215	1650	1361	1868	1662	1799	2000	1996	1768	1398	1700	1409	1212	1163	1547	ENSMUSG00000020115
Pno1	1092	889	915	1069	1295	1063	1198	1318	879	935	1090	834	1300	1170	749	934	983	1007	1029	824	792	945	857	838	1018	1078	ENSMUSG00000020116
Plek	1680	1001	906	992	1374	1153	542	1754	2128	1258	621	561	506	571	3403	2812	2445	3045	2041	3078	496	564	799	1038	963	1001	ENSMUSG00000020120
Usp15	1919	1067	1104	1240	1983	884	1418	2099	2454	1251	2088	1824	1975	1643	2502	2701	3368	2679	2567	2688	2422	2317	2276	1848	2143	2682	ENSMUSG00000020124
Vps54	1814	1894	2068	1364	2023	1481	2825	2912	2905	2048	2508	2487	1999	2441	5094	3228	3783	4182	3973	3963	3182	3109	2604	2031	2021	3818	ENSMUSG00000020128
Tbc1d15	4498	2841	3123	3008	4307	2748	3847	4545	5089	3143	3985	3177	4318	3837	4435	4872	4735	5563	5086	4702	4166	3675	3842	3103	3511	4149	ENSMUSG00000020130
Rab21	418	609	662	511	500	761	891	753	414	563	483	599	600	816	655	494	510	625	560	622	389	533	444	403	500	558	ENSMUSG00000020132
2310011J03Rik	332	260	278	555	708	632	419	459	318	368	691	606	464	644	533	728	611	554	522	514	835	841	617	516	438	469	ENSMUSG00000020133
Peli1	8293	6126	6991	4842	6247	5003	9161	9889	8474	6890	5456	7216	6427	8540	11094	10227	10476	11407	10701	12629	6995	6196	7868	6097	6993	8824	ENSMUSG00000020134
Thap2	72	53	45	94	86	106	93	104	68	67	104	106	105	136	123	100	108	88	86	99	106	81	108	89	87	143	ENSMUSG00000020137
Slc1a4	33	19	46	50	66	71	39	81	42	46	35	20	29	22	35	67	36	32	47	26	8	11	26	36	9	5	ENSMUSG00000020142
Dock2	4483	3720	3379	4506	5349	3425	4295	5040	4577	3362	6597	5456	6333	5106	6268	6792	6373	5491	5105	6030	6541	5989	5623	4285	3631	4582	ENSMUSG00000020143
Rab1a	2966	1941	2284	1835	2144	1983	2509	3461	2970	2219	1632	2313	2473	2710	3383	2714	3220	3815	3585	3686	2369	2038	2737	2250	2657	3415	ENSMUSG00000020149
Actr2	14820	10853	11380	13055	15958	10110	14869	16924	14897	12367	15262	13100	18042	14958	18239	17609	19068	21854	21023	20568	19781	23128	16614	13361	16658	21335	ENSMUSG00000020152
Ndufs7	505	472	476	641	674	803	692	746	450	657	838	757	699	800	862	890	833	955	873	838	735	775	814	661	780	936	ENSMUSG00000020153
Pwwp3a	407	315	262	685	825	439	285	382	297	287	753	447	541	444	307	633	552	297	310	332	550	652	492	364	202	257	ENSMUSG00000020156
Uqcr11	544	766	589	618	786	1062	837	901	599	839	824	783	816	811	876	795	899	1053	1004	1005	736	926	838	703	992	1091	ENSMUSG00000020163
Cnot2	1320	886	916	1062	1548	1055	1162	1299	1366	1053	1339	1194	1417	1391	1406	1592	1534	1579	1531	1368	1419	1341	1334	989	1091	1216	ENSMUSG00000020166
Tcf3	227	160	143	723	928	516	185	236	135	170	954	721	374	508	255	912	410	270	179	244	1061	1262	903	495	213	185	ENSMUSG00000020167
Frs2	466	298	271	300	437	251	269	320	353	284	392	308	345	315	275	475	378	361	302	349	363	327	348	264	190	191	ENSMUSG00000020170
Yeats4	404	414	497	546	737	620	629	671	410	402	753	419	675	652	448	565	456	468	581	559	514	559	433	393	355	399	ENSMUSG00000020171
Adora2a	4320	2238	2038	8557	9763	5218	3159	3615	3043	2867	9572	5081	5858	6825	3234	7229	3624	4002	3239	3401	4650	6729	3998	3484	2169	1917	ENSMUSG00000020178
Snrpd3	1190	1131	1267	1374	1606	1660	1606	1635	1095	1386	1338	1798	1729	1818	1823	1687	2112	2081	1806	1716	1787	1453	1870	1520	2013	2143	ENSMUSG00000020180
Cpm	3347	2902	2691	3072	3499	1872	2316	3085	2538	2176	2849	2834	3223	2580	2575	2965	2197	3122	2665	2374	3287	3339	2599	2149	2046	2628	ENSMUSG00000020183
Mdm2	1636	1079	1136	1363	1941	1167	1338	1702	1823	1185	1720	2164	1806	1669	2349	2581	2207	2575	2169	2427	2473	2379	2211	1657	1678	2458	ENSMUSG00000020184
E2f7	36	29	40	34	98	52	25	78	52	44	125	99	68	95	147	188	151	143	108	192	255	186	201	95	120	185	ENSMUSG00000020185
Osbpl8	1404	1201	1341	826	915	1031	1620	1726	1369	1219	1051	1186	1327	1353	1647	1156	1235	1528	1406	1696	1051	803	1349	931	1021	1611	ENSMUSG00000020189
Mknk2	1449	1584	1813	3561	4872	2380	2478	1868	1182	1641	3606	2069	1486	2341	1730	3423	1647	1761	1603	1539	4078	5787	2187	1657	1400	1642	ENSMUSG00000020190
Cabin1	306	291	249	795	971	565	369	363	306	268	1085	793	601	589	484	919	541	497	361	457	1265	1432	907	542	386	574	ENSMUSG00000020196
Ap3d1	748	688	670	756	832	855	1029	924	687	732	894	950	1006	974	927	1001	806	914	698	958	970	1103	1045	697	612	765	ENSMUSG00000020198
Phlda1	3758	2019	2406	3146	3030	3225	5415	2946	1899	3281	2795	1318	2795	2015	1941	2464	1778	1361	1338	2655	872	1384	944	1170	516	639	ENSMUSG00000020205
Sf3a2	381	156	181	1298	1580	1014	306	269	224	283	1851	1154	648	905	449	1673	809	422	295	445	1696	1964	1391	872	345	301	ENSMUSG00000020211
Mdm1	192	89	82	170	247	144	139	137	123	160	276	167	197	145	214	270	270	283	165	239	250	178	186	201	169	197	ENSMUSG00000020212
Timm13	836	1056	1036	960	1167	1387	1368	1280	883	1041	1309	1187	1223	1364	1194	1136	1137	1379	1196	1185	1291	1264	1116	1029	1305	1443	ENSMUSG00000020219
Vps13d	456	526	506	444	460	514	602	635	443	372	507	316	523	509	514	424	408	426	401	465	343	336	364	346	236	335	ENSMUSG00000020220
Llph	448	463	512	406	389	560	673	605	434	527	362	320	485	433	374	382	523	520	509	456	314	291	365	326	331	383	ENSMUSG00000020224
Tmbim4	739	564	558	614	695	738	641	810	748	568	704	552	692	571	902	822	882	1088	1013	992	568	621	680	581	765	680	ENSMUSG00000020225
Irak3	529	343	451	84	118	178	333	419	333	282	34	24	46	25	157	128	133	156	107	151	20	6	25	19	13	30	ENSMUSG00000020227
Helb	241	206	178	262	483	267	319	308	388	249	475	441	354	299	617	674	667	543	520	595	666	488	602	396	366	508	ENSMUSG00000020228
Prmt2	196	135	129	196	170	165	205	135	93	157	147	113	189	130	96	168	164	132	90	98	130	134	176	88	106	148	ENSMUSG00000020230
Dip2a	51	44	47	78	104	99	59	80	42	32	131	94	58	67	45	62	39	45	34	63	72	104	68	41	28	22	ENSMUSG00000020231
Hmg20b	352	311	329	452	604	566	459	440	361	341	747	501	538	599	438	548	514	541	431	472	538	553	481	417	355	431	ENSMUSG00000020232
Fzr1	189	98	142	465	677	431	310	251	189	189	800	545	363	557	379	806	526	428	314	480	863	935	750	409	362	421	ENSMUSG00000020235
Ncln	191	113	103	370	448	424	169	191	121	162	452	432	227	332	196	431	328	191	152	220	486	531	411	306	183	165	ENSMUSG00000020238
Col6a2	72	63	66	203	74	593	32	61	48	44	1	18	8	12	1	10	12	2	14	6	9	10	14	1	0	1	ENSMUSG00000020241
Hcfc2	394	214	187	386	401	279	253	338	359	232	519	316	308	228	417	493	429	488	377	382	456	517	332	332	302	401	ENSMUSG00000020246
Nfyb	826	620	661	735	1030	694	1028	927	778	895	1010	887	1053	863	1346	1258	1087	1100	1121	1453	971	874	958	891	1072	1091	ENSMUSG00000020248
Txnrd1	526	519	505	574	707	714	754	703	559	639	552	894	557	854	1129	1003	956	1079	993	1165	809	871	953	689	815	1199	ENSMUSG00000020250
Ppm1m	135	101	127	355	422	299	191	141	92	109	349	249	234	265	195	337	238	216	148	176	287	355	320	205	143	149	ENSMUSG00000020253
D10Wsu102e	669	348	339	450	625	494	538	572	356	371	418	381	432	348	359	504	533	425	433	431	380	387	328	385	319	316	ENSMUSG00000020255
Wdr82	483	387	476	721	854	695	691	518	332	433	734	611	558	566	435	849	568	416	411	467	882	1004	595	429	339	404	ENSMUSG00000020257
Pofut2	334	370	374	524	509	571	497	487	311	408	494	306	396	348	367	475	388	350	276	372	354	407	327	267	202	197	ENSMUSG00000020260
Appl2	240	300	229	460	559	407	196	294	234	146	442	344	656	240	401	446	446	448	365	371	378	449	454	367	273	391	ENSMUSG00000020263
Sumo3	1069	873	818	823	1202	995	1113	1349	831	851	1123	995	1099	1113	1142	1172	1364	1373	1227	1234	1255	1475	1241	1060	1153	1336	ENSMUSG00000020265
Hint1	1178	1140	1160	1522	1877	2113	1735	1725	1096	1484	1714	1953	1856	2221	1912	2076	1967	2199	1951	1953	2002	1922	2157	1747	2140	2436	ENSMUSG00000020267
Fbxw11	1024	645	654	1245	1744	751	864	993	1104	861	1709	1345	1283	1498	982	1859	1170	1201	956	1175	1370	1380	1150	796	745	734	ENSMUSG00000020271
Stk10	2920	1578	1523	4682	5731	2620	1923	2191	2083	1640	4812	2720	3351	2784	2214	5114	2863	2306	1942	2089	3433	4243	3213	2374	1214	1155	ENSMUSG00000020272
Papolg	519	252	309	353	608	288	285	492	522	225	575	511	466	413	810	817	802	636	714	818	665	652	538	610	573	744	ENSMUSG00000020273
Rel	11509	7226	6936	19315	24987	11471	7470	10338	11294	6770	19232	12977	19196	14206	8949	12980	10213	9348	9968	8855	10491	10489	10030	11878	5935	6593	ENSMUSG00000020275
Pfkl	1329	845	846	2143	2651	2021	1520	1673	1417	1358	4507	3298	2743	2617	3067	3402	2717	2682	1957	2713	4522	4507	4163	2761	2321	2792	ENSMUSG00000020277
Il9r	406	170	142	470	508	274	124	233	86	84	269	140	258	125	88	178	133	154	117	94	67	77	91	133	65	19	ENSMUSG00000020279
Pus10	207	131	104	189	252	177	133	173	215	179	316	273	318	228	348	299	424	334	377	363	375	400	398	278	324	412	ENSMUSG00000020280
Pex13	470	389	307	541	647	412	533	507	421	312	761	425	592	529	454	611	570	492	508	559	534	635	476	401	374	440	ENSMUSG00000020283
Cfap410	91	82	63	131	115	153	54	96	62	67	97	75	109	109	53	89	91	128	81	75	74	77	125	72	62	70	ENSMUSG00000020284
Mpg	190	48	98	252	245	219	191	202	149	139	282	225	279	220	244	250	291	268	259	213	272	303	229	218	189	236	ENSMUSG00000020287
Ahsa2	1013	878	1053	726	820	857	1595	888	651	1025	846	878	749	729	1495	1037	1197	1175	904	1509	1214	1011	1073	884	1052	1473	ENSMUSG00000020288
Nprl3	244	151	170	323	453	310	196	303	208	204	432	307	385	363	277	378	433	417	392	317	379	386	402	356	289	298	ENSMUSG00000020289
Xpo1	1436	790	983	858	1451	763	1323	1474	1433	1109	1389	1329	1538	1148	3341	2287	2975	2928	2304	3591	2192	2153	1990	1782	2310	3454	ENSMUSG00000020290
Nsg2	523	289	339	373	409	385	369	570	394	341	372	226	453	281	155	265	719	223	413	190	271	149	228	293	222	159	ENSMUSG00000020297
Cpeb4	489	472	530	311	248	508	691	642	463	550	259	322	527	532	503	273	398	530	456	511	167	209	314	334	315	450	ENSMUSG00000020300
Asb3	378	254	285	316	401	326	316	444	359	338	484	443	518	353	495	484	544	508	491	524	462	362	463	390	419	522	ENSMUSG00000020305
Cdc34	137	127	141	490	606	365	169	149	125	128	489	256	148	264	150	504	199	187	125	179	612	812	274	169	161	158	ENSMUSG00000020307
Tpgs1	322	330	290	343	459	623	450	464	308	482	582	548	608	573	557	565	682	710	555	603	601	618	623	537	583	650	ENSMUSG00000020308
Chac2	56	36	44	35	64	52	59	91	49	53	100	57	65	41	82	67	73	68	77	82	47	36	67	41	62	52	ENSMUSG00000020309
Erlec1	384	335	309	705	810	565	418	506	420	343	764	648	482	563	478	897	630	618	528	494	795	794	669	527	412	383	ENSMUSG00000020311
Sptbn1	1870	1537	1496	2108	2741	2347	2233	2134	1912	1838	2516	2078	2241	1674	1653	2427	2406	1711	2118	1873	2159	2120	1840	1642	1409	1625	ENSMUSG00000020315
Mdh1	3974	3093	3238	3888	5276	4648	4352	5225	4125	4042	4881	4314	5245	5604	4788	5022	5367	6383	6846	5473	3334	3241	4256	4555	5183	4951	ENSMUSG00000020321
Ccng1	1904	906	920	1648	2395	1119	1569	1510	1546	1370	1729	1994	1938	1536	3190	3512	2870	3085	2851	3660	2696	2393	3036	2225	2123	2445	ENSMUSG00000020326
Nudcd2	344	203	226	403	417	468	366	544	444	268	523	640	644	683	818	587	892	928	632	799	729	612	861	614	801	1049	ENSMUSG00000020328
Polrmt	58	38	59	215	242	158	88	63	45	43	296	149	85	109	61	182	115	58	44	62	212	201	201	136	66	39	ENSMUSG00000020329
Hmmr	145	68	86	142	229	132	120	136	189	160	177	245	197	139	597	377	517	666	442	763	464	458	505	304	570	1004	ENSMUSG00000020330
Cyfip2	2253	1526	1414	3104	3767	2241	2428	2415	1579	1945	3688	3073	2672	2856	2256	4311	2689	2343	2045	2299	3642	4367	3251	2269	1749	1933	ENSMUSG00000020340
Mgat1	270	190	116	715	830	605	209	323	279	269	622	681	357	456	430	1022	622	415	392	447	890	860	729	639	304	327	ENSMUSG00000020346
Ppp2ca	3107	2664	3156	3972	5258	3604	4079	4910	3494	2502	6017	2911	5417	5379	2184	3274	2863	3280	2976	2709	2735	3580	2069	2111	913	1406	ENSMUSG00000020349
Hnrnpab	2015	2035	2181	2402	2919	3018	2950	3004	1778	2092	2231	2345	2719	3155	2210	2727	2790	2732	2267	2515	2425	2406	2737	2285	1867	2504	ENSMUSG00000020358
Phykpl	1139	1303	1470	1350	1595	1870	1978	1851	1056	1329	1419	1257	1676	1809	1357	1428	1478	1470	1298	1346	1357	1332	1354	1224	1067	1367	ENSMUSG00000020359
Hspa4	3283	2524	2719	3148	4039	2755	3647	3462	2688	2440	3467	2375	3163	2784	2501	3443	2954	2666	2654	3033	2880	2971	2596	2299	1875	2318	ENSMUSG00000020361
Cnot6	732	1185	1260	882	1215	1277	1715	1609	961	1127	1233	996	1144	1356	1187	986	1111	1356	1230	1201	692	920	628	630	838	963	ENSMUSG00000020362
Gfpt2	144	74	74	202	294	740	29	77	137	48	57	56	105	26	17	43	32	70	9	42	38	26	75	32	32	20	ENSMUSG00000020363
Mapk9	348	223	285	430	583	372	415	476	362	360	533	469	426	451	697	807	748	787	699	695	535	523	506	423	508	612	ENSMUSG00000020366
Canx	10812	6983	7444	7384	9899	7447	10575	10580	9810	8721	9641	10412	11575	10631	14779	12542	12799	16679	14870	15982	13081	12965	12433	10576	15604	20087	ENSMUSG00000020368
Rack1	4388	6381	6682	5051	5930	8347	8327	7402	4107	5512	5849	5928	6513	8388	5567	5312	6535	6666	6152	5749	5569	6102	6000	5507	6578	6892	ENSMUSG00000020372
Rufy1	221	180	140	229	264	193	231	219	176	190	316	174	235	185	174	237	243	225	186	202	182	212	197	187	195	196	ENSMUSG00000020375
Rnf130	115	111	140	98	116	176	84	126	76	94	45	17	40	25	43	51	55	62	42	54	17	29	18	26	8	8	ENSMUSG00000020376
Rad50	721	429	443	354	454	478	640	597	606	559	452	412	627	399	615	525	755	775	748	780	428	446	513	518	574	764	ENSMUSG00000020380
Mrnip	76	111	84	82	71	99	97	98	85	67	88	76	141	112	117	87	127	139	114	95	85	58	91	93	83	106	ENSMUSG00000020381
Clk4	3094	2384	2709	2521	3042	2137	2893	3876	3383	2287	2979	2225	3503	2637	2756	2959	3271	3450	3390	3105	2214	2398	2236	2225	2049	2509	ENSMUSG00000020385
Sar1b	1118	969	959	1173	1392	1388	1413	1495	1035	1195	1446	1280	1490	1334	1598	1663	1805	1900	1653	1715	1343	1444	1505	1188	1419	1720	ENSMUSG00000020386
Jade2	193	146	186	389	566	326	234	205	127	147	500	278	251	331	190	408	219	166	157	183	276	297	218	190	79	78	ENSMUSG00000020387
Pdlim4	55	51	48	46	39	136	39	62	41	33	90	17	61	42	39	55	96	34	77	36	13	12	21	15	13	7	ENSMUSG00000020388
Ube2b	8544	6096	6968	6506	7865	6714	9234	8849	7879	7611	7662	6823	8493	8517	8270	7692	7746	8370	7872	8432	5523	4963	6762	6279	6359	7063	ENSMUSG00000020390
Cdkn2aipnl	736	640	510	728	896	661	865	688	455	632	864	731	863	637	701	809	927	846	829	889	866	966	883	660	907	968	ENSMUSG00000020392
Kremen1	85	109	95	204	231	140	154	154	67	87	277	154	140	132	73	226	117	67	80	98	273	296	222	104	88	78	ENSMUSG00000020393
Itk	10355	7006	7291	7388	7968	5146	8325	8972	8064	7334	5804	3923	6347	4953	6143	8439	7116	6143	5585	6622	4431	3938	4889	4032	2735	3121	ENSMUSG00000020395
Nefh	79	72	88	103	130	94	114	70	84	85	162	183	145	169	153	137	212	168	157	198	234	182	255	175	226	256	ENSMUSG00000020396
Med7	549	477	549	407	608	510	760	761	613	676	709	502	669	660	779	750	1005	960	882	835	369	357	442	444	403	485	ENSMUSG00000020397
Havcr2	464	406	343	451	857	503	803	800	1070	853	634	632	554	654	1984	1822	1320	1797	1404	1859	661	576	734	806	672	708	ENSMUSG00000020399
Tnip1	4153	2959	3248	5184	5873	4767	4405	3989	3145	3602	4623	4653	5007	5225	3476	5089	3922	4209	3092	3362	4108	3918	4618	3330	2554	2667	ENSMUSG00000020400
Vdac1	473	367	398	698	932	782	533	644	419	538	766	952	831	882	698	852	837	850	777	732	1101	1085	1248	831	950	1031	ENSMUSG00000020402
Upp1	35	35	30	37	26	100	4	34	30	17	10	88	45	31	94	56	44	134	45	82	58	86	128	41	83	52	ENSMUSG00000020407
Slu7	2976	2592	2688	2027	2366	2050	3620	3383	2829	2667	2311	1784	2932	2698	2421	2238	2555	2976	3006	2619	1780	1728	1785	1744	1884	2202	ENSMUSG00000020409
Ascc2	428	281	292	558	780	395	326	374	365	358	732	592	563	501	572	923	762	656	502	568	962	857	820	642	440	487	ENSMUSG00000020412
Hus1	73	34	41	59	106	51	56	71	53	72	83	78	70	64	117	107	83	116	97	130	109	83	120	79	115	109	ENSMUSG00000020413
Pttg1	2538	2670	2703	2088	2112	1913	2826	2542	1549	2048	1544	1038	1736	1359	1368	1435	1370	1680	1585	1443	967	1101	1040	982	1117	1189	ENSMUSG00000020415
Hormad2	25	19	27	13	30	35	36	25	22	42	64	49	82	81	29	15	47	100	41	35	59	46	36	79	74	138	ENSMUSG00000020419
Zfp607a	55	58	64	66	99	72	98	109	79	49	103	77	113	47	77	88	125	94	90	98	79	91	89	86	93	103	ENSMUSG00000020420
Tns3	23	48	30	141	64	89	6	72	37	30	33	15	20	22	30	100	40	57	24	35	20	28	13	47	7	11	ENSMUSG00000020422
Btg2	15128	11159	10864	10465	9123	9427	9908	12676	9446	9426	7789	4779	6542	6318	7031	9242	7322	5994	5441	9139	6252	7336	6038	4312	3922	4179	ENSMUSG00000020423
Castor1	187	134	145	265	309	293	301	237	141	196	309	404	312	347	303	430	332	354	383	335	349	284	405	325	315	282	ENSMUSG00000020424
Igfbp3	43	81	33	121	36	236	6	56	42	19	2	0	2	19	2	6	4	9	3	6	3	1	6	1	1	0	ENSMUSG00000020427
Pes1	763	459	443	919	1342	930	622	775	615	632	1181	1017	1051	1066	728	1048	1108	955	870	734	1224	1150	1003	982	901	821	ENSMUSG00000020430
Tcn2	328	256	171	238	244	427	255	267	185	236	219	253	298	257	185	212	219	250	217	205	73	70	109	153	112	73	ENSMUSG00000020432
Myo1g	2200	1719	1477	4659	6549	4291	2494	2822	2244	2404	6531	7308	4729	8471	5093	9323	5544	5283	4015	4713	7942	8526	7727	5136	3404	4067	ENSMUSG00000020437
Smtn	29	14	18	72	96	109	24	19	15	22	198	134	79	79	21	97	74	39	20	22	101	102	99	66	19	14	ENSMUSG00000020439
Arf5	1154	886	986	1980	2593	2014	1679	1684	1051	1268	2899	1960	1732	2096	1697	2851	2132	2069	1657	1860	2656	2888	2156	1631	1472	1492	ENSMUSG00000020440
2310033P09Rik	461	547	650	576	702	667	924	893	523	595	790	431	739	652	425	614	526	608	593	467	342	439	329	352	393	424	ENSMUSG00000020441
Guk1	293	230	301	390	518	530	408	388	237	329	379	375	361	469	390	442	435	352	354	460	504	494	480	317	322	398	ENSMUSG00000020444
Rnf185	495	263	302	381	451	334	371	427	422	352	436	399	416	377	340	456	401	442	367	406	371	335	361	371	260	270	ENSMUSG00000020448
Limk2	318	183	128	490	642	431	259	293	228	203	680	526	610	436	446	608	631	409	365	480	656	706	635	406	305	384	ENSMUSG00000020451
Patz1	104	120	94	195	261	176	145	156	118	136	253	180	151	105	173	218	236	164	171	199	232	179	186	145	132	119	ENSMUSG00000020453
Eif4enif1	288	246	247	441	482	297	443	475	377	356	714	504	575	457	600	576	581	522	477	584	733	796	614	486	470	609	ENSMUSG00000020454
Trim11	238	137	153	464	410	410	239	221	154	231	477	339	269	318	255	516	324	225	117	196	378	411	351	273	132	100	ENSMUSG00000020455
Ogdh	2413	1038	917	2605	3972	1809	1612	1805	1859	1586	3628	2887	2817	2385	2812	4534	3591	2962	2426	2964	4530	5370	3880	2964	2202	2465	ENSMUSG00000020456
Drg1	1279	887	990	1062	1439	1268	1272	1448	1349	1165	1627	1326	1624	1477	1805	1688	1963	2122	1957	1884	1607	1815	1635	1424	1888	2049	ENSMUSG00000020457
Rtn4	1204	1292	1327	1148	1476	1252	1418	1399	1226	1092	1451	1008	1287	1180	1177	1103	991	1012	925	953	1401	1272	1079	966	697	1072	ENSMUSG00000020458
Mtif2	258	206	213	284	317	224	216	261	271	214	332	309	285	261	331	301	398	399	435	345	283	265	325	259	296	404	ENSMUSG00000020459
Rps27a	3730	4365	4563	3083	3431	5933	5918	5744	3330	4446	2844	4381	4767	6318	4322	3600	5725	5616	5069	4335	3305	2611	5022	4402	4737	4826	ENSMUSG00000020460
Cfap36	323	328	307	319	327	395	489	399	308	368	335	320	440	309	460	399	429	479	489	490	338	286	372	305	390	457	ENSMUSG00000020462
Ppp4r3b	3126	1581	1615	2954	3765	1926	2366	2830	2997	2062	3866	3672	3726	3007	4163	4708	4276	4467	4033	4393	4662	4581	4139	3276	3473	4245	ENSMUSG00000020463
Pnpt1	305	196	171	209	371	273	297	349	397	252	346	382	429	309	456	379	653	505	460	509	332	310	423	359	408	544	ENSMUSG00000020464
Efemp1	67	81	64	130	115	561	14	66	80	34	13	7	24	7	6	8	0	7	14	5	15	8	13	2	0	0	ENSMUSG00000020467
Pold2	537	352	353	784	1115	742	414	630	452	489	1114	766	794	807	783	1137	967	973	795	950	1210	1301	1034	859	838	923	ENSMUSG00000020471
Zkscan17	139	72	79	376	450	341	216	207	122	119	518	365	261	310	204	522	304	224	152	181	476	427	383	280	133	126	ENSMUSG00000020472
Polm	63	33	48	149	167	123	78	79	60	81	167	152	82	112	105	226	196	129	133	84	130	151	165	129	73	70	ENSMUSG00000020474
Dbnl	2134	1463	1329	2729	3216	2399	2128	2171	1805	1965	3649	2878	2892	2514	2948	3710	3414	3113	2760	3001	3716	3948	3134	2598	2655	3023	ENSMUSG00000020476
Mrps24	442	455	625	554	663	695	743	669	426	542	674	460	578	521	586	671	577	570	616	652	590	704	480	431	476	552	ENSMUSG00000020477
Ccdc117	2959	1725	1749	2605	2919	1685	2009	2052	2169	1495	2627	1587	2997	1732	1365	1854	1798	1523	1406	1637	1516	1767	1465	1539	1078	1057	ENSMUSG00000020482
Dynll2	299	331	317	520	608	377	491	380	231	299	610	302	343	374	323	659	369	351	311	349	439	561	411	304	283	350	ENSMUSG00000020483
Xbp1	8527	6833	6908	13933	13066	8823	7809	13091	9779	7627	10866	5486	8945	8514	6570	12415	7617	9448	9597	8893	6516	7200	5401	7074	5058	5193	ENSMUSG00000020484
Supt4a	2406	2489	2710	1931	2125	2517	3700	3234	2241	2307	2210	2320	2400	2891	2299	2264	2559	3166	2653	2541	2382	2430	2720	1816	2678	2970	ENSMUSG00000020485
38231	42	71	36	67	28	98	28	27	33	52	11	5	19	8	1	9	8	10	16	12	4	8	8	11	4	14	ENSMUSG00000020486
Ska2	80	34	60	38	54	36	74	76	60	57	62	98	80	69	238	101	177	180	113	234	147	124	160	116	183	284	ENSMUSG00000020492
Prr11	104	38	32	76	95	59	58	105	77	55	75	119	73	59	290	212	301	336	180	345	222	232	249	166	292	390	ENSMUSG00000020493
Smg8	185	90	119	214	268	152	192	171	99	167	299	178	187	191	176	324	158	118	121	126	248	204	194	167	108	138	ENSMUSG00000020495
Rnf187	735	454	447	1503	1688	1211	772	721	486	607	1583	1114	933	1192	822	1628	1162	904	667	929	1281	1389	1287	945	631	530	ENSMUSG00000020496
Tubd1	42	24	50	37	39	44	49	61	19	41	45	64	39	25	78	69	104	78	75	93	67	70	65	57	74	101	ENSMUSG00000020513
Mrpl22	128	119	121	142	205	158	186	201	145	183	248	201	221	194	251	254	263	264	261	237	243	245	228	195	217	283	ENSMUSG00000020514
Cnot8	1435	1118	1085	1378	1667	1340	1599	1805	1473	1280	2021	1529	1626	1636	1602	2221	1769	1928	1709	1740	1738	1890	1461	1280	1463	1563	ENSMUSG00000020515
Rps6kb1	1978	1629	1785	1479	1836	1473	1763	2225	1853	1450	1966	1508	2003	1470	2021	1884	2067	2020	1927	1959	1883	1894	1671	1622	1549	2226	ENSMUSG00000020516
Sap30l	68	64	79	58	82	89	113	104	88	91	91	81	79	89	73	84	83	75	43	71	66	71	47	53	41	57	ENSMUSG00000020519
Galnt10	252	284	285	428	464	352	377	297	180	262	429	179	189	185	200	528	321	204	237	284	267	278	148	136	64	73	ENSMUSG00000020520
Rnft1	762	464	425	398	657	368	464	746	619	479	740	583	646	429	899	898	873	759	885	876	773	701	682	573	655	795	ENSMUSG00000020521
Mfap3	427	406	341	468	470	418	606	533	435	475	512	474	502	425	653	527	597	625	712	689	606	674	452	473	552	700	ENSMUSG00000020522
Fam114a2	1060	821	764	873	934	831	1080	1085	890	913	1187	845	1296	917	1196	1229	1185	1290	1149	1269	1094	1004	931	768	844	1046	ENSMUSG00000020523
Ppm1d	422	250	333	658	720	627	553	389	373	328	1239	824	992	1027	379	589	463	402	376	406	516	472	508	567	359	365	ENSMUSG00000020525
Znhit3	328	326	264	222	320	346	357	402	266	250	245	217	347	301	262	263	378	343	313	305	208	171	246	226	293	345	ENSMUSG00000020526
Myo19	87	90	75	107	123	89	102	103	85	86	110	92	115	77	79	79	122	108	103	99	77	114	103	97	95	121	ENSMUSG00000020527
Prpsap2	229	192	162	206	240	251	238	194	192	192	213	176	263	213	273	277	350	343	303	292	243	208	260	241	285	277	ENSMUSG00000020528
Ggnbp2	1514	1704	1625	1318	1406	1608	2314	2199	1534	1582	1639	1426	2084	1537	1883	1409	2012	2017	1891	1913	1408	1444	1657	1378	1534	2142	ENSMUSG00000020530
Acaca	45	58	47	105	101	117	56	70	70	63	121	129	89	107	102	88	108	87	77	79	182	153	161	94	90	130	ENSMUSG00000020532
Shmt1	100	54	42	160	190	132	112	135	114	84	159	212	202	173	208	218	343	293	182	206	279	260	291	280	242	315	ENSMUSG00000020534
Llgl1	101	95	90	264	346	254	161	103	61	112	389	259	133	151	103	363	149	131	110	110	403	388	339	185	110	94	ENSMUSG00000020536
Drg2	380	350	425	405	495	410	460	544	392	377	435	528	606	514	534	488	631	590	594	550	583	478	640	496	543	626	ENSMUSG00000020537
Srebf1	264	249	258	936	1320	756	307	347	200	260	1275	885	424	597	298	1451	432	293	212	268	1521	1691	1078	500	191	199	ENSMUSG00000020538
Tom1l1	252	188	235	233	305	319	301	301	270	254	331	216	310	311	234	253	222	298	291	234	237	269	240	159	171	204	ENSMUSG00000020541
Cox11	416	351	353	413	488	425	509	546	473	350	623	374	545	504	370	420	454	521	437	332	378	471	365	326	231	345	ENSMUSG00000020544
Bzw2	1247	996	1271	1158	1342	1298	1528	1615	1024	1095	1101	1292	1266	1420	1231	1389	1545	1483	1467	1292	1215	1038	1414	1248	1300	1289	ENSMUSG00000020547
Elac2	165	145	147	263	372	302	243	146	153	161	358	280	285	265	191	252	291	200	183	172	280	283	263	221	180	170	ENSMUSG00000020549
Pctp	32	23	33	83	122	32	7	34	34	30	73	81	89	36	58	61	37	54	67	46	34	29	48	84	47	56	ENSMUSG00000020553
Twistnb	546	507	601	531	617	619	727	615	546	542	578	437	559	582	563	507	638	629	571	663	432	453	465	465	547	544	ENSMUSG00000020561
Atxn7l1	929	664	660	747	1011	716	874	966	819	807	776	806	963	820	908	1000	1036	1087	996	1023	764	617	911	709	629	803	ENSMUSG00000020564
Sypl	551	333	332	555	873	727	459	497	436	393	876	806	715	587	694	834	912	788	830	743	742	699	706	673	684	726	ENSMUSG00000020570
Pdia6	5337	3133	2986	4887	6033	3798	3750	5399	5141	4109	6316	6491	5285	5969	7675	9709	6391	7924	6046	8065	8644	7459	7685	6702	7488	8485	ENSMUSG00000020571
Nampt	1137	959	1075	1660	1993	1498	1072	1288	957	828	1538	1342	1601	1504	1165	1432	1487	1402	1367	1219	945	935	1186	1098	1085	958	ENSMUSG00000020572
Pik3cg	531	289	276	541	553	353	308	612	412	344	373	267	407	195	389	731	559	521	572	480	282	298	285	460	256	310	ENSMUSG00000020573
Nbas	121	173	117	203	219	236	122	192	149	140	271	220	244	215	185	211	260	176	189	165	246	192	256	165	96	150	ENSMUSG00000020576
Tspan13	8624	5981	6683	6389	8298	6248	7220	9803	6982	5716	6333	3898	5493	5155	5801	8745	7863	8634	8959	6372	3902	4402	4076	4466	4935	4245	ENSMUSG00000020577
Rock2	383	663	805	422	427	650	738	786	506	591	499	357	536	580	549	277	442	482	515	509	362	391	339	328	344	597	ENSMUSG00000020580
Agr2	1001	377	214	203	428	6254	347	305	414	106	70	641	352	467	885	221	590	791	907	1322	408	437	1633	172	304	317	ENSMUSG00000020581
Laptm4a	2045	1900	1803	2151	2291	3011	2107	2514	2010	1868	2399	1447	1902	1834	1793	2211	2012	2453	2425	1977	1362	1534	1402	1297	1386	1283	ENSMUSG00000020585
Fam49a	784	504	506	705	734	586	528	721	629	533	554	559	829	570	940	804	961	942	685	960	975	871	1132	770	902	1177	ENSMUSG00000020589
Snx13	805	420	383	953	1440	729	511	625	727	488	1200	787	1088	859	904	1240	809	1053	967	856	776	770	959	821	716	641	ENSMUSG00000020590
Sdc1	824	583	400	1763	1299	1069	187	961	849	623	905	228	591	255	237	911	466	586	614	410	99	154	176	542	170	73	ENSMUSG00000020592
Lpin1	805	379	512	769	1012	597	706	804	590	492	759	548	735	534	532	1070	757	656	608	575	1116	1090	718	533	421	531	ENSMUSG00000020593
Pum2	2355	2755	2736	2490	2850	2845	3554	3616	2429	2516	2963	2416	3247	3032	2596	2478	2404	2840	2634	2716	2603	3056	2399	1951	2266	3071	ENSMUSG00000020594
Rgs9	186	150	149	345	403	437	195	198	195	202	378	294	298	537	127	262	176	184	198	115	97	120	150	267	116	93	ENSMUSG00000020599
Trib2	3143	1892	2375	3295	6914	3248	4475	3883	4076	3369	6915	7495	5029	5919	7843	16706	12007	9285	8027	8691	15772	14860	11330	8143	6215	6339	ENSMUSG00000020601
Smc6	1817	1502	1814	1516	1864	1869	2373	2418	1872	1912	1838	1609	2015	1904	2454	2062	2555	2762	2678	2530	2019	1861	1858	1582	1947	2497	ENSMUSG00000020608
Amz2	1050	1027	981	808	1022	866	1019	1210	928	899	970	750	1090	1098	759	834	857	936	974	827	627	571	617	708	677	663	ENSMUSG00000020610
Gna13	10326	10348	11514	10613	11720	11508	13370	13742	9929	9337	15206	8460	13903	15489	5797	9032	6377	7682	8435	6499	5476	5506	6413	5806	4428	4564	ENSMUSG00000020611
Prkar1a	20029	13388	14335	18698	26030	14817	19100	20124	18648	16874	26114	19716	23687	22664	19194	28712	19680	23578	20480	20316	23850	24147	20681	17527	16014	17923	ENSMUSG00000020612
Fam20a	42	28	43	25	47	56	83	94	63	111	239	161	194	161	140	374	183	206	145	175	253	174	195	109	82	101	ENSMUSG00000020614
1700012B07Rik	36	30	23	21	25	40	95	47	51	87	129	167	128	69	156	147	147	222	187	192	10	13	30	40	41	26	ENSMUSG00000020617
Rdh14	132	126	132	166	226	207	194	188	107	165	243	144	187	194	120	185	197	164	159	169	123	114	136	125	111	127	ENSMUSG00000020621
Map2k6	87	93	41	67	33	91	49	69	49	44	27	16	55	30	41	40	74	51	60	64	17	17	37	31	23	15	ENSMUSG00000020623
Trappc12	322	270	219	437	542	361	329	364	297	232	563	408	482	329	405	565	500	354	319	342	480	473	453	469	289	365	ENSMUSG00000020628
Adi1	148	164	170	188	268	295	231	235	210	136	192	248	211	217	184	245	310	215	287	211	198	182	274	238	230	199	ENSMUSG00000020629
Rnaseh1	180	158	169	230	327	217	241	236	150	192	435	219	262	253	212	232	260	223	225	215	285	279	249	228	199	217	ENSMUSG00000020630
Ubxn2a	842	532	738	863	1052	725	1277	835	663	757	863	793	788	898	970	1129	816	874	864	1152	990	982	911	683	735	868	ENSMUSG00000020634
Cmpk2	104	54	63	129	238	98	74	60	58	85	88	118	71	78	68	131	323	85	94	132	89	82	118	62	49	56	ENSMUSG00000020638
Itsn2	1736	1771	1707	1881	2188	1621	2311	2387	1794	1782	2366	1604	1778	1745	1909	2120	1861	1986	1816	1979	2026	1990	1791	1504	1413	1760	ENSMUSG00000020640
Rsad2	68	133	100	64	88	123	106	111	73	98	64	78	55	45	214	130	454	238	200	310	38	29	92	60	84	72	ENSMUSG00000020641
Rnf144a	270	281	249	220	229	232	341	250	202	214	451	159	250	214	63	202	104	115	150	125	86	69	79	99	65	22	ENSMUSG00000020642
Id2	15794	16056	18041	8369	7988	13207	18746	21674	14406	15156	5377	7834	13138	16793	9701	9698	10316	13233	16702	9847	2628	2648	4916	7137	5599	5302	ENSMUSG00000020644
Ncoa1	419	482	481	277	263	373	538	499	428	395	276	186	392	320	332	173	293	310	492	352	135	132	171	166	208	243	ENSMUSG00000020647
Rrm2	1184	527	633	1280	2227	846	902	1233	1140	1125	2986	2636	1955	1445	4476	4331	4187	4268	2683	5148	6852	7712	4856	3169	4702	7048	ENSMUSG00000020649
Bcap29	571	342	332	667	1198	486	490	752	657	487	792	875	935	789	981	946	1339	1367	1298	1078	1328	1502	1183	915	1054	1409	ENSMUSG00000020650
Cenpo	156	181	213	256	248	278	291	279	203	208	285	243	312	310	302	294	325	324	290	306	317	270	320	257	270	341	ENSMUSG00000020652
Klf11	432	213	190	402	438	304	232	276	330	292	275	321	466	247	251	414	336	365	270	333	359	411	387	286	202	250	ENSMUSG00000020653
Adcy3	57	72	96	291	292	171	120	65	70	81	266	153	113	111	85	203	117	85	82	115	278	251	182	137	86	67	ENSMUSG00000020654
Grhl1	189	88	145	258	394	181	395	318	400	224	1481	634	1050	647	138	212	176	147	184	231	143	170	147	226	136	136	ENSMUSG00000020656
Dnajc27	108	52	113	167	213	126	162	92	81	111	236	188	136	118	64	109	101	78	64	75	85	70	103	97	68	66	ENSMUSG00000020657
Cbll1	855	465	572	851	1016	559	796	839	933	564	863	655	1090	732	747	948	939	864	821	850	866	873	684	657	651	727	ENSMUSG00000020659
Dnmt3a	454	331	432	774	837	723	692	611	443	465	989	575	852	672	631	738	753	640	549	715	752	678	610	516	405	436	ENSMUSG00000020661
Dld	1380	1031	1123	1128	1546	1154	1431	1628	1403	1251	1449	1375	1590	1639	1539	1514	1637	1940	1701	1686	1457	1432	1521	1309	1393	1566	ENSMUSG00000020664
Kif3c	73	50	68	119	202	109	100	93	67	107	183	140	106	62	72	199	115	88	74	92	155	165	148	89	66	71	ENSMUSG00000020668
Rab10	2922	1801	1909	2812	3663	2262	2721	2904	2645	2320	3314	2940	2993	2830	2831	3928	3148	3090	2981	2997	3349	3275	3200	2622	2408	2618	ENSMUSG00000020671
Ddx52	1611	1034	1123	986	1213	1119	1534	1793	1437	1208	1325	1286	1897	1436	1630	1232	1868	2085	2018	1669	1217	1155	1483	1303	1489	1770	ENSMUSG00000020677
Taf15	190	144	206	220	248	176	139	199	225	114	262	271	209	218	286	243	234	238	190	208	324	266	272	225	145	252	ENSMUSG00000020680
Cdc27	685	634	652	710	752	862	851	1095	826	655	746	884	926	1006	1170	974	1067	1307	1118	1137	828	775	998	761	903	1246	ENSMUSG00000020687
Itgb3	669	545	509	790	835	520	753	604	463	691	960	617	394	678	794	2167	624	708	549	616	833	859	662	364	195	249	ENSMUSG00000020689
Mettl2	403	244	275	446	450	386	316	343	267	257	488	228	287	248	176	262	285	221	208	219	294	325	212	253	187	202	ENSMUSG00000020691
Nle1	238	156	151	362	464	362	191	208	149	173	426	271	330	291	121	323	259	190	204	140	251	376	255	262	137	133	ENSMUSG00000020692
Tlk2	351	454	497	419	574	610	771	628	438	496	605	342	504	568	436	376	438	476	490	418	313	347	279	222	331	421	ENSMUSG00000020694
Rffl	186	159	123	181	181	163	165	163	153	166	159	150	181	133	200	246	241	188	206	208	179	151	155	136	108	163	ENSMUSG00000020696
Lig3	256	195	208	300	384	279	299	309	289	221	502	392	411	376	375	497	550	401	367	462	519	584	466	354	343	386	ENSMUSG00000020697
Map3k3	404	468	471	595	648	792	750	531	427	531	622	319	393	495	430	447	494	413	364	418	405	488	325	282	249	332	ENSMUSG00000020700
Ccl1	198	191	199	232	173	359	165	204	130	193	36	46	45	57	354	124	86	272	91	112	40	47	21	44	33	52	ENSMUSG00000020702
Ddx42	2180	1511	1588	2012	2938	1828	1947	2614	2295	1522	2825	2163	2813	2175	2351	2497	2507	2664	2432	2489	2432	2793	2548	1991	1689	2479	ENSMUSG00000020705
Ftsj3	1162	790	846	1122	1336	925	1107	1203	918	951	885	858	1278	970	714	941	1134	847	879	802	796	887	935	1049	876	929	ENSMUSG00000020706
Psmc5	1762	1483	1501	1776	2295	1922	2309	2440	1887	1892	2644	2208	2388	2664	2179	2521	2421	2745	2460	2377	2423	2617	2275	1965	2240	2671	ENSMUSG00000020708
Gh	0	0	0	73	50	70	0	0	0	3	122	71	169	132	109	143	53	141	147	84	36	17	40	24	29	41	ENSMUSG00000020713
Ern1	2171	1857	1787	2175	2452	1835	1789	2300	1732	1212	3488	2945	2364	3434	2154	3099	1420	1604	1177	1761	3559	2886	2363	1581	1127	1455	ENSMUSG00000020715
Nf1	204	231	154	251	242	283	175	291	218	122	332	269	300	358	230	287	219	291	287	220	289	311	318	225	160	311	ENSMUSG00000020716
Pecam1	1023	650	645	806	1240	1311	1043	1247	1199	913	1710	1879	1820	1723	1516	1423	1595	1588	1640	1617	1561	1267	1490	1127	1208	1399	ENSMUSG00000020717
Polg2	1142	932	1031	1339	1436	1125	1316	1274	1063	1001	1925	958	1382	1257	1253	1337	1281	1332	1339	1496	1160	1278	969	931	772	1059	ENSMUSG00000020718
Ddx5	41935	28821	28919	27316	30221	28955	37429	38820	32987	32340	22231	29254	39847	36499	32314	30690	35358	37046	33059	33802	23220	18752	32080	30012	24797	26377	ENSMUSG00000020719
Psmd12	1986	1764	1574	1876	2576	1853	2132	2544	1891	1852	2378	2101	2451	2119	2358	2514	2719	2826	2544	2491	2570	2629	2333	2030	2347	3103	ENSMUSG00000020720
Helz	1102	623	692	969	1340	580	981	912	855	602	1555	1117	1271	772	922	1384	1116	893	744	877	1456	1479	1073	802	595	730	ENSMUSG00000020721
Rab37	734	561	415	1335	1794	1076	663	810	598	581	1414	1063	1464	995	554	965	1018	822	1030	768	1112	1403	1142	984	935	864	ENSMUSG00000020732
Slc9a3r1	1299	827	880	2226	2600	1920	1146	1308	857	1059	1979	1884	1312	1818	1207	2686	1582	1277	1036	1208	2322	2663	1962	1522	967	937	ENSMUSG00000020733
Nt5c	722	942	843	853	1034	1246	1252	1140	828	949	1083	858	967	883	1141	1079	1145	1278	1196	1191	1140	1247	1106	851	1019	1171	ENSMUSG00000020736
Jpt1	3863	3831	3783	4994	5545	4143	4691	4795	3385	3800	5047	3262	4161	4046	3763	4961	4239	4385	3949	3862	4447	5711	3697	3284	3489	4301	ENSMUSG00000020737
Sumo2	960	899	911	837	1132	956	1194	1337	999	1023	1049	1137	1123	1184	1386	1419	1423	1591	1401	1496	1237	1142	1278	990	1237	1515	ENSMUSG00000020738
Nup85	757	562	476	692	948	652	652	815	621	649	809	722	969	600	988	1019	1060	984	928	1025	1096	1079	1000	801	907	1218	ENSMUSG00000020739
Gga3	250	154	203	659	717	350	252	159	152	164	747	455	291	242	213	786	358	222	167	229	657	794	491	302	182	108	ENSMUSG00000020740
Cluh	81	89	71	257	350	348	130	139	85	103	288	246	192	193	115	231	152	112	88	104	243	270	203	155	85	95	ENSMUSG00000020741
Mif4gd	1378	1308	1442	1816	2508	2056	2051	1990	1618	1773	2846	3030	2147	3007	3288	3980	2833	3434	3137	3470	2934	2604	2906	2293	2541	2770	ENSMUSG00000020743
Slc25a19	1769	1432	1400	3930	5377	3729	2827	2810	2229	2337	6726	6178	4250	5371	5731	9188	5914	7192	6406	5851	5485	6250	5096	4088	4056	4252	ENSMUSG00000020744
Pafah1b1	3447	2669	2839	3381	4339	3102	3626	3876	3532	2667	4713	3273	3643	3653	3601	4082	3737	3857	3442	3737	4245	4490	3479	2868	2744	3356	ENSMUSG00000020745
Tmem94	60	63	49	181	287	145	75	74	52	72	249	163	131	138	79	233	80	104	55	76	278	278	182	105	63	53	ENSMUSG00000020747
Recql5	106	84	69	150	185	132	94	105	72	88	205	146	166	91	153	168	186	103	138	138	163	202	180	161	63	119	ENSMUSG00000020752
Sap30bp	825	709	738	719	795	822	924	1030	662	811	742	656	933	865	702	990	826	881	852	744	773	660	726	632	576	567	ENSMUSG00000020755
Galk1	96	105	77	218	323	290	109	212	144	105	300	425	301	334	301	362	399	345	295	288	509	358	573	362	404	406	ENSMUSG00000020766
Unk	112	83	100	324	490	221	132	118	95	79	589	300	184	168	146	619	280	158	134	177	553	523	414	232	86	99	ENSMUSG00000020770
Mrpl38	370	272	234	408	422	489	381	353	236	323	373	271	330	302	350	339	398	293	265	305	348	349	379	265	243	306	ENSMUSG00000020775
Acox1	390	197	244	368	460	375	376	387	262	315	404	329	370	271	308	383	399	335	259	288	327	428	364	246	214	269	ENSMUSG00000020777
Ten1	117	123	136	132	193	205	201	152	108	144	106	190	134	201	152	194	204	209	131	176	212	187	219	154	176	144	ENSMUSG00000020778
Srp68	1177	563	817	1591	2053	1197	981	1169	1127	1039	2387	1632	1484	1497	1366	2604	1645	1669	1375	1589	2567	2810	1763	1275	1023	1363	ENSMUSG00000020780
Tsen54	130	96	74	344	373	234	161	170	129	113	389	315	337	331	212	314	233	217	176	243	382	362	332	279	164	218	ENSMUSG00000020781
Llgl2	52	35	33	201	184	171	43	56	46	62	218	96	59	90	61	172	69	53	39	57	161	222	129	63	27	24	ENSMUSG00000020782
Ncbp3	696	454	404	497	759	569	804	720	674	566	863	880	860	699	999	943	1021	1029	983	989	1030	919	927	782	815	969	ENSMUSG00000020783
Camkk1	58	28	13	127	112	99	54	30	16	24	83	26	31	37	23	65	46	19	21	21	31	38	18	32	7	7	ENSMUSG00000020785
Atp2a3	539	391	368	2803	3143	1526	490	623	330	429	2815	1697	997	1299	504	3192	888	638	486	563	2814	2991	2172	1135	359	356	ENSMUSG00000020788
Ankfy1	905	453	454	982	1751	691	625	604	753	599	1516	1120	998	791	1039	2000	1461	1029	857	1116	1666	1475	1429	1011	691	713	ENSMUSG00000020790
Exoc7	648	395	431	823	912	596	506	786	545	540	946	654	990	722	722	953	873	922	807	731	770	887	807	675	670	702	ENSMUSG00000020792
Ube2g1	1824	1079	1121	1351	1894	1164	1610	2343	2291	1272	1929	1475	2124	1555	1871	2143	2044	2232	2236	2079	1706	1809	1891	1432	1678	1975	ENSMUSG00000020794
Med31	321	395	446	159	190	354	470	454	271	284	180	204	352	340	264	168	281	293	324	274	123	107	188	204	250	263	ENSMUSG00000020801
Ube2o	188	122	182	320	343	363	234	170	105	165	328	264	201	297	185	268	172	170	91	135	307	293	222	185	107	113	ENSMUSG00000020802
Txndc17	499	473	531	506	616	851	641	698	502	581	588	819	654	919	735	772	648	888	631	737	827	719	849	575	731	872	ENSMUSG00000020803
Rhbdf2	78	39	77	144	119	139	86	73	44	47	151	135	57	71	100	174	103	89	64	84	225	213	159	84	46	64	ENSMUSG00000020806
Pimreg	40	7	20	34	43	23	9	31	12	24	40	48	44	37	88	56	67	66	43	93	111	103	79	41	47	121	ENSMUSG00000020808
Cygb	22	11	17	99	94	419	10	31	22	5	7	21	11	11	2	6	3	2	12	2	9	13	20	3	2	0	ENSMUSG00000020810
Snhg16	336	346	359	194	192	315	350	327	255	226	165	174	368	230	211	188	228	227	166	220	112	84	150	150	116	176	ENSMUSG00000020812
Rabep1	571	485	565	616	734	632	786	704	469	524	829	365	649	497	436	498	481	504	496	515	341	420	406	340	340	397	ENSMUSG00000020817
Mfsd11	325	200	219	279	289	302	286	300	246	242	241	250	328	269	320	282	336	265	234	307	323	278	291	282	226	302	ENSMUSG00000020818
Kif1c	23	37	36	71	99	77	51	57	16	39	97	63	45	67	16	72	26	45	37	41	88	129	73	18	39	31	ENSMUSG00000020821
Sec14l1	482	236	245	326	493	354	623	556	491	496	2144	1812	1130	1557	306	708	332	318	227	295	713	560	735	469	231	258	ENSMUSG00000020823
Mink1	254	231	260	919	1141	541	383	315	206	229	1070	639	441	580	284	1044	418	270	276	275	1044	1068	708	455	162	188	ENSMUSG00000020827
Eral1	353	280	280	273	297	280	299	368	266	347	433	240	377	272	215	236	332	258	253	251	187	240	195	269	189	202	ENSMUSG00000020832
Dhrs13	31	33	34	57	77	52	100	54	35	74	75	59	71	81	44	84	62	42	50	90	86	113	68	45	65	90	ENSMUSG00000020834
Tmigd1	33	52	31	16	39	83	36	57	29	71	49	40	88	37	44	43	41	63	48	43	12	15	19	15	26	19	ENSMUSG00000020839
Blmh	812	678	685	792	1063	917	943	1206	990	803	1186	1530	1316	1417	1557	1515	1681	1771	1588	1766	1342	1099	1401	1152	1444	1677	ENSMUSG00000020840
Cpd	706	672	646	558	729	596	773	899	739	674	734	779	769	506	979	1199	922	1092	769	1052	497	443	499	365	338	350	ENSMUSG00000020841
Timm22	426	364	435	346	375	448	551	439	339	417	415	415	365	388	357	349	444	462	414	373	322	320	339	326	410	421	ENSMUSG00000020843
Rflnb	414	364	512	324	485	606	934	629	496	774	522	196	302	180	350	533	600	349	451	324	235	251	217	267	276	147	ENSMUSG00000020846
Rph3al	104	90	87	121	113	129	133	115	109	104	153	78	122	117	68	138	125	125	78	117	123	138	101	67	47	66	ENSMUSG00000020847
Ywhae	7205	4262	4511	5742	7957	4886	5054	6878	6741	4832	6873	6397	6294	6170	8154	8821	7664	8842	7939	8474	8649	9515	7500	6216	7684	9444	ENSMUSG00000020849
Prpf8	1179	1028	1155	1578	1847	1451	1456	1403	928	1144	1939	1551	1656	1508	1159	1990	1329	1370	1254	1243	2178	2088	1499	1109	993	1202	ENSMUSG00000020850
Nme2	44	53	59	41	61	62	56	77	46	59	68	76	72	68	68	83	74	104	64	56	84	52	73	66	83	78	ENSMUSG00000020857
Spag9	1295	1918	1762	1060	1329	1124	1311	1837	1515	1059	1310	1061	1248	1074	1546	903	1066	1198	1056	1246	1184	1068	1021	820	667	1156	ENSMUSG00000020859
Luc7l3	1389	1288	1411	670	741	1072	1411	1668	1559	1008	1055	1143	1401	947	2461	1031	1785	1822	1985	1976	1073	1174	1320	1205	1477	2562	ENSMUSG00000020863
Ankrd40	194	145	145	209	171	214	230	239	137	232	216	183	259	248	183	155	138	207	183	204	170	165	170	143	155	201	ENSMUSG00000020864
Abcc3	28	2	22	46	63	88	44	44	27	58	123	99	67	53	37	81	59	58	29	47	70	146	88	55	29	15	ENSMUSG00000020865
Xylt2	81	65	42	236	249	102	78	63	53	54	210	104	98	81	59	200	138	44	38	71	160	190	131	83	39	37	ENSMUSG00000020868
Lrrc59	986	711	625	1302	1578	1236	1030	1098	787	884	1430	1091	1034	1255	1167	1618	1054	1130	920	1258	1742	2024	1379	1074	793	1006	ENSMUSG00000020869
Slc35b1	797	650	618	1036	1069	1006	981	1071	840	851	1278	1041	1126	1263	1253	1416	1274	1496	1126	1340	1604	1459	1329	1029	1126	1332	ENSMUSG00000020873
Snx11	257	105	100	234	277	159	194	148	132	129	348	198	227	219	192	238	212	195	159	224	272	300	190	159	121	171	ENSMUSG00000020876
Scrn2	18	36	43	62	89	84	35	53	33	72	118	63	77	73	47	77	82	42	65	36	55	68	69	59	72	55	ENSMUSG00000020877
Cacnb1	44	46	38	174	149	96	65	55	31	35	175	57	82	73	38	114	42	33	35	46	68	74	66	13	22	19	ENSMUSG00000020882
Fbxl20	322	189	227	427	440	283	355	359	277	266	631	246	379	360	335	448	337	299	312	362	367	362	337	251	201	246	ENSMUSG00000020883
Dlg4	102	147	103	230	292	175	242	122	96	108	328	132	198	177	126	186	150	137	131	154	175	241	162	104	95	101	ENSMUSG00000020886
Dvl2	735	622	485	962	1218	975	708	789	674	702	1321	1004	1037	878	929	1279	1193	1151	1039	1149	1174	1294	1156	962	773	909	ENSMUSG00000020888
Nr1d1	460	469	340	278	231	267	682	467	419	434	449	162	524	150	57	132	120	84	105	123	45	42	71	89	27	31	ENSMUSG00000020889
Per1	1298	1275	1108	3896	4389	2325	1343	1448	778	977	3643	1272	1456	1855	570	2818	1141	919	687	704	1903	2335	1480	990	329	278	ENSMUSG00000020893
Vamp2	466	332	344	797	906	610	396	491	348	376	818	636	632	678	590	1022	733	628	493	530	873	703	815	655	304	337	ENSMUSG00000020894
Tmem107	103	138	98	73	77	126	99	118	69	105	66	84	67	90	68	82	67	92	72	80	56	70	61	85	88	116	ENSMUSG00000020895
Aurkb	115	76	38	158	306	156	111	141	157	112	282	298	208	207	644	553	630	612	389	651	686	526	590	430	612	823	ENSMUSG00000020897
Ctc1	113	79	97	182	390	189	100	166	113	114	231	214	206	184	188	375	292	199	132	230	351	346	361	216	122	140	ENSMUSG00000020898
Pfas	456	396	375	605	793	537	521	637	463	424	845	530	780	630	609	591	777	728	744	633	768	976	697	597	626	982	ENSMUSG00000020899
Myh10	41	120	100	50	33	97	56	78	69	40	55	31	49	39	46	24	54	47	24	26	39	18	21	26	18	38	ENSMUSG00000020900
Pik3r5	770	818	675	828	658	558	555	804	469	622	481	255	381	428	435	861	462	408	310	419	563	462	389	248	124	229	ENSMUSG00000020901
Stx8	292	351	395	363	426	440	462	542	313	359	544	396	406	413	358	438	436	514	497	387	360	376	374	298	382	384	ENSMUSG00000020903
Adprm	282	169	224	270	482	299	443	495	461	318	759	980	555	937	632	693	982	796	773	761	961	802	1127	761	908	1111	ENSMUSG00000020910
Krt19	165	217	175	151	392	2516	303	20	158	501	147	631	727	608	438	204	258	323	507	952	407	926	1082	129	249	258	ENSMUSG00000020911
Top2a	1691	1183	1074	1284	1966	1326	1570	2376	1945	1591	2304	3199	2864	2573	6103	4031	5223	6316	4886	7080	4855	3911	5201	3929	6652	11273	ENSMUSG00000020914
Acly	2272	1089	945	3242	5054	2434	1741	1809	1831	1626	3755	3375	3455	2835	2329	4759	3285	2736	2405	2876	4135	4302	4486	3815	2455	2156	ENSMUSG00000020917
Kat2a	111	83	83	464	418	234	129	125	80	104	478	274	213	242	111	413	275	132	104	136	409	440	314	217	109	97	ENSMUSG00000020918
Stat5b	2441	2027	2295	4393	6211	3811	3547	3013	2546	2598	7389	4746	4070	5552	2973	6246	3269	3022	2388	2646	5397	5463	4933	3282	1862	1821	ENSMUSG00000020919
Tmem101	25	18	28	50	59	56	30	46	47	49	114	92	93	76	82	115	68	71	77	87	90	73	83	63	93	75	ENSMUSG00000020921
Lsm12	470	330	420	510	637	567	607	572	395	482	616	600	611	696	600	718	596	686	594	642	687	628	672	498	529	666	ENSMUSG00000020922
Ubtf	940	609	766	1424	1753	1230	1049	992	734	868	1968	1166	1412	1207	922	1601	1110	913	867	1048	1450	1668	1280	1026	740	779	ENSMUSG00000020923
Ccdc43	599	397	416	561	746	382	618	587	521	480	610	574	782	578	545	673	654	695	583	600	615	640	593	532	528	551	ENSMUSG00000020925
Eftud2	893	518	477	1673	2264	1123	706	816	878	644	2345	1675	1329	1408	1276	2243	1809	1385	1191	1314	2619	2666	2148	1605	1103	1165	ENSMUSG00000020929
Dcakd	109	73	48	199	193	184	93	137	96	92	188	172	165	183	188	201	217	215	206	212	154	184	198	180	163	151	ENSMUSG00000020935
Nmt1	869	598	868	792	1082	893	1060	1134	924	751	895	931	1119	1239	1166	1097	1163	1571	1411	1321	1017	1016	1116	1003	1213	1429	ENSMUSG00000020936
Map3k14	1122	1028	949	2108	2083	1493	1155	1234	923	972	1800	1331	1199	1526	742	2033	1021	692	657	703	1491	1157	1457	888	350	339	ENSMUSG00000020941
Gosr2	1399	941	795	1627	2175	1216	1154	1333	1403	1104	1951	1626	1579	1613	1731	2567	2010	2076	1740	1850	2449	2384	2225	1492	1505	1656	ENSMUSG00000020946
Klhl28	493	305	374	370	481	387	421	574	547	422	363	448	458	394	638	641	519	649	661	636	492	407	506	484	456	598	ENSMUSG00000020948
Fkbp3	2453	2655	2567	2133	2388	2675	2927	3168	2256	2291	2342	2271	3064	2864	2975	2522	3633	3834	3602	3389	2353	2373	2721	2200	2768	3206	ENSMUSG00000020949
Scfd1	1041	654	682	869	1088	666	872	1195	1399	906	1138	1145	1275	981	1996	1574	1981	2103	1827	2047	1443	1477	1596	1392	1444	2030	ENSMUSG00000020952
Strn3	371	630	576	348	337	518	424	649	478	346	488	351	454	358	466	207	420	460	423	309	335	251	291	316	303	582	ENSMUSG00000020954
Ap4s1	204	212	223	269	322	271	357	295	190	173	274	257	332	273	319	332	285	360	319	351	372	393	293	194	248	338	ENSMUSG00000020955
Dtd2	54	49	32	48	64	103	36	55	34	73	76	66	60	69	79	103	122	123	118	72	69	83	97	76	82	101	ENSMUSG00000020956
Ston2	198	187	248	176	183	152	328	285	246	315	670	414	474	407	157	271	168	246	213	239	154	142	193	119	105	114	ENSMUSG00000020961
Gtf2a1	1664	920	936	1959	2464	1119	1288	1489	1467	1338	3355	1401	1813	1256	1250	2602	1722	1481	1569	1541	2148	2561	1837	1553	1054	1118	ENSMUSG00000020962
Sel1l	1665	1024	950	1725	2037	1137	1208	1629	1639	1203	1758	1500	1579	1352	1907	2425	1969	1821	1761	1994	1838	1570	1471	1819	1323	1336	ENSMUSG00000020964
Dnaaf2	53	34	41	53	62	75	79	40	39	50	85	69	58	83	77	92	89	76	63	53	104	88	66	76	63	70	ENSMUSG00000020973
Pole2	78	70	67	81	95	86	109	76	98	88	105	80	107	83	127	142	166	141	153	137	134	139	127	118	180	209	ENSMUSG00000020974
Klhdc2	420	432	399	448	622	528	592	656	507	501	961	611	509	437	661	719	706	732	729	604	560	536	617	494	507	529	ENSMUSG00000020978
Nemf	1637	1251	1417	1427	1759	1316	1617	1996	1996	1235	1775	1744	1767	1666	2358	1660	2243	2572	2177	2245	1844	1714	1969	1654	1889	2835	ENSMUSG00000020982
Sec23a	458	225	259	502	915	298	383	611	670	308	756	548	467	374	871	1180	807	816	849	879	1159	1132	807	554	616	735	ENSMUSG00000020986
Trappc6b	609	586	545	503	594	586	776	778	581	544	667	493	640	595	788	647	681	796	711	678	626	685	637	453	511	702	ENSMUSG00000020993
Pnn	1921	1485	1716	1816	2051	1491	1843	1982	1758	1412	2121	1739	2047	1633	2071	1966	2339	2038	1894	1997	2014	2025	1923	1757	1574	2243	ENSMUSG00000020994
Mia2	2125	1381	1584	2101	2685	1898	2295	2186	2022	1708	3067	2311	2755	2561	1790	2405	1933	2069	1899	1917	2054	1945	2023	1865	1641	1814	ENSMUSG00000021000
Galc	149	106	99	132	149	77	49	97	99	105	151	159	110	146	93	124	87	67	93	95	133	106	167	110	125	92	ENSMUSG00000021003
Zc3h14	968	590	591	1048	1445	782	974	1063	944	672	1485	1060	1349	1135	1226	1481	1383	1531	1269	1360	1651	1786	1307	994	937	1119	ENSMUSG00000021012
Polr2h	140	135	164	133	136	206	174	215	163	178	131	167	239	202	165	122	243	220	212	182	128	148	186	175	219	209	ENSMUSG00000021018
Ppp2r3c	347	264	252	278	364	266	340	435	392	286	380	407	445	360	559	517	661	660	609	636	458	478	489	438	491	614	ENSMUSG00000021022
Prorp	112	60	55	97	134	104	97	155	118	63	152	133	115	103	175	172	236	182	225	199	185	150	169	155	195	209	ENSMUSG00000021023
Psma6	1232	1236	1325	1139	1523	1667	1753	1821	1357	1423	1468	2094	1688	2131	2350	1982	2556	2967	2364	2387	2136	2021	2365	1685	2589	3111	ENSMUSG00000021024
Nfkbia	29859	26429	25247	24183	23079	30559	34381	29867	22038	26926	18636	26906	33267	33758	21907	22730	21124	27029	22533	24153	15158	14296	22987	18711	17769	19215	ENSMUSG00000021025
Ralgapa1	460	442	464	451	628	452	638	595	416	371	603	454	510	523	459	452	520	395	443	444	490	433	380	407	322	416	ENSMUSG00000021027
Mbip	539	275	380	375	514	310	477	555	463	381	479	403	589	494	484	495	624	664	623	498	434	411	439	360	333	450	ENSMUSG00000021028
Gstz1	80	120	73	119	158	145	62	157	94	81	157	98	123	114	115	110	133	127	145	89	125	154	109	111	106	124	ENSMUSG00000021033
Sptlc2	665	502	480	821	1151	730	807	858	772	679	1140	953	1078	929	1011	1414	978	993	1068	1157	1227	1346	1054	759	718	986	ENSMUSG00000021036
Ahsa1	2648	1501	1729	2123	2798	1650	3259	1624	1445	2381	2159	1905	1820	1568	2385	2524	2363	1793	1544	2548	2296	2323	2223	2031	1908	2175	ENSMUSG00000021037
Vipas39	191	128	147	200	242	230	215	209	204	156	313	273	305	246	311	265	321	298	265	307	299	240	319	251	255	303	ENSMUSG00000021038
Snw1	2737	2090	2087	3261	4385	2790	2843	3401	2905	2443	4751	2935	3609	3328	2824	3957	3460	3491	3339	3200	3720	4201	3224	2780	2694	2939	ENSMUSG00000021039
Slirp	1080	904	957	1218	1606	1253	1284	1443	1083	991	1535	1155	1436	1387	1216	1618	1472	1511	1543	1376	1436	1495	1259	1074	1181	1352	ENSMUSG00000021040
Adck1	157	67	70	153	161	105	109	114	112	104	156	99	142	121	110	141	155	126	95	93	116	121	121	101	124	103	ENSMUSG00000021044
Mthfd1	205	129	107	412	881	382	191	248	227	192	611	730	536	559	482	782	748	456	441	497	930	905	1018	774	566	640	ENSMUSG00000021048
Ppp2r5e	450	480	465	760	785	570	615	521	372	443	848	563	530	606	409	782	543	440	402	360	635	643	577	422	282	353	ENSMUSG00000021051
Sgpp1	462	349	309	499	697	330	463	524	423	367	604	458	454	438	531	697	652	564	548	711	646	661	599	528	337	457	ENSMUSG00000021054
Fut8	376	274	278	464	562	367	362	594	487	303	596	447	563	401	377	667	542	489	562	557	365	363	417	392	305	317	ENSMUSG00000021065
Atl1	43	64	76	56	57	116	98	56	33	51	57	46	64	79	45	40	36	65	56	43	29	46	43	38	35	52	ENSMUSG00000021066
Sav1	35	71	79	70	70	111	87	76	36	80	55	53	48	76	48	42	53	76	43	60	44	31	49	30	51	55	ENSMUSG00000021067
Nin	828	709	770	740	837	656	949	941	841	747	668	549	768	629	900	824	959	875	818	788	819	897	750	594	544	740	ENSMUSG00000021068
Pygl	120	69	74	52	37	52	69	106	42	57	18	13	3	1	47	47	47	52	38	31	17	9	17	13	24	16	ENSMUSG00000021069
Tmx1	1950	999	994	1635	2429	1030	1329	1657	1808	1408	2102	1686	1841	1349	2251	2785	2574	2551	2517	2547	2939	3129	2417	1927	2036	2730	ENSMUSG00000021072
Actr10	499	492	578	659	730	724	777	854	633	679	804	711	706	716	908	974	926	986	869	830	923	839	888	663	797	882	ENSMUSG00000021076
Timm9	93	71	63	84	66	116	77	82	75	82	75	118	102	132	132	104	148	101	129	112	93	72	90	98	92	119	ENSMUSG00000021079
Serpina3n	25	10	17	126	85	403	4	35	44	2	3	66	11	12	46	14	13	41	26	32	92	39	180	5	6	20	ENSMUSG00000021091
Dhrs7	748	704	721	720	722	715	822	817	663	800	1023	640	818	614	782	841	729	889	868	943	643	820	629	540	716	801	ENSMUSG00000021094
Ppm1a	752	1039	1095	770	1036	852	1183	1286	836	707	1040	579	896	903	766	618	728	861	846	754	594	852	404	476	512	659	ENSMUSG00000021096
Glrx5	319	347	309	395	497	472	494	407	335	384	482	404	471	466	367	410	462	501	467	411	407	431	380	373	407	472	ENSMUSG00000021102
Mnat1	210	183	267	207	221	310	248	344	231	241	217	252	356	302	261	252	330	336	311	209	172	141	225	199	275	242	ENSMUSG00000021103
Prkch	3842	2737	2734	5468	7073	4035	4418	4523	3772	3514	5328	3095	4785	4167	4802	7787	5751	5129	5070	5131	3882	3752	3909	3416	2972	2654	ENSMUSG00000021108
Hif1a	8463	3937	5515	8354	15507	7271	11862	13015	13768	8595	19214	22648	18236	23451	25402	29466	23612	25407	22827	30042	30303	25825	30115	18992	19253	24981	ENSMUSG00000021109
Papola	3102	1913	2208	3261	4006	2418	3174	2969	2455	2504	3695	3311	3718	3269	3651	4783	3522	3348	3300	4361	4396	4529	3733	2903	2752	3481	ENSMUSG00000021111
Mpp5	298	231	230	375	540	354	295	300	321	191	328	300	316	303	445	437	361	439	461	410	366	381	378	316	322	385	ENSMUSG00000021112
Snapc1	867	606	871	689	829	592	777	966	843	725	884	881	908	1074	1241	1150	1213	1239	1207	1373	987	985	958	735	991	1257	ENSMUSG00000021113
Atp6v1d	1082	812	837	1263	1776	1052	1318	1631	1366	1231	1873	1644	1767	1432	2277	2216	2283	2637	2343	2190	2021	2158	1983	1552	1822	2296	ENSMUSG00000021114
Vrk1	1108	882	835	1006	1290	1060	1039	1252	1049	869	1064	769	1330	830	863	1051	1324	1139	1295	1024	639	676	715	751	797	709	ENSMUSG00000021115
Eif2s1	2357	1537	1538	1971	3194	2142	1961	2512	2188	1893	2682	2821	2840	2622	3135	3204	3543	3595	3199	3389	3660	3660	3616	2693	3634	4499	ENSMUSG00000021116
Pigh	177	49	90	130	171	103	118	72	105	92	219	148	199	118	141	185	162	157	157	196	158	149	160	166	174	180	ENSMUSG00000021120
Rdh12	85	92	78	101	107	85	113	130	125	110	106	76	106	97	140	91	121	160	155	142	74	64	124	101	84	133	ENSMUSG00000021123
Vti1b	1376	1219	1296	1163	1381	1223	1613	1752	1271	1330	1731	1181	1565	1412	1434	1450	1371	1677	1533	1409	1453	1548	1175	1058	1263	1404	ENSMUSG00000021124
Arg2	85	65	81	71	90	98	79	100	75	86	91	51	76	64	233	165	131	225	105	234	74	90	84	64	101	92	ENSMUSG00000021125
Zfp36l1	8601	8691	7913	25906	28102	14633	10256	9987	6653	7860	23697	11273	13622	12543	5124	16840	7756	6705	5860	7084	11401	13492	8976	7109	3470	3096	ENSMUSG00000021127
Erh	1060	1081	1010	1140	1592	1516	1609	1701	1097	1248	1711	1623	1897	1701	1556	1515	1814	1969	1773	1619	2080	1994	1820	1676	1993	2411	ENSMUSG00000021131
Susd6	1010	824	814	1240	1388	1040	1005	1009	739	831	1120	816	894	844	565	1183	724	615	530	619	705	774	715	573	340	387	ENSMUSG00000021133
Srsf5	9490	8936	8068	7449	8318	8372	9814	10655	8206	8068	6831	6255	10868	8787	6726	5777	8528	9478	8991	6443	5815	5497	6645	6147	5490	6941	ENSMUSG00000021134
Pcnx	205	187	201	207	192	236	318	270	220	163	253	181	188	392	256	178	201	204	180	217	186	238	265	195	184	241	ENSMUSG00000021140
Pacs2	93	143	140	185	169	178	117	131	76	102	128	99	90	126	112	134	117	128	123	121	117	139	137	86	58	73	ENSMUSG00000021143
Mta1	168	234	240	215	261	422	346	375	176	254	262	271	354	444	266	206	230	329	261	231	202	226	201	199	247	252	ENSMUSG00000021144
Wdr37	966	555	511	678	1024	617	693	860	898	740	892	937	951	832	1206	1204	1183	1244	1154	1266	1224	1061	1138	775	839	1150	ENSMUSG00000021147
Gtpbp4	1104	969	1019	959	1262	1058	1224	1349	982	1023	966	939	1183	1085	914	1084	1222	1041	1096	1013	872	737	816	933	963	1028	ENSMUSG00000021149
Zmynd11	711	465	566	753	770	566	652	759	581	563	719	534	657	569	791	909	817	811	695	744	843	858	702	513	472	602	ENSMUSG00000021156
Esyt2	1990	2211	2173	1859	2202	1490	2179	2680	1809	1507	1985	1349	1963	1606	1472	1870	1410	1440	1437	1520	1779	1940	1521	1179	798	1107	ENSMUSG00000021171
Cdca7l	302	231	208	359	610	268	157	358	309	192	569	416	566	470	369	480	603	506	448	448	583	558	568	511	471	547	ENSMUSG00000021175
Tdp1	220	134	91	233	430	191	175	197	160	154	341	271	327	187	321	456	398	359	299	335	390	389	411	338	369	455	ENSMUSG00000021177
Psmc1	1262	1040	963	1165	1822	1432	1354	1653	1421	1366	1628	1774	1653	1709	2258	2255	2377	2686	2461	2244	2312	2135	2083	1763	2149	2735	ENSMUSG00000021178
Nrde2	251	159	153	205	266	251	242	250	198	227	337	211	308	319	215	305	301	282	248	209	312	268	226	202	162	156	ENSMUSG00000021179
Rps6ka5	182	249	146	142	166	147	217	196	147	136	204	155	224	122	150	133	118	141	111	125	159	145	137	129	122	192	ENSMUSG00000021180
Ccdc88c	1541	1846	1591	1749	1657	1588	1594	2196	1372	1226	1717	1279	1815	1514	1506	1345	1539	1575	1331	1282	1372	1359	1300	843	613	1034	ENSMUSG00000021182
Dglucy	88	87	89	102	141	103	125	155	98	92	99	92	94	114	145	109	173	153	153	112	138	87	84	70	54	101	ENSMUSG00000021185
Fbln5	17	23	14	102	53	280	29	31	25	15	5	10	10	18	4	2	9	3	15	6	9	2	9	6	2	0	ENSMUSG00000021186
Trip11	1453	1433	1513	1252	1271	1355	1931	1739	1549	1415	1357	1500	1652	1532	1689	1372	1580	1756	1752	1601	1208	1037	1392	1194	1165	1613	ENSMUSG00000021188
Atxn3	267	252	196	259	371	213	222	337	333	262	367	293	266	312	338	364	343	298	374	342	336	301	318	276	288	307	ENSMUSG00000021189
Lgmn	1327	655	712	532	591	1106	741	1141	1186	1187	817	823	736	465	900	766	806	937	641	893	219	203	240	341	299	261	ENSMUSG00000021190
Golga5	492	353	408	601	698	511	594	590	537	390	978	589	781	690	695	730	626	681	731	779	657	664	610	530	473	609	ENSMUSG00000021192
Pitrm1	672	371	362	568	791	494	440	461	383	425	734	654	644	565	488	813	721	531	449	527	766	685	739	671	582	611	ENSMUSG00000021193
Pfkp	2665	2004	2100	2212	2667	2184	2776	3203	2910	2132	3057	3598	3815	3529	4235	3816	3804	4286	3694	4259	3581	2891	5026	3169	3471	4596	ENSMUSG00000021196
Asb2	1671	757	773	1538	1377	1153	1236	1445	1082	1460	2347	2283	2399	2144	1348	1880	1059	1283	1184	1137	889	1646	737	1181	926	968	ENSMUSG00000021200
Ifi27l2b	5	8	9	5	18	87	29	1	11	21	2	30	61	26	24	12	10	22	36	70	62	122	79	11	30	30	ENSMUSG00000021208
Akr1c13	147	109	103	63	109	225	88	100	68	124	45	43	73	51	86	49	84	74	118	98	42	73	96	30	41	36	ENSMUSG00000021213
Net1	450	168	170	320	466	256	260	304	386	242	447	288	412	294	346	450	522	382	364	441	444	566	451	333	334	361	ENSMUSG00000021215
Gdi2	6246	5027	5239	5316	7346	6229	7354	10381	8547	6506	9927	8840	9047	12791	10056	10117	10928	10971	10142	10442	11435	9172	11318	8539	9071	10934	ENSMUSG00000021218
Dcaf4	151	102	113	175	212	94	114	154	113	135	225	133	223	125	111	163	195	185	170	97	114	152	123	123	93	158	ENSMUSG00000021222
Numb	300	174	307	148	176	255	267	236	253	227	179	174	229	224	258	146	265	316	265	269	146	148	195	203	191	234	ENSMUSG00000021224
Acot2	686	897	797	920	916	1072	1214	998	612	814	1273	510	1215	950	309	615	584	487	621	369	425	499	382	513	319	263	ENSMUSG00000021226
Coq6	182	143	106	211	159	287	157	225	133	159	153	101	192	178	138	137	151	162	151	129	143	117	142	117	155	142	ENSMUSG00000021235
Entpd5	482	202	237	537	839	323	344	399	315	285	630	399	496	351	466	733	553	484	417	584	982	1129	694	402	437	520	ENSMUSG00000021236
Aldh6a1	108	49	58	87	108	117	50	103	105	64	99	26	106	41	77	50	141	73	127	73	45	33	43	68	35	43	ENSMUSG00000021238
Abcd4	105	143	106	165	173	153	119	122	55	117	203	131	157	136	83	177	119	67	88	101	123	121	129	117	47	66	ENSMUSG00000021240
Isca2	739	594	700	669	812	716	691	876	739	688	967	649	810	736	718	749	932	1024	934	835	696	719	681	536	616	800	ENSMUSG00000021241
Npc2	4224	4629	4808	2946	3151	4457	6502	6920	4725	5485	2766	3325	3640	4124	5228	4996	6630	6380	6077	5783	3230	2848	3516	2961	3560	3681	ENSMUSG00000021242
Fcf1	1147	1074	1321	971	1330	1236	1584	1470	1104	1180	1240	1254	1499	1333	1350	1309	1339	1555	1479	1349	1249	1305	1262	1194	1460	1622	ENSMUSG00000021243
Ylpm1	260	310	286	454	666	448	455	458	279	294	647	376	492	321	353	545	428	359	390	320	531	538	375	379	261	341	ENSMUSG00000021244
Mlh3	39	20	26	22	49	59	21	31	52	24	40	64	42	18	83	57	101	57	75	78	73	30	60	47	52	62	ENSMUSG00000021245
Tmed10	4071	3143	2788	4497	5583	3130	3373	4599	3943	3047	5050	3580	4141	3502	3660	4871	4043	4832	4293	3888	6350	6981	4718	3477	3866	4541	ENSMUSG00000021248
Fos	7867	6335	5529	5939	4271	12540	9454	5586	3923	6125	2946	1995	6194	3587	1363	1673	2623	1892	1883	1868	1529	1306	2037	2322	1129	941	ENSMUSG00000021250
Erg28	390	209	296	603	881	549	498	512	403	458	834	917	697	724	962	1063	866	899	840	999	1158	1223	1065	809	1031	1116	ENSMUSG00000021252
Gpatch2l	376	150	244	473	622	446	341	366	368	333	582	526	577	476	508	815	591	574	428	505	670	656	657	466	339	412	ENSMUSG00000021254
Angel1	57	12	22	138	174	62	30	18	41	34	125	92	73	58	47	151	78	39	29	36	113	125	93	103	23	35	ENSMUSG00000021257
Ccnk	325	307	352	392	421	459	512	438	296	330	490	473	441	556	452	502	507	492	376	463	475	514	421	364	307	335	ENSMUSG00000021258
Evl	1108	825	798	2159	2032	1559	933	1176	823	802	2344	1473	2440	1699	618	954	1553	814	934	732	1645	1810	1836	1331	1049	1072	ENSMUSG00000021262
Degs2	210	249	160	415	402	499	194	259	171	208	419	344	461	400	165	202	324	174	237	204	342	441	441	228	236	243	ENSMUSG00000021263
Yy1	680	984	997	899	950	917	1150	1126	673	819	1069	674	918	918	633	692	573	801	735	691	690	776	546	483	543	700	ENSMUSG00000021264
Wars	397	148	171	594	916	583	146	291	253	222	785	709	494	438	594	1063	629	588	501	596	1200	1259	1007	618	500	515	ENSMUSG00000021266
Hsp90aa1	30028	25630	31549	6273	5630	12393	53928	19728	13691	30485	5222	7461	13811	9987	20605	5385	14012	14883	13288	21541	4299	4641	7709	9260	13700	18553	ENSMUSG00000021270
Fdft1	485	280	252	344	446	416	428	607	542	425	427	502	573	427	605	643	547	630	564	604	521	494	633	387	473	570	ENSMUSG00000021273
Cinp	130	89	99	74	139	141	128	134	123	124	141	136	151	150	240	136	301	240	228	241	144	102	168	210	261	351	ENSMUSG00000021276
Traf3	778	630	734	1116	1823	1136	1261	1035	807	854	2138	2130	1378	2640	1191	2529	1300	1311	1320	1276	1759	1808	1473	1242	831	899	ENSMUSG00000021277
Tnfaip2	84	138	78	122	134	374	17	74	66	72	22	72	31	44	365	249	214	336	114	293	61	29	79	75	73	69	ENSMUSG00000021281
Eif5	13708	11261	13453	10934	12848	9787	13847	15989	11702	9750	12235	7503	12060	11177	9055	10231	9537	10089	11228	10235	8152	8885	6047	7303	6878	8901	ENSMUSG00000021282
Ppp1r13b	190	149	165	331	346	277	248	191	128	196	320	117	216	146	131	249	220	92	96	102	166	189	109	100	38	37	ENSMUSG00000021285
Zfyve21	35	32	43	35	61	83	72	89	90	66	55	43	57	47	50	112	58	84	82	56	60	46	70	61	85	70	ENSMUSG00000021286
Klc1	237	223	248	471	588	631	348	359	319	288	828	443	469	590	548	737	440	411	420	495	552	528	474	471	367	372	ENSMUSG00000021288
Atp5mpl	643	784	835	484	623	1046	1065	1158	737	947	574	823	997	1064	1062	868	1215	1426	1312	1140	698	683	986	867	1139	1132	ENSMUSG00000021290
Gpr132	12837	9903	10321	11988	12490	9413	11850	13103	10708	9425	11796	8220	12077	11666	7117	10103	7522	8407	7852	8183	6486	7232	7132	6818	5203	5466	ENSMUSG00000021298
Ggps1	1025	806	672	834	1149	827	940	1192	1008	765	1042	813	1141	802	958	970	1139	1141	1063	1042	1080	1143	982	809	871	1028	ENSMUSG00000021302
Mtr	399	164	204	353	574	288	239	320	314	284	387	397	422	327	434	656	527	477	481	415	541	522	456	411	303	343	ENSMUSG00000021311
Trim27	481	345	305	913	1129	745	461	531	394	372	1048	923	600	974	539	1111	745	596	527	587	1060	1124	939	716	571	527	ENSMUSG00000021326
Zkscan3	316	294	326	293	348	374	579	442	282	365	383	434	426	355	671	450	601	548	502	488	483	418	530	464	411	526	ENSMUSG00000021327
Carmil1	17	8	4	44	92	54	10	17	20	11	33	32	18	12	14	56	57	40	33	51	61	127	90	52	13	20	ENSMUSG00000021338
Mrs2	209	192	165	276	386	278	373	321	225	215	325	395	339	412	425	608	515	475	451	434	467	538	467	353	299	407	ENSMUSG00000021339
Gpld1	72	90	65	84	134	127	85	176	89	91	103	206	109	149	345	556	514	443	422	362	315	250	362	219	229	239	ENSMUSG00000021340
Irf4	1580	1482	1482	1059	972	1289	1794	1774	1284	1654	877	1635	1925	2053	1210	1145	1459	1664	1502	1563	998	1014	1393	1010	929	1222	ENSMUSG00000021356
Exoc2	1633	851	845	1293	1697	867	995	1314	1312	984	1990	1706	2391	1583	1409	1814	1722	1816	1566	1518	1528	1555	1755	1280	1297	1488	ENSMUSG00000021357
Gcnt2	1691	1002	871	722	511	439	574	1347	1338	752	227	258	485	215	871	724	611	730	516	771	422	266	316	247	283	280	ENSMUSG00000021360
Tmem14c	358	297	354	347	558	601	489	472	373	441	528	733	550	732	694	772	734	744	531	708	765	664	861	635	770	884	ENSMUSG00000021361
Nedd9	2095	1381	1171	1901	2559	1445	1342	1803	1573	1224	1441	1416	2056	1388	2064	2454	2117	2030	2124	1877	1581	1906	1736	1728	1132	1565	ENSMUSG00000021365
Hivep1	785	674	726	1496	1714	1354	1111	1007	801	784	1726	1715	1272	1823	1244	1705	1066	1129	1031	1142	2094	2048	1941	1300	1037	1341	ENSMUSG00000021366
Tbc1d7	34	19	29	67	78	62	32	54	48	30	82	63	75	59	95	79	98	116	82	119	98	112	100	90	108	148	ENSMUSG00000021368
Mcur1	603	611	637	601	788	562	830	814	661	651	882	530	624	519	502	699	668	557	608	542	521	460	451	407	373	410	ENSMUSG00000021371
Nup153	1342	1377	1501	1534	1962	1548	1820	1857	1478	1368	1642	1225	1713	1626	1671	1638	1897	1792	1735	1593	1763	1946	1559	1131	1034	1426	ENSMUSG00000021374
Kif13a	53	71	23	118	136	146	52	67	67	48	63	33	84	45	21	89	55	51	50	61	26	35	48	68	26	14	ENSMUSG00000021375
Dek	3097	2834	3211	3000	4159	2912	4577	4466	3668	3014	3896	3017	4372	4167	4080	3995	4149	5006	4937	5002	4305	4728	3272	2691	4222	5444	ENSMUSG00000021377
Susd3	366	276	300	418	532	503	564	575	432	428	885	1106	775	908	1086	1282	1347	1232	933	1125	1391	1306	1428	897	1109	1382	ENSMUSG00000021384
Ippk	223	146	131	176	266	175	162	169	159	148	180	185	232	139	176	228	255	157	174	162	194	169	181	181	123	156	ENSMUSG00000021385
Aspn	154	73	73	108	79	466	42	68	126	48	6	2	23	14	10	7	10	7	11	15	8	5	13	6	6	15	ENSMUSG00000021388
Ogn	107	77	81	123	43	510	39	98	118	96	5	14	64	3	13	6	18	4	55	20	4	3	20	10	4	11	ENSMUSG00000021390
Cenpp	42	37	8	32	72	61	25	28	45	21	56	55	35	48	96	98	99	131	91	98	75	95	87	68	117	125	ENSMUSG00000021391
Nol8	567	569	514	628	567	633	826	765	676	495	685	474	830	617	465	437	682	579	581	520	456	464	319	515	444	543	ENSMUSG00000021392
Spin1	1821	1297	1270	2224	2936	1774	1968	1912	1553	1631	3444	1823	2349	2521	1491	2488	1610	1821	1837	1520	1925	2291	1657	1541	1188	1242	ENSMUSG00000021395
Wrnip1	438	197	251	548	660	469	363	421	272	328	728	653	519	502	563	891	672	553	437	642	740	646	711	489	446	469	ENSMUSG00000021400
Ripk1	617	542	563	525	657	625	884	772	580	636	670	625	722	613	665	883	745	660	591	727	672	591	676	563	499	626	ENSMUSG00000021408
Pxdc1	788	660	684	257	99	198	560	610	324	381	101	48	319	83	90	85	103	66	40	51	6	2	9	35	11	14	ENSMUSG00000021411
Prpf4b	1869	1457	1715	1348	1646	1531	2062	2181	1804	1564	1495	1404	1926	1598	1720	1510	1947	2099	2196	1925	1261	1236	1315	1397	1529	1982	ENSMUSG00000021413
Eci2	243	232	182	239	295	335	315	328	226	300	219	356	371	287	468	475	656	548	542	548	455	371	484	407	460	478	ENSMUSG00000021417
Fars2	353	274	208	374	539	446	263	387	309	247	352	413	436	478	401	412	381	415	429	308	317	315	419	339	331	348	ENSMUSG00000021420
Ly86	92	83	78	25	44	143	8	112	68	83	3	12	18	5	101	86	134	124	84	115	12	9	16	24	26	30	ENSMUSG00000021423
Ssr1	6215	4893	5519	5387	6856	4450	6348	7599	6752	5324	7757	5467	6777	7268	7488	7581	6921	9192	8625	7783	8610	10599	6484	5316	6999	8738	ENSMUSG00000021427
Riok1	3562	4282	4227	3096	3842	3433	3960	4835	4549	3313	3969	3443	4712	6772	3731	3190	3731	4983	4390	3527	2809	2913	3277	2740	2313	3597	ENSMUSG00000021428
[truncated: 9,402 more rows]

## Sheet: NormCounts
	Uninfected_Prdm1 fl/fl Maf fl/fl	Uninfected_Prdm1 fl/fl Maf fl/fl	Uninfected_Prdm1 fl/fl Maf fl/fl	Uninfected_Prdm1 fl/fl Maf fl/fl CD4-Cre	Uninfected_Prdm1 fl/fl Maf fl/fl CD4-Cre	Uninfected_Prdm1 fl/fl Maf fl/fl CD4-Cre	Infected_Prdm1 fl/fl Maf fl/fl	Infected_Prdm1 fl/fl Maf fl/fl	Infected_Prdm1 fl/fl Maf fl/fl	Infected_Prdm1 fl/fl Maf fl/fl	Infected_Prdm1 fl/fl CD4-Cre	Infected_Prdm1 fl/fl CD4-Cre	Infected_Prdm1 fl/fl CD4-Cre	Infected_Prdm1 fl/fl CD4-Cre	Infected_Maf fl/fl CD4-Cre	Infected_Maf fl/fl CD4-Cre	Infected_Maf fl/fl CD4-Cre	Infected_Maf fl/fl CD4-Cre	Infected_Maf fl/fl CD4-Cre	Infected_Maf fl/fl CD4-Cre	Infected_Prdm1 fl/fl Maf fl/fl CD4-Cre	Infected_Prdm1 fl/fl Maf fl/fl CD4-Cre	Infected_Prdm1 fl/fl Maf fl/fl CD4-Cre	Infected_Prdm1 fl/fl Maf fl/fl CD4-Cre	Infected_Prdm1 fl/fl Maf fl/fl CD4-Cre	Infected_Prdm1 fl/fl Maf fl/fl CD4-Cre
external_gene_name	COX2452A14	COX2452A15	COX2452A16	COX2452A19	COX2452A20	COX2452A21	COX2452A1	COX2452A17	COX2452A18	COX2452A2	COX2452A12	COX2452A13	COX2452A25	COX2452A26	COX2452A10	COX2452A11	COX2452A22	COX2452A23	COX2452A24	COX2452A9	COX2452A3	COX2452A4	COX2452A5	COX2452A6	COX2452A7	COX2452A8	ensembl_gene_id
Gnai3	12.179	11.5512	11.6211	11.6248	11.8262	11.3376	11.6013	11.8078	12.1309	11.8045	11.769	11.9207	11.8297	11.8049	12.1144	11.9851	11.9311	12.0444	12.0495	12.1241	12.1923	12.1472	12.118	11.9679	12.2461	12.2738	ENSMUSG00000000001
Cdc45	7.62936	7.10852	7.17991	7.12928	7.24793	7.24793	7.2384	6.94251	7.45121	7.30378	8.00562	7.85175	7.2384	7.65105	8.58871	8.3443	8.30834	8.28077	7.9542	8.51964	8.65821	8.64746	8.66178	8.36194	8.71081	9.11374	ENSMUSG00000000028
Apoh	6.91886	7.94837	7.8392	6.87036	6.91886	7.49985	7.49185	7.5157	7.62936	7.22882	7.14975	6.80735	6.87036	6.50779	7.18982	6.89482	7.33985	6.71425	6.61471	6.94251	6.42626	6.12928	6.61471	7.41785	6.32193	6.12928	ENSMUSG00000000049
Narf	9.21189	8.6865	8.70044	9.15735	8.90989	8.53528	8.74819	8.90989	9.16239	8.82972	9.26913	9.49586	9.10329	9.11114	9.75154	9.29462	9.47573	9.34873	9.20212	9.81378	9.45738	9.54689	9.62205	9.41151	9.59432	9.74315	ENSMUSG00000000056
Klf6	15.2464	15.2042	15.0132	14.5882	14.2312	14.3104	15.0493	14.5916	14.5854	14.8318	13.8147	13.3006	14.555	13.8171	13.3306	13.3326	13.4376	13.4423	13.4488	13.4887	12.818	13.2067	13.1036	13.4429	13.0505	12.9353	ENSMUSG00000000078
Scmh1	6.2854	7.08746	6.22882	6.06609	5.55459	7.25739	5.75489	5.85798	6.53916	5.90689	5	4.08746	5.58496	5.04439	5.12928	5.55459	5.85798	5.04439	6.20945	5	4.80735	4.52356	4.9542	4.90689	4.70044	3.70044	ENSMUSG00000000085
Cox5a	11.2592	11.374	11.3078	10.9396	11.1389	11.2842	11.3625	11.2318	11.1267	11.4215	11.1799	11.5043	11.1668	11.5589	11.7582	11.7875	11.6384	11.7578	11.4651	11.8952	11.7586	11.7826	11.7682	11.4888	11.7078	11.6676	ENSMUSG00000000088
Xpo6	10.1886	10.7271	10.6582	10.5651	10.6891	10.4929	10.6036	10.4263	10.7406	10.1202	10.6636	10.5411	10.7364	10.3015	10.6321	10.2046	10.6348	10.2761	10.3129	10.1421	10.332	10.3015	10.3641	10.4305	10.0993	10.4325	ENSMUSG00000000131
Tfe3	8.87344	8.92778	9.20701	10.1254	10.1098	10.3891	9.05528	8.94251	8.96578	9.15482	10.0566	10.2009	9.96578	10.3487	9.61287	9.42417	9.22882	9.38154	9.29002	9.55651	9.78463	9.94251	9.76818	9.81378	9.7039	9.77149	ENSMUSG00000000134
Axin2	8.03342	8.52356	8.50383	7.98299	7.45121	8.01681	8.38802	7.76818	7.3837	7.62936	7.65821	7.54689	7.67948	8.22882	6.45943	6.75489	6.88264	6.33985	6.22882	6.62936	6.65821	7.02237	6.88264	7.27612	7.10852	6.80735	ENSMUSG00000000142
Brat1	5.08746	5	4.52356	7.35755	7.45943	7.98868	5.90689	5.70044	5.93074	6.02237	6.67243	7.53916	6.87036	7.13955	6.87036	6.71425	6.90689	6.61471	6.24793	6.33985	7.01123	6.91886	7.2854	7.44294	7.16993	6.67243	ENSMUSG00000000148
Gna12	6	6.52356	7.10852	6.96578	6.94251	7.54689	6.2854	6.65821	5.83289	6.53916	6.45943	6.39232	6.32193	6.61471	5.16993	5.88264	5.24793	5.2854	5.45943	6	5.75489	6.49185	6.22882	6.62936	6.39232	5.9542	ENSMUSG00000000149
Dlat	9.07682	8.43045	8.72792	9.44087	9.78627	9.28309	8.62936	8.20945	8.92481	8.79766	9.55651	9.45533	9.6987	9.49586	9.29232	9.19476	9.34873	9.26209	9.11374	9.39446	9.29462	9.44294	9.39017	9.54689	9.57365	9.46964	ENSMUSG00000000168
Sdhd	10.6733	10.5177	10.7415	10.275	10.3185	10.4919	10.9129	10.5897	10.6564	10.7624	10.3365	10.5362	10.3309	10.4798	10.5068	10.7305	10.7134	10.7499	10.7271	10.6303	10.5411	10.5038	10.6926	10.5216	10.4717	10.5411	ENSMUSG00000000171
Ccnd2	13.5474	13.4091	13.3414	12.9379	12.6499	12.7812	13.3147	13.0403	12.9353	13.3786	12.1408	12.4107	12.6421	12.623	12.2592	12.4826	12.5634	12.2571	12.4856	12.2515	11.7855	11.7867	12.2627	12.4589	11.9897	11.7069	ENSMUSG00000000184
Gpr107	8.70736	8.95128	8.87958	9.28771	9.29921	9.27146	9.31967	9.09276	8.99718	9.2384	9.68299	9.78136	9.52748	9.51964	9.49985	9.39446	9.24793	9.5157	9.41785	9.38154	9.56796	9.74315	9.53528	9.45738	9.59991	9.68299	ENSMUSG00000000194
Tspan32	10.0993	10.0835	9.88264	10.043	10.207	9.67948	10.1046	9.97871	9.85643	10.0251	10.5008	9.79766	10.2668	9.36632	9.20212	9.59432	10.5294	9.51964	10.3117	9.59805	8.94837	8.78463	9.04985	9.77314	9.5812	8.84549	ENSMUSG00000000244
Trim25	8.84235	9.36413	9.10066	9.05257	9.18735	9.2384	8.64746	9.02514	9.17742	9.03067	8.71425	9.03067	8.67243	8.65821	9.09276	9.20945	9.8009	9.02791	8.9571	9.12153	8.32643	8.33539	9.13186	8.90388	8.58871	8.34873	ENSMUSG00000000275
Dgke	9.00843	8.97441	8.98584	8.43879	8.54689	8.24317	8.60733	8.71425	8.92481	8.31741	8.224	7.90689	8.61839	7.71425	8.10852	8.20457	8.31288	8.20457	8.31288	8.21917	7.45943	7.71425	7.82655	7.93074	7.79442	7.62205	ENSMUSG00000000276
Scpep1	9.85953	9.77972	9.44294	9.63481	9.76818	9.87805	9.60733	9.85953	10.0928	9.98014	10.2021	10.0875	10.1548	9.80735	9.59991	9.9901	9.81858	9.74483	9.74987	9.8857	9.51964	9.28309	9.68299	9.89482	9.93664	9.33539	ENSMUSG00000000278
Mnt	5.85798	6.65821	6.94251	7.96578	7.49185	8.21917	7.05528	7.05528	6.22882	6.82018	7.47573	7.10852	7.33985	7.56224	6.04439	7	6.32193	6.67243	6.47573	6.30378	6.93074	7.08746	6.62936	6.89482	7.11894	7.02237	ENSMUSG00000000282
Itgb2	12.265	12.0678	11.9399	12.3029	12.4546	11.9133	11.994	12.4866	12.4556	12.3337	12.0509	12.2544	12.2447	12.0748	12.6885	12.7703	12.8108	12.749	12.8632	12.837	12.5625	12.4081	12.5177	12.4919	12.5929	12.4946	ENSMUSG00000000290
Hddc2	7.42626	7.77479	7.27612	7.88874	7.79442	7.90087	7.86419	7.69349	8.19476	7.94837	7.74819	8.03342	7.89482	7.52356	8.09803	8.30378	8.43463	8.28077	8.44708	8.15987	8.36194	8.15482	8.44294	8.22882	8.30834	8.13955	ENSMUSG00000000295
Cdh1	5.58496	7.44294	4.32193	8.24317	8.15482	8.84235	5.35755	6.2854	5.61471	5.90689	6.04439	6.87036	6.97728	6.35755	6.65821	5.78136	6.33985	6.72792	6.40939	7.30378	7.22882	8.33985	8.17991	6.64386	6.82018	6.90689	ENSMUSG00000000303
Ckmt1	6.90689	8.02791	6.61471	6.32193	6.24793	8.47573	5.52356	3.80735	6.91886	6.72792	5.04439	6.32193	8.28077	6	6.12928	6.35755	5.9542	5.9542	7.32193	7.24793	6.91886	7.69349	7.60733	5.58496	5.67243	5.83289	ENSMUSG00000000308
Comt	7.91289	7.96	7.56986	8.09276	8.22882	8.56605	8.04439	7.41785	7.73471	8.04985	8.17493	8.86419	7.91289	8.11374	8.49586	8.52748	8.47978	8.35755	8.11894	8.60363	8.25739	8.25739	8.65105	8.36632	8.29462	8.53138	ENSMUSG00000000326
Rtca	7.79442	7.86419	7.90689	8.33092	8.28077	8.61839	7.91289	8.18982	7.82018	7.96578	8.0607	8.42206	8.09276	8.34873	8.15482	8.14466	8.40088	8.18488	8.13955	8.28077	8.56224	8.49586	8.37938	8.16491	8.07682	8.55459	ENSMUSG00000000339
Dbt	7.60733	6.84549	6.9542	6.26679	6.70044	7.03342	7.11894	6.64386	7.56986	7.13955	7.41785	7.27612	7.26679	6.47573	7.22882	7.54689	7.22882	7.06609	7.49985	7.17991	6.70044	6.75489	7.06609	7.19967	7.17991	6.9542	ENSMUSG00000000340
Dazap2	14.2316	13.7623	13.7302	13.6599	13.8407	13.2537	13.6353	13.9699	14.2769	13.8464	13.821	13.5481	13.9449	13.7148	13.7714	13.7455	13.836	14.0578	14.1269	13.8484	13.79	13.9801	13.6164	13.7082	13.9253	13.8492	ENSMUSG00000000346
Mcts1	9.19967	8.97728	9.01402	9.01959	8.87344	8.89482	9.39874	9.2503	9.2384	9.37287	9.17991	9.50581	9.21189	9.40301	9.50184	9.45327	9.50779	9.3837	9.35094	9.41574	9.54303	9.32643	9.69349	9.37504	9.53138	9.45327	ENSMUSG00000000355
Trappc10	8.47978	8.59246	8.7879	8.33539	8.29921	8.42206	9.03067	8.46352	8.2854	8.79442	8.75154	8.33539	8.56224	8.88264	8.11374	8.02237	8.12928	7.97154	8.07146	8.17493	7.59991	8.23362	7.8392	7.93074	7.94837	7.94251	ENSMUSG00000000374
Ccm2	11.2149	11.3537	11.4833	10.9136	10.821	10.8313	11.3326	11.4676	11.4009	11.2473	11.2426	10.6961	11.0119	10.9447	10.8978	10.9425	10.9922	11.0485	11.2324	10.9256	10.1599	10.4767	10.1861	10.5632	10.4737	10.1662	ENSMUSG00000000378
Tbrg4	9.73978	9.42626	9.16491	9.8857	9.81698	9.9542	9.31288	9.28771	9.45533	9.34873	9.57365	9.45121	9.86882	9.75154	8.75822	9.18488	9.40939	9.26913	8.96	9.10852	9.28309	9.50581	9.48382	9.50184	9.56605	9.41574	ENSMUSG00000000384
Tmprss2	5.39232	5.24793	4.24793	3.70044	5.08746	6.82018	5.24793	3.32193	5.35755	5.08746	4.16993	4.24793	6.2854	5.24793	6.65821	4.9542	5.61471	5.42626	6.26679	6.84549	5.93074	7.42626	7.40939	4.70044	5	5.04439	ENSMUSG00000000385
Mx1	6.06609	4.70044	5.42626	5.67243	5.67243	5.55459	5.93074	5.9542	5.52356	6	5.20945	5	5.80735	4.58496	6.12928	5.80735	8.02791	5.83289	6.10852	6.56986	5.08746	5.61471	6.35755	5.08746	5.78136	5.35755	ENSMUSG00000000386
Gcg	4.70044	5.88264	4.24793	2	2	7.57743	7.36632	7.40088	7.72792	8.42206	4.9542	5.16993	5.52356	5.35755	2.32193	1.58496	1	4.9542	5.45943	2.32193	3.80735	5.42626	5.67243	1	0	3.16993	ENSMUSG00000000394
Ndufa9	10.6564	10.363	10.5147	10.0875	10.2252	10.3509	10.4625	10.4051	10.5343	10.6591	10.2656	10.363	10.2691	10.444	10.697	10.6653	10.6036	10.7004	10.6375	10.6393	10.6411	10.6284	10.7574	10.5108	10.6484	10.5285	ENSMUSG00000000399
Lck	13.4866	13.4929	13.3799	13.3202	13.5331	13.0205	13.49	13.5178	13.5697	13.4824	13.8183	13.689	13.8287	13.5622	14.0304	13.8822	13.9316	14.0466	14.0182	14.112	14.0387	14.1864	13.8595	13.6358	14.1048	14.1481	ENSMUSG00000000409
Galnt1	9.71425	9.6865	9.62571	9.86109	9.96867	9.57932	9.44087	9.66534	9.60918	9.54303	9.92778	9.84078	9.93517	9.69349	9.88264	9.6865	9.66534	9.97154	9.94983	9.9263	9.86882	10.1972	9.9542	9.84862	9.8857	10.1046	ENSMUSG00000000420
Mkrn2	10.9136	10.9285	11.0396	10.6546	10.7457	10.9248	11.3799	11.2046	11.2986	11.0993	11.6106	11.0307	11.5953	11.5108	10.5981	10.8941	10.7279	10.744	10.9622	10.9084	10.4094	10.1787	10.6284	10.9665	10.4969	10.1611	ENSMUSG00000000439
Raf1	11.7385	11.6013	11.6974	11.3387	11.5411	11.5147	11.969	11.9307	12.1456	11.7636	12.5543	11.8439	12.437	12.2417	11.4131	11.6239	11.4661	11.4517	11.6689	11.6582	11.0417	10.9129	11.4247	11.6613	11.2615	11.0272	ENSMUSG00000000441
37135	13.1314	13.293	13.2653	13.1294	13.0689	12.8978	13.2261	13.4161	13.2883	13.2436	13.2757	13.0265	13.4338	13.2547	13.0138	13.0773	13.2832	13.2747	13.4131	13.2258	13.0617	13.4406	12.9456	13.0514	13.1774	13.0429	ENSMUSG00000000486
Acvrl1	6.35755	6.62936	5.97728	6.37504	5.93074	7.90087	5.52356	6.26679	5.58496	6.32193	4	3.90689	4.24793	4.90689	5.20945	5.55459	6.71425	5.55459	5.72792	5.32193	4.39232	3.80735	4.64386	4.45943	4.08746	3	ENSMUSG00000000530
Grasp	6.97728	7.76818	7.18982	8.15482	7.58496	8.11374	6.32193	6.91886	6.12928	6.39232	6.02237	6.53916	6.24793	6.90689	5.90689	6.08746	6.06609	6.16993	6.12928	5.80735	5.64386	5.67243	5.93074	6.06609	5.67243	5.20945	ENSMUSG00000000531
Acvr1b	6.02237	6.24793	5.55459	6.94251	6.64386	7.09803	5.83289	5.32193	5	5.24793	5.08746	6.14975	6.37504	4.75489	5.93074	5.70044	6.39232	5.85798	5.42626	6.10852	5.45943	5.70044	6.24793	5.55459	5.90689	5.04439	ENSMUSG00000000532
Tom1l2	6.10852	5.67243	6.65821	7.44294	7.22882	7.94837	6.22882	6.52356	6.47573	6.37504	6.62936	6.26679	6.76818	6.65821	6.16993	5.78136	6.12928	5.9542	6.02237	5.70044	6.30378	6.40939	6.49185	6.65821	6.59991	5.61471	ENSMUSG00000000538
Gpa33	5.24793	5.32193	3.58496	5.83289	6.52356	8.33092	5.83289	3	5.35755	6.49185	5.67243	6.9542	6.97728	6.04439	6.98868	5.64386	6.16993	6.64386	6.80735	7.73471	6.9542	8.28077	8.25267	4.39232	6.44294	6.32193	ENSMUSG00000000544
Itga5	7.02237	7.33985	6.16993	7.57743	7.13955	8.41785	4.70044	7.19967	5.97728	6.61471	4.75489	5.90689	4.32193	5	7.2854	6.97728	6.56986	6.74147	5.88264	6.56986	4.80735	4.75489	5.52356	5.97728	4.64386	5.08746	ENSMUSG00000000555
Wdr77	7.27612	7.12928	7.26679	7.17991	7.70044	6.82018	7.37504	7.37504	7.53916	7.24793	7.2854	7.7211	7.40939	7.39232	7.6865	7.55459	7.76155	7.3837	7.62936	7.59246	7.65105	7.8392	7.56986	7.86419	7.70044	7.99435	ENSMUSG00000000561
Atp5pb	11.1536	11.3032	11.3197	11.0987	11.1364	11.2917	11.5536	11.2906	11.0587	11.3945	11.1497	11.4115	11.0147	11.3276	11.463	11.5068	11.412	11.4315	11.3821	11.5661	11.6777	11.7549	11.6684	11.5613	11.7322	11.6234	ENSMUSG00000000563
Hnrnpd	8.96	9.74483	9.96867	9.15987	9.10591	9.21917	9.86419	9.75822	9.06878	9.4818	9.16239	8.81057	8.83605	9.50184	8.75154	8.73809	8.82337	8.91886	8.91289	8.53916	8.75154	9.00843	8.21917	8.40514	8.52748	8.79442	ENSMUSG00000000568
C1d	9.1267	9.11634	9.30834	9.2738	9.45121	9.3966	9.55075	9.64386	9.62753	9.61287	9.53528	9.49586	9.41151	9.56415	9.71425	9.65821	9.81858	10.0471	9.97011	9.7039	9.98868	9.98868	9.63844	9.33762	9.81218	9.74651	ENSMUSG00000000581
Gm2a	13.3354	13.2406	13.0135	13.1219	13.0026	12.9476	13.1079	13.1977	13.152	13.3163	12.8621	12.8015	12.9882	13.1084	12.6001	12.7914	12.6566	12.841	12.9876	12.7142	12.7844	13.0435	12.796	12.8439	12.9968	12.8037	ENSMUSG00000000594
Krit1	10.7524	10.9233	10.9381	10.8719	11.0307	10.4429	10.6564	10.8963	11.23	10.4126	11.5651	11.2963	11.0251	10.9144	11.7	10.9381	11.332	11.2167	11.2814	11.3332	11.3625	11.3242	11.1007	11.2556	11.0355	11.6411	ENSMUSG00000000600
Clcn4	10.5324	10.7474	10.5372	10.5507	10.3772	10.3531	10.9189	10.7134	10.8619	10.8146	10.7871	10.5058	10.6502	10.3815	10.7649	10.7228	10.6698	10.7624	10.8154	10.6865	10.6193	10.5878	10.3783	10.5651	10.6555	10.6511	ENSMUSG00000000605
Sema4f	6.59991	6.24793	6.16993	7.85175	7.92481	8.02237	6.04439	5.58496	4	5.35755	7.29462	8.03342	7.65821	7.62936	6.18982	6	6.65821	5.85798	6.10852	5.72792	8.10852	8.10329	8.35755	7.97728	8.30834	7.96	ENSMUSG00000000627
Hk2	10.4747	10.8642	10.8619	10.3421	10.1586	10.2095	10.3197	10.5708	10.3608	10.3332	10.4157	11.0855	10.4336	11.1768	10.8146	10.5831	10.3783	10.8194	10.1611	10.7465	11.2107	11.432	11.2324	10.6528	10.8903	11.3465	ENSMUSG00000000628
Myo18a	7.16993	7.94251	8.08215	8.45943	8.20457	8.7879	7.47573	7.59246	6.91886	7.76818	7.7211	7.8392	8.46761	7.8392	7.06609	7.09803	7.09803	7.20945	7.52356	7.15987	6.78136	6.9542	7.2854	7.21917	6.70044	6.18982	ENSMUSG00000000631
Cd52	12.6662	12.7903	12.758	12.5277	12.3526	12.5311	12.8644	13.0083	12.5206	12.8597	12.0475	12.6578	12.4136	12.7232	12.668	12.9533	12.9683	12.7351	12.9471	12.7119	12.5644	12.4043	12.6535	12.7234	12.4929	12.2125	ENSMUSG00000000682
Abhd15	7.45121	7.13955	6.65821	7.53916	6.65821	7.41785	7.33092	6.84549	6.47573	6.96578	7.20945	7.29462	7.85798	6.44294	6.49185	6.32193	6.80735	6.18982	6.75489	6.53916	7.01123	7.12928	6.87036	7.2384	7.14975	6.83289	ENSMUSG00000000686
Loxl3	7.2854	7.49185	7.18982	7.91886	7.87036	8.21432	6.96578	7.16993	7.04439	7.10852	7.71425	7.49985	7.64386	7.62936	6.91886	7.24793	7.11894	7.29462	7.20945	7.18982	7.36632	7.74147	7.54689	7.58496	7.52356	7.54689	ENSMUSG00000000693
Kat2b	7.54689	7.76818	7.94837	7.56986	7.06609	7.36632	8.14975	7.70044	7.69349	7.62936	7.53916	6.78136	7.37504	6.39232	7.73471	7.3837	8.02791	7.65105	7.45121	7.66534	7.12928	6.96578	7.20945	7.11894	7.04439	7.20945	ENSMUSG00000000708
Rab5b	8.23362	8.04439	7.88874	8.86728	8.96578	8.45943	7.83289	8.11374	8.60733	8.18982	9.04166	9.18488	8.84862	8.8392	9.44708	9.01123	9.05799	9.08481	8.89178	9.3015	9.11114	9.05799	9.42626	9.25267	9.36413	9.13699	ENSMUSG00000000711
Icosl	8.48382	8.08746	7.31288	8.3443	7.82018	8.37504	7.45943	7.60733	7.41785	6.97728	6.40939	7.01123	6.94251	5.85798	7.56986	7.15987	7.5157	7.31288	7.22882	7.14975	6.97728	7.13955	7	7.13955	6.96578	7.05528	ENSMUSG00000000732
Spg7	8.48784	8.91289	8.84235	8.72792	8.69697	8.74819	8.66888	8.33985	8.2384	8.56605	8.633	8.33539	8.74819	8.97441	8.35315	8.22882	8.26209	8.24317	8.23362	8.29921	8.48382	8.60363	8.43045	8.69697	8.29921	8.48784	ENSMUSG00000000738
Rpl13	13.8655	13.9361	14.0306	13.275	13.1915	13.7563	14.0782	13.8236	13.451	13.9942	13.0926	13.5321	13.4001	13.8103	13.2342	13.5609	13.65	13.2742	13.2294	13.1903	13.2485	12.9825	13.611	13.6198	13.2741	12.8545	ENSMUSG00000000740
Chmp1a	10.444	10.4357	10.1228	10.6812	10.9114	10.9535	10.3174	10.4083	10.4336	10.5068	10.8368	10.6883	10.9084	10.9425	10.4019	10.5127	10.7065	10.7632	10.7764	10.5343	10.8138	11.0348	10.7928	10.8082	10.7781	10.7607	ENSMUSG00000000743
Rpa1	11.4083	10.744	10.7168	11.6996	11.9766	11.3971	11.0855	11.3191	11.5028	11.3117	12.1232	12.0014	12.0317	11.5162	11.9088	11.8269	11.9887	11.9758	11.911	12.0251	12.0348	12.1966	12.0084	12.0382	12.3767	12.3197	ENSMUSG00000000751
Tubgcp3	9.633	9.45533	9.54496	9.76321	9.75154	9.42206	9.45327	9.26444	9.46964	9.43045	9.6865	9.62753	9.74315	9.39017	9.31515	9.26679	9.26913	9.17991	9.07948	9.224	9.2738	9.05257	9.39874	9.32418	9.40939	9.45327	ENSMUSG00000000759
Polr3d	8.55842	8.86109	8.70044	8.31288	8.14975	8.74483	8.74483	8.38802	8.27612	8.47978	8.30378	7.74819	8.44708	8.20945	7.22882	7.47573	7.53138	7.16993	7.75489	7.34873	7.21917	7.61471	7.19967	7.66534	7.30378	7.33985	ENSMUSG00000000776
Tcf7	12.0871	11.9337	12.0891	11.9982	12.1721	12.0735	12.1784	12.196	12.2333	11.9487	12.4202	12.4078	12.6287	12.6917	10.9556	11.3537	12.1062	11.4299	12.0348	11.0647	12.6364	12.5774	12.5041	12.1411	12.5454	12.388	ENSMUSG00000000782
Ddx3x	11.8114	12.745	12.6013	11.7202	11.0755	11.9869	12.6423	12.2067	11.4959	12.2357	11.1966	10.9542	11.2615	11.5788	10.6375	10.8424	10.5068	10.7871	10.7985	10.5294	10.6147	10.7004	10.5897	10.4502	10.5314	10.3902	ENSMUSG00000000787
Il12rb1	8.19967	7.79442	7.12928	8.60733	8.3837	8.7039	7.98868	7.70736	7.87036	8.44294	8.11374	9.15987	8.94251	9.13443	7.9542	8.26209	8.37938	8.14466	7.90087	7.90087	7.73471	7.76155	8.44708	8.30834	7.6865	7.86419	ENSMUSG00000000791
Usp32	8.16491	8.46352	8.02237	7.53138	7.59246	8.17493	8.48784	8.17493	7.86419	7.7879	7.89482	7.84549	8.01123	7.83289	7.93074	7.8392	7.81378	7.76155	7.86419	7.79442	7.94251	8.10329	7.73471	7.62936	7.59246	8.04439	ENSMUSG00000000804
Car4	5.61471	3.58496	1	3	3.58496	6.47573	3	0	2.32193	5.24793	4.08746	3.58496	7.20945	2.80735	3.16993	2.32193	1	3.80735	6.40939	4.9542	5.12928	4.9542	4.08746	1	2	3.45943	ENSMUSG00000000805
Fasl	12.723	12.4192	12.4944	11.1176	10.7065	10.4888	11.716	12.4702	12.3115	11.8846	9.94837	10.0224	10.4543	11.0196	11.6644	11.4517	11.2808	11.5887	11.5285	11.7632	10.8082	11.128	10.4656	10.3783	10.3945	10.933	ENSMUSG00000000817
Zfp512b	7.81378	8.29002	8.19967	8.03342	8.10329	8.01681	7.91886	8.65464	8.21432	7.71425	8.29462	7.44294	8.29002	7.8392	7.14975	7.29462	8.10329	7.67948	8.38802	6.97728	7.61471	7.92481	7.49985	7.40088	7.43463	7.56986	ENSMUSG00000000823
Dnajc5	10.2527	10.6321	10.9337	10.3641	10.3061	10.4533	10.7985	10.6294	10.2691	10.4543	10.1799	10.4325	10.3542	10.5962	10.4625	10.3707	10.2562	10.2854	10.4094	10.3399	10.4808	10.4939	10.444	10.1812	10.2143	10.3465	ENSMUSG00000000826
Tpd52l2	10.7764	10.8361	11.0314	10.4767	10.4357	10.4747	10.978	10.6147	10.6138	10.8447	10.3955	10.764	10.4818	10.5934	10.6321	10.5859	10.5068	10.6294	10.4325	10.5878	10.6284	10.5971	10.6865	10.5275	10.5613	10.6175	ENSMUSG00000000827
Fmr1	9.87652	9.90388	10.0084	9.39232	9.36851	9.41574	9.83289	9.94691	9.98584	9.58684	9.37287	9.40514	9.49386	9.56605	9.8857	9.53916	9.58871	9.63844	9.5216	9.68475	9.5411	9.33092	9.51175	9.32643	9.18735	9.39017	ENSMUSG00000000838
Pxmp4	7.24793	7.24793	6.93074	6.56986	7.22882	7.39232	7.45121	7.31288	7.26679	7.59991	6.9542	7.15987	7.22882	7.09803	7.35755	7.74147	8.23362	7.70736	7.85798	7.46761	7.42626	7.82655	7.49985	7.42626	7.43463	7.52356	ENSMUSG00000000876
Gnb1l	6.59991	6.22882	6.47573	6.90689	7.2384	6.76818	6.2854	6.32193	6.79442	6.90689	7.2854	6.12928	6.83289	6.9542	6.18982	6.06609	6.88264	6.53916	6.90689	6.12928	6.56986	6.59991	6.18982	6.62936	6.67243	6.44294	ENSMUSG00000000884
Mmp11	6.56986	6.58496	7.3837	7.45943	7.07682	8.05528	7.24793	7.49185	6.87036	7.70736	6.87036	6.52356	6.85798	7.62936	6.16993	6.18982	6.49185	6.53916	6.64386	6.61471	6.06609	6.6865	7.02237	6.90689	5.9542	5.88264	ENSMUSG00000000901
Smarcb1	9.31061	9.24793	9.00562	9.65642	9.63844	9.79928	9.36632	9.23601	9.23122	9.47573	9.95855	9.69174	9.81378	9.67243	9.61655	9.72792	9.71253	9.69	9.57365	9.70044	9.81218	9.87036	9.89482	9.9629	10.0154	9.90989	ENSMUSG00000000902
Hip1r	13.2547	13.2149	13.2004	13.9562	13.469	14.2903	12.8128	12.8301	12.5701	12.7526	13.0025	12.7818	13.4114	13.696	11.7207	12.188	11.9901	11.9341	11.9701	11.7474	11.6101	11.4645	12.2715	12.5964	11.7871	11.294	ENSMUSG00000000915
Nsun5	8.45533	8.91886	8.85798	8.30378	8.43045	8.56224	8.79442	8.52748	8.08746	8.80735	8.48784	8.24317	8.21917	8.41785	8.18982	8.14975	8.43879	8.09803	7.93664	8.19476	8.25739	8.38802	7.84549	8.3443	8.37069	8.28077	ENSMUSG00000000916
Top1mt	6.04439	6.10852	6.78136	6.22882	6.53916	5.93074	6	5.35755	6.75489	6.08746	6.9542	6.32193	6.89482	6.44294	5.61471	6.33985	6.94251	6.22882	6.52356	6.2854	6.24793	6.47573	6.37504	7.09803	6.89482	6.2854	ENSMUSG00000000934
Mmp14	5.12928	5.24793	4.45943	6.35755	5.70044	8.33985	4.16993	4.90689	5.85798	5.20945	4.52356	4.80735	4.24793	3.90689	6.85798	6.14975	5.83289	6.52356	5.55459	6.62936	5.04439	5.16993	6.20945	4.90689	4.90689	4.39232	ENSMUSG00000000957
Oxa1l	8.46761	8.46352	8.60363	8.36632	8.08746	8.61839	8.75154	8.55075	8.49185	8.76818	8.38802	8.62936	8.42206	8.59991	8.76155	8.64024	8.66888	8.61102	8.42626	8.56986	8.42626	8.224	8.55842	8.47978	8.24793	8.2384	ENSMUSG00000000959
Heatr6	8.80735	8.66888	9.11114	8.98299	8.7879	8.69697	9.01959	8.76487	8.9571	8.81378	8.96	8.74819	9.04985	8.7879	8.86109	8.67596	9.03342	8.75154	8.74147	8.64386	8.79116	8.6865	8.70736	8.96867	8.68299	8.82018	ENSMUSG00000000976
Ccl3	7.57743	7.46761	7.21917	6.37504	6.02237	7.15987	5.72792	7.2854	7.5157	7.59246	4.39232	5.80735	3.80735	5.04439	8.97154	7.96	7.70044	8.47573	7.43463	8.224	5.85798	6.22882	6.16993	5.75489	5.70044	5.49185	ENSMUSG00000000982
Ilf2	10.3465	10.3454	10.5372	10.102	10.2095	9.94251	10.2456	10.3083	10.23	10.2095	9.99859	10.0307	10.2143	10.0688	10.1267	10.1649	10.2336	10.3253	10.1586	10.0498	10.1176	9.94837	10.1997	10.196	9.96145	10.0782	ENSMUSG00000001016
Chtop	11.4388	10.9744	11.1039	10.9816	11.188	10.7108	10.9665	11.0573	11.3231	11.0154	11.0761	11.0855	11.2046	11.2796	11.3026	11.0928	11.224	11.163	11.1267	11.2986	11.1966	11.2378	11.1491	11.1586	11.2186	11.2779	ENSMUSG00000001017
Snapin	9.37504	9.12928	9.29462	9.46352	9.45327	8.9542	9.18488	9.26209	9.46148	9.08746	9.42626	9.31288	9.43671	9.18488	9.31741	9.31741	9.65464	9.45533	9.61287	9.2738	9.21675	9.29002	9.30378	9.28771	9.42417	9.31967	ENSMUSG00000001018
S100a6	10.8321	11.3134	10.8948	11.1517	10.8455	11.1248	10.9607	11.03	10.7313	11.2107	10.7211	11.2538	11.058	10.9366	11.2802	11.3276	10.9958	11.3298	11.163	11.4257	11.3032	11.144	10.9636	10.9091	11.1098	10.9425	ENSMUSG00000001025
Icam2	8.56986	8.36194	8.36632	8.30834	8.33985	8.76818	8.5812	8.29462	8.50779	8.69697	8.38802	8.58496	8.63662	8.83289	7.79442	8.39232	8.20457	8.12412	8.12928	7.94837	8.20945	8.24317	8.35755	8.38802	8.43045	8.13443	ENSMUSG00000001029
Mapk7	5.9542	5.75489	5.80735	7.33985	7.2854	7.83289	6.35755	5.55459	5.61471	5.67243	6.72792	7.37504	7.34873	7.03342	6.87036	6.40939	6.59991	6.22882	6.2854	6.45943	7.48382	7.12928	7.49985	7.53916	7.25739	6.87036	ENSMUSG00000001034
Sec24b	8.93074	9.0954	9.00282	9.15987	9.05528	9.0634	9.05257	8.68299	8.90989	9.02237	8.8857	8.9542	9.05257	9.05257	8.93074	8.6865	8.55842	8.67948	8.48784	8.73132	8.84549	8.87958	8.86109	8.81698	8.86109	8.85487	ENSMUSG00000001052
N4bp3	5.72792	5.72792	6.04439	6.74147	5.9542	7.43463	6.20945	5.85798	5.80735	6.26679	6.12928	5.9542	6.47573	6.37504	5.61471	5.55459	5.45943	5.04439	4.75489	5.45943	5.55459	6.02237	5.90689	6.24793	5.78136	5.67243	ENSMUSG00000001053
Rmnd5b	9.03617	9.11114	9.35315	8.92481	8.8009	9.01959	9.01681	8.99152	8.92184	9.12928	9.07414	8.76155	9.16742	8.76487	8.58496	8.59991	8.87958	8.61471	8.90087	8.61102	8.47573	8.88264	8.75489	8.53916	8.7211	8.53916	ENSMUSG00000001054
Nhp2	9.50779	9.49185	9.70563	9.43254	9.63118	9.81378	9.79279	9.58684	9.27845	9.5411	9.50779	9.76653	9.44501	9.53333	9.70736	9.84235	9.75822	9.73978	9.62388	9.55267	9.95274	10.1228	9.9263	9.95855	10.0661	10.0417	ENSMUSG00000001056
Vps9d1	5.49185	5.64386	6.2854	6.39232	6.18982	7.42626	6.35755	6.14975	5.49185	6.6865	6.58496	5.90689	6.58496	7.17991	5.9542	6.37504	6.30378	5.97728	6.18982	5.45943	6.24793	5.93074	6.24793	6	5.70044	6.06609	ENSMUSG00000001062
Zfp276	7.01123	7.24793	7.52356	8	7.45121	8.45943	7.67243	7.17991	7.20945	7.59246	7.56224	7.44294	7.82655	7.69349	7.42626	7.40939	7.27612	7.11894	6.87036	7.32193	7.66534	7.15987	7.36632	7.65821	7.19967	7.32193	ENSMUSG00000001065
Mfsd10	7.94251	7.92481	7.90087	8.92184	8.67948	9.21917	7.93664	8.08215	8.08746	8.52748	8.61102	8.88874	8.71768	9.0634	8.16993	8.32193	8.54303	8.49586	8.19967	8.24793	8.71425	8.61839	8.78136	8.76155	8.72792	8.28077	ENSMUSG00000001082
Luzp1	8.3966	8.44708	8.69349	7.61471	7.44294	8.53916	8.62571	7.94251	7.87652	8.13955	7.47573	7.70044	7.90087	8.0607	7.45121	7.49185	6.97728	7.16993	7.01123	7.25739	7.35755	7.52356	7.76818	7.33985	6.96578	7.54689	ENSMUSG00000001089
Kctd10	11.0189	10.6008	10.7448	11.1472	11.102	10.9965	10.4788	10.5028	10.6653	10.744	10.7928	11.1402	11.0701	11.1163	10.7228	10.825	10.8486	10.7879	10.6926	10.7423	10.7665	10.6193	10.941	10.9556	10.9679	10.5708	ENSMUSG00000001098
Poldip2	7.60733	6.98868	7.16993	8.08215	8.18982	7.67948	7.39232	7.46761	7.72792	7.45121	7.94837	7.89482	8.07682	7.77479	7.88874	7.85175	8.15482	7.8009	8.13443	8.04985	8.0607	8.31288	8.20457	8.14466	8.29002	8.33092	ENSMUSG00000001100
Ift20	9.40939	9.69174	9.43463	9.41574	9.25739	9.69	9.85487	9.53916	9.15735	9.58496	9.49985	9.41363	9.45327	9.59246	9.37069	9.66356	9.33092	9.60363	9.41151	9.32867	9.49785	9.47573	9.3837	9.49785	9.49386	9.48382	ENSMUSG00000001105
Col6a1	6.26679	6.98868	7.19967	8.20945	7.09803	10.8234	5.12928	6.2854	6.56986	5.80735	4.24793	5.20945	6.26679	3.45943	4.16993	3.45943	3.32193	4	4.70044	4	4.08746	3	4.75489	4.45943	2.32193	1.58496	ENSMUSG00000001119
Pcbp3	6.93074	6.61471	6.18982	6.83289	6.82018	6.78136	6.45943	6.75489	6.14975	6.33985	6	5.58496	6.40939	5.80735	6.35755	6.20945	6.61471	6.61471	6.53916	5.97728	5.08746	4.64386	5.80735	5.83289	5.49185	4.32193	ENSMUSG00000001120
Lgals9	10.2312	10.1874	10.0526	10.207	10.1254	10.4757	10.1111	10.0701	10.1984	10.4635	9.50978	9.65464	9.85331	9.98868	10.2252	10.6475	11.0881	10.5324	10.6618	10.3998	9.60548	9.633	10.1624	9.85798	9.75822	9.38154	ENSMUSG00000001123
Araf	10.5324	10.3608	10.2252	10.4305	10.3987	10.2842	10.3432	10.421	10.5285	10.218	10.4294	10.3498	10.4115	10.421	10.3891	10.5294	10.7022	10.6484	10.5943	10.599	10.3208	10.445	10.5314	10.5962	10.4346	10.4305	ENSMUSG00000001127
Cfp	8.59246	8.90689	8.14975	8.30834	7.73471	7.98868	5.2854	8.25739	8.41363	8.02791	5.9542	6.12928	5	5.2854	7.91289	8.09803	7.73471	8.04439	7	7.48382	5.70044	5.78136	5.52356	6.80735	6.6865	5.78136	ENSMUSG00000001128
Uxt	7.24793	7.35755	7.18982	7.13955	6.98868	7.59246	7.57743	7.40088	7.17991	7.33092	7.49185	7.49185	7.14975	7.59246	7.45121	7.43463	7.65821	7.49185	7.25739	7.19967	7.69349	7.37504	7.90087	7.30378	7.62936	7.45121	ENSMUSG00000001134
Cnnm3	6.14975	6.61471	7.01123	6.12928	5.88264	6.65821	7.14975	7.03342	6.14975	6.52356	6.65821	5.49185	5.64386	6.30378	6.14975	5.85798	5.58496	5.67243	6.04439	5.61471	5.32193	5.75489	5.42626	5.64386	5.78136	5.35755	ENSMUSG00000001138
Lman2l	8.24317	8.06609	8.39232	8.30378	8.56986	8.633	8.66178	7.56986	7.90087	8.36632	8.22882	7.93074	8.15482	7.36632	8.65464	8.22882	8.03892	7.87036	7.8392	8.65821	8.17991	8.29921	8.08746	8.15987	8.20945	8.71081	ENSMUSG00000001143
Mcm3ap	7.90087	8.29921	7.98299	8.79116	8.74147	9.22882	8.16993	8.12412	7.77479	7.96	8.75154	8.77808	8.54689	8.7039	8.38802	8.17991	8.29921	8.29921	8	7.92481	8.78463	8.55842	8.97441	8.89482	8.72792	8.5157	ENSMUSG00000001150
Pcnt	9.35535	9.65464	9.57175	9.75322	9.783	10.0279	9.63662	9.42626	9.48583	9.25974	9.92333	9.70217	10.062	9.86109	9.52943	9.26679	9.61287	9.24793	9.224	9.51964	9.68124	9.54882	9.66534	9.6865	9.45943	9.49586	ENSMUSG00000001151
Mxd1	12.3715	12.2381	12.4349	12.3357	12.4486	12.157	12.8891	12.5971	12.6364	12.7781	12.2315	12.9398	12.6117	13.1669	13.1141	13.1946	12.8539	13.1115	12.9196	13.2784	12.426	12.6344	12.7134	12.4458	12.4569	12.4914	ENSMUSG00000001156
Gmcl1	8.78463	8.33985	8.43879	8.52748	8.49185	8.12412	8.71425	8.67243	8.70044	8.55459	8.49185	8.55842	8.64024	8.33985	9.00282	8.86419	8.91588	8.89178	8.94544	8.90087	9.04166	8.93664	8.83289	8.92184	9.06878	9.05528	ENSMUSG00000001157
Snrnp27	9.64024	9.84862	9.8392	9.53722	9.56224	9.61471	9.89178	9.75154	9.54303	9.87958	10.0808	9.96867	9.72281	9.87191	10.3663	10.2491	10.0362	10.2854	10.1911	10.3026	10.2107	10.4062	9.99435	9.72451	10.3509	10.275	ENSMUSG00000001158
Ocrl	5.9542	6.50779	5.64386	6.30378	5.83289	6.2854	6.2854	6.70044	6.04439	5.80735	7.2384	6	6.39232	6.40939	4.70044	4.85798	5.83289	6.10852	6.04439	5.16993	4.70044	5	5.16993	4.85798	4.32193	4.9542	ENSMUSG00000001173
Calm1	14.4375	14.9103	14.8745	14.1101	14.0168	14.1677	14.7179	14.5401	14.2325	14.5432	14.0264	13.7562	14.0235	14.0861	14.0278	14.1194	13.8426	14.076	14.1332	14.1273	14.1261	14.325	13.78	13.7865	14.0895	14.1331	ENSMUSG00000001175
Agpat3	8.88874	8.93074	8.93369	9.60177	9.39017	9.60733	9.23122	9.15482	8.85798	9.07146	9.64566	9.6987	9.7039	9.57743	9.59432	9.56224	9.55459	9.60177	9.59059	9.50383	9.62205	9.88264	9.56986	9.51767	9.70908	9.65284	ENSMUSG00000001211
Slc26a3	4.9542	5.55459	2.32193	3.16993	3.70044	5.2854	5.08746	0	4.16993	6.76818	2.32193	3.90689	6.80735	2	4.16993	2.58496	4.32193	3.70044	6.37504	6.04439	5.04439	6.20945	5.32193	2.80735	2.80735	3.70044	ENSMUSG00000001225
Uhrf1	8.02237	7.65821	6.58496	8.98868	9.14975	8.86728	7.36632	7.8392	7.74819	8.10852	9.08746	9.40301	8.99435	9.01681	9.26209	9.12412	9.56224	9.13186	8.56224	9.36851	9.85331	9.56415	10.2107	9.78627	9.99294	10.0458	ENSMUSG00000001228
Dpp9	7.8009	7.88874	7.71425	8.91289	8.85487	9.1267	8.25267	7.67948	7.20945	8.29002	8.46352	8.89178	8.68299	8.61471	8.28077	8.45533	8.18982	8.20945	8.11374	8.28077	8.71768	8.72792	9.04166	8.79116	8.82972	8.82018	ENSMUSG00000001229
Lsr	5.64386	5.88264	5.35755	6.85798	6.64386	7.57743	5	5.72792	5.78136	5.16993	6.35755	6.67243	5.70044	6.24793	6.37504	6.42626	7	6.74147	6.74147	6.56986	6.47573	7.11894	7.08746	6.39232	6.70044	6.42626	ENSMUSG00000001247
Gramd1a	10.275	10.4041	10.6555	10.7507	10.633	11.0961	10.7674	10.3729	10.1202	10.5784	10.6384	10.9046	10.7339	11.1762	10.8704	10.4798	10.9061	10.7423	10.4574	10.764	11.1176	11.1824	10.9723	10.6856	10.8041	10.8009	ENSMUSG00000001248
Ckb	9.94398	9.5812	9.56796	9.12412	8.61839	9.41574	9.37069	9.45943	9.39446	9.75822	8.43463	8.08746	9.1472	8.14466	9.66711	9.33092	9.31741	9.46148	9.04166	9.97298	8.5157	8.62205	8.61102	8.6865	8.45121	8.22882	ENSMUSG00000001270
Sp1	8.35315	8.8392	8.92481	8.90388	8.70044	8.98299	8.99718	9.10852	8.62205	8.75822	8.633	8.85175	8.65464	8.91886	8.97728	8.91588	8.70044	8.78136	8.72451	8.93664	9.11114	9.01959	8.82655	8.61839	8.93074	8.88264	ENSMUSG00000001280
Itgb7	11.7478	11.809	11.6064	12.7028	12.4553	12.3309	11.8301	11.752	11.4681	11.8811	12.0251	12.2998	12.3644	12.3554	11.7202	11.8723	11.7649	11.858	11.8082	12.0617	12.3373	12.3487	12.2998	12.1399	12.4622	12.207	ENSMUSG00000001281
Myg1	8.35315	8.49185	8.37938	8.09803	8.27146	8.633	8.65464	8.42626	8.29462	8.56605	8.43463	8.34873	8.2854	8.40939	8.46352	8.39232	8.56224	8.40088	8.23362	8.55075	8.5812	8.82337	8.7211	8.62571	8.68299	8.59991	ENSMUSG00000001285
Rarg	5.61471	5.58496	4.24793	6.47573	6.79442	7.54689	4.85798	5.61471	4.32193	5.58496	5.75489	5.64386	5.12928	5.85798	4.90689	5.70044	5.45943	5.42626	5.64386	5.55459	5.45943	5	5.52356	5.80735	5.45943	5.2854	ENSMUSG00000001288
Pfdn5	11.5868	11.8388	11.9363	11.0993	10.9908	11.4299	11.8258	11.7415	11.3832	11.6371	11.117	11.102	11.1737	11.3597	11.0369	11.2958	11.3078	11.2402	11.2258	10.9901	10.7091	10.7048	10.8895	10.9866	10.7838	10.4929	ENSMUSG00000001289
Rrp15	9.08746	9.16491	8.94251	8.94544	8.80735	8.74147	8.62205	8.98014	8.81698	8.79116	8.69349	8.53916	8.91588	8.77808	8.20945	8.39232	8.71768	8.00562	8.55075	8.30834	8.55459	8.37069	8.35315	8.71425	8.59619	8.41785	ENSMUSG00000001305
Srr	8.62571	8.54689	8.44294	8.3837	8.71425	8.52748	8.61839	8.55842	8.52356	8.61839	8.65821	8.37938	8.53138	8.0607	7.94251	8.12412	8.44294	8.21432	8.27146	8.16491	8.3966	8.41785	8.32193	8.64746	8.35755	8.70044	ENSMUSG00000001323
Acp5	9.9901	10.1573	10.1472	10.0307	10.0196	10.3509	9.94544	10.0768	9.90388	10.255	10.1799	10.2046	10.2866	10.0485	10.0647	10.0154	10.1573	10.2644	10.2656	10.1812	10.5536	10.7797	10.3608	10.1674	10.4325	10.3576	ENSMUSG00000001348
Fbxo9	7.71425	7.3837	7.74147	7.88874	7.48382	7.91289	7.62205	7.33985	7.56986	7.60733	7.93664	8.07682	8.12928	7.73471	7.74147	7.55459	7.72792	7.47573	7.40939	7.57743	7.33985	7.36632	7.58496	7.49985	7.45121	7.33985	ENSMUSG00000001366
Vps50	7.75489	7.2854	7.59991	7.08746	7.17991	7.08746	7.16993	7.26679	7.87036	7.47573	7.11894	7.24793	7.64386	6.72792	7.35755	7.33985	8.02237	7.30378	7.49185	7.69349	7.43463	7.17991	7.2384	7.45943	7.26679	7.19967	ENSMUSG00000001376
Hars	9.70217	9.32643	9.52943	9.45738	9.59805	9.73471	9.66888	9.40939	9.43254	9.783	9.66356	9.86419	9.59432	9.74315	9.633	9.70563	9.7364	9.59246	9.4818	9.60177	9.76155	9.63844	9.86109	9.87191	9.82972	9.783	ENSMUSG00000001380
Zmat2	9.94837	10.1215	10.1861	9.57365	9.52552	9.57743	10.1306	9.85487	9.71768	10.0808	9.60177	9.47978	9.55651	9.71939	9.45533	9.67243	9.57743	9.79442	9.77149	9.51373	9.50978	9.50581	9.64386	9.67596	9.60918	9.37287	ENSMUSG00000001383
Ube2c	7.93664	7.82655	7.7211	8.25739	8.65821	8.09803	7.65105	8.41785	8.25267	8.36632	8.53528	8.84862	8.03892	8.27612	10.021	10.151	9.96578	9.84706	9.24317	10.0593	9.56796	9.37287	9.69	9.49386	9.74147	10.0607	ENSMUSG00000001403
Smg5	8.70736	9.18488	9.43671	10.2107	10.23	10.4062	9.08215	9.09276	9.11374	8.8009	9.89633	9.51373	9.53916	9.62388	8.91886	8.76487	8.92481	8.91289	9.05799	8.90087	9.2503	9.27612	9.29462	9.48382	8.81698	9.43463	ENSMUSG00000001415
Cct3	11.5058	11.1818	11.1402	11.0761	11.1624	10.9024	11.3208	10.9944	11.1542	11.2615	10.8834	11.3772	11.2009	11.2282	11.227	11.2574	11.3387	11.0196	11.1085	11.188	11.3608	11.2252	11.5416	11.4247	11.4635	11.3756	ENSMUSG00000001416
Glmp	10.7228	10.6083	10.4998	10.9114	10.891	10.9866	10.8353	10.9189	10.8305	10.9607	11.1427	11.1954	10.9944	11.2258	11.1228	11.1013	10.9614	11.2015	11.0987	11.1157	11.1472	11.2923	11.168	11.1655	11.2306	11.1618	ENSMUSG00000001418
Mef2d	9.70217	10.363	10.3696	9.83289	9.42206	10.2252	10.3729	9.9542	9.66711	9.94398	9.43879	8.98868	9.45121	9.64024	8.77149	9.04712	9.03892	8.9571	9.03617	8.91886	8.38802	8.36632	8.82018	9.17991	8.42206	8.09803	ENSMUSG00000001419
Snd1	9.90238	9.56224	9.28771	10.7474	10.7797	10.7288	9.35315	9.87652	9.91289	9.80574	10.5078	10.9816	10.668	10.9166	10.4666	10.544	10.5411	10.4179	10.3387	10.4189	10.9972	10.733	11.0795	11.0244	11.058	10.7591	ENSMUSG00000001424
Col18a1	3.32193	4.16993	4.24793	6.24793	4.90689	8.19967	1.58496	3.70044	2.58496	3.58496	3	3.58496	4.90689	4.39232	0	3	2.32193	2.32193	3	0	3.70044	2.58496	3.90689	3.70044	2.80735	2	ENSMUSG00000001435
Slc19a1	7.25739	6.30378	6.80735	8.10852	8.71425	8.53916	6.32193	7.3837	6.74147	7.15987	7.92481	8.633	8.24317	8.47168	8.01123	8.01681	8.57365	8.12928	7.75489	7.85175	8.48784	8.34873	8.7211	8.81378	8.49185	8.25267	ENSMUSG00000001436
Kpnb1	10.3891	10.543	10.5048	10.1586	10.2467	10.3354	10.6698	10.3208	10.0741	10.2935	10.2348	10.3185	10.4242	10.4367	10.3498	10.4315	10.314	10.2515	10.1674	10.4471	10.5981	10.7245	10.5401	10.3783	10.5294	10.749	ENSMUSG00000001440
Npepps	8.99152	8.9571	9.3443	9.08215	8.96	9.02237	9.37287	9.10066	9.05799	9.22641	9.0634	9.25267	8.91289	9.2503	9.47776	9.13955	9.20945	9.20457	8.98014	9.31741	9.41574	9.22641	9.40939	9.27612	9.21675	9.33985	ENSMUSG00000001441
Tbx21	9.26679	8.88874	8.53138	9.56224	9.58308	9.32418	8.77479	8.84549	8.49985	8.53138	8.52356	8.99152	8.99152	9.55842	8.62571	8.02237	8.00562	8.24793	7.80735	8.83289	8.81378	9.14211	8.81698	8.82972	8.61471	8.9542	ENSMUSG00000001444
Mrpl10	8.43463	8.04985	8.13955	8.633	8.77808	8.76487	8.53138	8.60733	8.41363	8.69697	8.90087	9.09276	8.87036	9.17742	9.08215	9.2503	9.16742	9.15228	8.87958	9.03342	9.15735	9.01123	9.24555	9.22159	9.19476	9.21917	ENSMUSG00000001445
Cyp51	11.0647	10.6618	10.6591	10.4564	10.5689	10.2668	10.3185	10.6707	10.7465	10.2324	10.1624	10.4838	10.4696	10.2456	10.4522	10.7313	10.4126	10.403	10.4717	10.5324	10.1111	10.1586	10.5784	10.6555	10.5008	10.255	ENSMUSG00000001467
Tcf25	10.9218	11.128	11.3531	11.3515	11.3072	11.5028	11.2101	11.2101	11.0175	11.2052	11.1376	11.1137	11.0848	11.4818	10.9513	11.1605	11.1124	11.1408	11.1105	10.8849	11.0112	10.9031	11.1849	11.1655	10.8611	10.952	ENSMUSG00000001472
Tubb6	9.24793	9.40088	9.02791	9.20212	9.00282	9.44501	8.13955	9.1472	9.02514	9.37069	8.7879	8.52748	8.25267	8.24793	8.53138	8.7039	8.15987	8.21432	8.30378	8.29002	7.31288	8	7.8392	8.58496	8.04439	8.01123	ENSMUSG00000001473
Def8	5.08746	4.75489	4.39232	7.04439	6.87036	7.24793	4.9542	5.35755	4.58496	5.52356	6.56986	6.82018	6.56986	6.08746	5.80735	5.67243	6.24793	5.9542	5.52356	5.75489	6.49185	6.58496	6.62936	6.78136	6.80735	6.40939	ENSMUSG00000001482
Col1a1	6.85798	7.56986	7.10852	9.60548	8.53138	12.2615	4.64386	6.88264	7.29462	6.62936	5.24793	8.37504	6.33985	6.49185	5.49185	4.85798	5.39232	5.58496	6.16993	5.24793	7.08746	6.02237	8.47573	5.04439	5.12928	4.64386	ENSMUSG00000001506
Itga3	5.20945	5.42626	5.97728	7.08746	7.05528	7.5157	6.74147	5.64386	6.22882	6.04439	7.41785	7.78136	6.88264	6.90689	7.05528	7.02237	7.12928	7.21917	6.71425	7.46761	7.16993	7.17991	7.53138	7.20945	7.20945	7.20945	ENSMUSG00000001507
Foxm1	5.64386	6.02237	5.08746	6.30378	6.39232	6.44294	5.75489	5.75489	5.12928	5.42626	6.10852	6.59991	5.90689	6.2854	6.78136	6.39232	6.59991	6.59991	6.2854	6.56986	7	7	6.82018	6.24793	6.90689	6.88264	ENSMUSG00000001517
Itfg2	8.3443	8.73471	8.49985	8.75822	8.2384	8.55842	8.53138	8.35315	8.55459	8.46761	8.60733	7.98868	8.20945	8.17991	7.81378	7.78136	8.15987	7.97728	7.79442	7.96578	7.8392	7.98299	7.77479	8.35755	8.02791	7.90689	ENSMUSG00000001518
Gtf2h4	6.56986	6.02237	6.45943	6.89482	6.55459	6.88264	6.44294	6.49185	6.16993	7.06609	7.02237	6.78136	6.97728	7.31288	6.88264	7.22882	7.07682	6.84549	6.74147	6.61471	6.93074	6.52356	7.33092	7.37504	7.05528	6.96578	ENSMUSG00000001524
Tubb5	13.8711	13.8424	13.8265	13.3571	13.3935	13.2522	13.8841	13.7363	13.4703	13.8459	13.5861	13.1551	13.5141	13.4268	13.8556	13.6843	13.8997	13.8577	13.7436	13.9344	13.7921	14.1076	13.7122	13.5936	13.9108	13.9664	ENSMUSG00000001525
Ell2	12.7294	12.403	12.4592	12.0984	11.9705	11.679	12.2128	12.1228	12.1167	12.1364	11.4984	11.2854	11.5632	11.8364	10.9679	11.5803	10.9396	11.239	11.4538	11.1724	9.77808	10.0526	10.5517	11.2372	10.6138	10.0389	ENSMUSG00000001542
Jup	6.44294	6.84549	5.83289	6.96578	6.71425	8.8009	5.75489	6.26679	5.85798	6.37504	4.39232	4.85798	4.75489	5.64386	5.49185	5.16993	5.75489	5.64386	5.67243	6	5.42626	6.08746	5.78136	3.90689	4.58496	4.90689	ENSMUSG00000001552
Nom1	9.48784	8.98584	9.09803	9.09803	9.07414	9.01123	9.3443	9.03342	9.2738	9.1267	9.17991	9.33316	9.37938	9	8.96	9.17243	9.21432	8.98868	9.04985	8.8857	8.89785	9	8.91289	9.21917	9.17742	9.13443	ENSMUSG00000001569
Ergic1	10.1724	9.59246	9.47573	10.7372	10.7764	10.4564	9.31061	9.97871	10.1774	9.72622	10.268	10.0126	10.3174	10.2082	9.87958	10.3015	10.1799	10.3049	10.4747	10.1215	9.49185	9.90539	9.94251	10.4868	10.1098	9.67772	ENSMUSG00000001576
Acap1	11.5221	11.2848	10.944	11.752	11.7591	11.7155	11.1536	11.1273	11.1013	11.2533	11.6334	11.7549	11.9947	11.9001	11.5241	11.557	11.5929	11.543	11.4009	11.5527	11.5023	11.4803	11.821	11.8777	11.5613	11.5028	ENSMUSG00000001588
Ifrd1	13.4503	13.5819	13.7041	13.0818	12.8216	13.1491	13.4719	13.174	12.8443	13.1442	12.4909	12.1652	12.9215	12.8746	11.7177	12.2764	11.7406	11.9897	12.1456	11.9396	10.9993	11.1548	11.6457	12.0063	11.3387	11.0119	ENSMUSG00000001627
Stk38l	9.05799	9.03342	9.13699	7.9542	8.64746	8.57743	9.10852	9.13699	9.10852	8.88264	8.82972	8.07146	8.64024	8.18488	8.43045	8.45943	8.96	8.35755	8.81057	8.6865	7.96578	8.30378	8.46352	8.78463	8.33092	8.04439	ENSMUSG00000001630
Brpf1	7.93664	8.67948	8.43463	8.55075	8.67948	9.24555	8.55459	8.54689	8.08746	8.27146	8.59246	8.61471	8.65464	8.68299	7.93664	8.31741	8.27612	8.05528	8.11894	8.01123	8.58496	8.30834	8.47573	8.42626	8.3443	8.31288	ENSMUSG00000001632
Akr1b3	10.255	10.1421	9.96	9.94251	10.1624	10.0348	10.1447	10.0993	9.94837	10.1573	9.85798	9.99152	10.0674	9.9901	9.7211	10.1344	10.2372	10	10.0238	9.86573	9.85175	9.71253	9.85643	10.2621	10.0154	9.76321	ENSMUSG00000001642
Gstt1	5.39232	5.90689	4.24793	5.64386	6.26679	6.65821	4.24793	4.52356	4.75489	5.12928	4.32193	7.88264	4.45943	4.75489	7.74819	7.06609	6.35755	7.05528	6.18982	7.10852	8.69349	9.40088	7.87652	7.39232	8.43463	8.89482	ENSMUSG00000001663
Gstt3	5.32193	4.64386	4.9542	6.14975	6.16993	6.40939	5.2854	4.85798	5.08746	5.64386	6.24793	7.2854	6.44294	5.9542	6.12928	6.24793	5.97728	6.39232	6	6.47573	7.72792	8.02791	7.06609	7.10852	7.44294	8.11374	ENSMUSG00000001665
Ddt	6.40939	6.37504	7.04439	6.76818	6.67243	6.89482	6.90689	6.79442	6.67243	6.98868	7.06609	8.17493	6.70044	7.49985	7.88264	7.8009	7.79442	8.07682	7.10852	7.66534	8.49586	8.74483	8.33985	7.9542	8.33092	8.75489	ENSMUSG00000001666
Ddx18	9.3966	9.28309	9.58496	9.46148	9.35755	9.17991	9.40727	9.37069	9.0954	9.56033	8.84235	9.01681	9.01402	9.07414	8.70044	8.9542	9.00562	8.97154	8.83605	8.66888	9.0954	8.87958	9.04712	9.14466	9.12412	9.04712	ENSMUSG00000001674
Ubl3	12.5889	12.6965	12.6168	12.2149	12.1206	11.9315	12.314	12.6355	12.7391	12.4391	12.2177	11.8368	12.5001	12.446	11.7035	11.8412	11.6138	11.8368	12.0758	11.7305	11.0868	11.158	11.3982	11.4919	11.2808	10.9571	ENSMUSG00000001687
Gramd3	14.2389	14.0954	14.2693	13.6445	13.6728	13.4606	14.2976	14.2039	14.3846	14.1678	13.7304	13.941	13.8645	14.1924	14.2072	14.2175	14.1947	14.0522	14.2326	14.3912	13.9725	13.6525	13.9884	13.8196	13.8525	13.7275	ENSMUSG00000001700
Eef1e1	9.43879	9.10591	9.45121	9.25974	9.26679	9.29921	9.55075	9.24793	9.24793	9.49586	9.22882	9.37938	9.2738	9.44708	9.14975	9.50779	9.44294	9.20701	9.22159	9.22641	9.29232	9.26913	9.26913	9.51767	9.49785	9.39446	ENSMUSG00000001707
Akt1	7.6865	8.19476	7.82018	9.4818	9.71596	9.54882	8.05528	8.08215	7.8392	8.20457	9.34873	9.33092	9.04712	9.59991	8.66534	8.35755	8.65821	8.90689	8.54303	8.57365	9.02514	9.88417	8.85487	8.7211	9.2854	9.20457	ENSMUSG00000001729
Il16	10.9915	10.8478	10.8925	11.2408	11.1389	11.03	11.0795	11.0485	11.3387	11.0566	11.275	11.5018	11.3587	11.5367	11.3174	11.2414	11.4681	11.204	11.2222	11.268	11.363	11.224	11.4105	11.2761	11.3382	11.272	ENSMUSG00000001741
Tcirg1	9.20457	8.84235	8.84862	9.82972	9.66	9.90839	8.80413	8.99152	8.58871	9.08746	9.54689	9.85953	9.75989	9.80252	9.42417	9.38586	9.55651	9.43463	9.13955	9.57554	9.19476	9.44294	9.53722	9.61102	9.35535	9.26444	ENSMUSG00000001750
Coasy	5.9542	6.10852	1	6.87036	6.49185	7.30378	5.70044	5.72792	5.85798	6.39232	6.53916	6.83289	6.83289	6.42626	6.65821	6.59991	6.59991	6.39232	6.42626	6.89482	7.05528	6.76818	7.16993	6.65821	7.04439	7.2384	ENSMUSG00000001755
Crnkl1	10.6636	10.268	10.388	9.90087	10.2216	9.78627	10.1408	10.2167	10.5098	10.2515	10.1812	10.3421	10.4179	10.1267	10.3332	10.375	10.3729	10.3837	10.3966	10.4136	10.2761	10.1737	10.3729	10.3619	10.314	10.2946	ENSMUSG00000001767
Rin2	7.65105	7.10852	7.29462	8.37069	8.47168	8.19967	7.09803	6.64386	7.74147	6.72792	8.95128	8.3837	8.82337	8.18982	7.59991	7.69349	7.12928	7.90689	7.74819	7.30378	6.49185	6.93074	7.03342	7.90689	7.16993	6.91886	ENSMUSG00000001768
Chordc1	11.719	10.9099	11.3112	10.7245	10.8657	10.0647	11.6707	10.5028	10.7022	11.1768	10.4767	10.6724	10.6348	10.0417	11.599	11.0881	11.0458	10.8773	10.8619	11.5319	11.0389	10.9069	11.0546	10.9936	11.2929	11.4435	ENSMUSG00000001774
Rtcb	10.6591	10.4979	10.5255	10.5216	10.7339	10.4315	10.4126	10.5755	10.7082	10.6961	10.8146	10.716	10.7632	10.6821	10.7632	10.7863	10.9293	10.8842	10.8541	10.9054	10.8978	11.1293	10.8471	10.8114	11.0464	11.0587	ENSMUSG00000001783
Pwp1	9.62388	9.36632	9.53333	9.23122	9.39232	9.01681	9.40939	9.54496	9.86264	9.35535	9.09276	9.85175	9.28771	9.83605	9.80413	10.1176	9.82018	9.81218	9.88264	9.73302	9.91588	9.78953	9.69349	9.91139	9.95565	9.83289	ENSMUSG00000001785
Fbxo7	9.05257	8.98014	8.91886	8.99718	8.71768	8.82337	9.07146	9.12412	9.21189	8.86109	9.29921	8.96867	8.94837	9.01681	8.94837	9.06878	9.13955	9.02514	9.0634	9.03892	8.80413	8.64386	8.91289	8.87344	8.97441	8.82018	ENSMUSG00000001786
Capns1	10.4757	10.7202	10.5265	11.1892	11.0478	11.3531	10.6733	10.7228	10.4737	10.703	11.0396	10.9189	10.8376	11.0382	10.5887	10.6573	10.5546	10.7624	10.8082	10.5999	10.8895	11.0715	10.7748	10.8234	10.8956	10.865	ENSMUSG00000001794
Clpb	8.45121	8.27612	8.33539	8.62571	8.36632	8.73132	8	8.03342	8.36194	8.41785	8.5157	8.30834	8.5812	8.42626	8.2854	8.33985	8.56605	8.14466	8.25267	8.10329	8.54689	8.3966	8.59246	8.55459	8.55842	8.49985	ENSMUSG00000001829
39326	12.5355	12.224	12.2467	12.0248	12.1614	11.8588	12.3049	12.3576	12.5409	12.4404	12.2234	12.3457	12.318	12.1056	12.7469	12.7622	12.6564	12.6133	12.6528	12.7838	12.4367	12.3794	12.6013	12.4961	12.5531	12.5691	ENSMUSG00000001833
Zdhhc4	7.98299	8.10852	8.17991	8.62571	8.5157	8.78463	8.31741	8.40939	8.28077	8.26209	8.51964	8.25739	8.52356	8.6865	8.19967	8.29002	8.3837	8.3837	8.42626	8.00562	8.49985	8.55842	8.35755	8.36194	8.48784	8.29921	ENSMUSG00000001844
Rac1	11.3191	11.2825	11.3393	11.0464	11.1118	11.2444	11.5063	11.403	11.3298	11.5201	10.9744	11.4268	11.0471	11.4517	11.6636	11.7288	11.5646	11.6307	11.432	11.5831	11.4221	11.3304	11.7423	11.4979	11.4471	11.3032	ENSMUSG00000001847
Nup214	9.19722	9.58496	9.45738	9.57743	9.55267	9.59991	9.34873	9.29462	9.13186	9.24793	9.40939	9.29462	9.69349	9.56605	9.00562	9.10329	9.21189	9.06609	9.23122	8.90689	9.42626	9.31061	9.31515	9.53528	9.35535	9.13186	ENSMUSG00000001855
Ugp2	9.93517	9.61287	9.75822	9.46964	9.72281	9.55842	9.89026	9.87344	9.94983	9.95128	9.73132	9.87191	9.5411	9.84549	10.4635	10.2633	10.1163	10.2444	10.2033	10.5167	10.2703	10.3276	10.0593	9.86264	10.1536	10.4126	ENSMUSG00000001891
Trmt1	8.30378	8.86728	8.67948	8.75822	8.35315	8.72451	8.36632	8.40088	8.17991	8.21432	8.46352	8.33092	8.11374	8.64386	7.94837	7.97154	8.27612	7.82655	7.98868	7.73471	7.73471	7.64386	7.88264	8.23362	7.93074	7.49985	ENSMUSG00000001909
Nacc1	6.55459	7.17991	6.67243	7.96578	7.91886	8.65821	7.2854	6.58496	6.6865	7.19967	7.8392	8.06609	7.55459	8.09276	6.97728	7.09803	7.01123	7.08746	6.58496	6.80735	7.19967	7.57743	7.72792	7.41785	7.63662	7.27612	ENSMUSG00000001910
Nfix	5.90689	5.9542	6.10852	6.47573	6.08746	7.58496	5.58496	6.08746	5.58496	5.97728	5.08746	4.90689	5.72792	5.16993	4.90689	5.20945	6.10852	5.45943	4.90689	5	5.45943	4.45943	5.20945	5.04439	4.9542	4.24793	ENSMUSG00000001911
Slc1a5	11.8986	11.31	11.0451	12.857	12.6946	12.4435	11.5411	11.5023	11.6225	11.6055	12.4582	12.2119	12.685	12.4213	12.0372	11.8677	12.0192	12.0831	11.9509	12.3818	12.0393	12.1777	12	12.3058	12.1951	12.1082	ENSMUSG00000001918
Uba1	10.7879	10.8673	10.8619	11.5028	11.5627	11.6676	11.1228	10.9773	10.5999	11.0721	11.4615	11.9908	11.5127	11.813	11.4179	11.5338	11.5236	11.5137	11.2825	11.4062	11.9447	11.811	12.0694	11.8053	11.8769	11.8502	ENSMUSG00000001924
Siae	9.40088	9.43879	9.53916	9.35535	9.19476	9.33985	9.61102	9.33316	9.3015	9.49386	9.04439	9.1472	9.16993	9.15735	9.32867	9.36413	9.32418	9.44087	9.33985	9.44915	9.10591	9.34651	9.32193	9.17991	9.35975	9.00562	ENSMUSG00000001942
Fam50a	9.14466	9.07414	9.34651	9.00282	9	9.2384	9.30378	9.19229	8.94544	9.26444	9.08746	9.08746	9.13186	9.14211	8.84549	9.1472	8.95128	8.94251	9.04985	9.11374	8.89482	9.01959	9.08481	9.05257	8.98868	8.98584	ENSMUSG00000001962
Emd	11.3309	11.3343	11.5469	11.6475	11.6493	11.6676	11.3399	11.3032	11.1605	11.5406	11.5236	11.6069	11.5003	12.0403	11.1624	11.4445	10.9374	11.0875	11.0375	11.1712	11.0307	10.9024	11.2981	11.1997	11.2894	11.0063	ENSMUSG00000001964
Sipa1l2	5.75489	7.03342	7.01123	6.37504	6.97728	7.40088	6.71425	6.18982	6.04439	6.56986	6.42626	6.37504	6.84549	6.08746	6.37504	5.97728	5.9542	5.55459	5.39232	5.75489	5.20945	4.70044	5.55459	5.83289	5.12928	4.64386	ENSMUSG00000001995
Ap4e1	8.62571	7.54689	7.63662	7.69349	8.37069	7.7211	7.62205	7.93664	8.62571	7.96	8.13955	8.25739	8.24317	7.88874	8.77479	8.44294	8.56224	8.40514	8.35315	8.83605	8.59619	8.44294	8.66888	8.45943	8.50779	8.89785	ENSMUSG00000001998
Blvra	9.14211	9.55651	9.09803	9.25267	9.32193	9.01123	9.33092	9.05257	8.83289	9.26913	9.51964	9.37504	9.20212	9.17493	9.7039	9.66178	9.67419	9.71081	9.83447	9.85953	9.74483	10.0553	9.55842	9.54689	10.0251	9.89482	ENSMUSG00000001999
Idh3g	10.128	10.043	10.0251	9.79442	9.64566	10.0634	10.1849	10.2192	10.0954	10.4594	9.85019	10.207	9.97871	10.2456	10.1935	10.4808	10.4105	10.2761	10.1267	10.255	9.94398	9.74147	10.3945	10.2842	9.95128	9.82018	ENSMUSG00000002010
Ssr4	10.3729	10.8611	10.5507	10.4305	10.1649	10.4898	10.3242	10.8281	10.5401	10.6804	10.2831	10.3966	10.218	10.5603	10.137	10.6366	10.3848	10.4666	10.4336	10.1762	10.1662	10.0741	10.2773	10.545	10.1774	10.0888	ENSMUSG00000002014
Bcap31	12.0573	12.0721	11.9252	11.4838	11.5817	11.5328	12.1007	11.9091	11.7574	12.0447	11.4757	11.6425	11.5694	11.5939	11.896	12.0522	11.8553	11.9614	12.0046	11.9421	11.8178	11.8078	11.7632	11.6865	11.8715	11.8009	ENSMUSG00000002015
Fam98a	6.9542	7.7211	7.29462	7.90087	7.76155	7.71425	7.35755	7.59991	7.45121	7.49185	7.67243	8.0607	7.7211	7.82655	8.05528	8.09276	7.94837	7.89482	7.8392	8.33985	8.30378	8.32643	8.04985	8.02791	8.29002	8.15987	ENSMUSG00000002017
Kmt2a	10.5755	11.1312	11.0147	10.444	10.0647	10.3685	11.0182	10.683	10.5127	10.6138	10.3242	10.4635	10.3465	10.4696	10.9285	10.224	10.4645	10.4584	10.2703	10.6375	10.545	10.5118	10.3619	10.2456	10.062	10.4009	ENSMUSG00000002028
Ift46	8.12412	7.93074	7.72792	7.96578	7.84549	7.75489	7.59991	7.59991	8.12928	7.96578	7.94251	7.70736	8.09803	7.05528	7.36632	7.3837	7.49185	7.59991	7.85175	7.3837	7.56986	7.81378	7.45121	7.90689	7.8009	7.65821	ENSMUSG00000002031
Cd3g	13.25	13.2857	13.1957	12.8535	12.9381	12.7162	13.3608	13.3455	13.0341	13.2522	12.7901	12.9256	12.8517	12.9949	13.3341	13.532	13.372	13.474	13.5691	13.4219	13.1903	13.2329	13.2072	13.0145	13.2694	13.2044	ENSMUSG00000002033
Trappc6a	8.77149	9.1267	9.35094	9.79766	9.68825	9.96867	9.32418	9.58871	8.8857	9.02237	9.91439	9.48784	9.64926	9.80896	8.89178	9.14211	9.09011	9.24317	9.31288	9.37287	9.57932	9.77479	9.46964	9.39446	9.62205	9.45943	ENSMUSG00000002043
Supt6	9.66534	10.0028	9.98442	10.2831	10.4105	10.6239	10.1111	9.87805	9.57365	10.014	10.2107	10.3945	10.2726	10.4605	9.73302	9.92184	9.65642	9.62388	9.64386	9.67772	10.0941	9.89785	10.2046	10.1911	10.0334	10.0251	ENSMUSG00000002052
Spag5	7.11894	6.22882	6.06609	7	6.89482	6.42626	6.50779	6.67243	7.67243	7.01123	7.59991	7.89482	7.59991	7.70736	8.43463	8.29462	8.49586	8.37938	7.7879	8.54303	8.46761	8.16993	8.39232	8.11374	8.37504	8.72792	ENSMUSG00000002055
Unc119	8.04439	8.30834	7.9542	8.6865	8.59991	8.66888	8.42626	8.43463	7.64386	7.97154	8.3837	7.70736	8.53916	8.21917	7.46761	7.45943	7.45943	7.72792	8.0607	7.72792	7.05528	7.53916	7.58496	7.48382	7.04439	7.2854	ENSMUSG00000002058
Sdf2	10.137	10.3826	10.3859	9.8009	9.47371	9.76818	10.3619	10.137	10.0888	10.1331	9.88722	9.86419	9.81057	10.0403	9.87191	10.0028	9.58871	9.77149	9.7879	9.87344	9.56796	9.59432	9.68124	9.58308	9.61839	9.66	ENSMUSG00000002064
Ccne1	7.02237	6.97728	6.62936	7.11894	7.24793	5.88264	6.50779	7.29462	6.70044	6.89482	7.15987	7.36632	6.98868	7.11894	7.89482	7.55459	7.98868	7.82655	7.33092	8.37069	8.48382	8.8009	8.52356	8.17991	8.5812	9.15987	ENSMUSG00000002068
Bbc3	6.26679	6.2854	6.56986	7.39232	6.74147	7.66534	6.2854	5.93074	5.88264	6.22882	6.39232	6.65821	6.84549	6.06609	5.70044	5.67243	6.02237	5.85798	5.70044	5.45943	5.67243	5.97728	6.12928	6.55459	6.04439	5.35755	ENSMUSG00000002083
Psmc3	11.5627	11.7586	11.6371	11.3712	11.432	11.5362	11.6434	11.6896	11.5732	11.6869	11.4476	11.6119	11.4909	11.5939	11.6974	11.927	11.7364	11.7871	11.6935	11.7078	11.6856	11.6253	11.7117	11.6887	11.7283	11.6225	ENSMUSG00000002102
Acp2	9.07146	9.48382	9.30606	8.90989	8.91588	9.01402	9.3015	9.31741	9.09011	9.21917	8.84862	9.07948	8.91886	9.09803	9.29232	9.2854	9.41785	9.14211	9.26444	9.36194	8.78136	8.70044	8.95128	8.81057	8.67596	8.64386	ENSMUSG00000002103
Rapsn	5.83289	6.44294	6.22882	6.10852	5.58496	5.80735	6.18982	6.16993	5.61471	6.35755	6.59991	6.40939	6.37504	6.40939	5.67243	5.78136	6.06609	5.78136	6.02237	6.02237	5.49185	4.90689	5.90689	5.78136	5.58496	4.9542	ENSMUSG00000002104
Slc39a13	6.59991	6	6.44294	7.88264	6.87036	7.57743	5.9542	5.80735	6.20945	6.83289	7	6.42626	7.02237	6.39232	6.18982	5.90689	5.9542	6.04439	6.24793	6.06609	5.64386	5.32193	6.06609	6.72792	5.83289	5.20945	ENSMUSG00000002105
Celf2	13.1505	12.9647	13.0967	12.2819	12.2357	12.059	13.01	12.8166	13.155	12.8995	12.6186	12.5071	12.6542	12.5204	12.8277	12.6015	12.6316	12.5594	12.6287	12.7328	12.4131	12.2877	12.7181	12.5297	12.372	12.5189	ENSMUSG00000002107
Ddb2	9.65642	9.71939	9.85798	9.34207	9.20701	9.20701	9.69174	9.75154	9.53722	9.56605	9.20212	9.17742	9.44501	9.44915	9.59991	9.63481	9.69697	9.51373	9.64566	9.47168	9	8.71425	9.25739	9.33539	8.77808	8.89178	ENSMUSG00000002109
Spi1	6.35755	6.80735	6.49185	6.88264	6.52356	7.62936	2.58496	6.91886	6.79442	6.89482	4.16993	4.52356	3.32193	3.45943	6.87036	7.07682	6.67243	7.06609	5.72792	6.74147	4.45943	4.24793	4.39232	5.35755	4.90689	4	ENSMUSG00000002111
Sf3a1	9.61839	9.4818	9.57743	10.0566	10.102	10.1611	9.7039	9.55842	9.54496	9.84862	9.78627	10.0444	9.93664	10.0607	9.94544	10.0634	10.0389	9.83763	9.87191	9.91737	10.0607	9.95274	10.207	10.2715	10.1189	9.99294	ENSMUSG00000002129
Stat6	10.3987	10.014	10.1319	11.5231	11.6519	11.6479	10.1762	10.0526	10.2574	10.4294	11.4325	12.0341	11.4717	12.0081	11.2414	11.0914	11.2228	11.0708	10.8588	11.2046	11.6944	11.4341	11.9462	11.7899	11.7254	11.3998	ENSMUSG00000002147
Clgn	5.72792	2.32193	2.32193	5.39232	6.58496	5.24793	2.32193	3	1.58496	3.32193	6.14975	6.44294	6.22882	6.53916	5.42626	4.9542	4.70044	5.08746	5.16993	5.12928	5.9542	6.06609	5.61471	5.93074	6.56986	6.40939	ENSMUSG00000002190
Napsa	8.2384	8.62205	7.49185	8.3443	8.15987	8.41363	4.85798	8.17493	7.87036	7.70736	6.39232	6.35755	6.47573	6.35755	6.72792	7.85175	7.56224	7.39232	6.83289	6.64386	5.24793	5.39232	5.9542	6.94251	6.12928	5.45943	ENSMUSG00000002204
Vrk3	9.37721	9.12153	9.20457	9.07146	9.10852	9.15987	9.19229	9.07146	8.92481	9.34651	8.98868	9.32643	9.01681	9.15735	9.3966	9.34873	9.3966	9.32193	9.18735	9.49985	9.63662	9.56033	9.47776	9.55267	9.53528	9.61471	ENSMUSG00000002205
Smg9	8.24317	8.61471	8.28077	8.84549	8.56986	9.22882	8.07146	7.93074	7.87036	8.44294	8.63662	8.30834	8.83289	8.59619	7.45121	7.74819	8.15482	7.84549	7.63662	7.60733	8.08746	8.04985	8.21432	8.13955	7.98868	8.02237	ENSMUSG00000002210
Paxip1	7.74819	8.07682	7.74147	8.60733	8.88874	8.39232	8.08746	7.92481	8.25267	8.04985	8.94251	8.78463	8.86728	8.66534	8.81698	8.57365	8.81057	8.76155	8.45121	8.79442	9.17243	9.18735	9.05799	9.04439	9.21432	9.25974	ENSMUSG00000002221
Rmnd5a	8.78136	9.73809	9.77479	8.83605	8.49185	9.02237	9.90689	9.48382	9.10329	9.67596	9.19722	8.79116	8.76155	9.34651	8.82337	8.69349	8.62571	8.58871	8.73809	8.69349	8.3443	8.66178	8.53528	8.42206	8.3966	8.39232	ENSMUSG00000002222
Mov10	5.80735	6.52356	6.40939	7.49185	7.97154	8.06609	5.64386	6.06609	5.42626	6.44294	6.9542	7.73471	6.30378	7.08746	7.67243	7.82655	7.82655	7.40939	7.31288	7.49985	7.40088	7.25739	7.59991	7.90689	7.56986	7.33985	ENSMUSG00000002227
Ppm1j	7.85798	7.76818	7.97154	7.87036	7.94837	7.97728	7.9542	7.90087	7.15987	8.07682	7.54689	7.57743	7.26679	8.01681	8.28077	8.01681	7.94837	7.91886	8.09276	8.31741	8.35315	8.9571	8.00562	8.18982	8.29921	8.67948	ENSMUSG00000002228
Rhoc	7.49185	7.27612	7.42626	7.87652	7.86419	8.66178	7.84549	7.27612	7.42626	8.06609	7.67948	7.65105	7.07682	7.92481	7.81378	7.66534	7.49185	7.56986	7.82018	7.61471	7.16993	7.87652	7.53138	7.48382	7.22882	7.65105	ENSMUSG00000002233
Ppard	5.83289	7.2384	6.84549	6.72792	6.59991	7.12928	6.35755	6.04439	6.47573	6.22882	6.49185	6.33985	6.37504	6.47573	6.64386	5.9542	6.06609	5.85798	5.42626	6.18982	6.12928	6.2854	6.16993	6.52356	5.75489	6.18982	ENSMUSG00000002250
Def6	8.98584	9.14466	9.20457	9.60548	9.42836	9.49785	9.48985	9.19967	8.93369	9.27146	9.41151	9.37504	9.57175	9.52356	9.57365	9.02791	9.38154	9.21432	9.3015	9.61287	9.57554	9.63481	9.41151	9.17243	9.22159	9.45533	ENSMUSG00000002257
Metrn	5.83289	5.67243	4.45943	6.76818	6.56986	6.98868	5.58496	6.16993	5.55459	5.20945	6.12928	6.32193	6.62936	6.97728	5.24793	5.78136	5.97728	5.90689	5.93074	5.88264	6.50779	6.35755	6.42626	6.10852	6.16993	6.20945	ENSMUSG00000002274
Lmf1	6.78136	6.58496	6.12928	7.06609	6.61471	7.31288	5.85798	6.74147	6.74147	7.02237	6.64386	7.15987	6.67243	6.52356	6.26679	6.49185	6.79442	6.49185	6.37504	6.44294	6.85798	6.64386	7.09803	7.22882	6.67243	6.80735	ENSMUSG00000002279
Ciao3	7.74819	7.88264	8.03342	8.14466	8.09803	8.22882	8.01681	7.82655	8.20945	8.14466	8.36194	8.03342	8.36194	8.39232	8.13955	8.08215	8.26209	8.22882	8.10329	8.29921	8.21917	8.41363	8.14466	8.17493	8.12928	8.22882	ENSMUSG00000002280
Dbf4	8.90989	9.2503	9.3015	8.29002	8.33092	8.22882	9.29002	8.9542	8.8857	9.01123	8.14466	8.29921	8.29921	8.46352	8.15987	8.44708	8.51175	8.3966	8.41363	8.55459	8.45533	8.16491	8.26209	8.31741	8.08746	8.3966	ENSMUSG00000002297
Daxx	8.07682	8.11374	7.82655	8.92481	9.43879	9.32418	8.61839	8.37938	8.53528	8.52356	9.03342	9.70908	8.91886	9.19229	9.53333	9.28077	10.5517	9.50383	9.25974	9.45533	9.51175	9.56033	9.62388	9.36194	9.65821	9.28309	ENSMUSG00000002307
Cd320	7.8009	7.26679	7.22882	7.74147	7.6865	7.96578	7.58496	7.66534	7.69349	8.12928	8.20945	8.13443	8.06609	8.32193	6.78136	7.06609	7.32193	7.22882	7.2384	7.07682	7.49185	7.5157	7.97728	8.01681	7.72792	7.45121	ENSMUSG00000002308
Ipo4	6	6.16993	6.45943	7.50779	7.36632	7.30378	6.12928	6.56986	6.02237	6.22882	6.65821	6.89482	6.67243	7.29462	5.9542	6.20945	6	6.24793	6.33985	6.22882	6.74147	6.55459	6.70044	6.88264	7.05528	6.02237	ENSMUSG00000002319
Tm9sf1	8.68299	8.44294	8.64024	8.9542	8.7879	8.72792	8.78136	8.67596	8.96578	8.74819	8.89178	9.12412	8.71081	8.76818	9.18488	9.18239	9.24793	9.22641	9.10329	9.19229	9.3015	9.18735	9.49586	9.2738	9.40514	9.32867	ENSMUSG00000002320
Irf9	10.23	10.0647	10.2621	10.2491	10.4179	9.94837	10.4136	10.3399	10.4645	10.2668	10.1886	10.4284	10.2923	10.3026	10.6312	10.7048	10.9484	10.5507	10.6733	10.7423	9.99152	9.94691	10.3542	10.2784	10.2691	9.99577	ENSMUSG00000002325
Gmpr2	9.8392	9.88417	9.84235	9.03617	9.11114	9.05257	9.76155	9.53333	9.58308	9.79116	9.31061	9.11374	8.92184	9.2384	9.14466	9.3443	9.36413	9.15987	9.1472	9.35315	8.88264	8.82337	9.224	9.26444	9.10591	9.12153	ENSMUSG00000002326
Mdp1	9.10852	9.30606	9.09011	9.03067	9.11894	9.10591	9.33316	9.1267	9.02514	8.97728	9.39017	9.31061	9.08215	9.30378	9.37287	9.45327	9.28309	9.34207	9.31967	9.33539	9.20457	9.3015	9.16742	9.38586	9.40727	9.31288	ENSMUSG00000002329
Dhrs1	7.83289	7.9542	7.65105	7.84549	7.93664	7.96	8.12412	7.76155	8.17493	8.224	8.39232	8.45121	7.87652	8.18488	8.29462	8.45533	8.33985	8.45943	8.51964	8.40939	8.18488	8.20945	8.44708	8.34873	8.3443	8.33539	ENSMUSG00000002332
Tmem161a	7.88264	7.56986	7.14975	8.9571	8.88874	9.25503	7.39232	7.99435	7.42626	7.79442	8.70736	8.94544	8.85487	8.89785	7.92481	8.08215	8.26209	8.2854	7.7879	7.94251	8.53916	8.35315	8.8009	8.89785	8.5812	8.33985	ENSMUSG00000002342
Borcs8	7.76818	7.66534	7.46761	7.74819	7.8392	7.69349	7.63662	7.89482	7.52356	7.89482	7.90689	8.10852	7.91289	8.07682	7.76155	8	8.09276	7.98868	8.04439	7.84549	7.87036	7.43463	7.71425	7.79442	7.79442	7.61471	ENSMUSG00000002345
Slc25a42	4.75489	5.32193	5.08746	5.97728	6.16993	6.52356	6.16993	5.72792	5.80735	5.70044	5.9542	6.35755	5.39232	6.06609	6.39232	6.52356	6.88264	6.40939	6.24793	6.55459	5.88264	5.90689	6.64386	6.24793	5.72792	6.20945	ENSMUSG00000002346
Snx9	7.87036	7.96578	8	7.69349	7.8009	8.18982	8.04439	8.39232	8.79442	8.38802	6.84549	6.37504	6.74147	7.09803	8.60733	8.58496	8.44708	8	8.08746	8.48784	5.93074	6.44294	6.32193	7.06609	6.70044	5.85798	ENSMUSG00000002365
Ranbp3	10.2831	9.92184	10.0741	10.5018	10.3343	10.4858	10.0967	10.2866	10.2842	10.1331	10.4788	10.4615	10.7202	10.5613	10.3038	10.1935	10.445	10.2432	10.0795	10.1485	10.2491	10.2033	10.2784	10.3696	10.2923	10.128	ENSMUSG00000002372
Ndufa11	9.42206	9.64205	9.75154	9.25739	9.48985	9.67419	9.89482	9.72451	9.45738	9.77149	9.49386	9.62388	9.55267	9.84862	9.58684	9.78463	9.56415	9.70044	9.54882	9.52356	9.62571	9.65642	9.75656	9.70563	9.65464	9.51175	ENSMUSG00000002379
Bmp8b	7.61471	7.62205	7.49985	7.66534	7.73471	7.5157	7.7879	7.61471	7.22882	7.64386	8.05528	7.46761	7.71425	7.50779	7.30378	7.19967	7.53916	7.40939	7.40939	7.29462	7.40088	7.7211	7.2854	7.57743	7.8009	7.59991	ENSMUSG00000002384
Nr2f6	4.80735	5.49185	5.32193	5.93074	6.40939	6.91886	4.45943	3.80735	3.58496	3.45943	5.55459	5.85798	5.70044	5.61471	4.32193	4.64386	4.45943	3.90689	3.70044	5.04439	5.04439	5.97728	5.12928	4.9542	5.49185	5.70044	ENSMUSG00000002393
Use1	10.7177	10.8865	11.0077	10.2923	10.1472	10.6609	11.0485	10.7805	10.599	10.8781	10.268	10.1935	10.4919	10.7245	10.1586	10.3934	10.4778	10.2252	10.4157	10.1254	9.92778	9.69174	10.128	10.1898	9.82177	9.54303	ENSMUSG00000002395
Ocel1	5.75489	6.39232	6.64386	6.85798	6.59991	6.90689	6.18982	5.9542	4.64386	6.18982	6.39232	6.39232	6.22882	6.26679	6.10852	6.04439	6.02237	5.72792	6.06609	6.02237	6	6.75489	6.33985	6.18982	6.40939	6.39232	ENSMUSG00000002396
Dyrk1b	3.45943	3.45943	4.24793	6.12928	6.14975	6.87036	4.16993	5.04439	4	4.08746	5.55459	5.45943	4.70044	6.22882	4.58496	4.39232	4.80735	3.80735	4.39232	4.52356	4.45943	4.70044	5.04439	5.04439	4.75489	4.32193	ENSMUSG00000002409
Braf	10.4062	10.3966	10.5206	10.1997	10.2456	9.73809	9.94105	9.97728	10.5622	10.0168	10.2348	9.87652	10.0728	9.88111	10.3421	9.76818	9.79116	10.0389	10.0861	10.0795	10.611	10.6008	10.1176	10.1459	10.3531	10.7194	ENSMUSG00000002413
Ndufb2	8.20457	8.62571	8.33985	8.02791	8.0607	8.25739	8.49185	8.36194	8.41785	8.62936	8.11374	8.17991	8.05528	8.35315	8.43879	8.34873	8.29921	8.29921	8.31288	8.26209	8.47978	8.3966	8.23362	8.26679	8.38802	8.22882	ENSMUSG00000002416
Hltf	9.82814	8.89785	9.30606	9.32193	9.55075	8.80735	9.26209	9.3966	9.84549	9.42206	9.49586	9.91588	9.75989	9.35094	10.4868	10.3696	10.2644	10.207	10.1383	10.5689	10.2773	10.1176	10.2981	10.0808	10.3729	10.5098	ENSMUSG00000002428
Prpf6	10.0661	9.76818	9.74819	9.74987	9.87036	9.66534	9.76155	9.65821	9.85175	9.88417	9.70217	10.0417	9.83763	9.81538	9.9542	10.2009	10.1712	10.0512	9.89482	10.0914	9.88111	9.69	10.0755	10.0607	10.0084	9.95274	ENSMUSG00000002455
Rgs19	9.45943	9.33762	8.97441	9.45533	9.40939	9.38154	9.20457	9.2738	9.07414	9.32867	9.42417	9.67948	9.37938	9.41785	9.49985	9.55651	9.7364	9.71253	9.70736	9.54689	9.92778	9.99152	9.80574	9.56033	9.95855	9.93811	ENSMUSG00000002458
Snrpd1	9.75154	9.84549	9.82018	9.46352	9.37721	9.55651	9.94983	9.62205	9.46761	9.75322	9.25739	9.46148	9.48382	9.73132	9.62205	9.78136	9.79442	9.66356	9.5216	9.60548	9.60918	9.60177	9.74987	9.57175	9.53333	9.62936	ENSMUSG00000002477
Tchp	6.61471	6.42626	6.59991	6.64386	6.37504	7.14975	7.56224	6.02237	6.75489	6.9542	6.6865	6.64386	6.93074	6.2854	6.35755	6.42626	6.37504	6.20945	6.45943	6.37504	6.06609	5.97728	6.14975	6.18982	5.55459	6.47573	ENSMUSG00000002486
Tiam1	8.79116	8.55459	8.73809	9.66	9.70563	9.65821	8.59619	8.81698	8.47168	8.67596	9.3966	9.71596	9.50184	9.47776	9.05257	9.70908	9.41363	9.57743	9.43254	9.03067	9.01959	8.40088	9.5411	9.93958	9.10852	8.8009	ENSMUSG00000002489
Tsc2	7.83289	8.19476	8.38802	8.75489	8.79116	9.43879	7.57743	7.90689	7.80735	7.53916	8.44708	8.45943	8.27612	8.47978	7.62205	8.07682	7.89482	7.7211	7.8392	7.45121	8.04439	7.78136	8.45121	8.56605	8.01681	7.88264	ENSMUSG00000002496
Puf60	12.36	12.2348	12.2929	12.4823	12.3907	12.5073	12.1347	12.2366	12.2143	12.3312	12.4155	12.1344	12.474	12.4003	11.7883	11.8834	11.8834	12.0238	11.9683	11.7973	11.9155	12.0399	11.8657	12.0102	12.014	11.899	ENSMUSG00000002524
Golga2	8.33092	7.94837	7.88264	8.91588	9.04439	9.17243	8.02791	7.87036	8.22882	8.45943	8.93369	9.01959	9.19476	9.11374	8.81698	8.79442	8.81378	8.61839	8.49985	8.5157	9.02791	8.71425	8.94837	8.83289	8.92481	8.95128	ENSMUSG00000002546
Uck1	9.2384	9.08215	9.03067	9.12928	9.18488	9.17243	9.31741	9.11894	9.06609	9.27845	9.13699	9.14211	9.18982	9.31061	9.14211	8.97728	9.18239	8.88874	9.15482	9.14466	9.21432	9.29002	9.09803	9.31741	9.19229	9.17991	ENSMUSG00000002550
Scin	5.90689	4.24793	5.16993	5.61471	5.93074	6.24793	4.70044	3.58496	5	4.45943	5.39232	7.06609	4.08746	5.20945	6.39232	6.71425	6.30378	6.67243	6.6865	5.90689	5.93074	6.62936	6.70044	6.83289	6.83289	6.64386	ENSMUSG00000002565
Ikzf4	8.75822	8.82337	8.48382	9.66534	9.9629	9.62753	8.46352	8.23362	8.41363	8.40514	9.25974	9.56605	9.05257	9.70044	9.69	9.97154	9.6987	9.87344	9.80896	9.7211	9.31741	9.35755	9.66	9.90238	9.49985	9.44708	ENSMUSG00000002578
Mien1	10.7993	10.9651	11.0105	10.0928	9.9542	10.3004	11.0056	10.7415	10.5196	10.9009	10.4398	10.2854	10.3106	10.3083	10.2408	10.4126	10.2726	10.314	10.374	10.236	10.1163	10.1712	10.1611	10.2046	10.236	10.1215	ENSMUSG00000002580
Axl	7.06609	7.22882	7.70736	10.2491	10.1898	10.7599	7.08746	6.94251	7.12928	7.53916	8.85798	8.7211	8.26679	8.89482	8.13955	8.82337	8.0607	7.97154	8.224	7.90689	7.7879	7.82655	8.83289	9.03892	8.47978	8.09276	ENSMUSG00000002602
Tgfb1	8.57365	9.94105	9.84078	10.0566	9.91139	10.2107	9.38586	9.56415	9.19229	9.41996	9.58496	9.15228	9.32867	10.1984	8.93664	9.01402	8.72451	8.91289	9.17493	8.86728	8.90989	8.98299	8.74147	9.05257	8.47168	8.79116	ENSMUSG00000002603
Ccdc97	8.02791	8.04985	8.07146	9.35975	9.53138	10.007	8.3837	8.15482	7.74819	8.27146	8.87344	9.32643	9.14211	9.62388	8.39232	8.59991	8.91588	8.36194	8.19967	8.31741	8.9629	8.94837	9.35755	9.3443	9.02791	8.76487	ENSMUSG00000002608
Zfp40	6.49185	6.45943	5.90689	6.12928	5.83289	4.70044	5.90689	5.97728	6.14975	5.75489	6.08746	5.70044	6.40939	5.90689	5.75489	5.80735	5.80735	6.42626	6.26679	5.93074	5.9542	5.70044	6.20945	6	5.72792	6.20945	ENSMUSG00000002617
Akap8l	9.91289	9.99577	10.1033	10.2691	10.2432	10.3891	9.89482	10.014	9.72962	9.75822	10.1874	9.80896	10.1111	10.0375	9.2738	9.31741	9.7879	9.62571	9.67948	9.30378	9.38154	9.42417	9.39874	9.70908	9.32418	9.25974	ENSMUSG00000002625
Pdcd2l	7.87652	7.94837	7.94251	7.64386	7.76155	7.93074	8.04439	8.03892	7.8009	8.00562	7.90689	7.87652	7.94251	8.09276	7.88874	7.92481	8.01681	7.97154	7.73471	7.70736	7.91289	7.69349	7.88874	7.94251	7.73471	7.7879	ENSMUSG00000002635
Gtf2f1	9.98299	9.72281	10.1724	9.79116	9.77643	9.50978	10.1215	9.90689	9.89178	9.94544	9.69697	9.63118	9.89936	9.73132	10.0498	10.0362	10.0389	9.97011	10.0196	9.94837	9.83131	9.84706	9.94251	9.75989	9.86728	9.96867	ENSMUSG00000002658
Clpp	8.3443	8.3443	8.40514	8.02237	8.42626	8.59991	8.26209	8.23362	8.25267	8.57365	8.65464	8.29921	8.29002	8.27146	8.27146	8.42206	8.54689	8.42626	8.26679	8.19967	8.27612	8.37069	8.49586	8.60733	8.42626	8.47573	ENSMUSG00000002660
Alkbh7	6.91886	6.90689	7.16993	6.93074	6.85798	7.22882	7.40088	7.07682	6.9542	7.7211	7.18982	6.64386	6.93074	7.07682	7.09803	7.18982	7.29462	7.22882	7.11894	6.64386	6.96578	6.64386	6.85798	7.08746	6.88264	6.82018	ENSMUSG00000002661
Dennd1c	10.5058	10.2515	10.0768	10.7838	10.568	10.3891	10.2992	10.1611	10.1085	10.3038	10.6073	10.6627	10.8941	10.584	10.668	10.4083	10.6511	10.6357	10.4707	10.6138	10.4828	10.5584	10.8154	10.7814	10.5118	10.5718	ENSMUSG00000002668
Med6	8.88874	8.83289	9.07146	7.94251	7.7879	7.82018	8.80413	8.67243	8.72792	8.53138	7.96578	7.98868	8.09803	8.14466	8.04439	8.3443	8.14975	8.14466	8.21917	8.05528	7.8392	7.71425	7.96	7.89482	7.85798	7.88874	ENSMUSG00000002679
Lcp2	13.0679	12.8908	12.647	12.6129	12.5691	12.0738	12.7099	12.8777	12.944	12.8473	12.4903	12.732	13.0553	12.6922	13.1534	13.035	12.9757	13.217	13.0674	13.1779	13.0079	13.1673	12.8337	12.6653	12.9396	13.0893	ENSMUSG00000002699
Cse1l	10.933	10.4263	10.3354	10.0307	10.2796	9.87344	10.268	10.4062	10.9844	10.3707	10.2621	10.4094	10.2009	10.2204	10.5411	10.6644	10.7566	10.3848	10.6411	10.599	10.4858	10.3815	10.6847	10.8533	10.6591	10.6883	ENSMUSG00000002718
Naa20	9.91439	9.60918	9.98442	9.76818	9.97441	9.79279	10.1948	10.1331	10.2981	10.0701	10.5498	10.3509	10.341	10.375	10.23	10.0941	10.2621	10.3945	10.2491	10.2192	10.2842	10.3923	10.3004	10.2877	10.4094	10.2408	ENSMUSG00000002728
Plekha3	7.87036	8.38802	8.633	8.32193	8.29002	8.2854	8.59619	8.29921	8.12928	8.26209	8.40514	7.93664	8.40939	8.52356	7.6865	7.7211	7.80735	7.91886	7.83289	7.62205	7.32193	7.88874	7.32193	7.58496	7.60733	7.39232	ENSMUSG00000002733
Ykt6	9.20945	8.99435	9.15228	9.58496	9.54689	9.98868	9.20212	9.38802	9.08746	9.42836	9.55459	9.86109	9.42836	9.81378	9.56415	9.58308	9.5216	9.48583	9.45533	9.71939	9.70908	9.69174	9.81698	9.74651	9.63481	9.60177	ENSMUSG00000002741
Baz1b	9.92926	9.93958	10.0607	10.0861	9.87805	10.2046	10.4346	9.86573	9.88417	10.0553	10.2831	10.1124	10.207	10.3826	10.1997	10.0375	10.0028	9.95128	9.91139	10.1674	10.0848	10.1254	10.0512	9.9901	9.93811	10.2046	ENSMUSG00000002748
Pex6	5.80735	6.30378	6.78136	7.10852	7	7.67243	6.37504	6.37504	5.64386	6.35755	6.88264	6.97728	6.18982	6.64386	6.33985	6.20945	6.32193	6.02237	6.42626	6.24793	6.2854	6.16993	6.26679	6.26679	6.39232	5.88264	ENSMUSG00000002763
Mrpl2	8.63662	8.633	8.6865	8.56605	8.74483	8.76487	8.82018	8.64746	8.46352	8.93369	8.66888	8.69349	8.62936	8.62936	8.43879	8.68299	8.66178	8.64024	8.59991	8.65464	8.65821	8.67596	8.57743	8.6865	8.80413	8.62936	ENSMUSG00000002767
Mea1	9.69	10.043	9.90839	9.89936	9.91289	10.1447	10.1007	9.82177	9.66356	10.0661	10.1267	9.92035	9.86728	10.1485	9.97154	10.1408	9.87036	10.0928	10.0014	9.90087	9.89482	9.83763	9.62388	9.90689	9.96867	9.76653	ENSMUSG00000002768
Kdelr1	8.29921	8.224	8.40939	8.65105	8.82018	9.09011	8.33092	8.33092	8.43463	8.52356	8.25739	8.56605	8.21917	8.62205	8.57743	8.66534	8.47168	8.47573	8.35315	8.36632	8.45943	8.37504	8.76155	8.8392	8.56224	8.31741	ENSMUSG00000002778
Tmem143	5.04439	5.20945	4.52356	6.61471	6.04439	6.10852	4.52356	5.12928	5.2854	5.16993	5.97728	6.2854	5.80735	5.08746	5.42626	5.64386	6.26679	5.24793	6.02237	6.16993	5.85798	6.18982	6.37504	6.32193	6.35755	6.10852	ENSMUSG00000002781
Ggct	6.6865	6.9542	6.84549	6.50779	6.14975	6.59991	7.45943	7.08746	6.70044	6.70044	6.47573	6.65821	6.62936	6.52356	7.07682	7.07682	7.16993	7.01123	7.09803	7.08746	6.96578	6.55459	6.9542	6.94251	6.49185	6.70044	ENSMUSG00000002797
Btbd6	6.75489	7.18982	7.33092	7.67948	7.82018	7.89482	7.55459	7.62205	6.58496	7.3837	7.6865	7.54689	7.53916	7.48382	7.13955	7.40088	7.29462	7.2854	7.07682	7.33985	7.33092	7.08746	7.14975	7.54689	7.54689	7.04439	ENSMUSG00000002803
Nudt14	6.88264	7.39232	7.27612	7.56224	7.56224	7.70044	7.03342	7.34873	6.93074	7.15987	7.49185	7.56986	7.25739	7.43463	7.2854	7.16993	7.42626	7.47573	7.26679	6.93074	7.47573	7.90087	7.54689	7.63662	7.56986	7.54689	ENSMUSG00000002804
Epdr1	4.75489	1	3.70044	3	3.16993	5.2854	6.75489	6	7.02237	5.9542	6.65821	4.45943	6.10852	3	1	2	0	2	3.70044	2.58496	1.58496	1	0	2.58496	2.58496	0	ENSMUSG00000002808
Flii	9.30378	9.65464	9.74819	10.1774	10.2107	10.3332	9.55267	9.5411	9.21917	9.76653	9.83763	10.3772	10.0042	10.0901	9.9263	9.96867	9.83447	9.78953	9.6987	9.98157	10.4969	10.2597	10.6402	10.3576	10.3608	10.2831	ENSMUSG00000002812
Top3a	7.81378	6.9542	7.3837	7.57743	8.09276	7.69349	7.66534	7.55459	7.54689	7.49185	8.00562	7.67243	7.83289	7.72792	7.65821	7.47573	7.89482	7.67243	7.6865	7.48382	7.89482	7.73471	7.7211	8.09803	7.90087	7.94837	ENSMUSG00000002814
Atg4d	9.56796	9.67596	9.32193	9.94105	9.84392	10.2095	9.47371	9.4818	9.50581	9.87958	9.91139	10.0126	9.78953	10.102	9.79116	9.67243	9.78136	9.83605	9.5157	9.59059	9.87958	9.89482	9.87805	9.8009	9.84392	9.80574	ENSMUSG00000002820
Qtrt1	9.21675	9.33539	9.44708	8.91289	8.59246	8.83605	9.1472	9.0954	9.22882	8.88264	8.69	7.98299	8.75154	8.33092	7.96	8.24793	8.24793	8.23362	8.2384	8.23362	7.87036	7.82655	7.78136	8.40939	8.03892	7.76818	ENSMUSG00000002825
Hdgfl2	8.53138	9.30378	9.10329	9.56033	9.44708	9.77479	8.81698	8.35755	8.24793	8.65464	9.03892	9.17742	9.05799	9.17493	8.43463	8.70736	8.76487	8.67596	8.40939	8.43463	8.96	8.89785	8.94544	9.04439	8.93074	8.87652	ENSMUSG00000002833
Chaf1a	8.54303	9.01681	8.99152	8.99152	9.20701	9.64205	9.03342	8.85175	8.69	9.0607	9.24317	9.08746	8.9571	9.2854	8.92778	8.95128	9.07146	8.86728	8.74483	8.79116	9.14466	9.25739	9.12412	9.01681	9.09803	9.17493	ENSMUSG00000002835
Adprh	9.24555	8.98868	9.18735	9.91439	10.0566	10.0485	9.57175	9.46761	9.69523	9.75489	10.5285	10.733	10.0098	10.5765	10.2408	10.2796	10.0674	10.3095	10.0471	10.0993	10.5755	10.4818	10.6671	10.5401	10.7632	10.6083	ENSMUSG00000002844
Tmem39a	9.71596	9.63481	9.49386	9.7364	9.72451	9.50779	9.61287	9.49586	9.5411	9.60363	9.70044	9.98157	9.60363	10.0888	10.1357	10.0154	9.81698	10.0042	9.77314	9.91886	10.0389	10.0688	10.014	9.87036	10.0182	10.242	ENSMUSG00000002845
Timmdc1	6.59991	6.91886	6.64386	6.44294	6.59991	6.80735	7.12928	6.56986	6.56986	7.18982	7.15987	6.85798	6.61471	6.6865	7.33985	7.11894	6.89482	7.03342	7.12928	7.10852	6.98868	7.19967	6.70044	6.82018	7.24793	7.03342	ENSMUSG00000002846
Mcm2	9.48784	8.64386	8.87344	9.98726	10.4346	10.0112	9.17493	9.45943	9.42626	9.3837	10.3652	10.7474	10.4747	10.3219	10.5137	10.3859	10.7797	10.4315	10.2143	10.6073	10.9076	10.983	11.1066	10.8289	11.0768	11.0661	ENSMUSG00000002870
Tpra1	8.29462	7.8392	8.2854	8.50779	8.82972	8.89482	8.47573	8.39232	7.98868	8.13955	8.70736	8.97154	8.69349	8.66178	8.59619	8.60363	8.64386	8.56224	8.5157	8.44708	8.53528	8.47168	8.82018	8.90388	8.55459	8.57365	ENSMUSG00000002871
Nab1	11.0566	11.3315	11.5943	11.3078	11.4969	11.1573	11.5967	11.4803	11.1743	11.265	11.5285	11.403	11.5182	11.9509	11.279	11.1805	10.8727	11.3259	11.2033	11.2372	11.1929	11.5512	10.9024	10.9542	11.1662	11.3219	ENSMUSG00000002881
Adgre5	11.1131	11.8963	11.6138	11.1306	10.6821	11.3214	11.1189	11.3253	10.8265	11.1972	10.0224	10.0539	10.5943	10.4645	10.5304	10.4346	10.1898	10.2992	10.1712	10.3542	10.1357	10	10.4147	10.0539	9.94691	9.72792	ENSMUSG00000002885
Il17ra	10.3061	10.1383	10.1886	11.2414	11.2992	11.3326	10.0485	9.88264	10.1059	10.2082	10.5584	11.2808	11.0444	11.3038	10.6768	10.6448	11.128	10.5421	10.4273	10.5421	10.9851	10.6856	11.1605	11.2842	10.7364	10.7381	ENSMUSG00000002897
Lamb1	5.52356	5.80735	5.2854	7.34873	6.85798	9.3015	4.58496	5.39232	5.90689	5	3.58496	4.70044	4.9542	2.80735	2.58496	3	2.58496	2.58496	3.16993	3.32193	3.80735	2	4.52356	3.32193	2.32193	2.80735	ENSMUSG00000002900
Arrdc2	5.42626	5.97728	5.78136	6.2854	6.14975	6.58496	6.04439	5.24793	4.80735	5.85798	5.97728	5.42626	6.02237	5.88264	5.83289	5.20945	5.75489	5.52356	5.16993	5.75489	5.39232	5.78136	5.70044	5.39232	5.16993	5.67243	ENSMUSG00000002910
Cd36	7.65105	7.45121	6.67243	6.37504	5.67243	8.35755	7.34873	7.46761	7.98299	7.31288	5	2.32193	2.80735	4.24793	4.52356	4.64386	4.90689	4.64386	5.55459	4	3.16993	3.32193	4	4	3.45943	3.32193	ENSMUSG00000002944
Map2k7	6.97728	8.02237	8.21917	8.80735	8.73471	8.84862	7.85175	7.79442	7.36632	7.62936	8.2854	8.32193	8.58871	8.59619	7.61471	7.80735	7.67948	7.57743	7.98868	7.29462	8.04985	7.55459	8.01681	8.224	7.69349	7.48382	ENSMUSG00000002948
Timm44	9.06609	9.15735	9.23362	9.04985	9.34651	9.32867	9.30606	9.19967	9.11894	9.15735	9.42206	9.42836	9.38802	9.37938	9.35755	9.46761	9.50581	9.51964	9.43671	9.54496	9.60363	9.35975	9.44087	9.48583	9.47168	9.36194	ENSMUSG00000002949
Ap2a2	9.16239	9.46964	9.62753	9.3966	9.17493	9.783	9.5157	9.38802	9.24555	9.31515	9.1267	9.16239	9.37721	9.16993	9.35535	9.36851	9.37938	9.37069	9.13955	9.56415	9.56796	9.70563	9.47371	9.43254	9.35535	9.43671	ENSMUSG00000002957
Pnkp	8.94544	8.49586	8.75822	8.82337	9.01402	8.82337	9.04712	8.61471	8.62205	9.0634	9.04166	9.20945	9.07682	9.07146	9.24793	9.29692	9.12412	9.38802	9.07414	9.26913	9.30834	9.38802	9.46557	9.27612	9.45121	9.50184	ENSMUSG00000002963
Med25	6.59991	7.24793	7.36632	9.3015	8.98584	9.53138	7.03342	7.12928	6.6865	6.90689	8.19476	8.49985	7.75489	8.55459	7.01123	7.27612	7.19967	7.11894	7.17991	6.89482	8.10852	7.83289	8.30378	8.32643	7.99435	7.89482	ENSMUSG00000002968
Clptm1	10.2009	9.90238	9.49185	10.7185	10.792	10.8773	10.0498	9.95128	9.89026	10.0701	10.5127	10.6393	10.5878	10.9024	10.0861	10.1662	10.2021	10.2467	10.1383	10.1836	10.3934	10.4949	10.421	10.4898	10.5157	10.3565	ENSMUSG00000002981
Relb	10.4367	10.7185	10.722	11.6595	11.5167	12.0512	10.7566	10.5333	10.3934	10.6248	11.381	11.5713	11.3089	11.9758	10.4888	10.749	10.4094	10.5915	10.3718	10.5008	10.9114	10.8447	10.9024	11.0647	10.8688	10.7838	ENSMUSG00000002983
Tomm40	8.2384	7.88264	8.14975	9.5157	9.65821	9.93811	8.55842	8.59991	8.36632	8.44294	9.39446	9.48382	9.44501	9.66178	8.7879	8.74483	8.96	8.58496	8.58496	9.13443	9.36632	9.56415	9.27845	9.28309	9.29692	9.44501	ENSMUSG00000002984
Apoe	8.79766	9.74483	9.77314	8.42626	8.35315	11.5058	7.89482	10.2204	10.1059	10.8416	7.96	7.94251	7.45943	7.45943	9.62388	9.31061	8.81378	9.09803	8.31288	10.0238	8.04439	8.18982	7.85175	8.04985	7.36632	7.27612	ENSMUSG00000002985
Hbp1	12.8355	12.6526	12.7557	12.2297	12.1948	12.0502	12.5922	12.726	12.8439	12.4312	12.3482	12.0861	12.3759	12.2234	12.3306	12.403	12.1981	12.4152	12.5321	12.3264	12.0782	12.0014	11.8337	12.0644	12.0865	12.0403	ENSMUSG00000002996
Cdkn1b	10.9636	11.4179	11.6101	10.4929	10.2668	10.6193	11.5999	11.255	11.0895	11.1743	10.6978	10.375	10.8353	10.8202	10.8986	10.6795	10.5925	10.8178	10.7322	10.7977	10.5127	10.4625	10.6221	10.3848	10.2444	10.2796	ENSMUSG00000003031
Klf4	11.4242	12.2095	12.0694	10.7108	10.1344	10.9091	11.3343	11.1991	10.4656	10.8106	9.00562	7.70736	9.93958	8.88874	7.19967	7.59246	7.24793	7.46761	8.21432	7.41785	7.06609	7.87036	7.77479	8.79442	7.37504	7.08746	ENSMUSG00000003032
Ap1m1	9.75489	9.87344	9.71425	10.2491	10.4083	10.1948	9.62936	9.85487	9.83447	10.0403	10.1898	10.2312	10.3185	10.2119	10.2456	10.3287	10.2276	10.1812	10.0795	10.058	10.4094	10.332	10.2538	10.374	10.4686	10.446	ENSMUSG00000003033
Rab8a	11.8615	11.6613	11.4974	11.6564	11.7389	11.3691	11.6555	11.8451	11.9166	11.838	11.6909	11.9099	11.7985	11.8376	12.2441	12.1507	12.1219	12.3818	12.3143	12.2497	12.378	12.5191	12.3041	11.8041	12.4022	12.3907	ENSMUSG00000003037
Hmgn2	11.2131	11.0458	11.2796	10.5878	10.9816	10.8408	11.2204	11.4553	11.4393	11.4712	11.3415	11.2101	11.1799	11.2556	11.9333	11.9363	12.1248	11.9491	11.8037	12.1367	11.9181	11.8757	11.8447	11.749	11.8688	11.8861	ENSMUSG00000003038
Fam32a	10.8719	10.9151	10.9491	10.5584	10.4878	10.6653	11.0715	10.825	10.813	11.0627	10.633	10.6101	10.6036	10.5324	10.6742	10.7541	10.6475	10.5831	10.7781	10.7944	10.5314	10.5812	10.5108	10.5353	10.7507	10.4136	ENSMUSG00000003039
Elf3	5.2854	6.40939	4.08746	5.64386	6.9542	9.14466	4.16993	2.58496	5.58496	5.24793	5.16993	7.33985	6.2854	6.62936	7.09803	6.84549	6.72792	7.20945	6.72792	7.6865	7.3837	8.34873	8.44708	6.14975	6.59991	6.55459	ENSMUSG00000003051
Stard3nl	9.29462	9.38802	9.04439	9.09803	9.31061	9.12928	9.46148	9.31061	9.16742	9.40727	9.99577	9.63118	9.7211	9.2854	9.47371	9.42417	9.17493	9.55842	9.28077	9.46964	9.783	9.92035	9.59059	9.34207	10.0224	10.0607	ENSMUSG00000003062
Stk11	10.7151	10.8408	11	11.7091	11.5488	11.8986	10.875	10.8376	10.6138	10.8872	11.4221	11.3337	11.2348	11.7777	10.697	10.8819	10.599	10.8106	10.5831	10.567	10.545	10.643	10.8734	11.1157	10.8392	10.4988	ENSMUSG00000003068
Atp5d	10.9476	10.8688	11.0063	11.2101	11.1497	11.5727	11.1867	10.9866	10.7805	11.183	11.0532	11.5517	11.1668	11.6698	11.0444	11.3276	11.188	11.1768	11.0458	11.0668	11.2143	11.0272	11.3691	11.3443	11.2538	10.8941	ENSMUSG00000003072
Ppp5c	9.00562	8.94544	8.7211	9.50184	9.56986	9.32643	8.94251	8.79116	8.62936	8.99152	9.30606	9.33316	9.2738	9.09011	9.19722	9.07948	9.15482	9.20212	9.13186	9.24793	9.54882	9.5411	9.633	9.54303	9.67948	9.58308	ENSMUSG00000003099
Cdk12	9.70736	9.95565	10.1254	10.0566	9.96578	10.0389	9.84549	9.91139	9.80252	9.85487	9.83447	10.1712	10.0238	10.0498	9.93221	9.58684	9.66	9.70217	9.60363	9.64205	10.0348	10.0444	10.0471	10.0526	9.68825	9.99859	ENSMUSG00000003119
Lipe	6.24793	6.06609	5.04439	6.53916	6.2854	7.62936	5.42626	5.72792	6.32193	6.16993	6.2854	6.50779	6.18982	6.44294	6.44294	6.79442	6.96578	6.58496	6.79442	6.06609	6.49185	6.24793	6.52356	6.80735	6.20945	6.24793	ENSMUSG00000003123
Pafah1b2	10.3151	9.77972	10.0647	10.2107	10.3253	9.82177	9.90539	10.1241	10.3509	10.0056	10.0566	10.0993	10.1383	10.0607	10.3663	10.3761	10.4635	10.3531	10.3707	10.4168	10.3674	10.3498	10.4051	10.3117	10.5038	10.5068	ENSMUSG00000003131
Tbc1d8	6.45943	6.45943	6.64386	6.55459	6.24793	6.85798	6	5.97728	6.14975	6.96578	5.85798	6.06609	5.83289	5.78136	6.32193	6.44294	6.10852	6	5.72792	5.49185	6.02237	5.52356	5.72792	6.18982	5.88264	6.10852	ENSMUSG00000003134
Cnot11	8.44708	8.55842	8.82655	8.89785	9.00282	9.12153	8.75489	8.59991	8.45943	8.6865	8.85798	8.99718	9.10852	9.14211	8.47573	8.633	8.62571	8.55459	8.61471	8.55075	8.78463	8.65821	8.74147	8.79766	8.55459	8.64386	ENSMUSG00000003135
Slc2a3	11.0119	10.3945	10.224	10.7185	10.5812	9.98726	10.3663	10.4073	10.7194	10.783	9.77643	10.6321	10.0607	10.0334	12.0944	10.9993	11.0654	11.6234	11.1415	11.8265	11.611	12.2802	11.2808	10.8273	11.4152	11.9687	ENSMUSG00000003153
Foxj2	7.3837	8.12412	7.8392	8.18982	8.3443	8.14466	8.17493	7.87036	7.59991	7.69349	7.76818	7.49185	7.93074	8.04439	7.7879	7.40088	7.25739	7.49185	7.50779	7.45121	7.63662	8.12412	7.34873	7.5157	7.69349	7.64386	ENSMUSG00000003154
Sri	12.3373	12.3756	12.5108	12.2943	12.5105	12.2453	12.4873	12.5392	12.5038	12.4724	12.6549	12.708	12.514	12.6488	12.8478	12.7534	12.8148	12.9148	12.9491	12.9341	13.0185	13.1699	12.8825	12.6751	13.0246	12.986	ENSMUSG00000003161
Dgcr2	7.15987	7.74147	7.72792	8.33092	8.39232	8.91886	8.17493	7.75489	7.3837	8.09803	8.10329	8.09803	7.86419	8.17493	7.39232	7.76155	7.79442	7.55459	7.34873	7.45943	7.80735	7.59991	8.01681	8.12928	7.78136	7.7879	ENSMUSG00000003166
Irf3	9.55267	9.51964	9.49386	9.64205	9.57743	9.92778	9.79116	9.55075	9.53722	9.76818	9.83763	9.76653	9.89936	9.73302	9.77479	9.43254	9.87958	9.44708	9.44294	9.58496	9.70736	9.82972	9.63844	9.87036	9.70217	9.61471	ENSMUSG00000003184
Bcl2l12	7.59246	7.04439	6.88264	7.53916	7.56224	7.39232	7.61471	7.52356	7.19967	7.62936	7.50779	7.82018	7.72792	7.33092	7.91886	7.90087	8.13443	8.03892	8.00562	8.07682	8.03892	8.15987	8.08215	7.8009	8.09803	8.20457	ENSMUSG00000003190
Zfp959	8.26209	7.69349	7.49185	7.67243	7.53138	7.62936	7.8009	7.67243	7.99435	7.80735	7.61471	7.50779	7.82655	7.30378	7.76155	7.98868	7.56224	7.61471	7.8009	7.94837	7.44294	7.29462	7.49985	7.53916	7.87652	7.37504	ENSMUSG00000003198
Mpnd	8.66178	8.73471	8.63662	8.99718	8.69	9.3015	8.82018	8.75154	8.35315	8.55842	8.45943	8.59246	8.82972	8.89178	8.33539	8.19967	8.55842	8.47573	8.36632	8.43045	8.61839	8.62205	8.35755	8.49185	8.15482	8.2854	ENSMUSG00000003199
Sh3gl1	10.1396	10.0566	9.74651	10.545	10.3004	10.8065	10.0512	9.89482	9.89633	10.1202	10.1241	10.2923	10.4502	10.4818	10.2107	10.062	10.3554	10.0553	9.8857	10.1111	10.2408	10.2228	10.375	10.3542	10.0795	10.1254	ENSMUSG00000003200
Ebi3	8.33092	8.11894	8.24793	9.54303	9.30834	8.91289	8.02237	7.87036	7.98299	8.47978	8.51175	8.88874	8.76818	9.0607	8.94251	9.29232	8.7879	9.10852	9.02791	8.79766	7.83289	8.21432	8.61839	8.68299	8.55842	8.07146	ENSMUSG00000003206
Yju2	9.10591	9.36851	9.11374	9.22641	9.12412	9.10591	9.41151	9.01123	9.21189	9.32193	9.23122	8.90388	9.23362	9.2384	8.93664	8.66534	8.81057	8.81698	8.8392	8.53528	8.79442	8.59246	8.74819	8.86109	8.61471	8.71081	ENSMUSG00000003208
Ranbp2	10.9629	11.2456	11.3044	10.3783	10.5498	10.5088	10.9773	10.8455	11.2258	10.6926	10.4378	10.5765	10.6546	10.4625	10.7557	10.4429	10.5594	10.4615	10.4409	10.584	10.6978	10.4157	10.5536	10.6751	10.1984	10.5765	ENSMUSG00000003226
Grk5	6.9542	7.10852	6.74147	6.44294	6.61471	6.49185	6.75489	6.2854	5.67243	6.62936	5.42626	5.42626	5.67243	6.08746	5.67243	5.88264	6.18982	5.75489	5.08746	6.58496	5.39232	4.90689	5.20945	5.78136	5.49185	5.04439	ENSMUSG00000003228
Dvl3	8.02791	7.60733	7.84549	8.12412	8.30378	7.93074	7.44294	7.79442	7.96578	7.98299	8.29002	7.46761	7.9542	7.76155	8.15482	7.84549	7.91289	7.97728	8	7.99435	7.92481	8.31288	7.78136	7.98299	7.96	8.52748	ENSMUSG00000003233
Abcf3	9.54303	8.82972	9.33316	9.69349	9.7211	9.70563	9.45738	9.35755	9.58871	9.66	9.85175	9.73809	9.783	9.77972	9.33539	9.49386	9.62571	9.49586	9.43879	9.3966	9.35975	9.43045	9.66888	9.82655	9.64926	9.50978	ENSMUSG00000003234
Eif2b5	9.17991	9.21917	9.40727	9.59432	9.87958	9.56605	9.31741	9.36413	9.43463	9.40727	9.85019	9.81378	9.53528	9.62388	9.56796	9.46148	9.44915	9.50581	9.56796	9.53528	9.91886	9.89026	9.64566	9.71081	9.89936	9.98442	ENSMUSG00000003235
Cyth2	9.81698	10.1935	10.137	9.98014	9.88111	10.0607	10.3231	10.0293	9.7364	10	9.81218	9.49586	9.70736	9.93811	9.41785	9.2503	9.27845	9.25267	9.34207	9.41363	9.39446	9.59805	9.35094	9.2854	9.45943	9.37504	ENSMUSG00000003269
Sult2b1	7.87652	7.30378	7.88874	7.65105	7.53916	7.67243	8.25267	7.70736	7.61471	7.96	7.76155	7.39232	7.57743	7.98868	7.21917	7.2854	6.72792	7.02237	7.14975	7.05528	7.02237	6.94251	7.14975	7.58496	7.26679	7.08746	ENSMUSG00000003271
Hck	5.78136	6.16993	5.2854	6.14975	5.78136	6.58496	0	5.64386	5.72792	5.67243	3.58496	3.45943	2.32193	2.32193	6.94251	7.36632	6.52356	6.45943	5.24793	7.09803	3.32193	4.64386	4.80735	4.85798	4.75489	4.80735	ENSMUSG00000003283
Mrpl4	9.62205	9.61471	9.56033	9.58684	9.56033	9.86264	9.65821	9.44294	9.2503	9.71253	9.44294	9.80896	9.53722	9.67243	9.77149	9.69523	9.62936	9.59619	9.43671	9.76653	9.64926	9.46964	9.91439	9.53916	9.59246	9.51373	ENSMUSG00000003299
Keap1	7.40088	7.8009	7.45943	8.42626	8.36632	8.40514	7.48382	7.27612	7.21917	7.66534	8.01123	8.53138	8.33539	7.88264	7.88264	7.8009	8.43463	8.0607	7.83289	7.88264	8.3966	8.44294	8.58871	8.2384	8.42206	8.224	ENSMUSG00000003308
Glg1	10.5999	10.6733	10.7871	10.7237	10.6707	10.9469	10.8657	10.5774	10.5038	10.5868	10.8337	10.7056	10.8202	10.9844	10.6119	10.6064	10.4284	10.5324	10.6821	10.6027	10.7814	10.8025	10.7288	10.6987	10.668	10.6961	ENSMUSG00000003316
Btbd2	5.75489	6.42626	5.04439	7.14975	7.15987	7.73471	5.70044	5.61471	5.35755	6.90689	6.80735	6.82018	6.59991	6.79442	5.49185	6.02237	6.22882	6	6.08746	6	6.56986	6.37504	6.58496	6.67243	6.37504	6.58496	ENSMUSG00000003344
Csnk1g2	8.15987	8.92778	8.84862	8.77479	8.74819	8.89785	9.21189	8.59619	8	8.62936	8.87652	8.19967	8.66888	8.84862	8.20457	7.9542	8.16993	8.20457	8.05528	7.94251	7.49985	8.72451	7.57743	7.66534	8.02791	8.00562	ENSMUSG00000003345
Abhd17a	6.93074	7.14975	7.46761	8.45533	8.48784	8.82018	8.06609	7.53916	7.06609	7.17991	8.21432	8.04985	8.32643	8.76487	7.83289	7.65105	7.85798	8.02237	7.84549	8.06609	8.03342	8.30834	7.88874	7.88264	7.8392	7.66534	ENSMUSG00000003346
Mob3a	10.1344	9.64386	9.2854	10.5028	10.5353	10.0795	9.93811	9.93664	9.75989	10.1636	9.86109	10.9578	10.2216	9.87036	11.1843	10.6511	10.9586	10.9766	10.676	11.0478	11.6344	11.638	11.4019	10.8494	11.3504	11.7879	ENSMUSG00000003348
Cacnb3	3.70044	4.24793	4	4.75489	4.70044	6.79442	4.16993	3.90689	4.39232	5.42626	4.52356	5.61471	4.24793	5.80735	5.49185	5.32193	5.93074	5	4.58496	5.49185	6.50779	6.82018	6.88264	5.61471	6.26679	6.02237	ENSMUSG00000003352
Fkbp11	6.79442	6.62936	5.67243	6.20945	5.61471	6.30378	3.32193	7.47573	7.19967	6.87036	6.08746	4.70044	4.39232	4.52356	5.39232	7.32193	6.58496	7.04439	7.01123	6.55459	4	4.64386	5.35755	6.98868	5.64386	4.64386	ENSMUSG00000003355
Ddx23	7.63662	8.45943	8.38802	8.23362	8	8.44294	8.05528	8.34873	7.91289	8.01681	8.35755	7.84549	7.83289	7.79442	7.96578	7.7879	8.07146	8.13955	8.14466	7.76818	7.86419	7.82018	7.94251	8.08215	7.44294	7.86419	ENSMUSG00000003360
Pld3	10.9506	10.9715	10.7125	11.2414	10.973	11.2726	11.0244	10.973	10.7574	11.1053	10.9009	11.0314	10.6952	10.9578	10.9403	10.9744	10.8281	11.128	11.0553	10.9241	11.0775	11.0375	11.0203	11.1293	11.0423	10.9823	ENSMUSG00000003363
Grik5	4.52356	5.04439	5.24793	6.32193	6.24793	7.16993	4.80735	4.80735	2.58496	4.39232	5.70044	4.9542	5.64386	5.88264	4.16993	4.39232	4.52356	5.39232	4.32193	4.39232	4.32193	4.52356	5	5.52356	4.70044	3.45943	ENSMUSG00000003378
Cd79a	8.73471	9.12153	8.49185	9.50383	8.8392	9.72451	6.22882	9.14975	9.12412	8.56224	7.43463	5.88264	6.67243	5.49185	6.94251	9.10591	8.49185	8.33985	8.21917	7.56986	5.08746	4.9542	5	8.36632	6.35755	5.2854	ENSMUSG00000003379
Rabac1	10.7237	11.1312	11.1351	10.7474	10.3707	10.9873	10.9607	10.8834	10.6511	10.9352	10.0954	9.87958	10.2021	10.4388	9.75656	10.062	9.96867	9.9629	10.0741	9.84078	9.76818	9.61102	10.0512	10.0593	9.75656	9.41996	ENSMUSG00000003380
Etv3	10.6129	11.1923	11.0788	11.5182	11.5053	11.3993	10.3772	10.6046	10.3421	10.4969	10.941	10.9293	11.29	11.2732	10.0279	10.3454	10.2503	10.3026	10.2703	10.0901	10.4189	10.2656	10.8727	10.983	10.2192	10.4336	ENSMUSG00000003382
Prkcsh	9.18239	9.02514	9.04985	9.64386	9.72622	9.97011	9.25739	9.38154	9.27612	9.2503	9.67948	9.91439	9.70908	10.2336	9.77479	9.86882	9.8009	9.70908	9.5216	9.6865	9.99859	9.783	10.0279	10.1749	9.85798	9.83763	ENSMUSG00000003402
St8sia6	8.33985	8.24793	8.08215	8.42626	8.21917	8.07146	8.03892	8.54303	8.7211	8.67243	6.78136	5.24793	6.26679	5.88264	7.53138	8.54303	8.78463	7.84549	8.64386	7.6865	6.02237	5.49185	6.75489	8.04985	7.03342	5.90689	ENSMUSG00000003418
Fcgrt	7.19967	6.91886	7.03342	7.08746	6.58496	8.90087	5	6.96578	6.75489	6.87036	3.80735	5.64386	4.80735	5.12928	6.16993	5.88264	5.20945	5.70044	4.9542	5.83289	5.32193	5.9542	5.35755	4.16993	4.85798	4.9542	ENSMUSG00000003420
Nosip	10.0014	10.1421	10.1599	9.82496	9.6865	9.7211	10.1874	9.99435	10.0168	10.2384	9.98726	9.77479	9.97728	9.79116	9.96434	9.8857	9.84235	9.87805	9.85643	9.93664	9.90087	10.0279	9.77314	9.85019	9.89178	10.0593	ENSMUSG00000003421
Pih1d1	8.46352	8.34873	7.98868	8.66178	8.59246	8.66178	8.25739	8.44708	8.0607	8.41363	8.41785	8.51175	8.49185	8.58871	8.64024	8.64386	8.78136	8.82972	8.57743	8.70736	8.79116	8.99152	8.71425	8.8392	8.82972	8.82655	ENSMUSG00000003423
Rps11	13.0987	13.2139	13.2902	12.6391	12.6025	13.0382	13.4204	13.1256	12.817	13.2886	12.5699	13.0694	12.7211	13.1646	12.9605	13.1755	13.2482	12.9767	12.9296	12.9399	13.0095	12.8813	13.1931	13.0262	12.9753	12.7536	ENSMUSG00000003429
Supt5	10.6978	10.5265	10.4707	11.3821	11.3945	11.4341	10.4919	10.4998	10.6662	10.6511	10.8194	11.2969	11.224	11.3805	10.8057	10.891	11.0334	10.8416	10.7557	10.8329	11.1033	11.0417	11.3669	11.3977	11.1383	10.8811	ENSMUSG00000003435
Paf1	10.7099	10.6698	10.4767	10.1007	10.0888	10.0593	10.4502	10.3542	10.3977	10.3174	9.88874	9.90539	10.1176	9.91737	10.0661	10.0471	10.1396	10.0471	10.0821	10.0835	9.94251	9.86573	10.0126	10.2167	9.94105	9.84706	ENSMUSG00000003437
Timm50	9.51767	9.24793	9.224	9.49586	9.66	9.46761	9.33539	9.42417	9.33316	9.45327	9.68475	9.58684	9.7039	9.68299	9.51175	9.53138	9.66711	9.46352	9.53722	9.57743	9.77479	9.86573	9.78136	9.76818	9.94837	9.84862	ENSMUSG00000003438
Med29	7.49985	7.65105	7.59246	7.03342	6.79442	7.29462	7.49985	7.41785	7.20945	7.45943	6.79442	6.56986	6.50779	6.85798	6.71425	6.96578	7.09803	6.79442	6.89482	7.16993	6.70044	6.94251	6.53916	6.83289	6.88264	6.71425	ENSMUSG00000003444
Bicd1	7.40939	7.02237	6.50779	7.90087	7.88264	6.93074	6	5.04439	6.35755	4.85798	7.02237	6.32193	6.64386	5.78136	5.12928	6.22882	5.97728	5.52356	6.20945	5.83289	4.52356	5.24793	6.2854	7.15987	6.32193	5.75489	ENSMUSG00000003452
Ncstn	10.3772	10.1408	10.1599	10.7928	10.9403	10.6627	10.1085	10.4242	10.7039	10.2969	11.014	10.8305	10.7952	10.8826	10.8313	10.6609	10.6952	10.9469	10.9129	10.764	10.9658	11.1567	10.7591	10.821	10.9758	11.0498	ENSMUSG00000003458
Pex19	9.45738	9.2384	9.35315	9.35094	9.35755	9.40088	9.38802	9.27146	9.52943	9.48382	9.37938	9.40727	9.43671	9.36413	9.65284	9.56224	9.55842	9.67948	9.63118	9.53333	9.5216	9.64926	9.43879	9.52552	9.45738	9.57932	ENSMUSG00000003464
Cyp4f18	7.02237	7.06609	7.27612	6.64386	6.80735	9.07682	5.12928	7.40088	7.2854	6.6865	5.20945	5	2.58496	4.58496	7.08746	7.50779	6.96578	7.49185	7.18982	6.94251	5.49185	5.85798	5.35755	5.75489	5.70044	5.42626	ENSMUSG00000003484
Impdh1	7.15987	7.08746	6.98868	9.19967	8.99718	9.84392	7.41785	7.3837	7.11894	7.47573	8.25267	8.87344	8.37504	8.99152	7.20945	7.53138	7.79442	7.46761	7.76818	7	8.14466	7.67243	8.49586	8.56986	8.03892	7.39232	ENSMUSG00000003500
Dusp3	9.03342	9.25503	9.11894	8.77149	8.36194	9.32418	8.43045	9.00282	8.66534	8.54303	7.60733	6.42626	7.15987	6.20945	7.85175	7.71425	6.83289	7.87036	7.31288	7.50779	6.12928	6.56986	6.6865	7	6.64386	6.53916	ENSMUSG00000003518
Ess2	8.98299	8.90989	9.03067	9.40727	9.29232	9.41151	8.75154	8.77479	9.11894	9.02514	9.33985	9.15228	9.47573	9.46964	8.74483	8.98299	8.92184	8.9629	9.04985	8.89178	8.95128	9.02237	8.90989	9.09011	8.85175	9.01959	ENSMUSG00000003527
Slc25a1	7.2384	7.32193	7.77479	8.25267	8.19476	8.69	7.6865	7.75489	7.64386	7.73471	8.09803	8.40939	8.09276	8.43879	7.54689	8.01123	7.97154	8.06609	7.8009	7.94251	7.99435	8.36194	8.11374	8.12412	8.07146	8	ENSMUSG00000003528
Dgcr6	6.61471	7.29462	6.96578	7.22882	6.87036	7.46761	7.21917	6.97728	6.79442	7.12928	7.03342	6.02237	6.52356	6.18982	5.90689	6.79442	6.50779	6.44294	6.65821	6.6865	5.42626	6.04439	6.22882	6.55459	6.16993	5.97728	ENSMUSG00000003531
Ddr1	3.32193	5.39232	4.16993	5.45943	5.45943	6.87036	5.2854	4.52356	4.80735	5.20945	5.42626	6	5.32193	5.75489	5	5	5.04439	4	4.08746	5.16993	5.61471	5.49185	5.83289	4.24793	5.45943	5.39232	ENSMUSG00000003534
Ier3	6.64386	7.41785	6.32193	6.61471	6.18982	8.67596	6.18982	6.55459	6.10852	6.52356	4.75489	6	4.08746	4.58496	7.39232	6.87036	6.39232	6.39232	5.61471	7	5.35755	5.55459	6.42626	5.42626	5.08746	5.61471	ENSMUSG00000003541
Fosb	10.6156	11.4336	11.0084	11.0914	10.1536	11.8669	10.6733	10.1886	9.47776	10.2384	8.56986	8.37504	9.99718	9.4818	5.88264	7.19967	6.71425	7.13955	7.27612	6.02237	6.76818	6.50779	7.48382	8.71081	6.64386	5.9542	ENSMUSG00000003545
Klc4	7.84549	7.88874	8.01123	7.87036	7.97154	7.9542	7.84549	7.82018	7.81378	7.72792	7.7211	7.46761	7.62205	7.70044	7.13955	7.5157	7.48382	7.21917	7.49185	7.64386	6.67243	6.93074	7.08746	7.30378	6.96578	6.96578	ENSMUSG00000003546
Ercc1	8.49185	8.55459	8.51175	8.53528	8.53528	8.49185	8.86109	8.7211	8.33092	8.68299	8.77149	8.36632	8.63662	8.50383	8.40514	8.47168	8.41785	8.59619	8.48784	8.52748	8.41785	8.65821	8.43463	8.49985	8.63662	8.5812	ENSMUSG00000003549
As3mt	6.35755	6.71425	6.42626	5.75489	6.12928	6.58496	5.16993	6.40939	6.24793	6.10852	6.6865	6.89482	6.93074	5.42626	5.93074	6.22882	6.10852	6.22882	5.85798	5.85798	5.83289	6.67243	6.08746	6.53916	6.22882	6.33985	ENSMUSG00000003559
Homer3	7.35755	7.05528	6.74147	7.47573	7.45121	7.72792	7.67948	6.88264	6.97728	7.27612	7.32193	7.12928	7.20945	7.42626	6.89482	6.83289	6.83289	7.15987	6.88264	6.98868	7.12928	7.31288	7.11894	7.25739	7.31288	7.07682	ENSMUSG00000003573
Crtc1	6.02237	5.97728	6.50779	7.65821	7.72792	6.90689	6.59991	6.80735	6.53916	6.53916	7.07682	6.35755	7.10852	6.98868	6.20945	6.42626	6.83289	6.55459	6.9542	6.26679	6.65821	6.59991	6.83289	6.53916	6.88264	6.67243	ENSMUSG00000003575
Rnf215	6.62936	6.88264	6.89482	7.18982	7.11894	7.72792	7.15987	6.94251	6.40939	6.71425	7.39232	6.90689	7.22882	7.25739	7	6.83289	6.75489	6.89482	6.55459	6.78136	7	6.93074	7.07682	7.11894	7	6.79442	ENSMUSG00000003581
Aven	6.22882	7.02237	6.75489	5.72792	6.24793	6.45943	7	6.61471	6.14975	6.67243	6.53916	5.39232	6.37504	6.02237	5.45943	6.42626	6.04439	6.26679	6.18982	5.85798	5.64386	6.02237	5.32193	6	6.04439	5.85798	ENSMUSG00000003604
Crot	11.0539	10.5038	10.5651	9.84392	9.89482	9.29002	9.98868	10.4157	10.8114	10.2095	9.64566	9.54882	9.82972	9.86264	10.3309	9.91289	10.0768	9.97298	9.97011	10.4367	9.71596	9.71081	9.7364	9.79116	9.71081	9.79116	ENSMUSG00000003623
Rps6ka1	9.54496	9.41574	8.93664	10.1459	10.0375	10.0634	9.09276	9.13443	9.0607	9.66888	9.83447	10.1396	9.96578	9.82496	9.8857	9.92778	9.89178	9.98014	9.82814	9.93517	9.85487	10.0182	10.1421	10.062	10.0348	10.0028	ENSMUSG00000003644
Snrnp200	10.0553	10.1111	10.1774	10.1824	10.544	10.5353	10.1434	10.0154	9.96867	9.96723	10.058	10.6275	10.3597	10.5603	10.0861	10.2503	10.3095	10.1923	10.0238	10.1724	10.4737	10.29	10.6564	10.5265	10.2586	10.332	ENSMUSG00000003660
Ciao1	9.35535	9.04712	9.26679	9.0954	8.84235	8.93958	9.28077	9.16993	9.16742	9.14975	9.05257	9.31061	9.09011	9.07414	9.01123	9.16993	9.21189	8.94837	8.79766	9.02514	8.70044	8.59619	8.99152	9.29232	9.02514	8.73132	ENSMUSG00000003662
Has1	7.52356	7.50779	7.54689	8.78136	8.5812	11.2396	4.39232	6.53916	8.09803	5.85798	4.24793	5.42626	6.47573	3.16993	3.58496	3.58496	2.80735	4.70044	5.04439	4.52356	4.75489	2.80735	5.35755	3.32193	1.58496	3	ENSMUSG00000003665
Taf6l	6.49185	5.16993	5.49185	6.74147	6.6865	7.01123	6.39232	6.22882	6.32193	6.33985	6.82018	6.85798	6.45943	6.82018	6.32193	6.50779	6.97728	6.04439	6.72792	6.53916	6.67243	6.72792	6.71425	6.80735	7.04439	6.82018	ENSMUSG00000003680
Insig2	8.14466	8.30834	8.2384	8.30378	8.5812	8.3837	8.73809	8.31741	8.69697	8.2854	8.71768	8.98014	8.55075	8.40939	9.56033	9.17742	9	9.33985	9.19229	9.25739	9.32418	9.18982	9.26679	8.7879	9.22159	9.22159	ENSMUSG00000003721
Kpna6	8.30834	8.56605	8.29002	8.37938	8.25267	8.57365	8.24793	8.38802	8.44294	8.45121	8.07146	8.3837	8.33092	8.47168	8.43045	8.52748	8.37069	8.30834	8.26679	8.12928	8.43463	8.3837	8.55075	8.55459	8.46761	8.2384	ENSMUSG00000003731
Man1a	10.683	10.7313	10.941	10.9701	10.891	10.988	10.703	10.5784	10.8017	10.93	10.4083	10.6528	10.314	10.3955	10.3576	10.4717	10.4231	10.3298	10.2992	10.4645	10.4357	10.224	10.3955	10.6582	10.4757	10.3531	ENSMUSG00000003746
Itpkc	6.96578	7.34873	7.42626	7.65821	7.63662	8.33092	7.29462	7.25739	7.2854	7.2384	7.88264	7.40088	7.60733	7.99435	7.40088	7.33092	7.32193	7.30378	7.03342	7.59991	7.08746	7.14975	7.39232	7.53916	6.98868	6.98868	ENSMUSG00000003752
Coq8b	6.52356	5.45943	5.64386	7.47573	7.24793	8.18982	6.82018	6.26679	6.20945	6.47573	7.5157	7.36632	7.19967	7.60733	6.49185	6.72792	7.05528	6.65821	6.85798	6.49185	6.80735	6.70044	7.25739	7.40088	7.02237	6.67243	ENSMUSG00000003762
Brd8	11.2143	11.0403	11.0272	11.1812	11.3191	11.0458	11.1459	11.0258	11.5187	10.8773	11.4569	11.1459	11.4538	11.1026	11.3376	11.0307	11.3247	11.2318	11.207	11.1202	11.2877	11.2186	11.1649	11.2258	11.1053	11.4194	ENSMUSG00000003778
Kif20a	7.71425	7.17991	6.83289	7.94251	8.27146	7.11894	7.2854	7.7879	7.94251	8.02791	8.2854	8.53916	8.19967	7.83289	9.27146	8.94837	9.36851	9.11114	8.98868	9.30378	9.38586	9.56986	9.41996	9.24317	9.61655	9.87344	ENSMUSG00000003779
Farsa	9	8.24793	8.66178	9.31288	9.29692	9.62571	8.73809	8.91289	8.89785	9.01959	9.04166	9.70736	9.20457	9.41151	8.93958	9.24079	9.32418	9.01681	8.91289	9.04439	9.27146	9.02514	9.55075	9.59991	9.40727	9.08481	ENSMUSG00000003808
Gcdh	7.73471	7.73471	7.76155	7.82655	7.62205	7.79442	7.5157	7.45943	7.53138	7.62936	7.42626	7.01123	7.45943	7.25739	7.72792	7.91289	7.67243	7.33985	7.50779	7.45121	6.94251	7.32193	7.66534	7.6865	7.59991	7.35755	ENSMUSG00000003809
Mast2	6.97728	7.36632	7.83289	7.53138	7.43463	7.59991	7.34873	7.29462	7.03342	7.14975	7.94837	7.70736	7.65105	8.11894	7.14975	7.14975	7.24793	6.91886	6.82018	7.45943	7.22882	7.59991	7.63662	7.60733	7.32193	7.59246	ENSMUSG00000003810
Dnase2a	6.80735	6.89482	7.32193	7.65821	7.70736	7.75489	7.31288	7.56986	7.45121	6.9542	7.6865	7.59246	7.10852	7.04439	7.14975	7.33092	7.59246	7.45943	7.6865	7.2384	7.04439	6.6865	7.18982	7.32193	6.97728	6.90689	ENSMUSG00000003812
Rad23a	10.5755	10.5382	10.3685	10.1111	10.0458	10.3287	10.3934	10.4051	10.275	10.4696	10.3729	10.4522	10.2946	10.3945	10.3354	10.4666	10.5925	10.4051	10.4367	10.5038	10.3174	10.5565	10.4419	10.5507	10.4988	10.3576	ENSMUSG00000003813
Calr	12.9399	12.8688	12.8593	12.5587	12.2837	12.7322	13.0147	12.7247	12.6119	12.9427	12.2246	12.9791	12.5779	13.1351	12.7694	13.059	12.6257	12.6262	12.2761	12.7013	12.7351	12.3567	13.1654	12.8952	12.7205	12.567	ENSMUSG00000003814
Syce2	7.2384	7.77479	7.48382	7.25739	7.82655	7.40088	7.40088	7.93074	7.49985	7.53916	7.85175	7.50779	7.33092	7.67243	7.63662	7.76818	7.8392	7.73471	7.62205	7.67243	8.07146	8.21432	7.82655	7.89482	8.21917	8.2854	ENSMUSG00000003824
Nfat5	9.13955	9.77149	9.69349	8.9571	8.61839	8.87958	9.39874	9.31967	9.61839	8.58871	9.06609	8.89178	8.67243	8.59246	9.04166	8.30378	8.66178	8.46761	8.53528	8.19967	8.56605	8.633	8.55842	8.93074	8.15482	8.8009	ENSMUSG00000003847
Nob1	9.85175	9.71596	9.59432	9.28309	9.15987	9.38154	9.5216	9.57554	9.46964	9.50581	9.11634	9.02237	9.26444	8.99152	8.78136	9.04166	9.16491	8.78463	9.11374	8.75489	8.96578	8.62936	8.8857	9.26913	8.97728	8.77808	ENSMUSG00000003848
Gys1	4.90689	5.45943	4	6.64386	6.70044	6.88264	5.2854	4.70044	4.16993	6.18982	6.53916	7.06609	6.39232	6.64386	5.90689	5.90689	6.06609	5.80735	5.90689	6.42626	6.64386	6.56986	7.22882	7.12928	6.6865	6.64386	ENSMUSG00000003865
Ruvbl2	8.56605	8.16993	8.40939	9.10329	9.32193	9.11114	8.61102	8.53528	8.77479	8.80413	9.5157	9.44708	8.97441	9.05528	9.49185	9.40727	9.42836	9.48382	9.15482	9.45121	9.86882	9.78136	9.72451	9.70563	9.98584	10.1319	ENSMUSG00000003868
Bax	10.1085	10.3902	10.4073	10.5333	10.6402	10.6202	10.5584	10.2866	10.0112	10.3026	10.9432	10.3945	10.5943	10.7944	10.2609	10.3004	10.2668	10.4336	10.623	10.4959	10.2877	10.5699	10.1737	10.2095	10.4481	10.2866	ENSMUSG00000003873
Il7r	13.0612	12.9656	12.9293	11.911	11.4998	11.5172	12.354	12.5454	12.6071	12.3137	11.6339	11.8815	12.3382	12.1475	11.3498	11.5299	11.3095	11.525	11.7515	11.4115	12.605	12.6259	12.5421	11.5216	12.2216	12.6698	ENSMUSG00000003882
Tfam	8.62571	8.9629	9.00282	8.44708	8.84235	9.00562	8.99435	8.97728	8.96	9.03342	8.82972	8.85798	8.78463	8.61839	8.99718	9.2738	9.36851	9.28077	9.19229	9.19476	9.06609	9.03892	9.18735	9.15735	8.95128	9.01402	ENSMUSG00000003923
Zfp81	7.63662	6.93074	6.93074	6.91886	6.89482	6.35755	6.9542	7.03342	7.39232	6.75489	6.52356	6.56986	7.26679	5.93074	7.04439	7.21917	7.2854	6.78136	7.18982	6.88264	6.50779	6.02237	6.39232	6.30378	6.56986	6.64386	ENSMUSG00000003929
Mmd	8.73471	9.13186	8.6865	9.04712	8.82018	8.89178	9.03617	8.79766	8.46761	9.28771	8.46761	8.33985	9.18239	8.66178	8.25267	8.07682	7.64386	8.03342	8.70044	8.04439	7.27612	7.33985	7.5157	8.04985	7.32193	6.82018	ENSMUSG00000003948
Hlf	10.3987	10.2586	10.1485	7.71425	7.64386	7.81378	9.74651	9.64746	9.07146	9.29232	8.35315	6.20945	8.38802	7.90689	6.20945	6.75489	6.02237	6.61471	7.06609	6.52356	2.80735	4.90689	4.90689	6	4.64386	4.08746	ENSMUSG00000003949
Fam162a	8.49586	8.54303	8.82337	9.50978	9.69174	9.68299	9.09803	8.94251	8.82337	9.19476	10.1923	10.5343	9.44294	10.1824	9.96	9.6865	9.64024	9.71939	9.49185	9.89785	10.5314	10.4136	10.9129	10.2784	10.611	10.5708	ENSMUSG00000003955
Rpl8	12.5732	12.7879	12.9211	12.0597	11.9683	12.5587	12.9048	12.6495	12.247	12.7366	11.9148	12.3412	12.0573	12.6316	12.062	12.4094	12.454	12.0788	12.0573	12.0684	12.1212	11.9125	12.4003	12.3205	12.0914	11.8325	ENSMUSG00000003970
Ssbp2	9.36851	9.72281	9.66888	9.06878	9.05799	9.07414	9.27612	9.25974	9.24317	8.94837	8.34873	7.41785	8.47573	7.98868	8.71081	8.35755	9.08746	8.50383	8.64386	8.47978	8.09803	7.85175	8.50383	8.50383	7.87652	7.9542	ENSMUSG00000003992
Fancl	8.12412	7.86419	7.98299	7.84549	7.97728	7.90689	7.85175	8.08215	7.88264	7.87652	7.94837	7.97728	8.16491	7.91289	7.88264	7.98868	7.97154	7.85798	8.03342	7.87036	8.16993	7.79442	8.23362	7.97728	7.89482	8.13443	ENSMUSG00000004018
Stat3	13.9281	13.7457	14.0388	14.4142	14.7835	14.4668	14.3031	14.2401	14.4645	14.2765	14.7168	14.7654	14.5005	15.12	14.7538	14.8546	14.4929	14.6222	14.8313	14.552	14.1877	14.3132	14.3799	14.6062	14.421	14.2943	ENSMUSG00000004040
Stat5a	10.5641	11.2426	11.3853	11.8277	12.0056	12.0123	11.4491	11.1517	11.1491	11.0708	11.9549	12.4302	11.6865	12.5661	11.3597	11.4346	11.2627	11.258	11.3236	11.0035	11.6312	11.5906	11.741	11.9733	11.5727	11.5348	ENSMUSG00000004043
Cavin1	7.93664	7.88264	8.09803	9.10066	8.19967	11.5196	7.72792	7.29462	7.79442	7.74147	5.90689	5.55459	6.47573	5.85798	4.32193	4.45943	3.70044	4.64386	6.49185	4.64386	4.64386	5.04439	5.64386	3.58496	4.16993	3.45943	ENSMUSG00000004044
Map3k11	6.59991	7.8009	7.53916	9.3966	9.23122	10.1176	7.22882	7.03342	6.59991	6.9542	8.43879	9.00843	8.05528	8.96867	7.32193	7.82018	7.53916	7.41785	7.33092	7.26679	8.3966	8.47978	8.76155	8.64386	8.53916	8.26209	ENSMUSG00000004054
Akt2	9.18735	9.16239	9.02237	10.128	10.2819	10.388	9.57554	9.21189	9.35755	9.59619	10.0782	10.611	9.81378	10.6573	10.0914	10.1085	10.0512	10.0362	9.9901	10.0042	10.4051	10.3343	10.2831	10.3772	10.444	10.224	ENSMUSG00000004056
Dnaja3	8.2384	7.90689	8.40939	8.70044	8.87958	8.71425	8.35315	8.44708	8.46352	8.31288	8.7879	8.81378	8.77149	8.84862	8.56605	8.67596	8.91289	8.38802	8.66888	8.78463	8.82655	8.65105	8.90388	8.85487	8.71425	8.92481	ENSMUSG00000004069
Hmox2	9.15228	9.46964	9.39017	9.31741	9.56224	9.26444	9.34873	9.19476	9.13955	9.41574	9.29232	9.50184	9.14211	9.05257	9.49985	9.53722	9.61839	9.47573	9.42836	9.3966	9.52356	9.80896	9.65464	9.73809	9.89026	9.72281	ENSMUSG00000004070
Cdip1	10.7616	10.7903	10.8098	11.041	11.0694	10.9069	10.6935	10.7065	10.9556	10.7065	10.8933	10.5943	10.7715	10.875	10.4707	10.5411	10.6129	10.341	10.5147	10.446	10.2082	10.3231	10.5343	10.96	10.4533	10.4147	ENSMUSG00000004071
Cwc15	10.7013	10.9484	11.0334	10.6184	10.611	10.8986	11.221	10.941	10.6555	10.8384	10.6073	10.7074	10.6073	11.0362	10.9285	11.0437	10.6935	10.9809	10.7432	10.8834	10.8971	10.9241	10.9069	10.568	10.8895	10.7895	ENSMUSG00000004096
Dnmt1	8.96	8.37938	8.89482	9.57365	9.83289	9.52748	8.89178	8.62205	8.5157	9.14975	9.61471	10.0688	9.76155	9.67772	10.058	9.95565	9.91139	9.72451	9.48985	10.0848	10.3977	10.1421	10.4737	10.3641	10.4073	10.4838	ENSMUSG00000004099
Ppan	9.17742	9.45121	9.31967	9.08481	9.00562	9.15987	9.25267	9.03067	8.86419	9.01123	8.58496	8.44708	8.7039	8.5157	8.09803	8.41785	8.54303	8.10852	8.36194	7.99435	8.02791	8.26209	8.224	8.69	8.2384	8.32643	ENSMUSG00000004100
Angptl2	6.50779	5	5.49185	6.85798	5.70044	7.76818	7.62936	7.48382	7.48382	8.00562	8.21432	7.33092	8.09276	6.33985	5.67243	6.62936	7.15987	6.18982	6.74147	5.80735	3.70044	4.45943	5.52356	7.18982	5.32193	4	ENSMUSG00000004105
Trmt10a	7.85798	7.49985	7.80735	6.65821	7.37504	7.08746	7.87652	7.62205	7.59991	7.54689	7.62936	7.27612	7.44294	7.36632	7.20945	7.40088	7.58496	7.40939	7.02237	7.32193	7.48382	7.41785	7.2854	7.40939	7.65105	7.67948	ENSMUSG00000004127
Kifc2	5.12928	5.90689	5.16993	7.2384	6.90689	6.67243	5.20945	4.16993	4.80735	5.52356	6.16993	5.42626	6.10852	6.2854	4.52356	4.16993	5.42626	4.9542	5.2854	4.24793	5.16993	5	5.49185	6.12928	4.70044	5.04439	ENSMUSG00000004187
Psap	13.0531	12.6535	12.3362	12.584	12.5018	12.8504	12.0088	12.695	12.8784	12.6773	12.1335	12.3837	12.3886	12.1331	12.5093	12.5553	12.617	12.5182	12.3174	12.6398	12.0262	12.0691	12.2387	12.3995	12.2	11.914	ENSMUSG00000004207
Ikbkg	9.43879	8.94544	8.82337	9.25503	9.52943	9	8.65105	8.99435	9.26679	9.13699	9.65105	9.4818	9.64926	9.20212	9.57554	9.5216	9.67419	9.7039	9.81698	9.53528	9.38586	9.52552	9.54689	9.64386	9.6865	9.50184	ENSMUSG00000004221
Wars2	6.97728	6.90689	6.80735	6.98868	6.79442	7.64386	6.75489	6.55459	7.29462	7.02237	7.53916	6.98868	7.24793	7.31288	7.36632	7.30378	7.11894	6.89482	6.97728	6.96578	7.12928	7.32193	7.56986	7.43463	7.34873	7.32193	ENSMUSG00000004233
Atn1	4.90689	6.6865	6.49185	5.97728	5.24793	5.83289	6.83289	5.93074	5.16993	5.64386	4.90689	4.80735	4.80735	5.20945	4.85798	4.90689	4.70044	4.32193	4.45943	4.24793	4.39232	4.32193	5.32193	4.75489	4.85798	4.24793	ENSMUSG00000004263
Phb2	9.52552	9.49985	9.5157	10.1935	10.3083	10.444	9.96145	9.79116	9.61287	9.73978	9.95855	10.3498	10.0914	10.4157	10.0375	10.0444	10.1267	9.86573	9.87958	10.2155	10.2033	10.255	10.2912	10.275	10.151	10.151	ENSMUSG00000004264
Ptpn6	9.62936	9.56415	9.38586	9.59805	9.74483	9.633	9.47573	9.31741	9.1472	9.54689	9.224	9.60363	9.58871	9.41574	9.75822	9.80252	10.2192	9.65642	9.66534	9.98299	10.0888	10.1749	10.1662	9.75656	10.0251	10.23	ENSMUSG00000004266
Emg1	12.0947	12.2986	12.3015	11.3134	11.3387	11.2609	12.23	11.9737	11.9733	12.0046	11.5722	11.4168	11.5854	11.6202	11.544	11.7296	11.823	11.7017	11.7427	11.6764	11.4367	11.3531	11.3663	11.4083	11.4635	11.3691	ENSMUSG00000004268
Lpcat3	8.17991	8.42626	8.03892	8.33539	8.25739	8.32643	8.36632	8.29462	8.34873	8.31741	8.11894	8.53138	8.15987	7.88264	8.82972	8.74147	8.74483	8.69349	8.8009	8.70044	8.8857	8.68299	8.56605	8.5812	8.74819	8.69349	ENSMUSG00000004270
Atp6v1f	11.4419	11.69	11.7074	11.1157	10.9614	11.374	11.8349	11.5774	11.3437	11.5994	11.2912	11.1338	11.3734	11.4798	10.9129	11.2119	11.0627	11.1812	11.1649	11.0091	10.9129	10.9121	10.9403	10.9851	10.9701	10.7082	ENSMUSG00000004285
Il12b	8.3837	7.11894	6.6865	8.14975	8.18488	7.10852	0	5.67243	7.06609	7.55459	1	5.45943	2	3.70044	8.40088	9.69174	9.00843	8.14975	8.19476	7.93074	6.53916	7.13955	6	7.07682	7.09803	6.85798	ENSMUSG00000004296
Clcn5	7.20945	7	6.61471	6.40939	6.39232	6.82018	6.40939	6.89482	6.6865	6.93074	6.39232	6.80735	6.2854	7.06609	7.03342	7.2384	6.39232	7.11894	6.96578	6.87036	7.32193	7.07682	6.74147	6.64386	7.05528	7.09803	ENSMUSG00000004317
Clcn3	10.444	10.4635	10.69	10.3966	10.3454	10.3476	10.6689	10.2981	10.7082	10.5812	11.3902	11.3929	11.0708	10.8424	10.6027	10.1762	10.1215	10.2668	10.224	10.4305	10.5028	10.4398	10.774	10.5382	10.446	10.7056	ENSMUSG00000004319
Utp20	8.19967	7.98299	8.02791	8.09276	8.20457	8.33539	7.96	8.3443	8.04985	8.03892	8.13955	8.21917	8.43463	7.7879	7.75489	7.82018	7.96578	7.70044	7.55459	7.67243	7.84549	8.05528	8.01681	8.36194	8.13955	7.96	ENSMUSG00000004356
Cul3	9.90238	10.5746	10.6321	9.68299	9.51175	9.94691	10.4491	10.1911	9.98299	10.2288	9.51373	9.20701	9.49785	9.74315	9.35315	9.05799	9.29232	9.41996	9.43879	9	9.31061	9.58496	8.94837	8.95128	8.89482	9.20457	ENSMUSG00000004364
Ddx56	10.2009	9.8857	10.0728	10.2738	10.2467	10.0782	10.058	9.96434	10.0224	10.1787	10.2107	9.70908	10.1662	9.89482	9.49386	9.64926	9.80735	9.71596	9.85175	9.5157	9.71425	9.95128	9.62753	9.89936	10.0553	9.8933	ENSMUSG00000004393
Tmed4	9.75322	9.69174	9.62388	9.41785	9.34207	9.33762	9.71081	9.79116	9.72281	9.57554	9.54882	9.50581	9.46557	9.27146	9.62022	9.44501	9.66711	9.68475	9.66534	9.64024	9.46557	9.75822	9.52943	9.44501	9.55842	9.57743	ENSMUSG00000004394
Bid	7.71425	7.60733	7.45121	7.58496	7.77479	7.2384	7.24793	7.52356	7.67243	7.47573	7.16993	7.32193	7.6865	7.33092	7.02237	7.40088	7.63662	7.20945	7.56224	7.06609	6.91886	7.33985	7.15987	7.76155	7.26679	7.18982	ENSMUSG00000004446
Ralb	8.13955	7.8009	7.74819	8.53916	8.40939	8.8392	7.49185	8.19476	7.88264	8.02791	8.30378	8.10852	7.90087	8.08215	7.94251	8.01123	7.85798	7.76818	7.97154	8.00562	7.12928	7.37504	7.57743	7.99435	7.62936	7.20945	ENSMUSG00000004451
Ppp1cc	11.0627	11.0119	11.0941	10.5255	10.6036	10.403	11.3886	11.2174	11.1904	11.2969	10.9809	11.1248	11.2952	11.352	11.0154	10.8681	10.6751	11.0701	11.0063	11.1383	10.8057	10.764	10.8494	10.8376	10.4645	10.7507	ENSMUSG00000004455
Dnajb11	10.8826	10.6978	10.7474	11.178	11.1712	10.6891	11.1376	11.0566	11.0279	10.927	11.3526	11.0868	11.1737	11.3202	11.4455	11.3399	11.0841	11.332	11.2603	11.7237	11.4853	11.7237	11.1039	11.1618	11.6225	11.7875	ENSMUSG00000004460
Tbccd1	6.40939	5.93074	5.93074	6.45943	6.12928	6.45943	6.33985	5.35755	6.06609	6.02237	6.56986	6.67243	6.61471	5.80735	6.87036	6.62936	7.13955	6.35755	6.62936	6.74147	6.82018	6.6865	6.84549	6.87036	6.6865	7.16993	ENSMUSG00000004462
Coro1c	9.66888	9.20701	9.03342	10.0967	10.363	10.2143	9.35975	9.47978	9.66888	9.65464	9.74987	10.5118	10.137	10.2143	10.4888	10.2597	10.4969	10.4051	10.0098	10.4898	10.9737	10.8226	10.8857	10.6036	10.8416	10.7279	ENSMUSG00000004530
Tax1bp1	13.4573	13.1644	13.2972	13.1529	13.1928	12.8412	13.2225	13.2136	13.4561	13.2105	13.0441	13.0253	13.1526	13.1712	13.1566	13.1286	12.9376	13.2562	13.2311	13.1636	13.3887	13.3287	13.1131	13.0351	13.3652	13.346	ENSMUSG00000004535
Ctse	7.67243	7.65105	7.26679	7.54689	7.2854	7.05528	7.17991	7.86419	8.32193	7.3837	6.76818	6.97728	7.20945	6.93074	7.80735	7.94837	8.18982	8.11374	8.40939	7.90689	7.26679	6.96578	7.48382	7.44294	7.04439	6.88264	ENSMUSG00000004552
Ndrg2	7.34873	7.26679	6.37504	6.58496	7.33985	7.70736	7.40088	7.21917	7.62936	7.39232	7.29462	7.04439	7.09803	6.56986	6.89482	7.08746	7.48382	7.07682	7.7211	6.9542	6.76818	7.02237	7.32193	6.79442	7.19967	6.65821	ENSMUSG00000004558
Mettl17	7.90087	8.25267	7.88264	7.74147	7.62205	7.93074	7.98868	8.07682	8.00562	8.10329	7.92481	7.40939	7.88874	7.82655	7.41785	7.80735	7.9542	7.55459	7.59246	7.66534	7.42626	7.07682	7.65105	7.76155	7.41785	7.33985	ENSMUSG00000004561
Pnpla6	7.22882	7.18982	6.56986	7.80735	7.65821	7.98868	6.72792	7.16993	6.88264	6.9542	7.30378	7.70044	7.53138	7.40088	7.12928	7.11894	7.48382	7.14975	7.19967	7.13955	7.46761	7.41785	7.70736	7.56224	7.35755	7.36632	ENSMUSG00000004565
Mcoln1	8.49185	8.64386	8.31288	8.82018	8.76818	9.03617	8.41363	8.37069	8.16993	8.224	8.86419	8.13955	8.8392	8.66534	8.28077	8.24317	8.31741	8.31741	8.224	8.46761	8.16491	8.19476	8.28077	8.42626	8.18488	8.12412	ENSMUSG00000004567
Arhgef18	6.90689	7.54689	7.61471	7.48382	6.82018	7.59246	7.14975	7.37504	6.44294	7.33092	7.41785	6.97728	7.14975	7.12928	6.61471	6.42626	7.33092	6.62936	7.03342	7.01123	6.49185	6.50779	6.61471	6.67243	6.32193	6.04439	ENSMUSG00000004568
Pkn2	10.2562	10.2923	10.5028	10.0768	9.84706	10.0875	10.4263	10.2935	10.1485	10.2515	10	9.77808	9.8392	9.8933	9.93664	9.86109	9.92926	9.87958	9.96434	9.8392	9.74651	9.72962	9.62753	9.59059	9.59246	9.82972	ENSMUSG00000004591
Etfb	7.2854	7.09803	7.45121	6.88264	7.16993	7.3837	7.16993	7.33092	6.58496	6.97728	7.03342	7.04439	6.64386	7.08746	7.06609	7.42626	7.13955	7.22882	6.94251	6.88264	7.14975	6.96578	7.17991	7.16993	7.45121	7.08746	ENSMUSG00000004610
Nkg7	12.0721	12.3415	12.1286	12.3348	12.031	11.8622	12.1437	12.2653	11.7453	12.2458	11.4517	12.2027	11.4284	12.6255	12.9618	12.7307	12.1658	12.7349	12.6078	12.8634	13.2725	13.6373	12.8775	12.5668	13.1285	13.2858	ENSMUSG00000004612
Stxbp2	10.1836	9.88111	10.1111	10.5603	10.6366	10.5565	10.2276	10.0755	10.1699	10.2586	10.7082	10.6129	10.7305	10.5812	10.3837	10.5157	10.6909	10.7582	10.5641	10.5058	10.6008	10.5401	10.7237	10.7549	10.6156	10.5803	ENSMUSG00000004626
Chn2	8.32643	7.76818	7.63662	8.28077	7.85798	7.85175	7.5157	7.7879	7.35755	7.16993	5.93074	6.56986	6.53916	6.56986	7.93074	8.43463	7.81378	8.05528	8.29002	8.36194	6.62936	7.31288	6.98868	6.94251	7.06609	7.01123	ENSMUSG00000004633
Wwox	6.9542	7.14975	7.26679	7.39232	7.54689	7.40939	6.6865	7.10852	7.33985	6.96578	7.33985	6.94251	7.29462	6.6865	7.25739	7.2384	7.52356	7.31288	7.45121	7.21917	7.44294	7.21917	7.07682	7.09803	7.27612	7.31288	ENSMUSG00000004637
Slbp	12.4645	12.1075	12.0755	11.8206	11.851	11.1668	12.0203	12.0543	12.1463	12.0543	11.8345	11.7805	12.0758	11.7138	12.0941	12.0413	12.1095	12.0296	11.9304	12.2273	12.1443	12.0189	12.0035	12.0885	12.2061	12.349	ENSMUSG00000004642
Arid3b	6.61471	7.45943	6.76818	7.73471	7.35755	7.70044	6.42626	6.55459	6.59991	6.62936	6.87036	7.10852	6.78136	6.96578	7.26679	6.84549	7.20945	6.91886	6.9542	6.9542	7.49185	7.35755	7.56986	7.7211	7	7.39232	ENSMUSG00000004661
Cnn2	11.4491	11.204	11.1991	12.2691	12.1981	12.2423	11.3658	11.4299	11.2644	11.3454	11.9337	12.526	12.0192	12.2796	12.2782	12.2732	12.2488	12.3188	12.138	12.255	12.5983	12.4911	12.6043	12.3278	12.5204	12.479	ENSMUSG00000004665
Polr2e	10.0634	10.2252	10.3476	9.92333	9.87191	10.0914	10.2831	10.1383	10.1306	10.2408	9.89178	9.84549	10.0098	9.90989	9.40088	9.77643	9.77479	9.62753	9.77479	9.65284	9.82337	9.71081	9.74987	9.84549	9.82972	9.67596	ENSMUSG00000004667
Myo9b	8.41363	9.08746	8.82655	9.6865	9.67948	9.89785	8.59246	8.79766	8.59246	8.45121	9.44708	9.7364	9.45738	9.58308	9.00562	8.96578	9.10591	8.98299	9.12928	8.85798	9.44708	9.25974	9.46761	9.40301	9.08746	9.19967	ENSMUSG00000004677
Hdac9	5.88264	5.9542	5.78136	6.75489	5.42626	5.08746	3.32193	6.45943	6.80735	5.61471	4.64386	2.58496	4.24793	3.80735	4.80735	5.93074	5.55459	5.58496	5.88264	5.04439	3.32193	2	3.16993	5.64386	3.80735	2.80735	ENSMUSG00000004698
Ly9	10.4409	10.2348	10.1254	10.2155	10.0647	9.5812	10.2155	10.2854	10.1189	10.1624	10.0126	10.242	10.5333	10.0741	9.89482	10.224	10.444	10.1046	10.3197	10.0634	10.1774	9.94105	10.4346	10.2562	10.3197	10.1421	ENSMUSG00000004707
Cd244a	6.84549	6.61471	5.42626	5.04439	5.16993	4.90689	1.58496	6.12928	6.16993	4.90689	0	5.24793	1	3.70044	5.88264	5.55459	5.08746	5.35755	5.08746	5.16993	5	6.26679	4.75489	5.49185	4.45943	5.35755	ENSMUSG00000004709
Adgre1	6.70044	7.40939	6.12928	5.67243	4.9542	6.89482	3.16993	6.32193	7.10852	7.27612	4.75489	4.58496	2.32193	3.58496	6.37504	6.16993	5.78136	6.06609	5.04439	7.17991	3.16993	3.32193	4.58496	4.58496	3.70044	3.58496	ENSMUSG00000004730
Rab23	6.52356	6.32193	6.70044	6.64386	6.2854	6.30378	6.06609	6.55459	6.10852	5.88264	6.35755	6.52356	6.97728	6.08746	6.65821	6.44294	6.22882	6.2854	5.90689	6.40939	6.39232	6.45943	6.52356	6.74147	6.72792	6.30378	ENSMUSG00000004768
Rab11a	10.6627	10.3685	10.4273	9.91886	10.0795	9.80574	10.6812	10.6303	10.6777	10.5925	10.3476	10.2033	10.3287	10.2252	10.5868	10.4009	10.1636	10.4189	10.4696	10.5187	10.2228	10.3264	10.151	10.207	10.3454	10.3151	ENSMUSG00000004771
Eif2b2	10.3498	10.1202	10.242	9.88264	9.88722	10.0471	10.5382	10.2633	10.1357	10.374	9.98442	10.1033	9.98014	10.1215	9.97728	10.1861	10.2046	10.0741	9.96578	10.0307	9.87036	9.68825	10.0901	10.0265	9.96723	9.84392	ENSMUSG00000004788
Dlst	8.99718	9.83289	9.5411	9.66711	9.73132	9.8933	9.81538	9.59059	9.21432	9.66888	9.55459	9.49785	9.28771	9.89785	9.41151	9.49386	9.2738	9.20701	9.20212	9.23362	9.37069	9.33762	9.36194	9.34873	9.42417	9.34873	ENSMUSG00000004789
Ulk2	7.93664	8.91588	8.41785	7.93074	7.73471	7.83289	8.26209	8.42206	7.98299	8.15482	7.80735	7.69349	7.87652	7.56224	7.64386	7.40939	7.29462	7.39232	7.74819	7.54689	7.56224	7.62936	7.40088	7.45943	7.34873	7.45121	ENSMUSG00000004798
Dgkq	6.98868	7.72792	7.41785	7.74147	7.62936	7.86419	7.15987	6.93074	7.10852	7.58496	7.56986	7.67243	7.58496	8.01123	6.91886	7.26679	6.90689	7.22882	7.09803	7.2854	6.94251	7.3837	6.93074	7.56986	7.19967	6.88264	ENSMUSG00000004815
Grap	11.3691	11.5063	11.2819	11.2384	10.9701	11.2603	11.4383	11.2033	10.9535	11.5469	10.8765	10.8009	11.0369	11.1344	10.8392	10.7065	10.4868	10.8194	10.7347	10.8009	10.7074	10.9484	10.6165	10.3185	10.6448	10.7682	ENSMUSG00000004837
Chmp2b	9.01123	8.72451	8.9571	8.62571	8.73809	9.05528	8.7879	9.03067	9.02791	8.69	8.66178	8.55842	8.57743	8.93958	9.05257	9.04439	8.91588	9.06609	9.03892	9.10066	8.77808	8.65105	8.70044	8.77479	8.58496	8.53138	ENSMUSG00000004843
Plod3	6.52356	6.61471	6.16993	6.72792	6.78136	8.03342	6.62936	6.44294	6.42626	6.79442	6.58496	7.37504	6.87036	6.89482	7.10852	7.09803	6.72792	6.85798	6.45943	7.2384	7.32193	7.44294	7.70736	6.97728	7	7.29462	ENSMUSG00000004846
Ap1s1	8.36194	8.44708	8.07682	9.41574	9.33985	9.62753	8.3837	8.37504	8.41785	8.89482	9.38586	9.49785	9.02237	9.01681	9.13699	9.24317	9.2738	9.2503	9.21917	9.16491	9.56415	9.75656	9.70217	9.39232	9.8009	9.72792	ENSMUSG00000004849
Mapk13	4.39232	4.64386	4.32193	4.64386	5.42626	7.34873	4.52356	3	4.24793	5.58496	3	5.49185	5.49185	5.04439	6.33985	5.78136	5.61471	5.93074	5.64386	7.10852	5.90689	7.50779	7	3.58496	5.24793	5.20945	ENSMUSG00000004864
Srpk1	11.1542	11.224	11.2491	11.3597	11.4331	11.2167	11.3663	11.0458	11.0077	11.3454	11.4142	11.272	11.4569	11.2796	11.29	10.9513	11.3055	11.2046	11.3298	11.2408	11.4147	11.9855	11.2796	11.314	11.4615	11.6591	ENSMUSG00000004865
Lbr	12.2603	12.0634	12.06	12.4702	12.4605	12.0158	12.1036	12.1975	12.2282	12.221	12.2805	12.3696	12.3309	12.1392	12.5744	12.5026	12.452	12.5718	12.5758	12.6373	12.7217	12.658	12.5988	12.3875	12.7528	12.7983	ENSMUSG00000004880
Prcc	7.22882	7.62936	7.10852	8.90087	8.69	9.30606	7.56224	7.63662	7.16993	7.49985	8.11894	8.08746	8.25267	8.8009	7.55459	7.3837	7.40088	7.57743	7.31288	7.39232	7.87036	7.85175	7.97154	8.02791	7.90087	7.2854	ENSMUSG00000004895
Rrnad1	9.36851	9.42836	9.68825	9.2738	9.2738	9.46964	9.79279	9.68475	9.65284	9.62936	9.62753	9.41996	9.39232	9.45943	9.61287	9.49785	9.59432	9.47573	9.54882	9.49386	9.35535	9.41996	9.44708	9.52356	9.39232	9.35315	ENSMUSG00000004896
Hdgf	9.99294	9.97154	9.89936	10.363	10.4666	10.5641	10.3805	10.0444	9.93811	10.1737	10.2621	10.3934	10.4126	10.5897	10.3794	10.3487	10.3576	10.3498	10.2958	10.4959	10.7074	10.7065	10.623	10.3934	10.5821	10.6064	ENSMUSG00000004897
Thop1	6.04439	5.39232	6.06609	7.19967	7.30378	7.22882	5.2854	5.90689	5.75489	5.90689	6.96578	6.96578	6.35755	6.71425	6.71425	6.53916	6.71425	6.35755	6.08746	6.45943	7.15987	6.80735	7.56224	7.54689	7.48382	7.19967	ENSMUSG00000004929
Apba3	7.03342	5.9542	6.47573	7.85175	7.84549	8.3837	6.85798	6.53916	6.52356	7.78136	8.02791	8.77149	7.98868	8.54689	7.79442	8.03342	7.79442	7.98299	7.57743	7.82655	8.19967	8.02791	8.64024	8.3837	8.52748	7.9542	ENSMUSG00000004931
Matk	8	8.19476	8.53916	8.55842	8.13955	8.64386	8.99435	8.89482	8.8857	9.04712	10.1972	9.36194	9.5411	9.01681	7.59991	8.2854	7.92481	8.22882	8.46761	8.03892	6.93074	7.22882	8.00562	8.5812	7.91886	7.04439	ENSMUSG00000004933
Pias4	9.10591	9.17742	9.45943	9.60918	9.37504	9.76155	9.43254	9.40088	9.08215	9.36851	9.76155	9.58496	9.35755	9.8857	9.36413	9.08481	9.15228	9.15735	9.18982	9.27845	9.35094	9.34207	9.2384	9.19722	9.19967	9.25267	ENSMUSG00000004934
Map2k1	9.84235	9.47776	9.70217	10.2009	10.0888	10.098	9.49785	9.68825	9.97728	9.98584	10.1163	10.5689	10.1007	10.3859	10.3443	10.2691	10.1611	10.1267	10.0782	10.2574	10.2503	10.1687	10.5906	10.3998	10.3026	10.2866	ENSMUSG00000004936
Sgta	9.62388	9.42417	8.92778	10.1331	10.1849	10.4284	9.224	9.35094	9.29232	9.74147	10.0375	10.2691	10.1674	10.3794	9.77314	9.72962	9.69174	9.78953	9.60918	9.74315	10.0848	10.0512	10.2456	10.0728	10.2021	9.85643	ENSMUSG00000004937
Tmem242	8.75822	9.20701	9.10329	8.63662	8.66178	8.7879	8.96578	9.16993	8.89785	9	8.67596	8.68299	8.63662	8.64024	8.8392	8.96578	9.34873	9.07414	8.97441	9.03067	8.76487	8.98868	8.89178	8.87036	8.81057	8.74147	ENSMUSG00000004945
Dtx2	7	6.96578	6.47573	8.27612	8.25267	8.74147	6.65821	6.84549	7.07682	7.10852	7.76818	8.21917	7.92481	8.14975	7.05528	7.18982	7.01123	7.08746	6.83289	7.17991	7.34873	7.22882	7.60733	7.75489	7.80735	6.78136	ENSMUSG00000004947
Hspb1	8.73809	7.80735	8.54689	5.9542	5.45943	7.85175	9.78627	6.35755	5.72792	9.23122	5.45943	5.55459	5	5.32193	7.17991	6.18982	7.11894	6.04439	5.42626	7.57743	5.70044	5.08746	5.9542	5.72792	5.58496	5.08746	ENSMUSG00000004951
Rasa4	6.76818	7	6.26679	6.2854	6.24793	7.70736	6.49185	6.39232	6.18982	6.24793	6.20945	5.32193	5.97728	5.67243	5.83289	5.42626	6.2854	5.39232	5.78136	5.97728	5.16993	5.49185	5.12928	5.67243	5.04439	4.9542	ENSMUSG00000004952
Hnrnpa2b1	13.4843	13.1625	13.2544	13.4729	13.5788	13.3035	13.268	13.2189	13.2735	13.2819	13.3551	13.8729	13.3959	13.5748	13.7674	13.8137	13.7823	13.6215	13.5551	13.7633	13.9701	13.6398	14.0914	13.9248	13.9782	13.9591	ENSMUSG00000004980
Ccdc130	8	7.93074	7.82018	8.01123	7.61471	7.82018	7.58496	7.57743	7.75489	7.72792	8.01681	8.03892	8.20945	7.98299	8.07682	7.90689	7.90689	7.91886	8.04439	8.03342	7.83289	7.96578	7.89482	7.70736	7.86419	7.76818	ENSMUSG00000004994
Mri1	8.37504	8.48382	8.7879	8.21432	8.63662	8.69349	8.53528	8.79116	8.69697	8.74147	8.69349	8.87036	8.69	8.73809	8.58496	8.7879	8.79442	8.50383	8.55075	8.66534	8.45943	8.3837	8.51964	8.90388	8.35755	8.48382	ENSMUSG00000004996
Prkacb	10.973	10.3151	10.388	10.7004	10.7117	10.2009	10.3923	10.42	10.5527	10.4778	10.3696	10.3794	10.7715	10.363	10.774	10.8549	11.1228	10.9263	11.0217	11.0444	10.7322	10.5206	11.0334	10.9866	10.9571	10.5353	ENSMUSG00000005034
Sgsh	4.39232	5.45943	5.08746	6.20945	6.02237	5.97728	4.9542	5.32193	5.12928	5.58496	6.50779	6.30378	5.9542	5.16993	4.90689	5	6	5.08746	5.52356	5.2854	5.61471	5.16993	6	5.24793	5.61471	5.52356	ENSMUSG00000005043
Cstb	10.8361	10.9816	11.1935	9.90388	9.78136	10.2372	11.144	10.4757	10.3083	10.7863	10.0112	10.1874	10.1202	10.2715	9.94691	10.0348	10.0196	10.1085	10.0688	9.89178	9.97728	9.92035	10.0154	10.0362	9.92778	9.68475	ENSMUSG00000005054
Pex5	7.97728	7.87036	8.04439	8.15482	8.21432	8.97441	8.19967	8.10852	7.60733	7.70736	8.03342	8.60363	8.2384	8.14975	8.14466	8.2384	8.24317	8.01123	7.91289	7.8392	8.14975	7.89482	8.02237	8.29921	7.83289	7.96	ENSMUSG00000005069
Jkamp	8.76487	8.88264	9.05799	8.57743	8.69	8.77149	9.24793	8.65821	8.66534	9.19722	8.97441	8.52748	8.77479	8.58496	8.72792	8.84235	8.62936	8.71081	8.79116	8.88874	8.62205	8.73809	8.50383	8.65105	8.67243	8.87036	ENSMUSG00000005078
Cd44	13.4017	13.6938	13.5	12.8459	12.5543	12.654	13.1133	13.3955	13.0858	13.3686	11.9553	11.9016	12.525	12.5957	11.9396	12.2231	11.825	12.0954	12.2685	12.0505	11.9837	11.917	11.9352	11.8861	11.8005	11.8234	ENSMUSG00000005087
Eif2ak4	6.49185	6.67243	6.30378	6.6865	7.14975	6.96578	7.08746	6.58496	6.44294	6.20945	6.26679	6.97728	6.70044	6.6865	6.56986	6.44294	6.50779	6.53916	6.22882	6.52356	6.76818	6.32193	6.35755	6.78136	6.67243	6.12928	ENSMUSG00000005102
Wdr1	11.7826	11.4388	11.4903	12.4035	12.6369	12.318	11.6613	11.7515	11.8607	11.8178	12.5793	12.8283	12.4653	12.7179	12.7162	12.7372	12.5847	12.7183	12.5038	12.7115	12.906	12.9498	12.9131	12.9333	13.0875	13.0083	ENSMUSG00000005103
Ccn4	7.59246	8.13443	7.3837	9.62936	9.52943	9.58496	7.64386	8.41785	7.40939	7.33985	8.68299	8.75822	8.32643	9.40939	8.35315	9.50383	8.47573	8.86109	9.31061	8.77479	7.50779	8.30834	8.33539	9.46352	8.61471	7.69349	ENSMUSG00000005124
Ndrg1	10.6248	10.8757	10.8098	11.0231	10.6689	11.2761	11.5299	10.5962	10.5127	11.1793	11.0203	11.374	10.8057	11.817	10.2372	10.8696	10.1485	10.3208	10.236	10.4676	10.446	10.0042	11.1286	10.9031	10.7715	10.2348	ENSMUSG00000005125
Man2b1	9.86573	9.94691	9.82972	10.4051	10.0607	10.3729	9.71081	9.82018	9.77808	9.99435	9.91289	10.3619	9.98014	10.0647	10.1687	10.1383	10.2384	10.1886	10.0526	10.3083	10.6402	10.6257	10.6248	10.5469	10.6138	10.421	ENSMUSG00000005142
Klf5	5.72792	6.14975	5.04439	5.24793	6.75489	8.47573	5.61471	4.24793	6.04439	6.6865	5.08746	6.35755	5.90689	5.88264	7.05528	5.9542	5.80735	6.78136	6.33985	7.31288	6.45943	7.6865	7.8009	5	5.75489	6	ENSMUSG00000005148
Wdr83	9.02237	9.31061	9.35094	9.02237	9.02514	9	9.37069	9.16993	9.13186	9.53138	8.88264	9.07414	9.17742	8.95128	9.16742	9.31967	9.44708	9.31288	9.36632	9.2738	9.20457	9.02237	9.12153	9.29002	9.17493	8.86109	ENSMUSG00000005150
Prdx2	10.5479	10.5962	10.6147	10.3208	10.3476	10.42	10.8337	10.6393	10.2819	10.7245	10.5793	10.6662	10.375	10.6582	10.4252	10.6707	10.7065	10.6294	10.676	10.5469	10.3707	10.4491	10.5245	10.6339	10.6083	10.352	ENSMUSG00000005161
Polr2a	10.2119	10.5157	10.5304	11.3399	11.3723	11.6262	10.6312	10.3242	10.2842	10.6874	10.4284	11.1163	10.9447	11.2929	10.2456	10.5999	10.3945	10.2819	10.1699	10.2842	10.7406	10.4083	11.2644	11.1331	10.6294	10.4543	ENSMUSG00000005198
Senp3	7.92481	8.67243	8.6865	9	8.94837	9.25503	8.54689	8.53916	8.09803	8.3966	8.82655	8.79766	8.49185	9.08481	8.37938	8.39232	8.41363	8.52748	8.33092	8.28077	8.91588	8.83289	8.55459	8.55842	8.49985	8.85487	ENSMUSG00000005204
Spc25	7.77479	6.91886	7.05528	7.56986	7.7879	7.10852	7.37504	7.77479	8.01681	7.56224	8.22882	8.22882	7.74147	7.75489	9.42626	8.90989	9.01402	9.33985	8.83605	9.62205	9.41996	9.32418	9.10329	8.70044	9.29462	9.67243	ENSMUSG00000005233
Ufd1	10.7356	10.4727	10.5167	10.2819	10.4656	10.255	10.7108	10.6266	10.875	10.4979	10.5971	10.4157	10.5718	10.5343	10.7756	10.7457	10.7838	10.8408	10.8281	10.6466	10.5536	10.6421	10.6698	10.5594	10.6466	10.6618	ENSMUSG00000005262
Zfp287	7.47573	6.87036	6.39232	7.59246	8.13955	6.96578	6.93074	7.2384	7.69349	6.80735	7.60733	7.66534	7.87036	7.18982	7.7879	7.49985	7.82655	7.93664	7.88264	7.45943	7.56986	7.57743	7.76818	7.76155	7.67243	7.85798	ENSMUSG00000005267
[truncated: 10,848 more rows]
