# Supplementary material for: Blimp-1 and c-Maf regulate immune gene networks to protect against distinct pathways of pathobiont-induced colitis
Source: Nat Immunol. 2024 Apr 12;25(5):886–901. doi: 10.1038/s41590-024-01814-z (PMC11065689; doi:10.1038/s41590-024-01814-z)
Supplement: Supplementary file 6 — Supplementary Table 5. [file 41590_2024_1814_MOESM6_ESM.xlsx]

## Sheet: Legend
Supplementary Table 5
Tables contain the differentially expressed genes obtained with DeSeq2 software (Wald test; two-tailed) on sorted CD4+ T cells purified from colon LPL from H. hepaticus infected mice with Cd4Cre-mediated deletion of Prdm1, Maf, or both Prdm1 and Maf compared against the uninfected floxed control (fold change >=1.5 and BH adjusted p value<0.05). Log2(fold-changes) and BH adjusted p values are prov…

## Sheet: Uninfected_DbKO
GeneSymbol	baseMean	log2FoldChange	lfcSE	stat	pvalue	padj	Comparison	GeneID
Gnai3	3890.12	-0.219378	0.15771	0	1	1	Uninfected_DbKO_vs_Uninfected_Prdm1.fl.fl.Maf.fl.fl	ENSMUSG00000000001
Cdc45	262.183	-0.137664	0.227304	0	1	1	Uninfected_DbKO_vs_Uninfected_Prdm1.fl.fl.Maf.fl.fl	ENSMUSG00000000028
Apoh	132.148	-0.541202	0.298802	0	1	1	Uninfected_DbKO_vs_Uninfected_Prdm1.fl.fl.Maf.fl.fl	ENSMUSG00000000049
Narf	612.433	-0.0153244	0.194737	0	1	1	Uninfected_DbKO_vs_Uninfected_Prdm1.fl.fl.Maf.fl.fl	ENSMUSG00000000056
Klf6	17706.8	-0.790465	0.198033	-1.03772	0.2994	1	Uninfected_DbKO_vs_Uninfected_Prdm1.fl.fl.Maf.fl.fl	ENSMUSG00000000078
Scmh1	50.9171	-0.174525	0.428249	0	1	1	Uninfected_DbKO_vs_Uninfected_Prdm1.fl.fl.Maf.fl.fl	ENSMUSG00000000085
Cox5a	2894.15	-0.208614	0.126668	0	1	1	Uninfected_DbKO_vs_Uninfected_Prdm1.fl.fl.Maf.fl.fl	ENSMUSG00000000088
Xpo6	1396.64	0.0248924	0.166637	0	1	1	Uninfected_DbKO_vs_Uninfected_Prdm1.fl.fl.Maf.fl.fl	ENSMUSG00000000131
Tfe3	841.331	1.18326	0.125076	4.78348	1.72288e-06	7.19443e-05	Uninfected_DbKO_vs_Uninfected_Prdm1.fl.fl.Maf.fl.fl	ENSMUSG00000000134
Axin2	182.855	-0.55648	0.245721	0	1	1	Uninfected_DbKO_vs_Uninfected_Prdm1.fl.fl.Maf.fl.fl	ENSMUSG00000000142
Brat1	117.537	2.73182	0.288477	7.44201	9.91624e-14	2.13293e-11	Uninfected_DbKO_vs_Uninfected_Prdm1.fl.fl.Maf.fl.fl	ENSMUSG00000000148
Gna12	80.3764	0.554039	0.297564	0	1	1	Uninfected_DbKO_vs_Uninfected_Prdm1.fl.fl.Maf.fl.fl	ENSMUSG00000000149
Dlat	619.722	0.731357	0.169054	0.865967	0.386508	1	Uninfected_DbKO_vs_Uninfected_Prdm1.fl.fl.Maf.fl.fl	ENSMUSG00000000168
Sdhd	1533.68	-0.302626	0.0949598	0	1	1	Uninfected_DbKO_vs_Uninfected_Prdm1.fl.fl.Maf.fl.fl	ENSMUSG00000000171
Ccnd2	6495.89	-0.659887	0.165021	-0.454029	0.649808	1	Uninfected_DbKO_vs_Uninfected_Prdm1.fl.fl.Maf.fl.fl	ENSMUSG00000000184
Gpr107	665.762	0.422822	0.117233	0	1	1	Uninfected_DbKO_vs_Uninfected_Prdm1.fl.fl.Maf.fl.fl	ENSMUSG00000000194
Tspan32	895.765	-0.0460566	0.299982	0	1	1	Uninfected_DbKO_vs_Uninfected_Prdm1.fl.fl.Maf.fl.fl	ENSMUSG00000000244
Trim25	498.53	0.0253933	0.21721	0	1	1	Uninfected_DbKO_vs_Uninfected_Prdm1.fl.fl.Maf.fl.fl	ENSMUSG00000000275
Dgke	317.181	-0.591371	0.180402	-0.0355259	0.97166	1	Uninfected_DbKO_vs_Uninfected_Prdm1.fl.fl.Maf.fl.fl	ENSMUSG00000000276
Scpep1	886.197	0.0372705	0.168359	0	1	1	Uninfected_DbKO_vs_Uninfected_Prdm1.fl.fl.Maf.fl.fl	ENSMUSG00000000278
Mnt	136.577	1.36427	0.280634	2.77695	0.0054871	0.0702053	Uninfected_DbKO_vs_Uninfected_Prdm1.fl.fl.Maf.fl.fl	ENSMUSG00000000282
Itgb2	5473.01	0.127824	0.134206	0	1	1	Uninfected_DbKO_vs_Uninfected_Prdm1.fl.fl.Maf.fl.fl	ENSMUSG00000000290
Hddc2	262.17	0.337683	0.164728	0	1	1	Uninfected_DbKO_vs_Uninfected_Prdm1.fl.fl.Maf.fl.fl	ENSMUSG00000000295
Cdh1	137.824	2.1065	0.527924	2.88212	0.00395005	0.0545825	Uninfected_DbKO_vs_Uninfected_Prdm1.fl.fl.Maf.fl.fl	ENSMUSG00000000303
Ckmt1	118.599	0.0322495	0.837733	0	1	1	Uninfected_DbKO_vs_Uninfected_Prdm1.fl.fl.Maf.fl.fl	ENSMUSG00000000308
Comt	300.239	0.463686	0.216633	0	1	1	Uninfected_DbKO_vs_Uninfected_Prdm1.fl.fl.Maf.fl.fl	ENSMUSG00000000326
Rtca	293.089	0.540423	0.154838	0	1	1	Uninfected_DbKO_vs_Uninfected_Prdm1.fl.fl.Maf.fl.fl	ENSMUSG00000000339
Dbt	136.886	-0.499311	0.272158	0	1	1	Uninfected_DbKO_vs_Uninfected_Prdm1.fl.fl.Maf.fl.fl	ENSMUSG00000000340
Dazap2	14505.4	-0.337198	0.177944	0	1	1	Uninfected_DbKO_vs_Uninfected_Prdm1.fl.fl.Maf.fl.fl	ENSMUSG00000000346
Mcts1	637.384	-0.158043	0.112477	0	1	1	Uninfected_DbKO_vs_Uninfected_Prdm1.fl.fl.Maf.fl.fl	ENSMUSG00000000355
Trappc10	321.014	-0.291792	0.174412	0	1	1	Uninfected_DbKO_vs_Uninfected_Prdm1.fl.fl.Maf.fl.fl	ENSMUSG00000000374
Ccm2	1980.94	-0.51805	0.132196	0	1	1	Uninfected_DbKO_vs_Uninfected_Prdm1.fl.fl.Maf.fl.fl	ENSMUSG00000000378
Tbrg4	700.461	0.40068	0.14838	0	1	1	Uninfected_DbKO_vs_Uninfected_Prdm1.fl.fl.Maf.fl.fl	ENSMUSG00000000384
Tmprss2	53.6864	0.671943	0.770631	0.112869	0.910134	1	Uninfected_DbKO_vs_Uninfected_Prdm1.fl.fl.Maf.fl.fl	ENSMUSG00000000385
Mx1	58.3436	0.109369	0.506452	0	1	1	Uninfected_DbKO_vs_Uninfected_Prdm1.fl.fl.Maf.fl.fl	ENSMUSG00000000386
Gcg	57.7644	0.615765	1.39441	0.0220901	0.982376	1	Uninfected_DbKO_vs_Uninfected_Prdm1.fl.fl.Maf.fl.fl	ENSMUSG00000000394
Ndufa9	1465.26	-0.31225	0.0917061	0	1	1	Uninfected_DbKO_vs_Uninfected_Prdm1.fl.fl.Maf.fl.fl	ENSMUSG00000000399
Lck	13800.4	-0.164257	0.138901	0	1	1	Uninfected_DbKO_vs_Uninfected_Prdm1.fl.fl.Maf.fl.fl	ENSMUSG00000000409
Galnt1	892.571	0.120619	0.130599	0	1	1	Uninfected_DbKO_vs_Uninfected_Prdm1.fl.fl.Maf.fl.fl	ENSMUSG00000000420
Mkrn2	1958.85	-0.204468	0.164179	0	1	1	Uninfected_DbKO_vs_Uninfected_Prdm1.fl.fl.Maf.fl.fl	ENSMUSG00000000439
Raf1	3297.19	-0.233378	0.165904	0	1	1	Uninfected_DbKO_vs_Uninfected_Prdm1.fl.fl.Maf.fl.fl	ENSMUSG00000000441
Sept1	9279.84	-0.213948	0.127778	0	1	1	Uninfected_DbKO_vs_Uninfected_Prdm1.fl.fl.Maf.fl.fl	ENSMUSG00000000486
Acvrl1	51.7285	0.584584	0.467053	0	1	1	Uninfected_DbKO_vs_Uninfected_Prdm1.fl.fl.Maf.fl.fl	ENSMUSG00000000530
Grasp	101.06	0.612642	0.254721	0.108668	0.913466	1	Uninfected_DbKO_vs_Uninfected_Prdm1.fl.fl.Maf.fl.fl	ENSMUSG00000000531
Acvr1b	62.517	0.928628	0.364016	0.944094	0.345122	1	Uninfected_DbKO_vs_Uninfected_Prdm1.fl.fl.Maf.fl.fl	ENSMUSG00000000532
Tom1l2	90.7527	1.34845	0.250145	3.0522	0.00227171	0.0349494	Uninfected_DbKO_vs_Uninfected_Prdm1.fl.fl.Maf.fl.fl	ENSMUSG00000000538
Gpa33	102.401	2.38967	0.862502	2.09241	0.0364021	0.317995	Uninfected_DbKO_vs_Uninfected_Prdm1.fl.fl.Maf.fl.fl	ENSMUSG00000000544
Itga5	90.0793	0.854747	0.492546	0.547736	0.583873	1	Uninfected_DbKO_vs_Uninfected_Prdm1.fl.fl.Maf.fl.fl	ENSMUSG00000000555
Wdr77	180.721	0.0470843	0.195647	0	1	1	Uninfected_DbKO_vs_Uninfected_Prdm1.fl.fl.Maf.fl.fl	ENSMUSG00000000561
Atp5pb	2693.46	-0.10385	0.110839	0	1	1	Uninfected_DbKO_vs_Uninfected_Prdm1.fl.fl.Maf.fl.fl	ENSMUSG00000000563
Hnrnpd	551.788	-0.476173	0.238889	0	1	1	Uninfected_DbKO_vs_Uninfected_Prdm1.fl.fl.Maf.fl.fl	ENSMUSG00000000568
C1d	778.93	0.169025	0.147722	0	1	1	Uninfected_DbKO_vs_Uninfected_Prdm1.fl.fl.Maf.fl.fl	ENSMUSG00000000581
Gm2a	7954.78	-0.195355	0.115712	0	1	1	Uninfected_DbKO_vs_Uninfected_Prdm1.fl.fl.Maf.fl.fl	ENSMUSG00000000594
Krit1	2215.23	-0.085994	0.21662	0	1	1	Uninfected_DbKO_vs_Uninfected_Prdm1.fl.fl.Maf.fl.fl	ENSMUSG00000000600
Clcn4	1583.52	-0.197804	0.109712	0	1	1	Uninfected_DbKO_vs_Uninfected_Prdm1.fl.fl.Maf.fl.fl	ENSMUSG00000000605
Sema4f	160.052	1.56041	0.272233	3.58314	0.000339488	0.00701018	Uninfected_DbKO_vs_Uninfected_Prdm1.fl.fl.Maf.fl.fl	ENSMUSG00000000627
Hk2	1690.16	-0.525196	0.219637	0	1	1	Uninfected_DbKO_vs_Uninfected_Prdm1.fl.fl.Maf.fl.fl	ENSMUSG00000000628
Myo18a	198.335	0.704182	0.255849	0.465978	0.641231	1	Uninfected_DbKO_vs_Uninfected_Prdm1.fl.fl.Maf.fl.fl	ENSMUSG00000000631
Cd52	6547.09	-0.286702	0.147671	0	1	1	Uninfected_DbKO_vs_Uninfected_Prdm1.fl.fl.Maf.fl.fl	ENSMUSG00000000682
Abhd15	127.063	0.100694	0.293347	0	1	1	Uninfected_DbKO_vs_Uninfected_Prdm1.fl.fl.Maf.fl.fl	ENSMUSG00000000686
Loxl3	172.414	0.662739	0.144735	0.537373	0.59101	1	Uninfected_DbKO_vs_Uninfected_Prdm1.fl.fl.Maf.fl.fl	ENSMUSG00000000693
Kat2b	175.077	-0.436493	0.233576	0	1	1	Uninfected_DbKO_vs_Uninfected_Prdm1.fl.fl.Maf.fl.fl	ENSMUSG00000000708
Rab5b	481.522	0.704945	0.190707	0.629144	0.529255	1	Uninfected_DbKO_vs_Uninfected_Prdm1.fl.fl.Maf.fl.fl	ENSMUSG00000000711
Icosl	169.699	0.132585	0.261001	0	1	1	Uninfected_DbKO_vs_Uninfected_Prdm1.fl.fl.Maf.fl.fl	ENSMUSG00000000732
Spg7	366.175	-0.0525646	0.144987	0	1	1	Uninfected_DbKO_vs_Uninfected_Prdm1.fl.fl.Maf.fl.fl	ENSMUSG00000000738
Rpl13	11887.6	-0.541153	0.196314	0	1	1	Uninfected_DbKO_vs_Uninfected_Prdm1.fl.fl.Maf.fl.fl	ENSMUSG00000000740
Chmp1a	1627.12	0.489819	0.114616	0	1	1	Uninfected_DbKO_vs_Uninfected_Prdm1.fl.fl.Maf.fl.fl	ENSMUSG00000000743
Rpa1	3549.13	0.700241	0.184345	0.625338	0.531749	1	Uninfected_DbKO_vs_Uninfected_Prdm1.fl.fl.Maf.fl.fl	ENSMUSG00000000751
Tubgcp3	688.113	0.0930754	0.124423	0	1	1	Uninfected_DbKO_vs_Uninfected_Prdm1.fl.fl.Maf.fl.fl	ENSMUSG00000000759
Polr3d	261.837	-0.312967	0.189512	0	1	1	Uninfected_DbKO_vs_Uninfected_Prdm1.fl.fl.Maf.fl.fl	ENSMUSG00000000776
Tcf7	4568.68	0.0252157	0.213802	0	1	1	Uninfected_DbKO_vs_Uninfected_Prdm1.fl.fl.Maf.fl.fl	ENSMUSG00000000782
Ddx3x	2822.05	-0.822363	0.236381	-1.00431	0.315228	1	Uninfected_DbKO_vs_Uninfected_Prdm1.fl.fl.Maf.fl.fl	ENSMUSG00000000787
Il12rb1	302.778	0.771225	0.270119	0.689555	0.490474	1	Uninfected_DbKO_vs_Uninfected_Prdm1.fl.fl.Maf.fl.fl	ENSMUSG00000000791
Usp32	242.07	-0.458955	0.192009	0	1	1	Uninfected_DbKO_vs_Uninfected_Prdm1.fl.fl.Maf.fl.fl	ENSMUSG00000000804
Car4	23.1084	0.611738	1.529	0.0175118	0.986028	1	Uninfected_DbKO_vs_Uninfected_Prdm1.fl.fl.Maf.fl.fl	ENSMUSG00000000805
Fasl	2845.12	-1.77215	0.254285	-4.66873	3.03071e-06	0.000115571	Uninfected_DbKO_vs_Uninfected_Prdm1.fl.fl.Maf.fl.fl	ENSMUSG00000000817
Zfp512b	235.833	-0.0770419	0.305882	0	1	1	Uninfected_DbKO_vs_Uninfected_Prdm1.fl.fl.Maf.fl.fl	ENSMUSG00000000823
Dnajc5	1362.44	-0.276522	0.148613	0	1	1	Uninfected_DbKO_vs_Uninfected_Prdm1.fl.fl.Maf.fl.fl	ENSMUSG00000000826
Tpd52l2	1577.33	-0.4428	0.105937	0	1	1	Uninfected_DbKO_vs_Uninfected_Prdm1.fl.fl.Maf.fl.fl	ENSMUSG00000000827
Fmr1	768.439	-0.559132	0.118551	0	1	1	Uninfected_DbKO_vs_Uninfected_Prdm1.fl.fl.Maf.fl.fl	ENSMUSG00000000838
Pxmp4	170.645	-0.0608236	0.215694	0	1	1	Uninfected_DbKO_vs_Uninfected_Prdm1.fl.fl.Maf.fl.fl	ENSMUSG00000000876
Gnb1l	97.3994	0.529323	0.288249	0	1	1	Uninfected_DbKO_vs_Uninfected_Prdm1.fl.fl.Maf.fl.fl	ENSMUSG00000000884
Mmp11	120.179	0.665203	0.332086	0.241626	0.80907	1	Uninfected_DbKO_vs_Uninfected_Prdm1.fl.fl.Maf.fl.fl	ENSMUSG00000000901
Smarcb1	798.998	0.483208	0.0984909	0	1	1	Uninfected_DbKO_vs_Uninfected_Prdm1.fl.fl.Maf.fl.fl	ENSMUSG00000000902
Hip1r	7335.66	0.692629	0.249724	0.431143	0.666364	1	Uninfected_DbKO_vs_Uninfected_Prdm1.fl.fl.Maf.fl.fl	ENSMUSG00000000915
Nsun5	330.762	-0.339982	0.177693	0	1	1	Uninfected_DbKO_vs_Uninfected_Prdm1.fl.fl.Maf.fl.fl	ENSMUSG00000000916
Top1mt	84.2479	-0.104678	0.351328	0	1	1	Uninfected_DbKO_vs_Uninfected_Prdm1.fl.fl.Maf.fl.fl	ENSMUSG00000000934
Mmp14	54.1877	2.23726	0.561919	2.94046	0.00327726	0.0472323	Uninfected_DbKO_vs_Uninfected_Prdm1.fl.fl.Maf.fl.fl	ENSMUSG00000000957
Oxa1l	361.683	-0.16166	0.132756	0	1	1	Uninfected_DbKO_vs_Uninfected_Prdm1.fl.fl.Maf.fl.fl	ENSMUSG00000000959
Heatr6	449.93	-0.0629302	0.13362	0	1	1	Uninfected_DbKO_vs_Uninfected_Prdm1.fl.fl.Maf.fl.fl	ENSMUSG00000000976
Ccl3	145.014	-0.855621	0.44235	-0.611865	0.540627	1	Uninfected_DbKO_vs_Uninfected_Prdm1.fl.fl.Maf.fl.fl	ENSMUSG00000000982
Ilf2	1143.22	-0.342334	0.0967648	0	1	1	Uninfected_DbKO_vs_Uninfected_Prdm1.fl.fl.Maf.fl.fl	ENSMUSG00000001016
Chtop	2255.52	-0.229858	0.130911	0	1	1	Uninfected_DbKO_vs_Uninfected_Prdm1.fl.fl.Maf.fl.fl	ENSMUSG00000001017
Snapin	637.912	0.0236943	0.144717	0	1	1	Uninfected_DbKO_vs_Uninfected_Prdm1.fl.fl.Maf.fl.fl	ENSMUSG00000001018
S100a6	2168.67	-0.00323131	0.159028	0	1	1	Uninfected_DbKO_vs_Uninfected_Prdm1.fl.fl.Maf.fl.fl	ENSMUSG00000001025
Icam2	329.669	0.0270089	0.15711	0	1	1	Uninfected_DbKO_vs_Uninfected_Prdm1.fl.fl.Maf.fl.fl	ENSMUSG00000001029
Mapk7	123.221	1.63813	0.252944	4.16363	3.13225e-05	0.000880087	Uninfected_DbKO_vs_Uninfected_Prdm1.fl.fl.Maf.fl.fl	ENSMUSG00000001034
Sec24b	470.676	0.0653642	0.113682	0	1	1	Uninfected_DbKO_vs_Uninfected_Prdm1.fl.fl.Maf.fl.fl	ENSMUSG00000001052
N4bp3	64.5644	0.942478	0.308348	1.15946	0.24627	1	Uninfected_DbKO_vs_Uninfected_Prdm1.fl.fl.Maf.fl.fl	ENSMUSG00000001053
Rmnd5b	460.409	-0.275533	0.135571	0	1	1	Uninfected_DbKO_vs_Uninfected_Prdm1.fl.fl.Maf.fl.fl	ENSMUSG00000001054
Nhp2	840.151	0.0418701	0.123345	0	1	1	Uninfected_DbKO_vs_Uninfected_Prdm1.fl.fl.Maf.fl.fl	ENSMUSG00000001056
Vps9d1	75.6723	0.913644	0.35824	0.91749	0.358886	1	Uninfected_DbKO_vs_Uninfected_Prdm1.fl.fl.Maf.fl.fl	ENSMUSG00000001062
Zfp276	181.002	0.722064	0.225271	0.608609	0.542784	1	Uninfected_DbKO_vs_Uninfected_Prdm1.fl.fl.Maf.fl.fl	ENSMUSG00000001065
Mfsd10	365.797	1.00985	0.168725	2.51822	0.0117948	0.131181	Uninfected_DbKO_vs_Uninfected_Prdm1.fl.fl.Maf.fl.fl	ENSMUSG00000001082
Luzp1	221.437	-0.602786	0.250721	-0.0710903	0.943326	1	Uninfected_DbKO_vs_Uninfected_Prdm1.fl.fl.Maf.fl.fl	ENSMUSG00000001089
Kctd10	1830.7	0.265164	0.123342	0	1	1	Uninfected_DbKO_vs_Uninfected_Prdm1.fl.fl.Maf.fl.fl	ENSMUSG00000001098
Poldip2	240.398	0.703434	0.17403	0.680752	0.496028	1	Uninfected_DbKO_vs_Uninfected_Prdm1.fl.fl.Maf.fl.fl	ENSMUSG00000001100
Ift20	708.707	-0.0740662	0.142086	0	1	1	Uninfected_DbKO_vs_Uninfected_Prdm1.fl.fl.Maf.fl.fl	ENSMUSG00000001105
Col6a1	94.9729	2.48603	0.800172	2.37582	0.0175098	0.180865	Uninfected_DbKO_vs_Uninfected_Prdm1.fl.fl.Maf.fl.fl	ENSMUSG00000001119
Pcbp3	73.7996	0.181535	0.304018	0	1	1	Uninfected_DbKO_vs_Uninfected_Prdm1.fl.fl.Maf.fl.fl	ENSMUSG00000001120
Lgals9	1140.24	0.0941701	0.183728	0	1	1	Uninfected_DbKO_vs_Uninfected_Prdm1.fl.fl.Maf.fl.fl	ENSMUSG00000001123
Araf	1380.39	-0.0252708	0.0990561	0	1	1	Uninfected_DbKO_vs_Uninfected_Prdm1.fl.fl.Maf.fl.fl	ENSMUSG00000001127
Cfp	180.957	-0.572923	0.47977	0	1	1	Uninfected_DbKO_vs_Uninfected_Prdm1.fl.fl.Maf.fl.fl	ENSMUSG00000001128
Uxt	170.631	-0.0176681	0.190096	0	1	1	Uninfected_DbKO_vs_Uninfected_Prdm1.fl.fl.Maf.fl.fl	ENSMUSG00000001134
Cnnm3	69.6581	-0.400465	0.324593	0	1	1	Uninfected_DbKO_vs_Uninfected_Prdm1.fl.fl.Maf.fl.fl	ENSMUSG00000001138
Lman2l	304.389	0.247192	0.267557	0	1	1	Uninfected_DbKO_vs_Uninfected_Prdm1.fl.fl.Maf.fl.fl	ENSMUSG00000001143
Mcm3ap	371.461	0.845673	0.158349	1.64642	0.0996766	0.665289	Uninfected_DbKO_vs_Uninfected_Prdm1.fl.fl.Maf.fl.fl	ENSMUSG00000001150
Pcnt	780.577	0.30628	0.123438	0	1	1	Uninfected_DbKO_vs_Uninfected_Prdm1.fl.fl.Maf.fl.fl	ENSMUSG00000001151
Mxd1	6614.2	-0.0497324	0.167659	0	1	1	Uninfected_DbKO_vs_Uninfected_Prdm1.fl.fl.Maf.fl.fl	ENSMUSG00000001156
Gmcl1	422.587	-0.162047	0.134346	0	1	1	Uninfected_DbKO_vs_Uninfected_Prdm1.fl.fl.Maf.fl.fl	ENSMUSG00000001157
Snrnp27	1009.6	-0.229151	0.154356	0	1	1	Uninfected_DbKO_vs_Uninfected_Prdm1.fl.fl.Maf.fl.fl	ENSMUSG00000001158
Ocrl	58.6585	0.0544916	0.386487	0	1	1	Uninfected_DbKO_vs_Uninfected_Prdm1.fl.fl.Maf.fl.fl	ENSMUSG00000001173
Calm1	18963.3	-0.677066	0.151395	-0.608364	0.542946	1	Uninfected_DbKO_vs_Uninfected_Prdm1.fl.fl.Maf.fl.fl	ENSMUSG00000001175
Agpat3	708.731	0.597794	0.107143	0.119758	0.904675	1	Uninfected_DbKO_vs_Uninfected_Prdm1.fl.fl.Maf.fl.fl	ENSMUSG00000001211
Slc26a3	30.6439	-0.510939	1.39001	0	1	1	Uninfected_DbKO_vs_Uninfected_Prdm1.fl.fl.Maf.fl.fl	ENSMUSG00000001225
Uhrf1	568.42	1.44574	0.259693	3.31459	0.000917789	0.0160855	Uninfected_DbKO_vs_Uninfected_Prdm1.fl.fl.Maf.fl.fl	ENSMUSG00000001228
Dpp9	369.505	1.14565	0.18763	2.98829	0.00280542	0.0414272	Uninfected_DbKO_vs_Uninfected_Prdm1.fl.fl.Maf.fl.fl	ENSMUSG00000001229
Lsr	87.1394	1.4205	0.310536	2.69063	0.00713162	0.0867668	Uninfected_DbKO_vs_Uninfected_Prdm1.fl.fl.Maf.fl.fl	ENSMUSG00000001247
Gramd1a	1736.78	0.362998	0.176283	0	1	1	Uninfected_DbKO_vs_Uninfected_Prdm1.fl.fl.Maf.fl.fl	ENSMUSG00000001248
Ckb	569.335	-0.648091	0.24133	-0.261587	0.79364	1	Uninfected_DbKO_vs_Uninfected_Prdm1.fl.fl.Maf.fl.fl	ENSMUSG00000001270
Sp1	453.244	0.123337	0.163592	0	1	1	Uninfected_DbKO_vs_Uninfected_Prdm1.fl.fl.Maf.fl.fl	ENSMUSG00000001280
Itgb7	4374.49	0.764727	0.128415	1.39987	0.161551	0.929671	Uninfected_DbKO_vs_Uninfected_Prdm1.fl.fl.Maf.fl.fl	ENSMUSG00000001281
Myg1	354.36	-0.0771873	0.126786	0	1	1	Uninfected_DbKO_vs_Uninfected_Prdm1.fl.fl.Maf.fl.fl	ENSMUSG00000001285
Rarg	52.7512	1.69911	0.364689	3.05505	0.00225023	0.0347126	Uninfected_DbKO_vs_Uninfected_Prdm1.fl.fl.Maf.fl.fl	ENSMUSG00000001288
Pfdn5	2464.54	-0.632204	0.13167	-0.358789	0.719753	1	Uninfected_DbKO_vs_Uninfected_Prdm1.fl.fl.Maf.fl.fl	ENSMUSG00000001289
Rrp15	404.37	-0.251881	0.153208	0	1	1	Uninfected_DbKO_vs_Uninfected_Prdm1.fl.fl.Maf.fl.fl	ENSMUSG00000001305
Srr	342.665	-0.00994981	0.151207	0	1	1	Uninfected_DbKO_vs_Uninfected_Prdm1.fl.fl.Maf.fl.fl	ENSMUSG00000001323
Acp5	1172.59	0.0195885	0.134285	0	1	1	Uninfected_DbKO_vs_Uninfected_Prdm1.fl.fl.Maf.fl.fl	ENSMUSG00000001348
Fbxo9	195.908	0.120263	0.15255	0	1	1	Uninfected_DbKO_vs_Uninfected_Prdm1.fl.fl.Maf.fl.fl	ENSMUSG00000001366
Vps50	165.678	-0.467317	0.229009	0	1	1	Uninfected_DbKO_vs_Uninfected_Prdm1.fl.fl.Maf.fl.fl	ENSMUSG00000001376
Hars	800.118	0.0508136	0.113425	0	1	1	Uninfected_DbKO_vs_Uninfected_Prdm1.fl.fl.Maf.fl.fl	ENSMUSG00000001380
Zmat2	832.021	-0.55055	0.115465	0	1	1	Uninfected_DbKO_vs_Uninfected_Prdm1.fl.fl.Maf.fl.fl	ENSMUSG00000001383
Ube2c	588.19	0.509465	0.248595	0	1	1	Uninfected_DbKO_vs_Uninfected_Prdm1.fl.fl.Maf.fl.fl	ENSMUSG00000001403
Smg5	701.485	1.13297	0.158876	3.44926	0.000562133	0.0107027	Uninfected_DbKO_vs_Uninfected_Prdm1.fl.fl.Maf.fl.fl	ENSMUSG00000001415
Cct3	2395.63	-0.252974	0.12658	0	1	1	Uninfected_DbKO_vs_Uninfected_Prdm1.fl.fl.Maf.fl.fl	ENSMUSG00000001416
Glmp	2067.2	0.295972	0.083834	0	1	1	Uninfected_DbKO_vs_Uninfected_Prdm1.fl.fl.Maf.fl.fl	ENSMUSG00000001418
Mef2d	694.955	-0.338424	0.232746	0	1	1	Uninfected_DbKO_vs_Uninfected_Prdm1.fl.fl.Maf.fl.fl	ENSMUSG00000001419
Snd1	1477.52	1.12448	0.156561	3.44603	0.000568895	0.010809	Uninfected_DbKO_vs_Uninfected_Prdm1.fl.fl.Maf.fl.fl	ENSMUSG00000001424
Col18a1	20.81	3.1995	0.833903	3.1353	0.00171677	0.0274106	Uninfected_DbKO_vs_Uninfected_Prdm1.fl.fl.Maf.fl.fl	ENSMUSG00000001435
Slc19a1	267.506	1.61774	0.267017	3.86784	0.000109801	0.00268613	Uninfected_DbKO_vs_Uninfected_Prdm1.fl.fl.Maf.fl.fl	ENSMUSG00000001436
Kpnb1	1345.64	-0.252293	0.12617	0	1	1	Uninfected_DbKO_vs_Uninfected_Prdm1.fl.fl.Maf.fl.fl	ENSMUSG00000001440
Npepps	578.281	-0.105614	0.135098	0	1	1	Uninfected_DbKO_vs_Uninfected_Prdm1.fl.fl.Maf.fl.fl	ENSMUSG00000001441
Tbx21	473.799	0.547848	0.250028	0	1	1	Uninfected_DbKO_vs_Uninfected_Prdm1.fl.fl.Maf.fl.fl	ENSMUSG00000001444
Mrpl10	474.636	0.483819	0.127423	0	1	1	Uninfected_DbKO_vs_Uninfected_Prdm1.fl.fl.Maf.fl.fl	ENSMUSG00000001445
Cyp51	1419.26	-0.391134	0.165799	0	1	1	Uninfected_DbKO_vs_Uninfected_Prdm1.fl.fl.Maf.fl.fl	ENSMUSG00000001467
Tcf25	2233.9	0.224395	0.11883	0	1	1	Uninfected_DbKO_vs_Uninfected_Prdm1.fl.fl.Maf.fl.fl	ENSMUSG00000001472
Tubb6	400.388	-0.0273346	0.26063	0	1	1	Uninfected_DbKO_vs_Uninfected_Prdm1.fl.fl.Maf.fl.fl	ENSMUSG00000001473
Def8	78.2967	2.25406	0.272876	6.11667	9.55497e-10	8.92842e-08	Uninfected_DbKO_vs_Uninfected_Prdm1.fl.fl.Maf.fl.fl	ENSMUSG00000001482
Col1a1	259.412	3.66217	0.948735	3.24349	0.00118075	0.0198533	Uninfected_DbKO_vs_Uninfected_Prdm1.fl.fl.Maf.fl.fl	ENSMUSG00000001506
Itga3	129.116	1.66893	0.290665	3.72927	0.000192033	0.00436962	Uninfected_DbKO_vs_Uninfected_Prdm1.fl.fl.Maf.fl.fl	ENSMUSG00000001507
Foxm1	81.8934	0.727557	0.264337	0.539442	0.589582	1	Uninfected_DbKO_vs_Uninfected_Prdm1.fl.fl.Maf.fl.fl	ENSMUSG00000001517
Itfg2	297.99	-0.0226309	0.173358	0	1	1	Uninfected_DbKO_vs_Uninfected_Prdm1.fl.fl.Maf.fl.fl	ENSMUSG00000001518
Gtf2h4	113.37	0.39569	0.252068	0	1	1	Uninfected_DbKO_vs_Uninfected_Prdm1.fl.fl.Maf.fl.fl	ENSMUSG00000001524
Tubb5	13427.6	-0.530343	0.129982	0	1	1	Uninfected_DbKO_vs_Uninfected_Prdm1.fl.fl.Maf.fl.fl	ENSMUSG00000001525
Ell2	3130.52	-0.62706	0.246557	-0.170743	0.864426	1	Uninfected_DbKO_vs_Uninfected_Prdm1.fl.fl.Maf.fl.fl	ENSMUSG00000001542
Jup	68.226	1.341	0.489416	1.54478	0.1224	0.766974	Uninfected_DbKO_vs_Uninfected_Prdm1.fl.fl.Maf.fl.fl	ENSMUSG00000001552
Nom1	550.093	-0.167547	0.140417	0	1	1	Uninfected_DbKO_vs_Uninfected_Prdm1.fl.fl.Maf.fl.fl	ENSMUSG00000001569
Ergic1	1105.77	0.864513	0.22609	1.23646	0.216288	1	Uninfected_DbKO_vs_Uninfected_Prdm1.fl.fl.Maf.fl.fl	ENSMUSG00000001576
Acap1	2991.44	0.452324	0.121586	0	1	1	Uninfected_DbKO_vs_Uninfected_Prdm1.fl.fl.Maf.fl.fl	ENSMUSG00000001588
Ifrd1	6239.35	-0.579161	0.220321	0	1	1	Uninfected_DbKO_vs_Uninfected_Prdm1.fl.fl.Maf.fl.fl	ENSMUSG00000001627
Stk38l	398.254	-0.675159	0.212635	-0.424184	0.671432	1	Uninfected_DbKO_vs_Uninfected_Prdm1.fl.fl.Maf.fl.fl	ENSMUSG00000001630
Brpf1	349.028	0.452527	0.178263	0	1	1	Uninfected_DbKO_vs_Uninfected_Prdm1.fl.fl.Maf.fl.fl	ENSMUSG00000001632
Akr1b3	1021.94	-0.0948149	0.132114	0	1	1	Uninfected_DbKO_vs_Uninfected_Prdm1.fl.fl.Maf.fl.fl	ENSMUSG00000001642
Gstt1	152.868	0.905546	0.75609	0.424002	0.671564	1	Uninfected_DbKO_vs_Uninfected_Prdm1.fl.fl.Maf.fl.fl	ENSMUSG00000001663
Gstt3	95.2683	1.21995	0.367124	1.72964	0.0836953	0.589695	Uninfected_DbKO_vs_Uninfected_Prdm1.fl.fl.Maf.fl.fl	ENSMUSG00000001665
Ddt	202.395	0.121398	0.311044	0	1	1	Uninfected_DbKO_vs_Uninfected_Prdm1.fl.fl.Maf.fl.fl	ENSMUSG00000001666
Ddx18	555.828	-0.107848	0.127001	0	1	1	Uninfected_DbKO_vs_Uninfected_Prdm1.fl.fl.Maf.fl.fl	ENSMUSG00000001674
Ubl3	4239.88	-0.556925	0.159579	0	1	1	Uninfected_DbKO_vs_Uninfected_Prdm1.fl.fl.Maf.fl.fl	ENSMUSG00000001687
Gramd3	16712	-0.625511	0.116794	-0.347177	0.728459	1	Uninfected_DbKO_vs_Uninfected_Prdm1.fl.fl.Maf.fl.fl	ENSMUSG00000001700
Eef1e1	643.209	-0.0860086	0.122926	0	1	1	Uninfected_DbKO_vs_Uninfected_Prdm1.fl.fl.Maf.fl.fl	ENSMUSG00000001707
Akt1	501.03	1.65847	0.231539	4.63641	3.54516e-06	0.000132944	Uninfected_DbKO_vs_Uninfected_Prdm1.fl.fl.Maf.fl.fl	ENSMUSG00000001729
Il16	2400.5	0.208752	0.100367	0	1	1	Uninfected_DbKO_vs_Uninfected_Prdm1.fl.fl.Maf.fl.fl	ENSMUSG00000001741
Tcirg1	677.108	0.801718	0.139486	1.55396	0.120193	0.758991	Uninfected_DbKO_vs_Uninfected_Prdm1.fl.fl.Maf.fl.fl	ENSMUSG00000001750
Coasy	95.0673	1.41806	0.41484	2.00824	0.0446178	0.3708	Uninfected_DbKO_vs_Uninfected_Prdm1.fl.fl.Maf.fl.fl	ENSMUSG00000001755
Crnkl1	1243.68	-0.486661	0.124364	0	1	1	Uninfected_DbKO_vs_Uninfected_Prdm1.fl.fl.Maf.fl.fl	ENSMUSG00000001767
Rin2	213.858	0.966665	0.308022	1.23921	0.215269	1	Uninfected_DbKO_vs_Uninfected_Prdm1.fl.fl.Maf.fl.fl	ENSMUSG00000001768
Chordc1	2071.42	-0.772922	0.273525	-0.687172	0.491974	1	Uninfected_DbKO_vs_Uninfected_Prdm1.fl.fl.Maf.fl.fl	ENSMUSG00000001774
Rtcb	1721.86	-0.0130334	0.110767	0	1	1	Uninfected_DbKO_vs_Uninfected_Prdm1.fl.fl.Maf.fl.fl	ENSMUSG00000001783
Pwp1	805.658	-0.309546	0.1823	0	1	1	Uninfected_DbKO_vs_Uninfected_Prdm1.fl.fl.Maf.fl.fl	ENSMUSG00000001785
Fbxo7	497.498	-0.156698	0.121553	0	1	1	Uninfected_DbKO_vs_Uninfected_Prdm1.fl.fl.Maf.fl.fl	ENSMUSG00000001786
Capns1	1808.95	0.602372	0.105725	0.16467	0.869204	1	Uninfected_DbKO_vs_Uninfected_Prdm1.fl.fl.Maf.fl.fl	ENSMUSG00000001794
Clpb	333.925	0.202615	0.136927	0	1	1	Uninfected_DbKO_vs_Uninfected_Prdm1.fl.fl.Maf.fl.fl	ENSMUSG00000001829
Sept7	5527.94	-0.340625	0.105104	0	1	1	Uninfected_DbKO_vs_Uninfected_Prdm1.fl.fl.Maf.fl.fl	ENSMUSG00000001833
Zdhhc4	329.87	0.533311	0.13193	0	1	1	Uninfected_DbKO_vs_Uninfected_Prdm1.fl.fl.Maf.fl.fl	ENSMUSG00000001844
Rac1	2709.01	-0.198558	0.121176	0	1	1	Uninfected_DbKO_vs_Uninfected_Prdm1.fl.fl.Maf.fl.fl	ENSMUSG00000001847
Nup214	648.463	0.14005	0.117468	0	1	1	Uninfected_DbKO_vs_Uninfected_Prdm1.fl.fl.Maf.fl.fl	ENSMUSG00000001855
Ugp2	1021.95	-0.207819	0.147592	0	1	1	Uninfected_DbKO_vs_Uninfected_Prdm1.fl.fl.Maf.fl.fl	ENSMUSG00000001891
Trmt1	296.645	-0.0301926	0.182037	0	1	1	Uninfected_DbKO_vs_Uninfected_Prdm1.fl.fl.Maf.fl.fl	ENSMUSG00000001909
Nacc1	173.54	1.37297	0.238218	3.30793	0.000939899	0.0163836	Uninfected_DbKO_vs_Uninfected_Prdm1.fl.fl.Maf.fl.fl	ENSMUSG00000001910
Nfix	49.7158	0.832978	0.382443	0.648502	0.51666	1	Uninfected_DbKO_vs_Uninfected_Prdm1.fl.fl.Maf.fl.fl	ENSMUSG00000001911
Slc1a5	4537.47	1.19419	0.168924	3.60651	0.000310341	0.00650346	Uninfected_DbKO_vs_Uninfected_Prdm1.fl.fl.Maf.fl.fl	ENSMUSG00000001918
Uba1	2911.6	0.718949	0.12967	1.03328	0.301471	1	Uninfected_DbKO_vs_Uninfected_Prdm1.fl.fl.Maf.fl.fl	ENSMUSG00000001924
Siae	631.327	-0.182432	0.102491	0	1	1	Uninfected_DbKO_vs_Uninfected_Prdm1.fl.fl.Maf.fl.fl	ENSMUSG00000001942
Fam50a	534.135	-0.129695	0.104473	0	1	1	Uninfected_DbKO_vs_Uninfected_Prdm1.fl.fl.Maf.fl.fl	ENSMUSG00000001962
Emd	2597.75	0.227964	0.146534	0	1	1	Uninfected_DbKO_vs_Uninfected_Prdm1.fl.fl.Maf.fl.fl	ENSMUSG00000001964
Sipa1l2	74.6559	0.24824	0.348267	0	1	1	Uninfected_DbKO_vs_Uninfected_Prdm1.fl.fl.Maf.fl.fl	ENSMUSG00000001995
Ap4e1	317.574	-0.0821162	0.267787	0	1	1	Uninfected_DbKO_vs_Uninfected_Prdm1.fl.fl.Maf.fl.fl	ENSMUSG00000001998
Blvra	722.555	-0.0972587	0.168568	0	1	1	Uninfected_DbKO_vs_Uninfected_Prdm1.fl.fl.Maf.fl.fl	ENSMUSG00000001999
Idh3g	1123.13	-0.243149	0.150558	0	1	1	Uninfected_DbKO_vs_Uninfected_Prdm1.fl.fl.Maf.fl.fl	ENSMUSG00000002010
Ssr4	1353.7	-0.261626	0.157362	0	1	1	Uninfected_DbKO_vs_Uninfected_Prdm1.fl.fl.Maf.fl.fl	ENSMUSG00000002014
Bcap31	3618.1	-0.506235	0.0869632	0	1	1	Uninfected_DbKO_vs_Uninfected_Prdm1.fl.fl.Maf.fl.fl	ENSMUSG00000002015
Fam98a	234.083	0.432764	0.181116	0	1	1	Uninfected_DbKO_vs_Uninfected_Prdm1.fl.fl.Maf.fl.fl	ENSMUSG00000002017
Kmt2a	1465.55	-0.64533	0.17608	-0.342844	0.731716	1	Uninfected_DbKO_vs_Uninfected_Prdm1.fl.fl.Maf.fl.fl	ENSMUSG00000002028
Ift46	210.583	-0.0958891	0.217855	0	1	1	Uninfected_DbKO_vs_Uninfected_Prdm1.fl.fl.Maf.fl.fl	ENSMUSG00000002031
Cd3g	9303.83	-0.423846	0.0996317	0	1	1	Uninfected_DbKO_vs_Uninfected_Prdm1.fl.fl.Maf.fl.fl	ENSMUSG00000002033
Trappc6a	688.218	0.700972	0.175947	0.659344	0.509675	1	Uninfected_DbKO_vs_Uninfected_Prdm1.fl.fl.Maf.fl.fl	ENSMUSG00000002043
Supt6	1068.79	0.533501	0.127675	0	1	1	Uninfected_DbKO_vs_Uninfected_Prdm1.fl.fl.Maf.fl.fl	ENSMUSG00000002052
Spag5	226.89	0.222798	0.295294	0	1	1	Uninfected_DbKO_vs_Uninfected_Prdm1.fl.fl.Maf.fl.fl	ENSMUSG00000002055
Unc119	249.027	0.525697	0.221468	0	1	1	Uninfected_DbKO_vs_Uninfected_Prdm1.fl.fl.Maf.fl.fl	ENSMUSG00000002058
Sdf2	947.618	-0.639248	0.114446	-0.474336	0.63526	1	Uninfected_DbKO_vs_Uninfected_Prdm1.fl.fl.Maf.fl.fl	ENSMUSG00000002064
Ccne1	211.428	-0.0301502	0.314963	0	1	1	Uninfected_DbKO_vs_Uninfected_Prdm1.fl.fl.Maf.fl.fl	ENSMUSG00000002068
Bbc3	81.7988	0.904641	0.263731	1.21214	0.225459	1	Uninfected_DbKO_vs_Uninfected_Prdm1.fl.fl.Maf.fl.fl	ENSMUSG00000002083
Psmc3	3177.68	-0.227648	0.0748145	0	1	1	Uninfected_DbKO_vs_Uninfected_Prdm1.fl.fl.Maf.fl.fl	ENSMUSG00000002102
Acp2	539.218	-0.368301	0.108481	0	1	1	Uninfected_DbKO_vs_Uninfected_Prdm1.fl.fl.Maf.fl.fl	ENSMUSG00000002103
Rapsn	61.4875	-0.371602	0.266795	0	1	1	Uninfected_DbKO_vs_Uninfected_Prdm1.fl.fl.Maf.fl.fl	ENSMUSG00000002104
Slc39a13	88.5525	1.11539	0.339711	1.56142	0.118424	0.749188	Uninfected_DbKO_vs_Uninfected_Prdm1.fl.fl.Maf.fl.fl	ENSMUSG00000002105
Celf2	6546.75	-0.895673	0.10853	-2.8629	0.00419786	0.0567683	Uninfected_DbKO_vs_Uninfected_Prdm1.fl.fl.Maf.fl.fl	ENSMUSG00000002107
Ddb2	678.962	-0.514045	0.130292	0	1	1	Uninfected_DbKO_vs_Uninfected_Prdm1.fl.fl.Maf.fl.fl	ENSMUSG00000002109
Spi1	71.3274	0.495412	0.564422	0	1	1	Uninfected_DbKO_vs_Uninfected_Prdm1.fl.fl.Maf.fl.fl	ENSMUSG00000002111
Sf3a1	966.657	0.525876	0.0988468	0	1	1	Uninfected_DbKO_vs_Uninfected_Prdm1.fl.fl.Maf.fl.fl	ENSMUSG00000002129
Stat6	2590.56	1.39738	0.164137	4.9496	7.43677e-07	3.46038e-05	Uninfected_DbKO_vs_Uninfected_Prdm1.fl.fl.Maf.fl.fl	ENSMUSG00000002147
Clgn	46.0205	1.52162	0.568223	1.64839	0.0992725	0.663368	Uninfected_DbKO_vs_Uninfected_Prdm1.fl.fl.Maf.fl.fl	ENSMUSG00000002190
Napsa	158.396	0.0970455	0.492427	0	1	1	Uninfected_DbKO_vs_Uninfected_Prdm1.fl.fl.Maf.fl.fl	ENSMUSG00000002204
Vrk3	624.948	-0.145645	0.114121	0	1	1	Uninfected_DbKO_vs_Uninfected_Prdm1.fl.fl.Maf.fl.fl	ENSMUSG00000002205
Smg9	306.926	0.490209	0.182629	0	1	1	Uninfected_DbKO_vs_Uninfected_Prdm1.fl.fl.Maf.fl.fl	ENSMUSG00000002210
Paxip1	417.802	0.775161	0.151175	1.25814	0.208342	1	Uninfected_DbKO_vs_Uninfected_Prdm1.fl.fl.Maf.fl.fl	ENSMUSG00000002221
Rmnd5a	505.254	-0.722279	0.216785	-0.633421	0.526459	1	Uninfected_DbKO_vs_Uninfected_Prdm1.fl.fl.Maf.fl.fl	ENSMUSG00000002222
Mov10	160.234	1.591	0.294039	3.42143	0.000622925	0.0116607	Uninfected_DbKO_vs_Uninfected_Prdm1.fl.fl.Maf.fl.fl	ENSMUSG00000002227
Ppm1j	261.333	0.0430807	0.239893	0	1	1	Uninfected_DbKO_vs_Uninfected_Prdm1.fl.fl.Maf.fl.fl	ENSMUSG00000002228
Rhoc	199.871	0.756059	0.243854	0.701632	0.482908	1	Uninfected_DbKO_vs_Uninfected_Prdm1.fl.fl.Maf.fl.fl	ENSMUSG00000002233
Ppard	82.585	0.0732265	0.290599	0	1	1	Uninfected_DbKO_vs_Uninfected_Prdm1.fl.fl.Maf.fl.fl	ENSMUSG00000002250
Def6	662.077	0.380071	0.156483	0	1	1	Uninfected_DbKO_vs_Uninfected_Prdm1.fl.fl.Maf.fl.fl	ENSMUSG00000002257
Metrn	71.3147	1.31175	0.303609	2.39384	0.0166731	0.173425	Uninfected_DbKO_vs_Uninfected_Prdm1.fl.fl.Maf.fl.fl	ENSMUSG00000002274
Lmf1	103.765	0.478795	0.265285	0	1	1	Uninfected_DbKO_vs_Uninfected_Prdm1.fl.fl.Maf.fl.fl	ENSMUSG00000002279
Ciao3	281.202	0.248051	0.13436	0	1	1	Uninfected_DbKO_vs_Uninfected_Prdm1.fl.fl.Maf.fl.fl	ENSMUSG00000002280
Dbf4	379.29	-0.900709	0.139837	-2.25797	0.0239478	0.231164	Uninfected_DbKO_vs_Uninfected_Prdm1.fl.fl.Maf.fl.fl	ENSMUSG00000002297
Daxx	615.734	1.21683	0.25579	2.47024	0.0135021	0.145348	Uninfected_DbKO_vs_Uninfected_Prdm1.fl.fl.Maf.fl.fl	ENSMUSG00000002307
Cd320	203.206	0.327003	0.192409	0	1	1	Uninfected_DbKO_vs_Uninfected_Prdm1.fl.fl.Maf.fl.fl	ENSMUSG00000002308
Ipo4	96.9298	1.18759	0.238439	2.52739	0.0114913	0.128307	Uninfected_DbKO_vs_Uninfected_Prdm1.fl.fl.Maf.fl.fl	ENSMUSG00000002319
Tm9sf1	515.251	0.213386	0.123711	0	1	1	Uninfected_DbKO_vs_Uninfected_Prdm1.fl.fl.Maf.fl.fl	ENSMUSG00000002320
Irf9	1302.45	0.01387	0.130209	0	1	1	Uninfected_DbKO_vs_Uninfected_Prdm1.fl.fl.Maf.fl.fl	ENSMUSG00000002325
Gmpr2	639.804	-0.810369	0.120145	-1.87612	0.0606391	0.463639	Uninfected_DbKO_vs_Uninfected_Prdm1.fl.fl.Maf.fl.fl	ENSMUSG00000002326
Mdp1	597.932	-0.104721	0.1106	0	1	1	Uninfected_DbKO_vs_Uninfected_Prdm1.fl.fl.Maf.fl.fl	ENSMUSG00000002329
Dhrs1	290.338	0.0748149	0.152995	0	1	1	Uninfected_DbKO_vs_Uninfected_Prdm1.fl.fl.Maf.fl.fl	ENSMUSG00000002332
Tmem161a	342.639	1.44281	0.191719	4.4745	7.65895e-06	0.000261413	Uninfected_DbKO_vs_Uninfected_Prdm1.fl.fl.Maf.fl.fl	ENSMUSG00000002342
Borcs8	222.73	0.106493	0.148576	0	1	1	Uninfected_DbKO_vs_Uninfected_Prdm1.fl.fl.Maf.fl.fl	ENSMUSG00000002345
Slc25a42	67.5959	1.16678	0.298456	1.94941	0.0512465	0.409972	Uninfected_DbKO_vs_Uninfected_Prdm1.fl.fl.Maf.fl.fl	ENSMUSG00000002346
Snx9	219.367	-0.0635234	0.251684	0	1	1	Uninfected_DbKO_vs_Uninfected_Prdm1.fl.fl.Maf.fl.fl	ENSMUSG00000002365
Ranbp3	1246.06	0.319412	0.104298	0	1	1	Uninfected_DbKO_vs_Uninfected_Prdm1.fl.fl.Maf.fl.fl	ENSMUSG00000002372
Ndufa11	787.507	-0.14979	0.123693	0	1	1	Uninfected_DbKO_vs_Uninfected_Prdm1.fl.fl.Maf.fl.fl	ENSMUSG00000002379
Bmp8b	185.287	0.0441575	0.181079	0	1	1	Uninfected_DbKO_vs_Uninfected_Prdm1.fl.fl.Maf.fl.fl	ENSMUSG00000002384
Nr2f6	40.9446	1.25939	0.374822	1.79933	0.071966	0.528616	Uninfected_DbKO_vs_Uninfected_Prdm1.fl.fl.Maf.fl.fl	ENSMUSG00000002393
Use1	1373.64	-0.516551	0.162501	0	1	1	Uninfected_DbKO_vs_Uninfected_Prdm1.fl.fl.Maf.fl.fl	ENSMUSG00000002395
Ocel1	75.7815	0.485163	0.278991	0	1	1	Uninfected_DbKO_vs_Uninfected_Prdm1.fl.fl.Maf.fl.fl	ENSMUSG00000002396
Dyrk1b	36.8129	2.72933	0.436211	4.91589	8.83806e-07	4.03015e-05	Uninfected_DbKO_vs_Uninfected_Prdm1.fl.fl.Maf.fl.fl	ENSMUSG00000002409
Braf	1173.53	-0.378288	0.202088	0	1	1	Uninfected_DbKO_vs_Uninfected_Prdm1.fl.fl.Maf.fl.fl	ENSMUSG00000002413
Ndufb2	316.876	-0.301686	0.126798	0	1	1	Uninfected_DbKO_vs_Uninfected_Prdm1.fl.fl.Maf.fl.fl	ENSMUSG00000002416
Hltf	963.68	-0.151042	0.220812	0	1	1	Uninfected_DbKO_vs_Uninfected_Prdm1.fl.fl.Maf.fl.fl	ENSMUSG00000002428
Prpf6	949.115	-0.122745	0.122265	0	1	1	Uninfected_DbKO_vs_Uninfected_Prdm1.fl.fl.Maf.fl.fl	ENSMUSG00000002455
Rgs19	741.269	0.123659	0.13498	0	1	1	Uninfected_DbKO_vs_Uninfected_Prdm1.fl.fl.Maf.fl.fl	ENSMUSG00000002458
Snrpd1	793.948	-0.359174	0.116639	0	1	1	Uninfected_DbKO_vs_Uninfected_Prdm1.fl.fl.Maf.fl.fl	ENSMUSG00000002477
Tchp	90.2149	0.187268	0.291555	0	1	1	Uninfected_DbKO_vs_Uninfected_Prdm1.fl.fl.Maf.fl.fl	ENSMUSG00000002486
Tiam1	600.866	0.956484	0.247836	1.49907	0.133856	0.819398	Uninfected_DbKO_vs_Uninfected_Prdm1.fl.fl.Maf.fl.fl	ENSMUSG00000002489
Tsc2	301.04	0.851742	0.211275	1.26271	0.206693	1	Uninfected_DbKO_vs_Uninfected_Prdm1.fl.fl.Maf.fl.fl	ENSMUSG00000002496
Puf60	4529.23	0.143508	0.0872543	0	1	1	Uninfected_DbKO_vs_Uninfected_Prdm1.fl.fl.Maf.fl.fl	ENSMUSG00000002524
Golga2	429.932	0.949807	0.151339	2.41078	0.0159183	0.166485	Uninfected_DbKO_vs_Uninfected_Prdm1.fl.fl.Maf.fl.fl	ENSMUSG00000002546
Uck1	565.349	0.020553	0.0986852	0	1	1	Uninfected_DbKO_vs_Uninfected_Prdm1.fl.fl.Maf.fl.fl	ENSMUSG00000002550
Scin	67.81	0.687336	0.516166	0.198335	0.842783	1	Uninfected_DbKO_vs_Uninfected_Prdm1.fl.fl.Maf.fl.fl	ENSMUSG00000002565
Ikzf4	672.916	1.0467	0.166783	2.76852	0.00563123	0.0715675	Uninfected_DbKO_vs_Uninfected_Prdm1.fl.fl.Maf.fl.fl	ENSMUSG00000002578
Mien1	1374.53	-0.827086	0.102587	-2.36017	0.0182668	0.185598	Uninfected_DbKO_vs_Uninfected_Prdm1.fl.fl.Maf.fl.fl	ENSMUSG00000002580
Axl	416.499	3.04801	0.295129	8.34566	7.08172e-17	3.02445e-14	Uninfected_DbKO_vs_Uninfected_Prdm1.fl.fl.Maf.fl.fl	ENSMUSG00000002602
Tgfb1	670.791	0.479063	0.255927	0	1	1	Uninfected_DbKO_vs_Uninfected_Prdm1.fl.fl.Maf.fl.fl	ENSMUSG00000002603
Ccdc97	505.493	1.58223	0.208452	4.78418	1.71687e-06	7.19443e-05	Uninfected_DbKO_vs_Uninfected_Prdm1.fl.fl.Maf.fl.fl	ENSMUSG00000002608
Zfp40	62.6635	-0.659851	0.31252	-0.239628	0.810619	1	Uninfected_DbKO_vs_Uninfected_Prdm1.fl.fl.Maf.fl.fl	ENSMUSG00000002617
Akap8l	888.382	0.275789	0.133893	0	1	1	Uninfected_DbKO_vs_Uninfected_Prdm1.fl.fl.Maf.fl.fl	ENSMUSG00000002625
Pdcd2l	233.701	-0.158838	0.125674	0	1	1	Uninfected_DbKO_vs_Uninfected_Prdm1.fl.fl.Maf.fl.fl	ENSMUSG00000002635
Gtf2f1	941.7	-0.291342	0.112085	0	1	1	Uninfected_DbKO_vs_Uninfected_Prdm1.fl.fl.Maf.fl.fl	ENSMUSG00000002658
Clpp	329.097	-0.013729	0.144172	0	1	1	Uninfected_DbKO_vs_Uninfected_Prdm1.fl.fl.Maf.fl.fl	ENSMUSG00000002660
Alkbh7	130.642	-0.00713069	0.209872	0	1	1	Uninfected_DbKO_vs_Uninfected_Prdm1.fl.fl.Maf.fl.fl	ENSMUSG00000002661
Dennd1c	1460.01	0.282229	0.124889	0	1	1	Uninfected_DbKO_vs_Uninfected_Prdm1.fl.fl.Maf.fl.fl	ENSMUSG00000002668
Med6	305.977	-1.10546	0.115989	-4.48744	7.20853e-06	0.000247522	Uninfected_DbKO_vs_Uninfected_Prdm1.fl.fl.Maf.fl.fl	ENSMUSG00000002679
Lcp2	7513.25	-0.455827	0.161487	0	1	1	Uninfected_DbKO_vs_Uninfected_Prdm1.fl.fl.Maf.fl.fl	ENSMUSG00000002699
Cse1l	1432.74	-0.537153	0.176914	0	1	1	Uninfected_DbKO_vs_Uninfected_Prdm1.fl.fl.Maf.fl.fl	ENSMUSG00000002718
Naa20	1164.31	-0.0161243	0.106907	0	1	1	Uninfected_DbKO_vs_Uninfected_Prdm1.fl.fl.Maf.fl.fl	ENSMUSG00000002728
Plekha3	261.065	-0.0464967	0.187453	0	1	1	Uninfected_DbKO_vs_Uninfected_Prdm1.fl.fl.Maf.fl.fl	ENSMUSG00000002733
Ykt6	743.955	0.57265	0.127864	0	1	1	Uninfected_DbKO_vs_Uninfected_Prdm1.fl.fl.Maf.fl.fl	ENSMUSG00000002741
Baz1b	1070.66	0.0626678	0.130544	0	1	1	Uninfected_DbKO_vs_Uninfected_Prdm1.fl.fl.Maf.fl.fl	ENSMUSG00000002748
Pex6	90.9784	0.935365	0.256835	1.36431	0.172471	0.974316	Uninfected_DbKO_vs_Uninfected_Prdm1.fl.fl.Maf.fl.fl	ENSMUSG00000002763
Mrpl2	401.112	0.0239236	0.109929	0	1	1	Uninfected_DbKO_vs_Uninfected_Prdm1.fl.fl.Maf.fl.fl	ENSMUSG00000002767
Mea1	969.284	0.0808976	0.129908	0	1	1	Uninfected_DbKO_vs_Uninfected_Prdm1.fl.fl.Maf.fl.fl	ENSMUSG00000002768
Kdelr1	360.092	0.527287	0.149336	0	1	1	Uninfected_DbKO_vs_Uninfected_Prdm1.fl.fl.Maf.fl.fl	ENSMUSG00000002778
Tmem143	56.6819	1.30821	0.33944	2.13071	0.0331126	0.295834	Uninfected_DbKO_vs_Uninfected_Prdm1.fl.fl.Maf.fl.fl	ENSMUSG00000002781
Ggct	113.196	-0.426711	0.203178	0	1	1	Uninfected_DbKO_vs_Uninfected_Prdm1.fl.fl.Maf.fl.fl	ENSMUSG00000002797
Btbd6	166.584	0.685253	0.208079	0.481981	0.629819	1	Uninfected_DbKO_vs_Uninfected_Prdm1.fl.fl.Maf.fl.fl	ENSMUSG00000002803
Nudt14	165.988	0.393993	0.173119	0	1	1	Uninfected_DbKO_vs_Uninfected_Prdm1.fl.fl.Maf.fl.fl	ENSMUSG00000002804
Epdr1	26.3629	0.296766	0.982112	0	1	1	Uninfected_DbKO_vs_Uninfected_Prdm1.fl.fl.Maf.fl.fl	ENSMUSG00000002808
Flii	1050.14	0.642103	0.145666	0.392269	0.69486	1	Uninfected_DbKO_vs_Uninfected_Prdm1.fl.fl.Maf.fl.fl	ENSMUSG00000002812
Top3a	208.745	0.355871	0.186316	0	1	1	Uninfected_DbKO_vs_Uninfected_Prdm1.fl.fl.Maf.fl.fl	ENSMUSG00000002814
Atg4d	882.321	0.45196	0.124452	0	1	1	Uninfected_DbKO_vs_Uninfected_Prdm1.fl.fl.Maf.fl.fl	ENSMUSG00000002820
Qtrt1	384.061	-0.568584	0.175667	0	1	1	Uninfected_DbKO_vs_Uninfected_Prdm1.fl.fl.Maf.fl.fl	ENSMUSG00000002825
Hdgfl2	496.651	0.569478	0.159233	0	1	1	Uninfected_DbKO_vs_Uninfected_Prdm1.fl.fl.Maf.fl.fl	ENSMUSG00000002833
Chaf1a	523.256	0.418086	0.150806	0	1	1	Uninfected_DbKO_vs_Uninfected_Prdm1.fl.fl.Maf.fl.fl	ENSMUSG00000002835
Adprh	1140.52	0.842905	0.146638	1.75904	0.0785699	0.5638	Uninfected_DbKO_vs_Uninfected_Prdm1.fl.fl.Maf.fl.fl	ENSMUSG00000002844
Tmem39a	904.565	0.0239684	0.138163	0	1	1	Uninfected_DbKO_vs_Uninfected_Prdm1.fl.fl.Maf.fl.fl	ENSMUSG00000002845
Timmdc1	118.891	-0.131389	0.222413	0	1	1	Uninfected_DbKO_vs_Uninfected_Prdm1.fl.fl.Maf.fl.fl	ENSMUSG00000002846
Mcm2	1334.79	1.09105	0.180578	2.80263	0.00506879	0.0659296	Uninfected_DbKO_vs_Uninfected_Prdm1.fl.fl.Maf.fl.fl	ENSMUSG00000002870
Tpra1	371.155	0.576117	0.149938	0	1	1	Uninfected_DbKO_vs_Uninfected_Prdm1.fl.fl.Maf.fl.fl	ENSMUSG00000002871
Nab1	2540.09	-0.0335741	0.182529	0	1	1	Uninfected_DbKO_vs_Uninfected_Prdm1.fl.fl.Maf.fl.fl	ENSMUSG00000002881
Adgre5	1657.19	-0.530517	0.19501	0	1	1	Uninfected_DbKO_vs_Uninfected_Prdm1.fl.fl.Maf.fl.fl	ENSMUSG00000002885
Il17ra	1853.01	1.05831	0.179864	2.63168	0.00849645	0.10009	Uninfected_DbKO_vs_Uninfected_Prdm1.fl.fl.Maf.fl.fl	ENSMUSG00000002897
Lamb1	46.1092	2.63617	0.635573	3.22734	0.00124946	0.0207334	Uninfected_DbKO_vs_Uninfected_Prdm1.fl.fl.Maf.fl.fl	ENSMUSG00000002900
Arrdc2	52.7134	0.607612	0.29494	0.076793	0.938788	1	Uninfected_DbKO_vs_Uninfected_Prdm1.fl.fl.Maf.fl.fl	ENSMUSG00000002910
Cd36	73.9241	-0.123365	0.558891	0	1	1	Uninfected_DbKO_vs_Uninfected_Prdm1.fl.fl.Maf.fl.fl	ENSMUSG00000002944
Map2k7	267.485	0.961771	0.236709	1.59187	0.111414	0.718394	Uninfected_DbKO_vs_Uninfected_Prdm1.fl.fl.Maf.fl.fl	ENSMUSG00000002948
Timm44	648.141	0.0764265	0.0936704	0	1	1	Uninfected_DbKO_vs_Uninfected_Prdm1.fl.fl.Maf.fl.fl	ENSMUSG00000002949
Ap2a2	673.211	0.0158922	0.141855	0	1	1	Uninfected_DbKO_vs_Uninfected_Prdm1.fl.fl.Maf.fl.fl	ENSMUSG00000002957
Pnkp	547.932	0.125845	0.139679	0	1	1	Uninfected_DbKO_vs_Uninfected_Prdm1.fl.fl.Maf.fl.fl	ENSMUSG00000002963
Med25	288.915	2.18639	0.215481	7.43189	1.07057e-13	2.2601e-11	Uninfected_DbKO_vs_Uninfected_Prdm1.fl.fl.Maf.fl.fl	ENSMUSG00000002968
Clptm1	1327.59	0.877196	0.123334	2.36945	0.0178147	0.182797	Uninfected_DbKO_vs_Uninfected_Prdm1.fl.fl.Maf.fl.fl	ENSMUSG00000002981
Relb	2145.87	1.10513	0.153732	3.38361	0.000715387	0.0130508	Uninfected_DbKO_vs_Uninfected_Prdm1.fl.fl.Maf.fl.fl	ENSMUSG00000002983
Tomm40	557.875	1.59133	0.147751	6.81129	9.67275e-12	1.32855e-09	Uninfected_DbKO_vs_Uninfected_Prdm1.fl.fl.Maf.fl.fl	ENSMUSG00000002984
Apoe	618.743	0.654672	0.669116	0.104181	0.917026	1	Uninfected_DbKO_vs_Uninfected_Prdm1.fl.fl.Maf.fl.fl	ENSMUSG00000002985
Hbp1	5187.63	-0.607638	0.117089	-0.193662	0.84644	1	Uninfected_DbKO_vs_Uninfected_Prdm1.fl.fl.Maf.fl.fl	ENSMUSG00000002996
Cdkn1b	1806.99	-0.910239	0.15571	-2.08899	0.0367085	0.319951	Uninfected_DbKO_vs_Uninfected_Prdm1.fl.fl.Maf.fl.fl	ENSMUSG00000003031
Klf4	1116.62	-1.34157	0.454036	-1.66641	0.0956311	0.647337	Uninfected_DbKO_vs_Uninfected_Prdm1.fl.fl.Maf.fl.fl	ENSMUSG00000003032
Ap1m1	1136.9	0.487652	0.106928	0	1	1	Uninfected_DbKO_vs_Uninfected_Prdm1.fl.fl.Maf.fl.fl	ENSMUSG00000003033
Rab8a	4102.1	-0.101846	0.151925	0	1	1	Uninfected_DbKO_vs_Uninfected_Prdm1.fl.fl.Maf.fl.fl	ENSMUSG00000003037
Hmgn2	3072.03	-0.390625	0.106275	0	1	1	Uninfected_DbKO_vs_Uninfected_Prdm1.fl.fl.Maf.fl.fl	ENSMUSG00000003038
Fam32a	1656.03	-0.361272	0.0906987	0	1	1	Uninfected_DbKO_vs_Uninfected_Prdm1.fl.fl.Maf.fl.fl	ENSMUSG00000003039
Elf3	123.158	2.36674	0.823353	2.16405	0.0304604	0.277134	Uninfected_DbKO_vs_Uninfected_Prdm1.fl.fl.Maf.fl.fl	ENSMUSG00000003051
Stard3nl	717.659	-0.085038	0.186426	0	1	1	Uninfected_DbKO_vs_Uninfected_Prdm1.fl.fl.Maf.fl.fl	ENSMUSG00000003062
Stk11	2106.25	0.847768	0.14952	1.75766	0.0788055	0.564311	Uninfected_DbKO_vs_Uninfected_Prdm1.fl.fl.Maf.fl.fl	ENSMUSG00000003068
Atp5d	2288.65	0.357175	0.152508	0	1	1	Uninfected_DbKO_vs_Uninfected_Prdm1.fl.fl.Maf.fl.fl	ENSMUSG00000003072
Ppp5c	606.533	0.555733	0.107814	0	1	1	Uninfected_DbKO_vs_Uninfected_Prdm1.fl.fl.Maf.fl.fl	ENSMUSG00000003099
Cdk12	950.446	0.0632212	0.1161	0	1	1	Uninfected_DbKO_vs_Uninfected_Prdm1.fl.fl.Maf.fl.fl	ENSMUSG00000003119
Lipe	87.0584	1.0129	0.334849	1.278	0.20125	1	Uninfected_DbKO_vs_Uninfected_Prdm1.fl.fl.Maf.fl.fl	ENSMUSG00000003123
Pafah1b2	1201.24	0.0492347	0.139532	0	1	1	Uninfected_DbKO_vs_Uninfected_Prdm1.fl.fl.Maf.fl.fl	ENSMUSG00000003131
Tbc1d8	70.5767	0.0286258	0.283845	0	1	1	Uninfected_DbKO_vs_Uninfected_Prdm1.fl.fl.Maf.fl.fl	ENSMUSG00000003134
Cnot11	429.3	0.374936	0.109617	0	1	1	Uninfected_DbKO_vs_Uninfected_Prdm1.fl.fl.Maf.fl.fl	ENSMUSG00000003135
Slc2a3	2161.83	-0.138864	0.322973	0	1	1	Uninfected_DbKO_vs_Uninfected_Prdm1.fl.fl.Maf.fl.fl	ENSMUSG00000003153
Foxj2	220.709	0.406945	0.215939	0	1	1	Uninfected_DbKO_vs_Uninfected_Prdm1.fl.fl.Maf.fl.fl	ENSMUSG00000003154
Sri	6616.51	-0.0738806	0.110919	0	1	1	Uninfected_DbKO_vs_Uninfected_Prdm1.fl.fl.Maf.fl.fl	ENSMUSG00000003161
Dgcr2	242.897	0.987478	0.205309	1.96054	0.049933	0.402811	Uninfected_DbKO_vs_Uninfected_Prdm1.fl.fl.Maf.fl.fl	ENSMUSG00000003166
Irf3	809.021	0.178916	0.116704	0	1	1	Uninfected_DbKO_vs_Uninfected_Prdm1.fl.fl.Maf.fl.fl	ENSMUSG00000003184
Bcl2l12	214.051	0.261134	0.178358	0	1	1	Uninfected_DbKO_vs_Uninfected_Prdm1.fl.fl.Maf.fl.fl	ENSMUSG00000003190
Zfp959	203.762	-0.264108	0.196108	0	1	1	Uninfected_DbKO_vs_Uninfected_Prdm1.fl.fl.Maf.fl.fl	ENSMUSG00000003198
Mpnd	384.117	0.312785	0.159401	0	1	1	Uninfected_DbKO_vs_Uninfected_Prdm1.fl.fl.Maf.fl.fl	ENSMUSG00000003199
Sh3gl1	1188.68	0.547585	0.130574	0	1	1	Uninfected_DbKO_vs_Uninfected_Prdm1.fl.fl.Maf.fl.fl	ENSMUSG00000003200
Ebi3	407.152	1.02827	0.218566	2.02827	0.042533	0.357315	Uninfected_DbKO_vs_Uninfected_Prdm1.fl.fl.Maf.fl.fl	ENSMUSG00000003206
Yju2	505.874	-0.0637999	0.126091	0	1	1	Uninfected_DbKO_vs_Uninfected_Prdm1.fl.fl.Maf.fl.fl	ENSMUSG00000003208
Ranbp2	1628.16	-0.717422	0.137379	-0.964188	0.334951	1	Uninfected_DbKO_vs_Uninfected_Prdm1.fl.fl.Maf.fl.fl	ENSMUSG00000003226
Grk5	66.8636	-0.444157	0.314864	0	1	1	Uninfected_DbKO_vs_Uninfected_Prdm1.fl.fl.Maf.fl.fl	ENSMUSG00000003228
Dvl3	248.126	0.275379	0.217884	0	1	1	Uninfected_DbKO_vs_Uninfected_Prdm1.fl.fl.Maf.fl.fl	ENSMUSG00000003233
Abcf3	749.564	0.418036	0.136704	0	1	1	Uninfected_DbKO_vs_Uninfected_Prdm1.fl.fl.Maf.fl.fl	ENSMUSG00000003234
Eif2b5	771.667	0.399443	0.12373	0	1	1	Uninfected_DbKO_vs_Uninfected_Prdm1.fl.fl.Maf.fl.fl	ENSMUSG00000003235
Cyth2	826.24	-0.102196	0.13424	0	1	1	Uninfected_DbKO_vs_Uninfected_Prdm1.fl.fl.Maf.fl.fl	ENSMUSG00000003269
Sult2b1	177.71	-0.113645	0.209186	0	1	1	Uninfected_DbKO_vs_Uninfected_Prdm1.fl.fl.Maf.fl.fl	ENSMUSG00000003271
Hck	50.6518	0.39274	0.652777	0	1	1	Uninfected_DbKO_vs_Uninfected_Prdm1.fl.fl.Maf.fl.fl	ENSMUSG00000003283
Mrpl4	774.648	0.0540507	0.132298	0	1	1	Uninfected_DbKO_vs_Uninfected_Prdm1.fl.fl.Maf.fl.fl	ENSMUSG00000003299
Keap1	270.942	0.820128	0.185917	1.2649	0.205909	1	Uninfected_DbKO_vs_Uninfected_Prdm1.fl.fl.Maf.fl.fl	ENSMUSG00000003308
Glg1	1643.81	0.0748261	0.0983282	0	1	1	Uninfected_DbKO_vs_Uninfected_Prdm1.fl.fl.Maf.fl.fl	ENSMUSG00000003316
Btbd2	90.979	1.50999	0.320265	2.88831	0.0038732	0.0538604	Uninfected_DbKO_vs_Uninfected_Prdm1.fl.fl.Maf.fl.fl	ENSMUSG00000003344
Csnk1g2	340.055	0.101058	0.281825	0	1	1	Uninfected_DbKO_vs_Uninfected_Prdm1.fl.fl.Maf.fl.fl	ENSMUSG00000003345
Abhd17a	256.308	1.38457	0.231527	3.45363	0.000553101	0.0105794	Uninfected_DbKO_vs_Uninfected_Prdm1.fl.fl.Maf.fl.fl	ENSMUSG00000003346
Mob3a	1703.94	0.641222	0.261616	0.215046	0.829731	1	Uninfected_DbKO_vs_Uninfected_Prdm1.fl.fl.Maf.fl.fl	ENSMUSG00000003348
Cacnb3	46.5354	1.82227	0.569195	2.17378	0.0297215	0.272367	Uninfected_DbKO_vs_Uninfected_Prdm1.fl.fl.Maf.fl.fl	ENSMUSG00000003352
Fkbp11	75.0196	-0.392957	0.694487	0	1	1	Uninfected_DbKO_vs_Uninfected_Prdm1.fl.fl.Maf.fl.fl	ENSMUSG00000003355
Ddx23	257.029	0.0131432	0.204397	0	1	1	Uninfected_DbKO_vs_Uninfected_Prdm1.fl.fl.Maf.fl.fl	ENSMUSG00000003360
Pld3	2018.04	0.263814	0.108798	0	1	1	Uninfected_DbKO_vs_Uninfected_Prdm1.fl.fl.Maf.fl.fl	ENSMUSG00000003363
Grik5	36.9883	1.66712	0.457345	2.36617	0.0179732	0.183598	Uninfected_DbKO_vs_Uninfected_Prdm1.fl.fl.Maf.fl.fl	ENSMUSG00000003378
Cd79a	293.997	0.581022	0.813072	0	1	1	Uninfected_DbKO_vs_Uninfected_Prdm1.fl.fl.Maf.fl.fl	ENSMUSG00000003379
Rabac1	1307.79	-0.309331	0.165278	0	1	1	Uninfected_DbKO_vs_Uninfected_Prdm1.fl.fl.Maf.fl.fl	ENSMUSG00000003380
Etv3	1757.14	0.477579	0.17218	0	1	1	Uninfected_DbKO_vs_Uninfected_Prdm1.fl.fl.Maf.fl.fl	ENSMUSG00000003382
Prkcsh	821.685	0.6766	0.135088	0.678354	0.497547	1	Uninfected_DbKO_vs_Uninfected_Prdm1.fl.fl.Maf.fl.fl	ENSMUSG00000003402
St8sia6	228.406	-0.000275905	0.44851	0	1	1	Uninfected_DbKO_vs_Uninfected_Prdm1.fl.fl.Maf.fl.fl	ENSMUSG00000003418
Fcgrt	79.9883	0.7946	0.526717	0.398008	0.690624	1	Uninfected_DbKO_vs_Uninfected_Prdm1.fl.fl.Maf.fl.fl	ENSMUSG00000003420
Nosip	972.963	-0.376455	0.0995876	0	1	1	Uninfected_DbKO_vs_Uninfected_Prdm1.fl.fl.Maf.fl.fl	ENSMUSG00000003421
Pih1d1	381.849	0.335683	0.124621	0	1	1	Uninfected_DbKO_vs_Uninfected_Prdm1.fl.fl.Maf.fl.fl	ENSMUSG00000003423
Rps11	8326.26	-0.452961	0.153759	0	1	1	Uninfected_DbKO_vs_Uninfected_Prdm1.fl.fl.Maf.fl.fl	ENSMUSG00000003429
Supt5	2077.42	0.814295	0.127145	1.80371	0.0712765	0.525583	Uninfected_DbKO_vs_Uninfected_Prdm1.fl.fl.Maf.fl.fl	ENSMUSG00000003435
Paf1	1131.56	-0.559684	0.0844434	0	1	1	Uninfected_DbKO_vs_Uninfected_Prdm1.fl.fl.Maf.fl.fl	ENSMUSG00000003437
Timm50	761.549	0.187742	0.0943475	0	1	1	Uninfected_DbKO_vs_Uninfected_Prdm1.fl.fl.Maf.fl.fl	ENSMUSG00000003438
Med29	130.64	-0.551099	0.169901	0	1	1	Uninfected_DbKO_vs_Uninfected_Prdm1.fl.fl.Maf.fl.fl	ENSMUSG00000003444
Bicd1	87.0408	0.594387	0.491479	0.0191756	0.984701	1	Uninfected_DbKO_vs_Uninfected_Prdm1.fl.fl.Maf.fl.fl	ENSMUSG00000003452
Ncstn	1700.02	0.554649	0.14462	0	1	1	Uninfected_DbKO_vs_Uninfected_Prdm1.fl.fl.Maf.fl.fl	ENSMUSG00000003458
Pex19	701.343	-0.00510172	0.0906727	0	1	1	Uninfected_DbKO_vs_Uninfected_Prdm1.fl.fl.Maf.fl.fl	ENSMUSG00000003464
Cyp4f18	110.831	0.790877	0.529952	0.388553	0.697607	1	Uninfected_DbKO_vs_Uninfected_Prdm1.fl.fl.Maf.fl.fl	ENSMUSG00000003484
Impdh1	313.452	2.2829	0.268899	6.31441	2.71191e-10	2.81052e-08	Uninfected_DbKO_vs_Uninfected_Prdm1.fl.fl.Maf.fl.fl	ENSMUSG00000003500
Dusp3	261.438	-0.296283	0.301874	0	1	1	Uninfected_DbKO_vs_Uninfected_Prdm1.fl.fl.Maf.fl.fl	ENSMUSG00000003518
Ess2	536.517	0.376287	0.115361	0	1	1	Uninfected_DbKO_vs_Uninfected_Prdm1.fl.fl.Maf.fl.fl	ENSMUSG00000003527
Slc25a1	253.909	0.917237	0.173185	1.91861	0.0550338	0.431786	Uninfected_DbKO_vs_Uninfected_Prdm1.fl.fl.Maf.fl.fl	ENSMUSG00000003528
Dgcr6	100.397	0.199995	0.281554	0	1	1	Uninfected_DbKO_vs_Uninfected_Prdm1.fl.fl.Maf.fl.fl	ENSMUSG00000003531
Ddr1	40.5169	1.54767	0.491152	1.9601	0.0499844	0.402811	Uninfected_DbKO_vs_Uninfected_Prdm1.fl.fl.Maf.fl.fl	ENSMUSG00000003534
Ier3	86.8592	0.667058	0.529713	0.154981	0.876837	1	Uninfected_DbKO_vs_Uninfected_Prdm1.fl.fl.Maf.fl.fl	ENSMUSG00000003541
Fosb	823.067	0.0927662	0.591913	0	1	1	Uninfected_DbKO_vs_Uninfected_Prdm1.fl.fl.Maf.fl.fl	ENSMUSG00000003545
Klc4	186.458	-0.00489049	0.145438	0	1	1	Uninfected_DbKO_vs_Uninfected_Prdm1.fl.fl.Maf.fl.fl	ENSMUSG00000003546
Ercc1	368.809	-0.0171929	0.128993	0	1	1	Uninfected_DbKO_vs_Uninfected_Prdm1.fl.fl.Maf.fl.fl	ENSMUSG00000003549
As3mt	76.3175	-0.323747	0.338857	0	1	1	Uninfected_DbKO_vs_Uninfected_Prdm1.fl.fl.Maf.fl.fl	ENSMUSG00000003559
Homer3	143.64	0.456059	0.192917	0	1	1	Uninfected_DbKO_vs_Uninfected_Prdm1.fl.fl.Maf.fl.fl	ENSMUSG00000003573
Crtc1	110.145	1.30041	0.260494	2.7465	0.0060234	0.0753752	Uninfected_DbKO_vs_Uninfected_Prdm1.fl.fl.Maf.fl.fl	ENSMUSG00000003575
Rnf215	125.394	0.540833	0.199474	0	1	1	Uninfected_DbKO_vs_Uninfected_Prdm1.fl.fl.Maf.fl.fl	ENSMUSG00000003581
Aven	73.7691	-0.55428	0.315146	0	1	1	Uninfected_DbKO_vs_Uninfected_Prdm1.fl.fl.Maf.fl.fl	ENSMUSG00000003604
Crot	1070.05	-1.04384	0.198267	-2.31447	0.0206421	0.20537	Uninfected_DbKO_vs_Uninfected_Prdm1.fl.fl.Maf.fl.fl	ENSMUSG00000003623
Rps6ka1	902.301	0.740188	0.144993	1.07057	0.284362	1	Uninfected_DbKO_vs_Uninfected_Prdm1.fl.fl.Maf.fl.fl	ENSMUSG00000003644
Snrnp200	1239.78	0.293754	0.130744	0	1	1	Uninfected_DbKO_vs_Uninfected_Prdm1.fl.fl.Maf.fl.fl	ENSMUSG00000003660
Ciao1	532.266	-0.286765	0.147317	0	1	1	Uninfected_DbKO_vs_Uninfected_Prdm1.fl.fl.Maf.fl.fl	ENSMUSG00000003662
Has1	166.009	2.38944	0.949414	1.90063	0.0573509	0.446585	Uninfected_DbKO_vs_Uninfected_Prdm1.fl.fl.Maf.fl.fl	ENSMUSG00000003665
Taf6l	94.2652	0.93666	0.262861	1.33796	0.180909	1	Uninfected_DbKO_vs_Uninfected_Prdm1.fl.fl.Maf.fl.fl	ENSMUSG00000003680
Insig2	465.402	0.176787	0.182587	0	1	1	Uninfected_DbKO_vs_Uninfected_Prdm1.fl.fl.Maf.fl.fl	ENSMUSG00000003721
Kpna6	329.388	-0.00920951	0.132664	0	1	1	Uninfected_DbKO_vs_Uninfected_Prdm1.fl.fl.Maf.fl.fl	ENSMUSG00000003731
Man1a	1529.53	0.142012	0.109833	0	1	1	Uninfected_DbKO_vs_Uninfected_Prdm1.fl.fl.Maf.fl.fl	ENSMUSG00000003746
Itpkc	170.645	0.625014	0.204189	0.196147	0.844495	1	Uninfected_DbKO_vs_Uninfected_Prdm1.fl.fl.Maf.fl.fl	ENSMUSG00000003752
Coq8b	125.556	1.69114	0.282067	3.9217	8.79255e-05	0.00218377	Uninfected_DbKO_vs_Uninfected_Prdm1.fl.fl.Maf.fl.fl	ENSMUSG00000003762
Brd8	2343.34	0.0718172	0.145231	0	1	1	Uninfected_DbKO_vs_Uninfected_Prdm1.fl.fl.Maf.fl.fl	ENSMUSG00000003778
Kif20a	425.975	0.553327	0.265917	0	1	1	Uninfected_DbKO_vs_Uninfected_Prdm1.fl.fl.Maf.fl.fl	ENSMUSG00000003779
Farsa	567.381	0.725037	0.187886	0.74553	0.455951	1	Uninfected_DbKO_vs_Uninfected_Prdm1.fl.fl.Maf.fl.fl	ENSMUSG00000003808
Gcdh	184.771	-0.0155577	0.176744	0	1	1	Uninfected_DbKO_vs_Uninfected_Prdm1.fl.fl.Maf.fl.fl	ENSMUSG00000003809
Mast2	171.767	0.0780118	0.200723	0	1	1	Uninfected_DbKO_vs_Uninfected_Prdm1.fl.fl.Maf.fl.fl	ENSMUSG00000003810
Dnase2a	156.345	0.670199	0.216107	0.394416	0.693274	1	Uninfected_DbKO_vs_Uninfected_Prdm1.fl.fl.Maf.fl.fl	ENSMUSG00000003812
Rad23a	1356.65	-0.351423	0.085878	0	1	1	Uninfected_DbKO_vs_Uninfected_Prdm1.fl.fl.Maf.fl.fl	ENSMUSG00000003813
Calr	6841.56	-0.375427	0.204907	0	1	1	Uninfected_DbKO_vs_Uninfected_Prdm1.fl.fl.Maf.fl.fl	ENSMUSG00000003814
Syce2	210.745	-0.0133732	0.200459	0	1	1	Uninfected_DbKO_vs_Uninfected_Prdm1.fl.fl.Maf.fl.fl	ENSMUSG00000003824
Nfat5	480.086	-0.75612	0.239829	-0.713665	0.475435	1	Uninfected_DbKO_vs_Uninfected_Prdm1.fl.fl.Maf.fl.fl	ENSMUSG00000003847
Nob1	586.636	-0.468901	0.134991	0	1	1	Uninfected_DbKO_vs_Uninfected_Prdm1.fl.fl.Maf.fl.fl	ENSMUSG00000003848
Gys1	80.3153	1.85602	0.366058	3.47228	0.000516058	0.00998821	Uninfected_DbKO_vs_Uninfected_Prdm1.fl.fl.Maf.fl.fl	ENSMUSG00000003865
Ruvbl2	629.704	0.771247	0.16539	1.12633	0.260025	1	Uninfected_DbKO_vs_Uninfected_Prdm1.fl.fl.Maf.fl.fl	ENSMUSG00000003868
Bax	1366.18	0.27157	0.151071	0	1	1	Uninfected_DbKO_vs_Uninfected_Prdm1.fl.fl.Maf.fl.fl	ENSMUSG00000003873
Il7r	4697.28	-1.34835	0.220666	-3.45948	0.000541216	0.0103695	Uninfected_DbKO_vs_Uninfected_Prdm1.fl.fl.Maf.fl.fl	ENSMUSG00000003882
Tfam	506.528	-0.108851	0.124433	0	1	1	Uninfected_DbKO_vs_Uninfected_Prdm1.fl.fl.Maf.fl.fl	ENSMUSG00000003923
Zfp81	113.879	-0.479757	0.286116	0	1	1	Uninfected_DbKO_vs_Uninfected_Prdm1.fl.fl.Maf.fl.fl	ENSMUSG00000003929
Mmd	348.29	0.0429565	0.263142	0	1	1	Uninfected_DbKO_vs_Uninfected_Prdm1.fl.fl.Maf.fl.fl	ENSMUSG00000003948
Hlf	334.918	-2.57159	0.424542	-4.67947	2.87614e-06	0.000110397	Uninfected_DbKO_vs_Uninfected_Prdm1.fl.fl.Maf.fl.fl	ENSMUSG00000003949
Fam162a	927.818	0.984957	0.201426	1.98581	0.0470539	0.386188	Uninfected_DbKO_vs_Uninfected_Prdm1.fl.fl.Maf.fl.fl	ENSMUSG00000003955
Rpl8	5219.7	-0.573439	0.188342	0	1	1	Uninfected_DbKO_vs_Uninfected_Prdm1.fl.fl.Maf.fl.fl	ENSMUSG00000003970
Ssbp2	435.378	-0.548824	0.215863	0	1	1	Uninfected_DbKO_vs_Uninfected_Prdm1.fl.fl.Maf.fl.fl	ENSMUSG00000003992
Fancl	248.952	-0.104847	0.133359	0	1	1	Uninfected_DbKO_vs_Uninfected_Prdm1.fl.fl.Maf.fl.fl	ENSMUSG00000004018
Stat3	22958.3	0.636429	0.144722	0.355626	0.722121	1	Uninfected_DbKO_vs_Uninfected_Prdm1.fl.fl.Maf.fl.fl	ENSMUSG00000004040
Stat5a	3119.85	0.826315	0.194989	1.23777	0.2158	1	Uninfected_DbKO_vs_Uninfected_Prdm1.fl.fl.Maf.fl.fl	ENSMUSG00000004043
Cavin1	197.737	2.1954	0.701515	2.29565	0.0216959	0.21286	Uninfected_DbKO_vs_Uninfected_Prdm1.fl.fl.Maf.fl.fl	ENSMUSG00000004044
Map3k11	378.691	2.22896	0.273366	6.0139	1.81109e-09	1.55237e-07	Uninfected_DbKO_vs_Uninfected_Prdm1.fl.fl.Maf.fl.fl	ENSMUSG00000004054
Akt2	1087.87	1.12218	0.161231	3.33198	0.000862299	0.0152406	Uninfected_DbKO_vs_Uninfected_Prdm1.fl.fl.Maf.fl.fl	ENSMUSG00000004056
Dnaja3	398.495	0.550737	0.132651	0	1	1	Uninfected_DbKO_vs_Uninfected_Prdm1.fl.fl.Maf.fl.fl	ENSMUSG00000004069
Hmox2	696.179	0.0264147	0.129379	0	1	1	Uninfected_DbKO_vs_Uninfected_Prdm1.fl.fl.Maf.fl.fl	ENSMUSG00000004070
Cdip1	1626.38	0.202314	0.133989	0	1	1	Uninfected_DbKO_vs_Uninfected_Prdm1.fl.fl.Maf.fl.fl	ENSMUSG00000004071
Cwc15	1816.56	-0.207427	0.148374	0	1	1	Uninfected_DbKO_vs_Uninfected_Prdm1.fl.fl.Maf.fl.fl	ENSMUSG00000004096
Dnmt1	888.61	0.866006	0.181415	1.54918	0.12134	0.763816	Uninfected_DbKO_vs_Uninfected_Prdm1.fl.fl.Maf.fl.fl	ENSMUSG00000004099
Ppan	412.888	-0.25608	0.14686	0	1	1	Uninfected_DbKO_vs_Uninfected_Prdm1.fl.fl.Maf.fl.fl	ENSMUSG00000004100
Angptl2	113.204	1.1591	0.649266	0.884283	0.376543	1	Uninfected_DbKO_vs_Uninfected_Prdm1.fl.fl.Maf.fl.fl	ENSMUSG00000004105
Trmt10a	173.719	-0.678075	0.18848	-0.494014	0.621296	1	Uninfected_DbKO_vs_Uninfected_Prdm1.fl.fl.Maf.fl.fl	ENSMUSG00000004127
Kifc2	53.9589	1.52635	0.397025	2.37111	0.0177347	0.18214	Uninfected_DbKO_vs_Uninfected_Prdm1.fl.fl.Maf.fl.fl	ENSMUSG00000004187
Psap	5559.63	-0.0812911	0.178315	0	1	1	Uninfected_DbKO_vs_Uninfected_Prdm1.fl.fl.Maf.fl.fl	ENSMUSG00000004207
Ikbkg	676.371	0.164431	0.175749	0	1	1	Uninfected_DbKO_vs_Uninfected_Prdm1.fl.fl.Maf.fl.fl	ENSMUSG00000004221
Wars2	140.581	0.264308	0.222949	0	1	1	Uninfected_DbKO_vs_Uninfected_Prdm1.fl.fl.Maf.fl.fl	ENSMUSG00000004233
Atn1	39.2735	-0.548171	0.429782	0	1	1	Uninfected_DbKO_vs_Uninfected_Prdm1.fl.fl.Maf.fl.fl	ENSMUSG00000004263
Phb2	1053.9	0.783526	0.115871	1.71367	0.0865902	0.604117	Uninfected_DbKO_vs_Uninfected_Prdm1.fl.fl.Maf.fl.fl	ENSMUSG00000004264
Ptpn6	843.376	0.109415	0.15173	0	1	1	Uninfected_DbKO_vs_Uninfected_Prdm1.fl.fl.Maf.fl.fl	ENSMUSG00000004266
Emg1	3327.29	-0.949262	0.0845627	-4.30803	1.64713e-05	0.000504767	Uninfected_DbKO_vs_Uninfected_Prdm1.fl.fl.Maf.fl.fl	ENSMUSG00000004268
Lpcat3	355.811	0.0651317	0.140923	0	1	1	Uninfected_DbKO_vs_Uninfected_Prdm1.fl.fl.Maf.fl.fl	ENSMUSG00000004270
Atp6v1f	2427.82	-0.480405	0.121606	0	1	1	Uninfected_DbKO_vs_Uninfected_Prdm1.fl.fl.Maf.fl.fl	ENSMUSG00000004285
Il12b	179.75	0.292098	1.05046	0	1	1	Uninfected_DbKO_vs_Uninfected_Prdm1.fl.fl.Maf.fl.fl	ENSMUSG00000004296
Clcn5	113.545	-0.436738	0.264347	0	1	1	Uninfected_DbKO_vs_Uninfected_Prdm1.fl.fl.Maf.fl.fl	ENSMUSG00000004317
Clcn3	1543.22	-0.192211	0.152594	0	1	1	Uninfected_DbKO_vs_Uninfected_Prdm1.fl.fl.Maf.fl.fl	ENSMUSG00000004319
Utp20	259.516	0.116863	0.15922	0	1	1	Uninfected_DbKO_vs_Uninfected_Prdm1.fl.fl.Maf.fl.fl	ENSMUSG00000004356
Cul3	814.73	-0.702679	0.199223	-0.590878	0.554602	1	Uninfected_DbKO_vs_Uninfected_Prdm1.fl.fl.Maf.fl.fl	ENSMUSG00000004364
Ddx56	971.798	0.12463	0.140714	0	1	1	Uninfected_DbKO_vs_Uninfected_Prdm1.fl.fl.Maf.fl.fl	ENSMUSG00000004393
Tmed4	757.517	-0.345137	0.101448	0	1	1	Uninfected_DbKO_vs_Uninfected_Prdm1.fl.fl.Maf.fl.fl	ENSMUSG00000004394
Bid	167.618	-0.0578455	0.212658	0	1	1	Uninfected_DbKO_vs_Uninfected_Prdm1.fl.fl.Maf.fl.fl	ENSMUSG00000004446
Ralb	247.178	0.67055	0.195829	0.437053	0.662073	1	Uninfected_DbKO_vs_Uninfected_Prdm1.fl.fl.Maf.fl.fl	ENSMUSG00000004451
Ppp1cc	1994.08	-0.561598	0.121006	0	1	1	Uninfected_DbKO_vs_Uninfected_Prdm1.fl.fl.Maf.fl.fl	ENSMUSG00000004455
Dnajb11	2403.41	0.236666	0.18543	0	1	1	Uninfected_DbKO_vs_Uninfected_Prdm1.fl.fl.Maf.fl.fl	ENSMUSG00000004460
Tbccd1	90.3741	0.233324	0.270806	0	1	1	Uninfected_DbKO_vs_Uninfected_Prdm1.fl.fl.Maf.fl.fl	ENSMUSG00000004462
Coro1c	1246.36	0.87824	0.177159	1.65545	0.0978339	0.658657	Uninfected_DbKO_vs_Uninfected_Prdm1.fl.fl.Maf.fl.fl	ENSMUSG00000004530
Tax1bp1	9308.57	-0.257321	0.129941	0	1	1	Uninfected_DbKO_vs_Uninfected_Prdm1.fl.fl.Maf.fl.fl	ENSMUSG00000004535
Ctse	185.414	-0.251741	0.25298	0	1	1	Uninfected_DbKO_vs_Uninfected_Prdm1.fl.fl.Maf.fl.fl	ENSMUSG00000004552
Ndrg2	141.049	0.19975	0.286335	0	1	1	Uninfected_DbKO_vs_Uninfected_Prdm1.fl.fl.Maf.fl.fl	ENSMUSG00000004558
Mettl17	213.541	-0.277594	0.173034	0	1	1	Uninfected_DbKO_vs_Uninfected_Prdm1.fl.fl.Maf.fl.fl	ENSMUSG00000004561
Pnpla6	162.564	0.76807	0.173197	1.05722	0.29041	1	Uninfected_DbKO_vs_Uninfected_Prdm1.fl.fl.Maf.fl.fl	ENSMUSG00000004565
Mcoln1	344.255	0.367711	0.146996	0	1	1	Uninfected_DbKO_vs_Uninfected_Prdm1.fl.fl.Maf.fl.fl	ENSMUSG00000004567
Arhgef18	126.655	-0.0761359	0.264672	0	1	1	Uninfected_DbKO_vs_Uninfected_Prdm1.fl.fl.Maf.fl.fl	ENSMUSG00000004568
Pkn2	1003.31	-0.368133	0.0983815	0	1	1	Uninfected_DbKO_vs_Uninfected_Prdm1.fl.fl.Maf.fl.fl	ENSMUSG00000004591
Etfb	138.409	-0.151115	0.204881	0	1	1	Uninfected_DbKO_vs_Uninfected_Prdm1.fl.fl.Maf.fl.fl	ENSMUSG00000004610
Nkg7	5991.91	-0.113934	0.27164	0	1	1	Uninfected_DbKO_vs_Uninfected_Prdm1.fl.fl.Maf.fl.fl	ENSMUSG00000004612
Stxbp2	1432	0.499623	0.0953651	0	1	1	Uninfected_DbKO_vs_Uninfected_Prdm1.fl.fl.Maf.fl.fl	ENSMUSG00000004626
Chn2	191.342	0.0470688	0.233773	0	1	1	Uninfected_DbKO_vs_Uninfected_Prdm1.fl.fl.Maf.fl.fl	ENSMUSG00000004633
Wwox	147.16	0.305339	0.191517	0	1	1	Uninfected_DbKO_vs_Uninfected_Prdm1.fl.fl.Maf.fl.fl	ENSMUSG00000004637
Slbp	4154.14	-0.595212	0.154335	-0.0664112	0.94705	1	Uninfected_DbKO_vs_Uninfected_Prdm1.fl.fl.Maf.fl.fl	ENSMUSG00000004642
Arid3b	144.191	0.609232	0.2016	0.120384	0.904179	1	Uninfected_DbKO_vs_Uninfected_Prdm1.fl.fl.Maf.fl.fl	ENSMUSG00000004661
Cnn2	4417.63	0.927806	0.120775	2.83869	0.00452995	0.06047	Uninfected_DbKO_vs_Uninfected_Prdm1.fl.fl.Maf.fl.fl	ENSMUSG00000004665
Polr2e	961.784	-0.271431	0.0961804	0	1	1	Uninfected_DbKO_vs_Uninfected_Prdm1.fl.fl.Maf.fl.fl	ENSMUSG00000004667
Myo9b	632.266	0.945379	0.139803	2.57804	0.00993629	0.114072	Uninfected_DbKO_vs_Uninfected_Prdm1.fl.fl.Maf.fl.fl	ENSMUSG00000004677
Hdac9	38.8007	0.0608854	0.735045	0	1	1	Uninfected_DbKO_vs_Uninfected_Prdm1.fl.fl.Maf.fl.fl	ENSMUSG00000004698
Ly9	1160.41	-0.311476	0.166704	0	1	1	Uninfected_DbKO_vs_Uninfected_Prdm1.fl.fl.Maf.fl.fl	ENSMUSG00000004707
Cd244a	40.3115	-1.41139	0.812018	-1.01775	0.308798	1	Uninfected_DbKO_vs_Uninfected_Prdm1.fl.fl.Maf.fl.fl	ENSMUSG00000004709
Adgre1	57.4222	-0.82309	0.696294	-0.341992	0.732357	1	Uninfected_DbKO_vs_Uninfected_Prdm1.fl.fl.Maf.fl.fl	ENSMUSG00000004730
Rab23	83.9923	-0.115086	0.247615	0	1	1	Uninfected_DbKO_vs_Uninfected_Prdm1.fl.fl.Maf.fl.fl	ENSMUSG00000004768
Rab11a	1304.92	-0.571895	0.113588	0	1	1	Uninfected_DbKO_vs_Uninfected_Prdm1.fl.fl.Maf.fl.fl	ENSMUSG00000004771
Eif2b2	1080.04	-0.321542	0.106434	0	1	1	Uninfected_DbKO_vs_Uninfected_Prdm1.fl.fl.Maf.fl.fl	ENSMUSG00000004788
Dlst	707.341	0.250817	0.172189	0	1	1	Uninfected_DbKO_vs_Uninfected_Prdm1.fl.fl.Maf.fl.fl	ENSMUSG00000004789
Ulk2	225.191	-0.660499	0.189358	-0.39891	0.68996	1	Uninfected_DbKO_vs_Uninfected_Prdm1.fl.fl.Maf.fl.fl	ENSMUSG00000004798
Dgkq	164.948	0.332598	0.217096	0	1	1	Uninfected_DbKO_vs_Uninfected_Prdm1.fl.fl.Maf.fl.fl	ENSMUSG00000004815
Grap	2013.19	-0.247475	0.153638	0	1	1	Uninfected_DbKO_vs_Uninfected_Prdm1.fl.fl.Maf.fl.fl	ENSMUSG00000004837
Chmp2b	453.013	-0.10944	0.131769	0	1	1	Uninfected_DbKO_vs_Uninfected_Prdm1.fl.fl.Maf.fl.fl	ENSMUSG00000004843
Plod3	124.817	0.837096	0.303009	0.8321	0.405353	1	Uninfected_DbKO_vs_Uninfected_Prdm1.fl.fl.Maf.fl.fl	ENSMUSG00000004846
Ap1s1	590.722	1.1399	0.158788	3.49485	0.00047432	0.00931616	Uninfected_DbKO_vs_Uninfected_Prdm1.fl.fl.Maf.fl.fl	ENSMUSG00000004849
Mapk13	52.6746	1.8278	0.779096	1.59523	0.110661	0.715157	Uninfected_DbKO_vs_Uninfected_Prdm1.fl.fl.Maf.fl.fl	ENSMUSG00000004864
Srpk1	2559.72	0.111488	0.152369	0	1	1	Uninfected_DbKO_vs_Uninfected_Prdm1.fl.fl.Maf.fl.fl	ENSMUSG00000004865
Lbr	5439.89	0.184069	0.126254	0	1	1	Uninfected_DbKO_vs_Uninfected_Prdm1.fl.fl.Maf.fl.fl	ENSMUSG00000004880
Prcc	258.582	1.62449	0.201903	5.14866	2.62348e-07	1.37191e-05	Uninfected_DbKO_vs_Uninfected_Prdm1.fl.fl.Maf.fl.fl	ENSMUSG00000004895
Rrnad1	715.897	-0.18005	0.0897315	0	1	1	Uninfected_DbKO_vs_Uninfected_Prdm1.fl.fl.Maf.fl.fl	ENSMUSG00000004896
Hdgf	1314.08	0.49094	0.109879	0	1	1	Uninfected_DbKO_vs_Uninfected_Prdm1.fl.fl.Maf.fl.fl	ENSMUSG00000004897
Thop1	105.704	1.36519	0.252692	3.08767	0.00201733	0.0314604	Uninfected_DbKO_vs_Uninfected_Prdm1.fl.fl.Maf.fl.fl	ENSMUSG00000004929
Apba3	239.551	1.46236	0.302815	2.89747	0.00376185	0.0526843	Uninfected_DbKO_vs_Uninfected_Prdm1.fl.fl.Maf.fl.fl	ENSMUSG00000004931
Matk	379.215	0.179054	0.325068	0	1	1	Uninfected_DbKO_vs_Uninfected_Prdm1.fl.fl.Maf.fl.fl	ENSMUSG00000004933
Pias4	655.13	0.314247	0.135294	0	1	1	Uninfected_DbKO_vs_Uninfected_Prdm1.fl.fl.Maf.fl.fl	ENSMUSG00000004934
Map2k1	1113.55	0.428393	0.146115	0	1	1	Uninfected_DbKO_vs_Uninfected_Prdm1.fl.fl.Maf.fl.fl	ENSMUSG00000004936
Sgta	949.996	0.874952	0.1483	1.95543	0.0505326	0.406256	Uninfected_DbKO_vs_Uninfected_Prdm1.fl.fl.Maf.fl.fl	ENSMUSG00000004937
Tmem242	477.911	-0.357602	0.123388	0	1	1	Uninfected_DbKO_vs_Uninfected_Prdm1.fl.fl.Maf.fl.fl	ENSMUSG00000004945
Dtx2	195.648	1.56428	0.212326	4.61233	3.98188e-06	0.000147381	Uninfected_DbKO_vs_Uninfected_Prdm1.fl.fl.Maf.fl.fl	ENSMUSG00000004947
Hspb1	152.823	-1.69105	0.76124	-1.45301	0.146222	0.866551	Uninfected_DbKO_vs_Uninfected_Prdm1.fl.fl.Maf.fl.fl	ENSMUSG00000004951
Rasa4	66.7462	0.16001	0.339061	0	1	1	Uninfected_DbKO_vs_Uninfected_Prdm1.fl.fl.Maf.fl.fl	ENSMUSG00000004952
Hnrnpa2b1	12419.9	0.131074	0.129783	0	1	1	Uninfected_DbKO_vs_Uninfected_Prdm1.fl.fl.Maf.fl.fl	ENSMUSG00000004980
Ccdc130	233.743	-0.118728	0.129745	0	1	1	Uninfected_DbKO_vs_Uninfected_Prdm1.fl.fl.Maf.fl.fl	ENSMUSG00000004994
Mri1	388.688	-0.0476441	0.146617	0	1	1	Uninfected_DbKO_vs_Uninfected_Prdm1.fl.fl.Maf.fl.fl	ENSMUSG00000004996
Prkacb	1640.73	-0.0498506	0.175658	0	1	1	Uninfected_DbKO_vs_Uninfected_Prdm1.fl.fl.Maf.fl.fl	ENSMUSG00000005034
Sgsh	48.9751	1.079	0.373496	1.32274	0.185923	1	Uninfected_DbKO_vs_Uninfected_Prdm1.fl.fl.Maf.fl.fl	ENSMUSG00000005043
Cstb	1251.98	-1.0477	0.154632	-2.99248	0.00276722	0.0410759	Uninfected_DbKO_vs_Uninfected_Prdm1.fl.fl.Maf.fl.fl	ENSMUSG00000005054
Pex5	275.859	0.501188	0.203834	0	1	1	Uninfected_DbKO_vs_Uninfected_Prdm1.fl.fl.Maf.fl.fl	ENSMUSG00000005069
Jkamp	434.331	-0.243804	0.158603	0	1	1	Uninfected_DbKO_vs_Uninfected_Prdm1.fl.fl.Maf.fl.fl	ENSMUSG00000005078
Cd44	6187.76	-0.865191	0.159588	-1.75595	0.0790971	0.565334	Uninfected_DbKO_vs_Uninfected_Prdm1.fl.fl.Maf.fl.fl	ENSMUSG00000005087
Eif2ak4	95.0176	0.439407	0.23983	0	1	1	Uninfected_DbKO_vs_Uninfected_Prdm1.fl.fl.Maf.fl.fl	ENSMUSG00000005102
Wdr1	5818.59	0.86149	0.117561	2.3522	0.0186627	0.188341	Uninfected_DbKO_vs_Uninfected_Prdm1.fl.fl.Maf.fl.fl	ENSMUSG00000005103
Ccn4	407.435	1.82771	0.387608	3.2062	0.00134498	0.0221253	Uninfected_DbKO_vs_Uninfected_Prdm1.fl.fl.Maf.fl.fl	ENSMUSG00000005124
Ndrg1	1800.51	0.213473	0.279982	0	1	1	Uninfected_DbKO_vs_Uninfected_Prdm1.fl.fl.Maf.fl.fl	ENSMUSG00000005125
Man2b1	1177.14	0.384796	0.114867	0	1	1	Uninfected_DbKO_vs_Uninfected_Prdm1.fl.fl.Maf.fl.fl	ENSMUSG00000005142
Klf5	90.4558	1.66516	0.680349	1.5877	0.112353	0.723223	Uninfected_DbKO_vs_Uninfected_Prdm1.fl.fl.Maf.fl.fl	ENSMUSG00000005148
Wdr83	579.912	-0.239015	0.121979	0	1	1	Uninfected_DbKO_vs_Uninfected_Prdm1.fl.fl.Maf.fl.fl	ENSMUSG00000005150
Prdx2	1492.69	-0.244374	0.113552	0	1	1	Uninfected_DbKO_vs_Uninfected_Prdm1.fl.fl.Maf.fl.fl	ENSMUSG00000005161
Polr2a	1763.5	1.00363	0.203095	2.06142	0.0392633	0.337812	Uninfected_DbKO_vs_Uninfected_Prdm1.fl.fl.Maf.fl.fl	ENSMUSG00000005198
Senp3	400.589	0.591434	0.184607	0.0350555	0.972035	1	Uninfected_DbKO_vs_Uninfected_Prdm1.fl.fl.Maf.fl.fl	ENSMUSG00000005204
Spc25	394.673	0.199371	0.282363	0	1	1	Uninfected_DbKO_vs_Uninfected_Prdm1.fl.fl.Maf.fl.fl	ENSMUSG00000005233
Ufd1	1556.64	-0.261966	0.101846	0	1	1	Uninfected_DbKO_vs_Uninfected_Prdm1.fl.fl.Maf.fl.fl	ENSMUSG00000005262
Zfp287	185.414	0.651111	0.284318	0.232658	0.816027	1	Uninfected_DbKO_vs_Uninfected_Prdm1.fl.fl.Maf.fl.fl	ENSMUSG00000005267
Letm1	1009.43	0.783796	0.0924583	2.15052	0.0315145	0.284229	Uninfected_DbKO_vs_Uninfected_Prdm1.fl.fl.Maf.fl.fl	ENSMUSG00000005299
Ubqln1	1972.75	0.0719955	0.145472	0	1	1	Uninfected_DbKO_vs_Uninfected_Prdm1.fl.fl.Maf.fl.fl	ENSMUSG00000005312
Txn2	1927.79	0.0683639	0.0814332	0	1	1	Uninfected_DbKO_vs_Uninfected_Prdm1.fl.fl.Maf.fl.fl	ENSMUSG00000005354
Crbn	5092.46	-0.663386	0.156192	-0.502097	0.615599	1	Uninfected_DbKO_vs_Uninfected_Prdm1.fl.fl.Maf.fl.fl	ENSMUSG00000005362
Msh6	449.453	0.121797	0.160634	0	1	1	Uninfected_DbKO_vs_Uninfected_Prdm1.fl.fl.Maf.fl.fl	ENSMUSG00000005370
Fbxo11	1370	-0.41151	0.184029	0	1	1	Uninfected_DbKO_vs_Uninfected_Prdm1.fl.fl.Maf.fl.fl	ENSMUSG00000005371
Tbl2	197.968	0.151969	0.188803	0	1	1	Uninfected_DbKO_vs_Uninfected_Prdm1.fl.fl.Maf.fl.fl	ENSMUSG00000005374
Bud23	869.503	0.176695	0.109547	0	1	1	Uninfected_DbKO_vs_Uninfected_Prdm1.fl.fl.Maf.fl.fl	ENSMUSG00000005378
Mcm5	1483.08	0.901292	0.17972	1.76012	0.0783873	0.56344	Uninfected_DbKO_vs_Uninfected_Prdm1.fl.fl.Maf.fl.fl	ENSMUSG00000005410
Hmox1	87.017	0.0174758	0.312702	0	1	1	Uninfected_DbKO_vs_Uninfected_Prdm1.fl.fl.Maf.fl.fl	ENSMUSG00000005413
Mprip	495.692	-0.248865	0.209156	0	1	1	Uninfected_DbKO_vs_Uninfected_Prdm1.fl.fl.Maf.fl.fl	ENSMUSG00000005417
Cic	193.651	1.57714	0.267924	3.70323	0.000212875	0.00473717	Uninfected_DbKO_vs_Uninfected_Prdm1.fl.fl.Maf.fl.fl	ENSMUSG00000005442
Pafah1b3	187.282	0.202197	0.250088	0	1	1	Uninfected_DbKO_vs_Uninfected_Prdm1.fl.fl.Maf.fl.fl	ENSMUSG00000005447
Il27ra	931.415	0.180624	0.130976	0	1	1	Uninfected_DbKO_vs_Uninfected_Prdm1.fl.fl.Maf.fl.fl	ENSMUSG00000005465
Prkaca	459.619	0.522148	0.135251	0	1	1	Uninfected_DbKO_vs_Uninfected_Prdm1.fl.fl.Maf.fl.fl	ENSMUSG00000005469
Asf1b	1412.14	0.359079	0.24538	0	1	1	Uninfected_DbKO_vs_Uninfected_Prdm1.fl.fl.Maf.fl.fl	ENSMUSG00000005470
Ddx39	2989.71	-0.160045	0.0823044	0	1	1	Uninfected_DbKO_vs_Uninfected_Prdm1.fl.fl.Maf.fl.fl	ENSMUSG00000005481
Dnajb1	13758.3	-0.83231	0.236907	-1.04407	0.296452	1	Uninfected_DbKO_vs_Uninfected_Prdm1.fl.fl.Maf.fl.fl	ENSMUSG00000005483
Usp40	83.7742	-0.26999	0.267643	0	1	1	Uninfected_DbKO_vs_Uninfected_Prdm1.fl.fl.Maf.fl.fl	ENSMUSG00000005501
Kbtbd4	486.302	0.162623	0.155574	0	1	1	Uninfected_DbKO_vs_Uninfected_Prdm1.fl.fl.Maf.fl.fl	ENSMUSG00000005505
Celf1	1363.94	-0.337092	0.115516	0	1	1	Uninfected_DbKO_vs_Uninfected_Prdm1.fl.fl.Maf.fl.fl	ENSMUSG00000005506
Ndufs3	818.732	-0.155521	0.0761751	0	1	1	Uninfected_DbKO_vs_Uninfected_Prdm1.fl.fl.Maf.fl.fl	ENSMUSG00000005510
Por	1059.31	0.454532	0.195253	0	1	1	Uninfected_DbKO_vs_Uninfected_Prdm1.fl.fl.Maf.fl.fl	ENSMUSG00000005514
Igf1r	523.68	0.066215	0.226854	0	1	1	Uninfected_DbKO_vs_Uninfected_Prdm1.fl.fl.Maf.fl.fl	ENSMUSG00000005533
Insr	163.126	0.312875	0.262497	0	1	1	Uninfected_DbKO_vs_Uninfected_Prdm1.fl.fl.Maf.fl.fl	ENSMUSG00000005534
Fcer2a	28.4023	1.54982	0.887546	1.0871	0.276992	1	Uninfected_DbKO_vs_Uninfected_Prdm1.fl.fl.Maf.fl.fl	ENSMUSG00000005540
Trim28	1107.04	0.229555	0.174642	0	1	1	Uninfected_DbKO_vs_Uninfected_Prdm1.fl.fl.Maf.fl.fl	ENSMUSG00000005566
Ube2m	145.655	-0.146418	0.307261	0	1	1	Uninfected_DbKO_vs_Uninfected_Prdm1.fl.fl.Maf.fl.fl	ENSMUSG00000005575
Mef2c	386.066	0.44662	0.896819	0	1	1	Uninfected_DbKO_vs_Uninfected_Prdm1.fl.fl.Maf.fl.fl	ENSMUSG00000005583
Ctr9	988.096	-0.239792	0.139912	0	1	1	Uninfected_DbKO_vs_Uninfected_Prdm1.fl.fl.Maf.fl.fl	ENSMUSG00000005609
Eif4g2	15944.8	0.101764	0.209229	0	1	1	Uninfected_DbKO_vs_Uninfected_Prdm1.fl.fl.Maf.fl.fl	ENSMUSG00000005610
Pcyt1a	540.973	-0.216265	0.224101	0	1	1	Uninfected_DbKO_vs_Uninfected_Prdm1.fl.fl.Maf.fl.fl	ENSMUSG00000005615
Zfp592	523.892	0.575134	0.154449	0	1	1	Uninfected_DbKO_vs_Uninfected_Prdm1.fl.fl.Maf.fl.fl	ENSMUSG00000005621
Psmd4	3753.5	-0.142698	0.0843025	0	1	1	Uninfected_DbKO_vs_Uninfected_Prdm1.fl.fl.Maf.fl.fl	ENSMUSG00000005625
Snx6	1280.92	-0.288463	0.184042	0	1	1	Uninfected_DbKO_vs_Uninfected_Prdm1.fl.fl.Maf.fl.fl	ENSMUSG00000005656
Mthfd2	2132.07	0.546024	0.150925	0	1	1	Uninfected_DbKO_vs_Uninfected_Prdm1.fl.fl.Maf.fl.fl	ENSMUSG00000005667
Kit	1358.54	1.2193	0.392425	1.61647	0.105994	0.696843	Uninfected_DbKO_vs_Uninfected_Prdm1.fl.fl.Maf.fl.fl	ENSMUSG00000005672
Tomm40l	253.387	-0.02205	0.20132	0	1	1	Uninfected_DbKO_vs_Uninfected_Prdm1.fl.fl.Maf.fl.fl	ENSMUSG00000005674
Nr1i3	178.81	-0.16998	0.21956	0	1	1	Uninfected_DbKO_vs_Uninfected_Prdm1.fl.fl.Maf.fl.fl	ENSMUSG00000005677
Pan2	461.679	0.533976	0.148041	0	1	1	Uninfected_DbKO_vs_Uninfected_Prdm1.fl.fl.Maf.fl.fl	ENSMUSG00000005682
Cs	1770.4	0.393185	0.0996117	0	1	1	Uninfected_DbKO_vs_Uninfected_Prdm1.fl.fl.Maf.fl.fl	ENSMUSG00000005683
Bcas2	1775.15	-0.399884	0.0831424	0	1	1	Uninfected_DbKO_vs_Uninfected_Prdm1.fl.fl.Maf.fl.fl	ENSMUSG00000005687
Sh2d1a	1735.53	0.221493	0.171026	0	1	1	Uninfected_DbKO_vs_Uninfected_Prdm1.fl.fl.Maf.fl.fl	ENSMUSG00000005696
Ctcf	1172.19	-0.232955	0.185919	0	1	1	Uninfected_DbKO_vs_Uninfected_Prdm1.fl.fl.Maf.fl.fl	ENSMUSG00000005698
Pard6a	167.609	-0.229359	0.176918	0	1	1	Uninfected_DbKO_vs_Uninfected_Prdm1.fl.fl.Maf.fl.fl	ENSMUSG00000005699
Tfap4	38.7078	1.95667	0.430213	3.18844	0.00143045	0.0232942	Uninfected_DbKO_vs_Uninfected_Prdm1.fl.fl.Maf.fl.fl	ENSMUSG00000005718
Ranbp1	1696.96	0.169357	0.134941	0	1	1	Uninfected_DbKO_vs_Uninfected_Prdm1.fl.fl.Maf.fl.fl	ENSMUSG00000005732
Cd247	2700.59	-0.440446	0.106711	0	1	1	Uninfected_DbKO_vs_Uninfected_Prdm1.fl.fl.Maf.fl.fl	ENSMUSG00000005763
Rfx5	135.398	0.664619	0.249573	0.319171	0.749597	1	Uninfected_DbKO_vs_Uninfected_Prdm1.fl.fl.Maf.fl.fl	ENSMUSG00000005774
Psmb4	1645.13	-0.525211	0.134136	0	1	1	Uninfected_DbKO_vs_Uninfected_Prdm1.fl.fl.Maf.fl.fl	ENSMUSG00000005779
Slc30a4	75.7551	0.406466	0.481717	0	1	1	Uninfected_DbKO_vs_Uninfected_Prdm1.fl.fl.Maf.fl.fl	ENSMUSG00000005802
Sqor	61.8949	0.916464	0.590529	0.561364	0.57455	1	Uninfected_DbKO_vs_Uninfected_Prdm1.fl.fl.Maf.fl.fl	ENSMUSG00000005803
Bloc1s6	307.393	0.363627	0.169956	0	1	1	Uninfected_DbKO_vs_Uninfected_Prdm1.fl.fl.Maf.fl.fl	ENSMUSG00000005804
Metap1	638.517	-0.0577952	0.118483	0	1	1	Uninfected_DbKO_vs_Uninfected_Prdm1.fl.fl.Maf.fl.fl	ENSMUSG00000005813
Gpr108	842.871	0.692139	0.126543	0.846954	0.397021	1	Uninfected_DbKO_vs_Uninfected_Prdm1.fl.fl.Maf.fl.fl	ENSMUSG00000005823
Tnfsf14	131.23	-0.646988	0.233828	-0.265263	0.790807	1	Uninfected_DbKO_vs_Uninfected_Prdm1.fl.fl.Maf.fl.fl	ENSMUSG00000005824
Rsl1d1	2439.78	-0.402619	0.0905219	0	1	1	Uninfected_DbKO_vs_Uninfected_Prdm1.fl.fl.Maf.fl.fl	ENSMUSG00000005846
Apc	336.576	-0.309396	0.15522	0	1	1	Uninfected_DbKO_vs_Uninfected_Prdm1.fl.fl.Maf.fl.fl	ENSMUSG00000005871
Reep5	1300.4	0.101313	0.130664	0	1	1	Uninfected_DbKO_vs_Uninfected_Prdm1.fl.fl.Maf.fl.fl	ENSMUSG00000005873
Ergic3	630.494	0.560989	0.136463	0	1	1	Uninfected_DbKO_vs_Uninfected_Prdm1.fl.fl.Maf.fl.fl	ENSMUSG00000005881
Uqcc1	371.612	-0.475963	0.159504	0	1	1	Uninfected_DbKO_vs_Uninfected_Prdm1.fl.fl.Maf.fl.fl	ENSMUSG00000005882
Ncoa2	1120.25	-0.524246	0.136185	0	1	1	Uninfected_DbKO_vs_Uninfected_Prdm1.fl.fl.Maf.fl.fl	ENSMUSG00000005886
Nr2c2	895.763	-0.302989	0.244609	0	1	1	Uninfected_DbKO_vs_Uninfected_Prdm1.fl.fl.Maf.fl.fl	ENSMUSG00000005893
Smpd4	266.306	0.423245	0.188124	0	1	1	Uninfected_DbKO_vs_Uninfected_Prdm1.fl.fl.Maf.fl.fl	ENSMUSG00000005899
Pex1	154.334	0.000722757	0.219582	0	1	1	Uninfected_DbKO_vs_Uninfected_Prdm1.fl.fl.Maf.fl.fl	ENSMUSG00000005907
Kctd20	847.005	0.641068	0.112755	0.497585	0.618777	1	Uninfected_DbKO_vs_Uninfected_Prdm1.fl.fl.Maf.fl.fl	ENSMUSG00000005936
Itgae	2274.59	2.83014	0.217854	10.3058	6.63072e-25	9.44878e-22	Uninfected_DbKO_vs_Uninfected_Prdm1.fl.fl.Maf.fl.fl	ENSMUSG00000005947
Ctns	122.51	-0.323098	0.229885	0	1	1	Uninfected_DbKO_vs_Uninfected_Prdm1.fl.fl.Maf.fl.fl	ENSMUSG00000005949
Tuft1	86.6026	-0.028835	0.2885	0	1	1	Uninfected_DbKO_vs_Uninfected_Prdm1.fl.fl.Maf.fl.fl	ENSMUSG00000005968
Rcn1	171.219	0.388852	0.238119	0	1	1	Uninfected_DbKO_vs_Uninfected_Prdm1.fl.fl.Maf.fl.fl	ENSMUSG00000005973
Trap1	1202.58	0.0604609	0.0911029	0	1	1	Uninfected_DbKO_vs_Uninfected_Prdm1.fl.fl.Maf.fl.fl	ENSMUSG00000005981
Naa60	594.749	0.655604	0.167728	0.421166	0.673634	1	Uninfected_DbKO_vs_Uninfected_Prdm1.fl.fl.Maf.fl.fl	ENSMUSG00000005982
1700037C18Rik	288.044	0.359285	0.159362	0	1	1	Uninfected_DbKO_vs_Uninfected_Prdm1.fl.fl.Maf.fl.fl	ENSMUSG00000005983
Tpr	5410.44	-0.354831	0.111447	0	1	1	Uninfected_DbKO_vs_Uninfected_Prdm1.fl.fl.Maf.fl.fl	ENSMUSG00000006005
Odr4	482.986	-0.0405015	0.166699	0	1	1	Uninfected_DbKO_vs_Uninfected_Prdm1.fl.fl.Maf.fl.fl	ENSMUSG00000006010
Prg4	304.703	-1.34733	0.177645	-4.29149	1.7748e-05	0.000535258	Uninfected_DbKO_vs_Uninfected_Prdm1.fl.fl.Maf.fl.fl	ENSMUSG00000006014
Dhx34	85.5086	2.02309	0.337119	4.26595	1.99058e-05	0.000590952	Uninfected_DbKO_vs_Uninfected_Prdm1.fl.fl.Maf.fl.fl	ENSMUSG00000006019
Kptn	312.01	0.0617056	0.127933	0	1	1	Uninfected_DbKO_vs_Uninfected_Prdm1.fl.fl.Maf.fl.fl	ENSMUSG00000006021
Napa	2806.09	0.0994536	0.0659394	0	1	1	Uninfected_DbKO_vs_Uninfected_Prdm1.fl.fl.Maf.fl.fl	ENSMUSG00000006024
Sra1	1764.25	-0.207368	0.142958	0	1	1	Uninfected_DbKO_vs_Uninfected_Prdm1.fl.fl.Maf.fl.fl	ENSMUSG00000006050
Atp5g1	1325.48	-0.130757	0.117523	0	1	1	Uninfected_DbKO_vs_Uninfected_Prdm1.fl.fl.Maf.fl.fl	ENSMUSG00000006057
Snf8	495.361	-0.106672	0.142366	0	1	1	Uninfected_DbKO_vs_Uninfected_Prdm1.fl.fl.Maf.fl.fl	ENSMUSG00000006058
Tbcb	1068.45	-0.372335	0.113167	0	1	1	Uninfected_DbKO_vs_Uninfected_Prdm1.fl.fl.Maf.fl.fl	ENSMUSG00000006095
Inpp5k	1039.52	0.191998	0.163095	0	1	1	Uninfected_DbKO_vs_Uninfected_Prdm1.fl.fl.Maf.fl.fl	ENSMUSG00000006127
Crkl	842.608	0.182119	0.13883	0	1	1	Uninfected_DbKO_vs_Uninfected_Prdm1.fl.fl.Maf.fl.fl	ENSMUSG00000006134
Eps8l1	160.052	0.48733	0.492059	0	1	1	Uninfected_DbKO_vs_Uninfected_Prdm1.fl.fl.Maf.fl.fl	ENSMUSG00000006154
Clint1	2128.28	-0.220388	0.239975	0	1	1	Uninfected_DbKO_vs_Uninfected_Prdm1.fl.fl.Maf.fl.fl	ENSMUSG00000006169
Prss16	58.4919	0.590215	0.514012	0.0102182	0.991847	1	Uninfected_DbKO_vs_Uninfected_Prdm1.fl.fl.Maf.fl.fl	ENSMUSG00000006179
Cdkal1	377.979	-0.228938	0.159466	0	1	1	Uninfected_DbKO_vs_Uninfected_Prdm1.fl.fl.Maf.fl.fl	ENSMUSG00000006191
Htra1	22.6272	2.3388	0.814904	2.1522	0.0313816	0.28355	Uninfected_DbKO_vs_Uninfected_Prdm1.fl.fl.Maf.fl.fl	ENSMUSG00000006205
Zbtb17	647.422	0.566726	0.212278	0	1	1	Uninfected_DbKO_vs_Uninfected_Prdm1.fl.fl.Maf.fl.fl	ENSMUSG00000006215
Mob1b	472.828	-0.244346	0.11544	0	1	1	Uninfected_DbKO_vs_Uninfected_Prdm1.fl.fl.Maf.fl.fl	ENSMUSG00000006262
Atp6v1b2	1766.91	-0.148158	0.112413	0	1	1	Uninfected_DbKO_vs_Uninfected_Prdm1.fl.fl.Maf.fl.fl	ENSMUSG00000006273
Eps15l1	552.158	0.308587	0.118583	0	1	1	Uninfected_DbKO_vs_Uninfected_Prdm1.fl.fl.Maf.fl.fl	ENSMUSG00000006276
Tep1	230.981	-0.346381	0.195332	0	1	1	Uninfected_DbKO_vs_Uninfected_Prdm1.fl.fl.Maf.fl.fl	ENSMUSG00000006281
Ttc5	907.71	0.159389	0.138319	0	1	1	Uninfected_DbKO_vs_Uninfected_Prdm1.fl.fl.Maf.fl.fl	ENSMUSG00000006288
Osgep	591.69	0.0514037	0.118805	0	1	1	Uninfected_DbKO_vs_Uninfected_Prdm1.fl.fl.Maf.fl.fl	ENSMUSG00000006289
Aamp	3273.9	0.0478975	0.0804289	0	1	1	Uninfected_DbKO_vs_Uninfected_Prdm1.fl.fl.Maf.fl.fl	ENSMUSG00000006299
Tmbim1	550.845	1.36851	0.216536	3.61855	0.000296256	0.00626589	Uninfected_DbKO_vs_Uninfected_Prdm1.fl.fl.Maf.fl.fl	ENSMUSG00000006301
Arpc2	16326.9	-0.0609986	0.11312	0	1	1	Uninfected_DbKO_vs_Uninfected_Prdm1.fl.fl.Maf.fl.fl	ENSMUSG00000006304
Kmt2b	234.172	0.191079	0.268058	0	1	1	Uninfected_DbKO_vs_Uninfected_Prdm1.fl.fl.Maf.fl.fl	ENSMUSG00000006307
Zbtb32	66.9428	1.44261	0.376548	2.27765	0.0227474	0.221642	Uninfected_DbKO_vs_Uninfected_Prdm1.fl.fl.Maf.fl.fl	ENSMUSG00000006310
Tmem147	434.538	-0.18177	0.126568	0	1	1	Uninfected_DbKO_vs_Uninfected_Prdm1.fl.fl.Maf.fl.fl	ENSMUSG00000006315
Rps9	9284.56	-0.873653	0.18455	-1.56429	0.117749	0.746988	Uninfected_DbKO_vs_Uninfected_Prdm1.fl.fl.Maf.fl.fl	ENSMUSG00000006333
Tfpt	162.231	0.115692	0.200166	0	1	1	Uninfected_DbKO_vs_Uninfected_Prdm1.fl.fl.Maf.fl.fl	ENSMUSG00000006335
Susd2	172.782	1.19545	0.333479	1.83067	0.0671501	0.502304	Uninfected_DbKO_vs_Uninfected_Prdm1.fl.fl.Maf.fl.fl	ENSMUSG00000006342
Ggt5	87.7451	0.152896	0.349296	0	1	1	Uninfected_DbKO_vs_Uninfected_Prdm1.fl.fl.Maf.fl.fl	ENSMUSG00000006344
Ggt1	413.895	1.69803	0.431719	2.57823	0.00993083	0.114072	Uninfected_DbKO_vs_Uninfected_Prdm1.fl.fl.Maf.fl.fl	ENSMUSG00000006345
Crip2	375.805	-0.210465	0.237263	0	1	1	Uninfected_DbKO_vs_Uninfected_Prdm1.fl.fl.Maf.fl.fl	ENSMUSG00000006356
Crip1	7652	-1.12801	0.162779	-3.33609	0.000849658	0.0150639	Uninfected_DbKO_vs_Uninfected_Prdm1.fl.fl.Maf.fl.fl	ENSMUSG00000006360
Cbfa2t3	41.4994	0.664793	0.53714	0.148621	0.881853	1	Uninfected_DbKO_vs_Uninfected_Prdm1.fl.fl.Maf.fl.fl	ENSMUSG00000006362
Fbln1	88.1892	1.84116	0.655438	1.91658	0.0552915	0.433354	Uninfected_DbKO_vs_Uninfected_Prdm1.fl.fl.Maf.fl.fl	ENSMUSG00000006369
Pgrmc1	767.533	-0.357327	0.138673	0	1	1	Uninfected_DbKO_vs_Uninfected_Prdm1.fl.fl.Maf.fl.fl	ENSMUSG00000006373
Elovl1	956.613	0.0912107	0.141994	0	1	1	Uninfected_DbKO_vs_Uninfected_Prdm1.fl.fl.Maf.fl.fl	ENSMUSG00000006390
Med8	554.72	0.267652	0.144835	0	1	1	Uninfected_DbKO_vs_Uninfected_Prdm1.fl.fl.Maf.fl.fl	ENSMUSG00000006392
Hyi	79.7922	-0.396963	0.302744	0	1	1	Uninfected_DbKO_vs_Uninfected_Prdm1.fl.fl.Maf.fl.fl	ENSMUSG00000006395
Cdc20	336.444	0.109512	0.265754	0	1	1	Uninfected_DbKO_vs_Uninfected_Prdm1.fl.fl.Maf.fl.fl	ENSMUSG00000006398
Adamts4	32.9922	3.34158	0.805863	3.4207	0.000624608	0.011673	Uninfected_DbKO_vs_Uninfected_Prdm1.fl.fl.Maf.fl.fl	ENSMUSG00000006403
Pfdn2	966.012	-0.428407	0.130419	0	1	1	Uninfected_DbKO_vs_Uninfected_Prdm1.fl.fl.Maf.fl.fl	ENSMUSG00000006412
Rnf114	2581.56	-0.0581544	0.125341	0	1	1	Uninfected_DbKO_vs_Uninfected_Prdm1.fl.fl.Maf.fl.fl	ENSMUSG00000006418
C330007P06Rik	286.131	-0.276887	0.178006	0	1	1	Uninfected_DbKO_vs_Uninfected_Prdm1.fl.fl.Maf.fl.fl	ENSMUSG00000006423
Srm	313.862	0.647043	0.187	0.331982	0.739903	1	Uninfected_DbKO_vs_Uninfected_Prdm1.fl.fl.Maf.fl.fl	ENSMUSG00000006442
Rbm14	233.441	1.45653	0.274209	3.17846	0.0014806	0.0240098	Uninfected_DbKO_vs_Uninfected_Prdm1.fl.fl.Maf.fl.fl	ENSMUSG00000006456
Zdhhc24	71.9123	0.298553	0.283181	0	1	1	Uninfected_DbKO_vs_Uninfected_Prdm1.fl.fl.Maf.fl.fl	ENSMUSG00000006463
Ndor1	175.643	0.461412	0.178635	0	1	1	Uninfected_DbKO_vs_Uninfected_Prdm1.fl.fl.Maf.fl.fl	ENSMUSG00000006471
Nsmf	183.949	1.74995	0.276265	4.21694	2.47643e-05	0.000716531	Uninfected_DbKO_vs_Uninfected_Prdm1.fl.fl.Maf.fl.fl	ENSMUSG00000006476
Pdk1	553.346	0.053308	0.250321	0	1	1	Uninfected_DbKO_vs_Uninfected_Prdm1.fl.fl.Maf.fl.fl	ENSMUSG00000006494
Ptbp1	3210.46	-0.0033689	0.158579	0	1	1	Uninfected_DbKO_vs_Uninfected_Prdm1.fl.fl.Maf.fl.fl	ENSMUSG00000006498
Mvd	158.035	0.133782	0.226988	0	1	1	Uninfected_DbKO_vs_Uninfected_Prdm1.fl.fl.Maf.fl.fl	ENSMUSG00000006517
Cyba	6612.23	-0.266076	0.148939	0	1	1	Uninfected_DbKO_vs_Uninfected_Prdm1.fl.fl.Maf.fl.fl	ENSMUSG00000006519
Stimate	157.896	0.678772	0.29533	0.317642	0.750757	1	Uninfected_DbKO_vs_Uninfected_Prdm1.fl.fl.Maf.fl.fl	ENSMUSG00000006526
Sfmbt1	421.808	-0.788601	0.236671	-0.86043	0.389552	1	Uninfected_DbKO_vs_Uninfected_Prdm1.fl.fl.Maf.fl.fl	ENSMUSG00000006527
Cdt1	418.867	-0.206564	0.152498	0	1	1	Uninfected_DbKO_vs_Uninfected_Prdm1.fl.fl.Maf.fl.fl	ENSMUSG00000006585
Aprt	800.149	-0.0437096	0.136246	0	1	1	Uninfected_DbKO_vs_Uninfected_Prdm1.fl.fl.Maf.fl.fl	ENSMUSG00000006589
Gtf2h1	702.206	-0.279664	0.112602	0	1	1	Uninfected_DbKO_vs_Uninfected_Prdm1.fl.fl.Maf.fl.fl	ENSMUSG00000006599
Abhd1	81.9233	0.00971045	0.227359	0	1	1	Uninfected_DbKO_vs_Uninfected_Prdm1.fl.fl.Maf.fl.fl	ENSMUSG00000006638
Slc5a6	96.051	-0.0850875	0.21441	0	1	1	Uninfected_DbKO_vs_Uninfected_Prdm1.fl.fl.Maf.fl.fl	ENSMUSG00000006641
Aplp1	132.595	1.03263	0.232252	1.92749	0.0539182	0.424201	Uninfected_DbKO_vs_Uninfected_Prdm1.fl.fl.Maf.fl.fl	ENSMUSG00000006651
Qrich1	1622.17	0.0774444	0.124366	0	1	1	Uninfected_DbKO_vs_Uninfected_Prdm1.fl.fl.Maf.fl.fl	ENSMUSG00000006673
Usp19	929.289	1.19026	0.170252	3.55532	0.000377519	0.00767151	Uninfected_DbKO_vs_Uninfected_Prdm1.fl.fl.Maf.fl.fl	ENSMUSG00000006676
Pola1	636.931	-0.236657	0.276857	0	1	1	Uninfected_DbKO_vs_Uninfected_Prdm1.fl.fl.Maf.fl.fl	ENSMUSG00000006678
Cdc42	11196.8	-0.24801	0.0972398	0	1	1	Uninfected_DbKO_vs_Uninfected_Prdm1.fl.fl.Maf.fl.fl	ENSMUSG00000006699
Pknox1	877.27	-0.323971	0.121776	0	1	1	Uninfected_DbKO_vs_Uninfected_Prdm1.fl.fl.Maf.fl.fl	ENSMUSG00000006705
Gmnn	454.044	0.040923	0.174339	0	1	1	Uninfected_DbKO_vs_Uninfected_Prdm1.fl.fl.Maf.fl.fl	ENSMUSG00000006715
Acot13	262.682	-0.23147	0.171231	0	1	1	Uninfected_DbKO_vs_Uninfected_Prdm1.fl.fl.Maf.fl.fl	ENSMUSG00000006717
Cdk4	1754.97	0.2708	0.108315	0	1	1	Uninfected_DbKO_vs_Uninfected_Prdm1.fl.fl.Maf.fl.fl	ENSMUSG00000006728
B4galnt1	2191.61	1.43174	0.152084	5.56781	2.57965e-08	1.67091e-06	Uninfected_DbKO_vs_Uninfected_Prdm1.fl.fl.Maf.fl.fl	ENSMUSG00000006731
Mettl1	170.574	0.602232	0.193625	0.0891921	0.928929	1	Uninfected_DbKO_vs_Uninfected_Prdm1.fl.fl.Maf.fl.fl	ENSMUSG00000006732
Tspan31	1593.15	-0.0145178	0.122894	0	1	1	Uninfected_DbKO_vs_Uninfected_Prdm1.fl.fl.Maf.fl.fl	ENSMUSG00000006736
Kif5b	6961.74	-0.553633	0.110444	0	1	1	Uninfected_DbKO_vs_Uninfected_Prdm1.fl.fl.Maf.fl.fl	ENSMUSG00000006740
Saal1	156.725	-0.373758	0.222249	0	1	1	Uninfected_DbKO_vs_Uninfected_Prdm1.fl.fl.Maf.fl.fl	ENSMUSG00000006763
Cnp	1478.49	0.765689	0.130069	1.38947	0.16469	0.94105	Uninfected_DbKO_vs_Uninfected_Prdm1.fl.fl.Maf.fl.fl	ENSMUSG00000006782
Sulf2	316.497	-0.297686	0.232543	0	1	1	Uninfected_DbKO_vs_Uninfected_Prdm1.fl.fl.Maf.fl.fl	ENSMUSG00000006800
Sod2	1235.46	-0.228362	0.0996305	0	1	1	Uninfected_DbKO_vs_Uninfected_Prdm1.fl.fl.Maf.fl.fl	ENSMUSG00000006818
Tmco6	97.3026	0.571317	0.219315	0	1	1	Uninfected_DbKO_vs_Uninfected_Prdm1.fl.fl.Maf.fl.fl	ENSMUSG00000006850
Stambp	287.001	0.527825	0.171227	0	1	1	Uninfected_DbKO_vs_Uninfected_Prdm1.fl.fl.Maf.fl.fl	ENSMUSG00000006906
Ezh1	876.028	0.5763	0.150104	0	1	1	Uninfected_DbKO_vs_Uninfected_Prdm1.fl.fl.Maf.fl.fl	ENSMUSG00000006920
Ctnnb1	1052.83	-0.296671	0.187851	0	1	1	Uninfected_DbKO_vs_Uninfected_Prdm1.fl.fl.Maf.fl.fl	ENSMUSG00000006932
Eif1b	261.025	-0.341479	0.156074	0	1	1	Uninfected_DbKO_vs_Uninfected_Prdm1.fl.fl.Maf.fl.fl	ENSMUSG00000006941
Psmd2	3843.04	0.41229	0.161896	0	1	1	Uninfected_DbKO_vs_Uninfected_Prdm1.fl.fl.Maf.fl.fl	ENSMUSG00000006998
Syngr3	142.91	0.274755	0.359911	0	1	1	Uninfected_DbKO_vs_Uninfected_Prdm1.fl.fl.Maf.fl.fl	ENSMUSG00000007021
Vars	867.151	1.88352	0.16636	7.80572	5.91634e-15	1.60586e-12	Uninfected_DbKO_vs_Uninfected_Prdm1.fl.fl.Maf.fl.fl	ENSMUSG00000007029
Hspa1l	61.1094	-2.49007	0.990629	-1.92313	0.0544639	0.428199	Uninfected_DbKO_vs_Uninfected_Prdm1.fl.fl.Maf.fl.fl	ENSMUSG00000007033
Abhd16a	837.672	0.730071	0.129687	1.11891	0.263178	1	Uninfected_DbKO_vs_Uninfected_Prdm1.fl.fl.Maf.fl.fl	ENSMUSG00000007036
Neu1	596.723	0.534541	0.146944	0	1	1	Uninfected_DbKO_vs_Uninfected_Prdm1.fl.fl.Maf.fl.fl	ENSMUSG00000007038
Clic1	5715.92	-0.212479	0.10612	0	1	1	Uninfected_DbKO_vs_Uninfected_Prdm1.fl.fl.Maf.fl.fl	ENSMUSG00000007041
Lsm2	280.098	0.133237	0.166749	0	1	1	Uninfected_DbKO_vs_Uninfected_Prdm1.fl.fl.Maf.fl.fl	ENSMUSG00000007050
Pole	203.221	1.22239	0.202197	3.15249	0.00161884	0.0260644	Uninfected_DbKO_vs_Uninfected_Prdm1.fl.fl.Maf.fl.fl	ENSMUSG00000007080
Stx1a	60.5764	0.0394632	0.31968	0	1	1	Uninfected_DbKO_vs_Uninfected_Prdm1.fl.fl.Maf.fl.fl	ENSMUSG00000007207
Zfp775	58.6086	0.506639	0.284875	0	1	1	Uninfected_DbKO_vs_Uninfected_Prdm1.fl.fl.Maf.fl.fl	ENSMUSG00000007216
Mrpl49	380.876	-0.491739	0.110043	0	1	1	Uninfected_DbKO_vs_Uninfected_Prdm1.fl.fl.Maf.fl.fl	ENSMUSG00000007338
Mark3	554.466	-0.035034	0.22984	0	1	1	Uninfected_DbKO_vs_Uninfected_Prdm1.fl.fl.Maf.fl.fl	ENSMUSG00000007411
Gatad1	348.474	-0.339013	0.178637	0	1	1	Uninfected_DbKO_vs_Uninfected_Prdm1.fl.fl.Maf.fl.fl	ENSMUSG00000007415
M6pr	4640.41	0.139836	0.140428	0	1	1	Uninfected_DbKO_vs_Uninfected_Prdm1.fl.fl.Maf.fl.fl	ENSMUSG00000007458
Lrrc8a	508.218	-0.691994	0.185281	-0.577671	0.563486	1	Uninfected_DbKO_vs_Uninfected_Prdm1.fl.fl.Maf.fl.fl	ENSMUSG00000007476
Mc5r	98.6787	2.83951	0.502179	4.48954	7.13773e-06	0.000245831	Uninfected_DbKO_vs_Uninfected_Prdm1.fl.fl.Maf.fl.fl	ENSMUSG00000007480
Ppp2r1a	2391.39	0.43671	0.110566	0	1	1	Uninfected_DbKO_vs_Uninfected_Prdm1.fl.fl.Maf.fl.fl	ENSMUSG00000007564
Fance	53.2515	1.10049	0.327859	1.57242	0.115854	0.739314	Uninfected_DbKO_vs_Uninfected_Prdm1.fl.fl.Maf.fl.fl	ENSMUSG00000007570
Tinf2	1731.15	-0.799504	0.171547	-1.25063	0.211071	1	Uninfected_DbKO_vs_Uninfected_Prdm1.fl.fl.Maf.fl.fl	ENSMUSG00000007589
Dus3l	349.58	0.78497	0.163257	1.22511	0.220535	1	Uninfected_DbKO_vs_Uninfected_Prdm1.fl.fl.Maf.fl.fl	ENSMUSG00000007603
Gtpbp3	73.9396	0.417275	0.278795	0	1	1	Uninfected_DbKO_vs_Uninfected_Prdm1.fl.fl.Maf.fl.fl	ENSMUSG00000007610
Tgfbr1	421.779	-0.514992	0.22997	0	1	1	Uninfected_DbKO_vs_Uninfected_Prdm1.fl.fl.Maf.fl.fl	ENSMUSG00000007613
Homer1	332.768	-0.63794	0.238898	-0.221758	0.824502	1	Uninfected_DbKO_vs_Uninfected_Prdm1.fl.fl.Maf.fl.fl	ENSMUSG00000007617
Cav1	47.8225	0.180626	0.773827	0	1	1	Uninfected_DbKO_vs_Uninfected_Prdm1.fl.fl.Maf.fl.fl	ENSMUSG00000007655
Arpp19	2805.03	-0.352452	0.127133	0	1	1	Uninfected_DbKO_vs_Uninfected_Prdm1.fl.fl.Maf.fl.fl	ENSMUSG00000007656
Bcl2l1	2928.49	0.748483	0.204734	0.798699	0.424465	1	Uninfected_DbKO_vs_Uninfected_Prdm1.fl.fl.Maf.fl.fl	ENSMUSG00000007659
Khsrp	339.653	0.762447	0.198777	0.892878	0.371922	1	Uninfected_DbKO_vs_Uninfected_Prdm1.fl.fl.Maf.fl.fl	ENSMUSG00000007670
Ccdc124	1228	-0.161461	0.124711	0	1	1	Uninfected_DbKO_vs_Uninfected_Prdm1.fl.fl.Maf.fl.fl	ENSMUSG00000007721
Cct4	4413.73	-0.505625	0.115188	0	1	1	Uninfected_DbKO_vs_Uninfected_Prdm1.fl.fl.Maf.fl.fl	ENSMUSG00000007739
0610009B22Rik	86.635	0.597287	0.354146	0.0347998	0.972239	1	Uninfected_DbKO_vs_Uninfected_Prdm1.fl.fl.Maf.fl.fl	ENSMUSG00000007777
Zfp655	1388.61	-0.36956	0.121308	0	1	1	Uninfected_DbKO_vs_Uninfected_Prdm1.fl.fl.Maf.fl.fl	ENSMUSG00000007812
Rhoa	4177.9	-0.22693	0.071516	0	1	1	Uninfected_DbKO_vs_Uninfected_Prdm1.fl.fl.Maf.fl.fl	ENSMUSG00000007815
Zmiz1	677.689	0.484648	0.156871	0	1	1	Uninfected_DbKO_vs_Uninfected_Prdm1.fl.fl.Maf.fl.fl	ENSMUSG00000007817
Ankrd26	218.56	-0.918763	0.224271	-1.48838	0.136651	0.831282	Uninfected_DbKO_vs_Uninfected_Prdm1.fl.fl.Maf.fl.fl	ENSMUSG00000007827
Aldh16a1	238.591	1.72058	0.249801	4.54608	5.46554e-06	0.000196208	Uninfected_DbKO_vs_Uninfected_Prdm1.fl.fl.Maf.fl.fl	ENSMUSG00000007833
Hnrnpa0	430.289	0.0370507	0.21326	0	1	1	Uninfected_DbKO_vs_Uninfected_Prdm1.fl.fl.Maf.fl.fl	ENSMUSG00000007836
Prrg2	96.8721	-0.157502	0.21317	0	1	1	Uninfected_DbKO_vs_Uninfected_Prdm1.fl.fl.Maf.fl.fl	ENSMUSG00000007837
Hnrnph1	2480.56	-1.02406	0.177309	-2.47643	0.0132702	0.143361	Uninfected_DbKO_vs_Uninfected_Prdm1.fl.fl.Maf.fl.fl	ENSMUSG00000007850
Id3	448.141	0.511139	0.371391	0	1	1	Uninfected_DbKO_vs_Uninfected_Prdm1.fl.fl.Maf.fl.fl	ENSMUSG00000007872
Arid1a	1462.76	-0.65213	0.122081	-0.550186	0.582192	1	Uninfected_DbKO_vs_Uninfected_Prdm1.fl.fl.Maf.fl.fl	ENSMUSG00000007880
Ctsd	1271.37	0.495564	0.198774	0	1	1	Uninfected_DbKO_vs_Uninfected_Prdm1.fl.fl.Maf.fl.fl	ENSMUSG00000007891
Rplp1	4533.13	-0.916221	0.171663	-1.9297	0.0536441	0.422628	Uninfected_DbKO_vs_Uninfected_Prdm1.fl.fl.Maf.fl.fl	ENSMUSG00000007892
Abhd8	456.454	1.25658	0.181109	3.70834	0.000208622	0.00468168	Uninfected_DbKO_vs_Uninfected_Prdm1.fl.fl.Maf.fl.fl	ENSMUSG00000007950
Mid1ip1	316.76	0.291961	0.252529	0	1	1	Uninfected_DbKO_vs_Uninfected_Prdm1.fl.fl.Maf.fl.fl	ENSMUSG00000008035
Ap2s1	980.142	0.0574743	0.143046	0	1	1	Uninfected_DbKO_vs_Uninfected_Prdm1.fl.fl.Maf.fl.fl	ENSMUSG00000008036
Fhl2	52.3163	0.750001	0.334956	0.492715	0.622214	1	Uninfected_DbKO_vs_Uninfected_Prdm1.fl.fl.Maf.fl.fl	ENSMUSG00000008136
Emc10	856.906	0.520659	0.120103	0	1	1	Uninfected_DbKO_vs_Uninfected_Prdm1.fl.fl.Maf.fl.fl	ENSMUSG00000008140
Fnbp4	1845.13	-0.133128	0.115788	0	1	1	Uninfected_DbKO_vs_Uninfected_Prdm1.fl.fl.Maf.fl.fl	ENSMUSG00000008200
Cers4	1082.82	-0.743665	0.194526	-0.815842	0.414591	1	Uninfected_DbKO_vs_Uninfected_Prdm1.fl.fl.Maf.fl.fl	ENSMUSG00000008206
Scrn3	65.0654	-0.939001	0.293817	-1.20496	0.228218	1	Uninfected_DbKO_vs_Uninfected_Prdm1.fl.fl.Maf.fl.fl	ENSMUSG00000008226
Phax	703.439	-0.0690323	0.139518	0	1	1	Uninfected_DbKO_vs_Uninfected_Prdm1.fl.fl.Maf.fl.fl	ENSMUSG00000008301
Tle1	107.547	0.484247	0.333393	0	1	1	Uninfected_DbKO_vs_Uninfected_Prdm1.fl.fl.Maf.fl.fl	ENSMUSG00000008305
1700109H08Rik	113.455	-0.475399	0.250561	0	1	1	Uninfected_DbKO_vs_Uninfected_Prdm1.fl.fl.Maf.fl.fl	ENSMUSG00000008307
Relt	86.8882	0.706166	0.272996	0.443975	0.657061	1	Uninfected_DbKO_vs_Uninfected_Prdm1.fl.fl.Maf.fl.fl	ENSMUSG00000008318
Snrpb2	1266.03	-0.253483	0.120521	0	1	1	Uninfected_DbKO_vs_Uninfected_Prdm1.fl.fl.Maf.fl.fl	ENSMUSG00000008333
Ubc	6575.23	-1.04202	0.21089	-2.16727	0.0302141	0.275332	Uninfected_DbKO_vs_Uninfected_Prdm1.fl.fl.Maf.fl.fl	ENSMUSG00000008348
Prpf31	720.177	0.233411	0.0972072	0	1	1	Uninfected_DbKO_vs_Uninfected_Prdm1.fl.fl.Maf.fl.fl	ENSMUSG00000008373
Sertad1	330.174	-0.609432	0.316795	-0.0772411	0.938432	1	Uninfected_DbKO_vs_Uninfected_Prdm1.fl.fl.Maf.fl.fl	ENSMUSG00000008384
Carhsp1	1273.7	-0.0360749	0.129636	0	1	1	Uninfected_DbKO_vs_Uninfected_Prdm1.fl.fl.Maf.fl.fl	ENSMUSG00000008393
Elk3	332.758	0.125336	0.184107	0	1	1	Uninfected_DbKO_vs_Uninfected_Prdm1.fl.fl.Maf.fl.fl	ENSMUSG00000008398
Herpud2	736.424	0.0445384	0.171599	0	1	1	Uninfected_DbKO_vs_Uninfected_Prdm1.fl.fl.Maf.fl.fl	ENSMUSG00000008429
Rdh13	168.096	0.0647742	0.25352	0	1	1	Uninfected_DbKO_vs_Uninfected_Prdm1.fl.fl.Maf.fl.fl	ENSMUSG00000008435
Nutf2	372.371	0.408234	0.163824	0	1	1	Uninfected_DbKO_vs_Uninfected_Prdm1.fl.fl.Maf.fl.fl	ENSMUSG00000008450
Arpc5	10883.4	-0.100258	0.137278	0	1	1	Uninfected_DbKO_vs_Uninfected_Prdm1.fl.fl.Maf.fl.fl	ENSMUSG00000008475
Pou2f2	318.701	0.394409	0.206572	0	1	1	Uninfected_DbKO_vs_Uninfected_Prdm1.fl.fl.Maf.fl.fl	ENSMUSG00000008496
Mgst1	84.8397	0.633338	0.671182	0.0720745	0.942543	1	Uninfected_DbKO_vs_Uninfected_Prdm1.fl.fl.Maf.fl.fl	ENSMUSG00000008540
Nfib	37.313	0.184807	0.71807	0	1	1	Uninfected_DbKO_vs_Uninfected_Prdm1.fl.fl.Maf.fl.fl	ENSMUSG00000008575
Ubqln4	232.062	0.992394	0.171781	2.3718	0.0177014	0.181963	Uninfected_DbKO_vs_Uninfected_Prdm1.fl.fl.Maf.fl.fl	ENSMUSG00000008604
Rps18	10656.7	-0.146472	0.148605	0	1	1	Uninfected_DbKO_vs_Uninfected_Prdm1.fl.fl.Maf.fl.fl	ENSMUSG00000008668
Rpl10	4895.73	-0.551263	0.200143	0	1	1	Uninfected_DbKO_vs_Uninfected_Prdm1.fl.fl.Maf.fl.fl	ENSMUSG00000008682
Rps15a	4583.74	-0.633947	0.209137	-0.23422	0.814814	1	Uninfected_DbKO_vs_Uninfected_Prdm1.fl.fl.Maf.fl.fl	ENSMUSG00000008683
Ncaph2	1631.79	-0.0338616	0.0939227	0	1	1	Uninfected_DbKO_vs_Uninfected_Prdm1.fl.fl.Maf.fl.fl	ENSMUSG00000008690
Hipk1	1998.78	-1.35245	0.153851	-4.9885	6.08491e-07	2.90242e-05	Uninfected_DbKO_vs_Uninfected_Prdm1.fl.fl.Maf.fl.fl	ENSMUSG00000008730
Man1a2	821.311	0.0397715	0.155013	0	1	1	Uninfected_DbKO_vs_Uninfected_Prdm1.fl.fl.Maf.fl.fl	ENSMUSG00000008763
Acyp1	173.255	-0.664651	0.241964	-0.329341	0.741898	1	Uninfected_DbKO_vs_Uninfected_Prdm1.fl.fl.Maf.fl.fl	ENSMUSG00000008822
Hdac5	197.919	0.844652	0.270762	0.959107	0.337505	1	Uninfected_DbKO_vs_Uninfected_Prdm1.fl.fl.Maf.fl.fl	ENSMUSG00000008855
Rala	530.086	-0.0880232	0.214371	0	1	1	Uninfected_DbKO_vs_Uninfected_Prdm1.fl.fl.Maf.fl.fl	ENSMUSG00000008859
Vdac3	1091.87	0.0937215	0.136922	0	1	1	Uninfected_DbKO_vs_Uninfected_Prdm1.fl.fl.Maf.fl.fl	ENSMUSG00000008892
Vps72	809.234	0.593137	0.105333	0.0776092	0.938139	1	Uninfected_DbKO_vs_Uninfected_Prdm1.fl.fl.Maf.fl.fl	ENSMUSG00000008958
Gabpa	864.291	0.366191	0.12188	0	1	1	Uninfected_DbKO_vs_Uninfected_Prdm1.fl.fl.Maf.fl.fl	ENSMUSG00000008976
Bmp7	65.4794	0.742463	0.388088	0.405837	0.684862	1	Uninfected_DbKO_vs_Uninfected_Prdm1.fl.fl.Maf.fl.fl	ENSMUSG00000008999
Dynll1	1540.44	-0.436326	0.251416	0	1	1	Uninfected_DbKO_vs_Uninfected_Prdm1.fl.fl.Maf.fl.fl	ENSMUSG00000009013
Pdcl	458.698	-0.386534	0.149221	0	1	1	Uninfected_DbKO_vs_Uninfected_Prdm1.fl.fl.Maf.fl.fl	ENSMUSG00000009030
Tmem184b	321.039	1.96795	0.251812	5.49215	3.97075e-08	2.46014e-06	Uninfected_DbKO_vs_Uninfected_Prdm1.fl.fl.Maf.fl.fl	ENSMUSG00000009035
Nf2	496.942	1.25225	0.160688	4.1527	3.28582e-05	0.000909183	Uninfected_DbKO_vs_Uninfected_Prdm1.fl.fl.Maf.fl.fl	ENSMUSG00000009073
Cabp7	235.399	0.033796	0.142371	0	1	1	Uninfected_DbKO_vs_Uninfected_Prdm1.fl.fl.Maf.fl.fl	ENSMUSG00000009075
Zmat5	569.77	-0.0732938	0.130404	0	1	1	Uninfected_DbKO_vs_Uninfected_Prdm1.fl.fl.Maf.fl.fl	ENSMUSG00000009076
Ewsr1	7614.68	0.23468	0.161374	0	1	1	Uninfected_DbKO_vs_Uninfected_Prdm1.fl.fl.Maf.fl.fl	ENSMUSG00000009079
Ap1b1	672.43	1.35349	0.180977	4.24656	2.17078e-05	0.000641112	Uninfected_DbKO_vs_Uninfected_Prdm1.fl.fl.Maf.fl.fl	ENSMUSG00000009090
Derl3	125.188	0.153024	0.766713	0	1	1	Uninfected_DbKO_vs_Uninfected_Prdm1.fl.fl.Maf.fl.fl	ENSMUSG00000009092
Bcl2l13	620.541	0.454494	0.154679	0	1	1	Uninfected_DbKO_vs_Uninfected_Prdm1.fl.fl.Maf.fl.fl	ENSMUSG00000009112
Ccl8	33.8911	0.354348	0.944035	0	1	1	Uninfected_DbKO_vs_Uninfected_Prdm1.fl.fl.Maf.fl.fl	ENSMUSG00000009185
Lnpk	437.517	-0.560753	0.154423	0	1	1	Uninfected_DbKO_vs_Uninfected_Prdm1.fl.fl.Maf.fl.fl	ENSMUSG00000009207
Rarres2	101.673	0.990813	0.425143	0.954623	0.339769	1	Uninfected_DbKO_vs_Uninfected_Prdm1.fl.fl.Maf.fl.fl	ENSMUSG00000009281
Pttg1ip	1419.7	-0.34462	0.0997483	0	1	1	Uninfected_DbKO_vs_Uninfected_Prdm1.fl.fl.Maf.fl.fl	ENSMUSG00000009291
Ube2g2	1163.6	0.372024	0.133716	0	1	1	Uninfected_DbKO_vs_Uninfected_Prdm1.fl.fl.Maf.fl.fl	ENSMUSG00000009293
Elk1	77.513	1.55314	0.299228	3.23558	0.00121395	0.0202622	Uninfected_DbKO_vs_Uninfected_Prdm1.fl.fl.Maf.fl.fl	ENSMUSG00000009406
Nav1	52.6785	-0.376441	0.676456	0	1	1	Uninfected_DbKO_vs_Uninfected_Prdm1.fl.fl.Maf.fl.fl	ENSMUSG00000009418
Tnpo1	1085.66	-0.576385	0.114028	0	1	1	Uninfected_DbKO_vs_Uninfected_Prdm1.fl.fl.Maf.fl.fl	ENSMUSG00000009470
Rnmt	840.721	0.275124	0.134556	0	1	1	Uninfected_DbKO_vs_Uninfected_Prdm1.fl.fl.Maf.fl.fl	ENSMUSG00000009535
Srp14	1711.09	-0.223707	0.105946	0	1	1	Uninfected_DbKO_vs_Uninfected_Prdm1.fl.fl.Maf.fl.fl	ENSMUSG00000009549
Cdk9	388.823	0.769621	0.250828	0.736196	0.461611	1	Uninfected_DbKO_vs_Uninfected_Prdm1.fl.fl.Maf.fl.fl	ENSMUSG00000009555
Tor2a	696.047	0.374583	0.136743	0	1	1	Uninfected_DbKO_vs_Uninfected_Prdm1.fl.fl.Maf.fl.fl	ENSMUSG00000009563
Fpgs	75.5401	0.726482	0.347177	0.407629	0.683546	1	Uninfected_DbKO_vs_Uninfected_Prdm1.fl.fl.Maf.fl.fl	ENSMUSG00000009566
Mrtfb	278.426	-0.137057	0.220658	0	1	1	Uninfected_DbKO_vs_Uninfected_Prdm1.fl.fl.Maf.fl.fl	ENSMUSG00000009569
Cbx5	591.38	0.64156	0.214213	0.264209	0.791619	1	Uninfected_DbKO_vs_Uninfected_Prdm1.fl.fl.Maf.fl.fl	ENSMUSG00000009575
Apobec3	2278.7	0.4486	0.17275	0	1	1	Uninfected_DbKO_vs_Uninfected_Prdm1.fl.fl.Maf.fl.fl	ENSMUSG00000009585
St6galnac1	74.2922	-0.872162	0.382825	-0.750212	0.453127	1	Uninfected_DbKO_vs_Uninfected_Prdm1.fl.fl.Maf.fl.fl	ENSMUSG00000009588
Vav2	88.3978	1.51991	0.32577	2.86995	0.00410541	0.055749	Uninfected_DbKO_vs_Uninfected_Prdm1.fl.fl.Maf.fl.fl	ENSMUSG00000009621
Tex15	54.94	-0.714184	0.40959	-0.31549	0.752389	1	Uninfected_DbKO_vs_Uninfected_Prdm1.fl.fl.Maf.fl.fl	ENSMUSG00000009628
Ppp2cb	161.743	-0.553487	0.338792	0	1	1	Uninfected_DbKO_vs_Uninfected_Prdm1.fl.fl.Maf.fl.fl	ENSMUSG00000009630
Dmap1	216.74	-0.126549	0.148449	0	1	1	Uninfected_DbKO_vs_Uninfected_Prdm1.fl.fl.Maf.fl.fl	ENSMUSG00000009640
Mcu	318.353	-0.257921	0.183846	0	1	1	Uninfected_DbKO_vs_Uninfected_Prdm1.fl.fl.Maf.fl.fl	ENSMUSG00000009647
Bcr	193.978	0.594618	0.291214	0.0331572	0.973549	1	Uninfected_DbKO_vs_Uninfected_Prdm1.fl.fl.Maf.fl.fl	ENSMUSG00000009681
Fxyd5	5889.64	-0.449851	0.150083	0	1	1	Uninfected_DbKO_vs_Uninfected_Prdm1.fl.fl.Maf.fl.fl	ENSMUSG00000009687
Pou6f1	227.218	-0.107572	0.27001	0	1	1	Uninfected_DbKO_vs_Uninfected_Prdm1.fl.fl.Maf.fl.fl	ENSMUSG00000009739
Ubp1	1055.98	-0.278964	0.154701	0	1	1	Uninfected_DbKO_vs_Uninfected_Prdm1.fl.fl.Maf.fl.fl	ENSMUSG00000009741
Nuak2	51.8461	0.939689	0.454473	0.780523	0.435083	1	Uninfected_DbKO_vs_Uninfected_Prdm1.fl.fl.Maf.fl.fl	ENSMUSG00000009772
Ick	63.9516	0.304564	0.281443	0	1	1	Uninfected_DbKO_vs_Uninfected_Prdm1.fl.fl.Maf.fl.fl	ENSMUSG00000009828
Sdhb	2940.85	-0.0975623	0.113063	0	1	1	Uninfected_DbKO_vs_Uninfected_Prdm1.fl.fl.Maf.fl.fl	ENSMUSG00000009863
Snap47	369.336	0.514133	0.204848	0	1	1	Uninfected_DbKO_vs_Uninfected_Prdm1.fl.fl.Maf.fl.fl	ENSMUSG00000009894
Kdsr	326.304	-0.489459	0.148091	0	1	1	Uninfected_DbKO_vs_Uninfected_Prdm1.fl.fl.Maf.fl.fl	ENSMUSG00000009905
Vps4b	2119.72	-0.197641	0.172157	0	1	1	Uninfected_DbKO_vs_Uninfected_Prdm1.fl.fl.Maf.fl.fl	ENSMUSG00000009907
Rps25	5398.62	-0.929002	0.174568	-1.97081	0.0487459	0.396647	Uninfected_DbKO_vs_Uninfected_Prdm1.fl.fl.Maf.fl.fl	ENSMUSG00000009927
Taz	538.686	0.105429	0.134834	0	1	1	Uninfected_DbKO_vs_Uninfected_Prdm1.fl.fl.Maf.fl.fl	ENSMUSG00000009995
Aldh3a2	418.55	0.521532	0.141616	0	1	1	Uninfected_DbKO_vs_Uninfected_Prdm1.fl.fl.Maf.fl.fl	ENSMUSG00000010025
Tmem115	311.128	0.868161	0.162448	1.74332	0.0812774	0.575863	Uninfected_DbKO_vs_Uninfected_Prdm1.fl.fl.Maf.fl.fl	ENSMUSG00000010045
Ifrd2	252.677	0.995215	0.189293	2.16728	0.0302133	0.275332	Uninfected_DbKO_vs_Uninfected_Prdm1.fl.fl.Maf.fl.fl	ENSMUSG00000010048
Tusc2	164.149	0.528181	0.176459	0	1	1	Uninfected_DbKO_vs_Uninfected_Prdm1.fl.fl.Maf.fl.fl	ENSMUSG00000010054
Nprl2	278.269	-0.319018	0.157783	0	1	1	Uninfected_DbKO_vs_Uninfected_Prdm1.fl.fl.Maf.fl.fl	ENSMUSG00000010057
Rassf1	940.328	-0.938145	0.123456	-2.8608	0.00422577	0.0570779	Uninfected_DbKO_vs_Uninfected_Prdm1.fl.fl.Maf.fl.fl	ENSMUSG00000010067
Slc3a2	10808.9	-0.676789	0.14745	-0.622766	0.533438	1	Uninfected_DbKO_vs_Uninfected_Prdm1.fl.fl.Maf.fl.fl	ENSMUSG00000010095
Nxf1	2578.01	-0.0579536	0.150042	0	1	1	Uninfected_DbKO_vs_Uninfected_Prdm1.fl.fl.Maf.fl.fl	ENSMUSG00000010097
Stx5a	2286.97	-0.109281	0.106311	0	1	1	Uninfected_DbKO_vs_Uninfected_Prdm1.fl.fl.Maf.fl.fl	ENSMUSG00000010110
Tnfrsf13b	819.568	0.890572	0.420282	0.727153	0.467132	1	Uninfected_DbKO_vs_Uninfected_Prdm1.fl.fl.Maf.fl.fl	ENSMUSG00000010142
Prox1	36.7417	1.83141	0.577562	2.15812	0.0309181	0.279958	Uninfected_DbKO_vs_Uninfected_Prdm1.fl.fl.Maf.fl.fl	ENSMUSG00000010175
2610507B11Rik	370.992	0.0670071	0.15896	0	1	1	Uninfected_DbKO_vs_Uninfected_Prdm1.fl.fl.Maf.fl.fl	ENSMUSG00000010277
AI597479	157.468	0.43108	0.313267	0	1	1	Uninfected_DbKO_vs_Uninfected_Prdm1.fl.fl.Maf.fl.fl	ENSMUSG00000010290
Ifi35	1295.6	-0.273259	0.116676	0	1	1	Uninfected_DbKO_vs_Uninfected_Prdm1.fl.fl.Maf.fl.fl	ENSMUSG00000010358
Rdm1	231.104	0.0681616	0.175358	0	1	1	Uninfected_DbKO_vs_Uninfected_Prdm1.fl.fl.Maf.fl.fl	ENSMUSG00000010362
Nedd8	1889.59	-0.253544	0.123369	0	1	1	Uninfected_DbKO_vs_Uninfected_Prdm1.fl.fl.Maf.fl.fl	ENSMUSG00000010376
Gosr1	1009.85	-0.767931	0.123883	-1.47694	0.13969	0.842578	Uninfected_DbKO_vs_Uninfected_Prdm1.fl.fl.Maf.fl.fl	ENSMUSG00000010392
Mrpl52	386.202	-0.061111	0.207571	0	1	1	Uninfected_DbKO_vs_Uninfected_Prdm1.fl.fl.Maf.fl.fl	ENSMUSG00000010406
Kansl3	1002.98	0.417251	0.179934	0	1	1	Uninfected_DbKO_vs_Uninfected_Prdm1.fl.fl.Maf.fl.fl	ENSMUSG00000010453
Uckl1os	101.775	-0.125806	0.211496	0	1	1	Uninfected_DbKO_vs_Uninfected_Prdm1.fl.fl.Maf.fl.fl	ENSMUSG00000010492
Faf1	595.956	-0.0344636	0.103265	0	1	1	Uninfected_DbKO_vs_Uninfected_Prdm1.fl.fl.Maf.fl.fl	ENSMUSG00000010517
Mettl16	479.286	-0.440627	0.148788	0	1	1	Uninfected_DbKO_vs_Uninfected_Prdm1.fl.fl.Maf.fl.fl	ENSMUSG00000010554
Pigyl	161.895	-0.0334895	0.178941	0	1	1	Uninfected_DbKO_vs_Uninfected_Prdm1.fl.fl.Maf.fl.fl	ENSMUSG00000010607
Rbm25	5278.73	-0.781623	0.147466	-1.3336	0.182334	1	Uninfected_DbKO_vs_Uninfected_Prdm1.fl.fl.Maf.fl.fl	ENSMUSG00000010608
Psen2	1327.67	0.216088	0.222285	0	1	1	Uninfected_DbKO_vs_Uninfected_Prdm1.fl.fl.Maf.fl.fl	ENSMUSG00000010609
Fads1	120.294	1.0421	0.231254	1.97679	0.0480652	0.391948	Uninfected_DbKO_vs_Uninfected_Prdm1.fl.fl.Maf.fl.fl	ENSMUSG00000010663
Tnfrsf22	96.1508	0.415783	0.243256	0	1	1	Uninfected_DbKO_vs_Uninfected_Prdm1.fl.fl.Maf.fl.fl	ENSMUSG00000010751
Cars	1338.82	0.0198395	0.177028	0	1	1	Uninfected_DbKO_vs_Uninfected_Prdm1.fl.fl.Maf.fl.fl	ENSMUSG00000010755
Kdelr3	40.5766	0.908064	0.506019	0.638516	0.523138	1	Uninfected_DbKO_vs_Uninfected_Prdm1.fl.fl.Maf.fl.fl	ENSMUSG00000010830
Apip	172.304	0.116475	0.1816	0	1	1	Uninfected_DbKO_vs_Uninfected_Prdm1.fl.fl.Maf.fl.fl	ENSMUSG00000010911
Pdhx	283.537	-0.680211	0.131073	-0.726679	0.467422	1	Uninfected_DbKO_vs_Uninfected_Prdm1.fl.fl.Maf.fl.fl	ENSMUSG00000010914
Vac14	323.277	0.940778	0.177185	2.00816	0.0446261	0.3708	Uninfected_DbKO_vs_Uninfected_Prdm1.fl.fl.Maf.fl.fl	ENSMUSG00000010936
Mcoln2	88.6128	-0.00347183	0.305743	0	1	1	Uninfected_DbKO_vs_Uninfected_Prdm1.fl.fl.Maf.fl.fl	ENSMUSG00000011008
Akt1s1	129.84	1.14925	0.257532	2.19115	0.0284407	0.264026	Uninfected_DbKO_vs_Uninfected_Prdm1.fl.fl.Maf.fl.fl	ENSMUSG00000011096
Tbrg1	2142.12	-0.299324	0.0887095	0	1	1	Uninfected_DbKO_vs_Uninfected_Prdm1.fl.fl.Maf.fl.fl	ENSMUSG00000011114
Brf1	603.695	-0.027687	0.125508	0	1	1	Uninfected_DbKO_vs_Uninfected_Prdm1.fl.fl.Maf.fl.fl	ENSMUSG00000011158
Odc1	10048.3	-1.60728	0.255395	-4.00289	6.25736e-05	0.00163235	Uninfected_DbKO_vs_Uninfected_Prdm1.fl.fl.Maf.fl.fl	ENSMUSG00000011179
Thg1l	87.6308	0.213481	0.276039	0	1	1	Uninfected_DbKO_vs_Uninfected_Prdm1.fl.fl.Maf.fl.fl	ENSMUSG00000011254
Adam19	1314.29	1.132	0.148389	3.68651	0.000227348	0.00496506	Uninfected_DbKO_vs_Uninfected_Prdm1.fl.fl.Maf.fl.fl	ENSMUSG00000011256
Pabpc4	377.896	0.790591	0.16016	1.28389	0.19918	1	Uninfected_DbKO_vs_Uninfected_Prdm1.fl.fl.Maf.fl.fl	ENSMUSG00000011257
Sugp1	968.267	0.249752	0.123433	0	1	1	Uninfected_DbKO_vs_Uninfected_Prdm1.fl.fl.Maf.fl.fl	ENSMUSG00000011306
Zfp790	133.52	-0.0714914	0.307588	0	1	1	Uninfected_DbKO_vs_Uninfected_Prdm1.fl.fl.Maf.fl.fl	ENSMUSG00000011427
Fuz	271.873	1.59793	0.16822	6.02167	1.7263e-09	1.4909e-07	Uninfected_DbKO_vs_Uninfected_Prdm1.fl.fl.Maf.fl.fl	ENSMUSG00000011658
Pgam1	402.19	0.770725	0.223259	0.832048	0.405382	1	Uninfected_DbKO_vs_Uninfected_Prdm1.fl.fl.Maf.fl.fl	ENSMUSG00000011752
Evi5	52.1858	-0.717015	0.421112	-0.31358	0.75384	1	Uninfected_DbKO_vs_Uninfected_Prdm1.fl.fl.Maf.fl.fl	ENSMUSG00000011831
Evi5l	119.03	1.0518	0.214222	2.17922	0.0293155	0.269731	Uninfected_DbKO_vs_Uninfected_Prdm1.fl.fl.Maf.fl.fl	ENSMUSG00000011832
Snapc2	260	0.128212	0.142667	0	1	1	Uninfected_DbKO_vs_Uninfected_Prdm1.fl.fl.Maf.fl.fl	ENSMUSG00000011837
Git1	110.731	0.37785	0.274119	0	1	1	Uninfected_DbKO_vs_Uninfected_Prdm1.fl.fl.Maf.fl.fl	ENSMUSG00000011877
Gltp	1749.01	0.318586	0.108649	0	1	1	Uninfected_DbKO_vs_Uninfected_Prdm1.fl.fl.Maf.fl.fl	ENSMUSG00000011884
Bnip2	861.355	0.289478	0.175707	0	1	1	Uninfected_DbKO_vs_Uninfected_Prdm1.fl.fl.Maf.fl.fl	ENSMUSG00000011958
Ccnt1	1876.72	-0.372737	0.0796424	0	1	1	Uninfected_DbKO_vs_Uninfected_Prdm1.fl.fl.Maf.fl.fl	ENSMUSG00000011960
Brms1l	103.457	-0.412107	0.286402	0	1	1	Uninfected_DbKO_vs_Uninfected_Prdm1.fl.fl.Maf.fl.fl	ENSMUSG00000012076
Med15	1308.25	0.773565	0.132762	1.42061	0.155432	0.903119	Uninfected_DbKO_vs_Uninfected_Prdm1.fl.fl.Maf.fl.fl	ENSMUSG00000012114
Dhdds	221.846	0.295691	0.16949	0	1	1	Uninfected_DbKO_vs_Uninfected_Prdm1.fl.fl.Maf.fl.fl	ENSMUSG00000012117
Crybg2	53.9522	-0.273577	0.314903	0	1	1	Uninfected_DbKO_vs_Uninfected_Prdm1.fl.fl.Maf.fl.fl	ENSMUSG00000012123
Ubxn11	2515.09	-0.230744	0.105742	0	1	1	Uninfected_DbKO_vs_Uninfected_Prdm1.fl.fl.Maf.fl.fl	ENSMUSG00000012126
Tjap1	512.257	1.48098	0.176243	5.08401	3.69541e-07	1.86406e-05	Uninfected_DbKO_vs_Uninfected_Prdm1.fl.fl.Maf.fl.fl	ENSMUSG00000012296
Ehf	66.0648	0.0370489	0.685662	0	1	1	Uninfected_DbKO_vs_Uninfected_Prdm1.fl.fl.Maf.fl.fl	ENSMUSG00000012350
Rpl15	5351.13	-0.45899	0.161534	0	1	1	Uninfected_DbKO_vs_Uninfected_Prdm1.fl.fl.Maf.fl.fl	ENSMUSG00000012405
Tmem167	1531.53	0.0961483	0.117723	0	1	1	Uninfected_DbKO_vs_Uninfected_Prdm1.fl.fl.Maf.fl.fl	ENSMUSG00000012422
Mplkip	169.408	-0.162588	0.195046	0	1	1	Uninfected_DbKO_vs_Uninfected_Prdm1.fl.fl.Maf.fl.fl	ENSMUSG00000012429
Kif11	1308.73	-0.258391	0.259532	0	1	1	Uninfected_DbKO_vs_Uninfected_Prdm1.fl.fl.Maf.fl.fl	ENSMUSG00000012443
Rpa3	383.254	-0.189585	0.164925	0	1	1	Uninfected_DbKO_vs_Uninfected_Prdm1.fl.fl.Maf.fl.fl	ENSMUSG00000012483
Mlkl	94.2983	1.42376	0.373342	2.24671	0.0246584	0.235432	Uninfected_DbKO_vs_Uninfected_Prdm1.fl.fl.Maf.fl.fl	ENSMUSG00000012519
Tnpo3	1205.66	-0.305821	0.131122	0	1	1	Uninfected_DbKO_vs_Uninfected_Prdm1.fl.fl.Maf.fl.fl	ENSMUSG00000012535
Ttll5	160.742	0.692851	0.227552	0.474126	0.63541	1	Uninfected_DbKO_vs_Uninfected_Prdm1.fl.fl.Maf.fl.fl	ENSMUSG00000012609
Zfp715	320.911	-0.280492	0.121967	0	1	1	Uninfected_DbKO_vs_Uninfected_Prdm1.fl.fl.Maf.fl.fl	ENSMUSG00000012640
Rps5	8791.41	-0.889059	0.187436	-1.6224	0.104718	0.690845	Uninfected_DbKO_vs_Uninfected_Prdm1.fl.fl.Maf.fl.fl	ENSMUSG00000012848
Podnl1	349.495	-1.57794	0.26522	-3.74396	0.000181139	0.00415491	Uninfected_DbKO_vs_Uninfected_Prdm1.fl.fl.Maf.fl.fl	ENSMUSG00000012889
Adgrl1	371.547	-0.298457	0.219416	0	1	1	Uninfected_DbKO_vs_Uninfected_Prdm1.fl.fl.Maf.fl.fl	ENSMUSG00000013033
Enkd1	48.6485	0.34385	0.38857	0	1	1	Uninfected_DbKO_vs_Uninfected_Prdm1.fl.fl.Maf.fl.fl	ENSMUSG00000013155
Atp6v0d1	2015.39	-0.611446	0.106908	-0.247724	0.804348	1	Uninfected_DbKO_vs_Uninfected_Prdm1.fl.fl.Maf.fl.fl	ENSMUSG00000013160
Ptprs	218.868	1.43185	0.220311	3.84405	0.000121021	0.00294166	Uninfected_DbKO_vs_Uninfected_Prdm1.fl.fl.Maf.fl.fl	ENSMUSG00000013236
Slc41a1	922.219	1.35796	0.216529	3.56996	0.00035703	0.00730727	Uninfected_DbKO_vs_Uninfected_Prdm1.fl.fl.Maf.fl.fl	ENSMUSG00000013275
B4galnt2	43.4999	2.11279	1.11232	1.37354	0.169583	0.9639	Uninfected_DbKO_vs_Uninfected_Prdm1.fl.fl.Maf.fl.fl	ENSMUSG00000013418
Nelfb	1246.7	0.594877	0.094751	0.104639	0.916662	1	Uninfected_DbKO_vs_Uninfected_Prdm1.fl.fl.Maf.fl.fl	ENSMUSG00000013465
Tmem175	358.501	0.205605	0.130245	0	1	1	Uninfected_DbKO_vs_Uninfected_Prdm1.fl.fl.Maf.fl.fl	ENSMUSG00000013495
Tango2	256.131	-0.0350131	0.193117	0	1	1	Uninfected_DbKO_vs_Uninfected_Prdm1.fl.fl.Maf.fl.fl	ENSMUSG00000013539
Ndufs2	1696.01	0.114114	0.107428	0	1	1	Uninfected_DbKO_vs_Uninfected_Prdm1.fl.fl.Maf.fl.fl	ENSMUSG00000013593
Atraid	405.11	-0.282255	0.146139	0	1	1	Uninfected_DbKO_vs_Uninfected_Prdm1.fl.fl.Maf.fl.fl	ENSMUSG00000013622
Cad	183.849	2.0364	0.244924	5.92607	3.10278e-09	2.50863e-07	Uninfected_DbKO_vs_Uninfected_Prdm1.fl.fl.Maf.fl.fl	ENSMUSG00000013629
Lypd8	183.092	0.885887	1.15342	0.260897	0.794172	1	Uninfected_DbKO_vs_Uninfected_Prdm1.fl.fl.Maf.fl.fl	ENSMUSG00000013643
Sh3bp5l	166.125	1.2052	0.228971	2.7088	0.00675277	0.0827758	Uninfected_DbKO_vs_Uninfected_Prdm1.fl.fl.Maf.fl.fl	ENSMUSG00000013646
1810065E05Rik	65.2747	2.79329	1.40936	1.5669	0.117139	0.744776	Uninfected_DbKO_vs_Uninfected_Prdm1.fl.fl.Maf.fl.fl	ENSMUSG00000013653
Atad1	1075.39	-0.343099	0.161866	0	1	1	Uninfected_DbKO_vs_Uninfected_Prdm1.fl.fl.Maf.fl.fl	ENSMUSG00000013662
Pten	524.874	0.0907996	0.214519	0	1	1	Uninfected_DbKO_vs_Uninfected_Prdm1.fl.fl.Maf.fl.fl	ENSMUSG00000013663
Pea15a	1244.57	0.0757206	0.118689	0	1	1	Uninfected_DbKO_vs_Uninfected_Prdm1.fl.fl.Maf.fl.fl	ENSMUSG00000013698
Timm23	1716.03	-0.460636	0.0966565	0	1	1	Uninfected_DbKO_vs_Uninfected_Prdm1.fl.fl.Maf.fl.fl	ENSMUSG00000013701
Tnfaip8l2	377.128	-0.199247	0.217997	0	1	1	Uninfected_DbKO_vs_Uninfected_Prdm1.fl.fl.Maf.fl.fl	ENSMUSG00000013707
Trnt1	2895.07	-0.832472	0.15239	-1.62418	0.104338	0.689138	Uninfected_DbKO_vs_Uninfected_Prdm1.fl.fl.Maf.fl.fl	ENSMUSG00000013736
Ehmt2	464.776	0.598245	0.172775	0.0768765	0.938722	1	Uninfected_DbKO_vs_Uninfected_Prdm1.fl.fl.Maf.fl.fl	ENSMUSG00000013787
Elof1	564.455	-0.0784229	0.13407	0	1	1	Uninfected_DbKO_vs_Uninfected_Prdm1.fl.fl.Maf.fl.fl	ENSMUSG00000013822
Med16	201.017	1.3709	0.211882	3.70931	0.000207822	0.00467293	Uninfected_DbKO_vs_Uninfected_Prdm1.fl.fl.Maf.fl.fl	ENSMUSG00000013833
St3gal1	374.15	0.74527	0.155271	1.03243	0.301869	1	Uninfected_DbKO_vs_Uninfected_Prdm1.fl.fl.Maf.fl.fl	ENSMUSG00000013846
Tmem259	110.218	1.32715	0.27766	2.67301	0.00751737	0.0903928	Uninfected_DbKO_vs_Uninfected_Prdm1.fl.fl.Maf.fl.fl	ENSMUSG00000013858
Rnf170	67.2365	0.267266	0.297749	0	1	1	Uninfected_DbKO_vs_Uninfected_Prdm1.fl.fl.Maf.fl.fl	ENSMUSG00000013878
Dedd	495.077	0.0188749	0.149104	0	1	1	Uninfected_DbKO_vs_Uninfected_Prdm1.fl.fl.Maf.fl.fl	ENSMUSG00000013973
Nit1	646.761	0.00479221	0.105876	0	1	1	Uninfected_DbKO_vs_Uninfected_Prdm1.fl.fl.Maf.fl.fl	ENSMUSG00000013997
Prdm15	188.945	-0.240954	0.237259	0	1	1	Uninfected_DbKO_vs_Uninfected_Prdm1.fl.fl.Maf.fl.fl	ENSMUSG00000014039
Rnf168	225.679	0.338472	0.200733	0	1	1	Uninfected_DbKO_vs_Uninfected_Prdm1.fl.fl.Maf.fl.fl	ENSMUSG00000014074
Chp1	1771.4	0.0952078	0.174444	0	1	1	Uninfected_DbKO_vs_Uninfected_Prdm1.fl.fl.Maf.fl.fl	ENSMUSG00000014077
Klhl3	279.342	0.854002	0.213582	1.25965	0.207795	1	Uninfected_DbKO_vs_Uninfected_Prdm1.fl.fl.Maf.fl.fl	ENSMUSG00000014164
Tvp23b	686.509	0.0477566	0.176715	0	1	1	Uninfected_DbKO_vs_Uninfected_Prdm1.fl.fl.Maf.fl.fl	ENSMUSG00000014177
Dnajc7	2294.62	-0.12855	0.0895217	0	1	1	Uninfected_DbKO_vs_Uninfected_Prdm1.fl.fl.Maf.fl.fl	ENSMUSG00000014195
Cacybp	2594.15	-0.682547	0.183292	-0.532397	0.594451	1	Uninfected_DbKO_vs_Uninfected_Prdm1.fl.fl.Maf.fl.fl	ENSMUSG00000014226
Cluap1	68.8124	-0.209594	0.227263	0	1	1	Uninfected_DbKO_vs_Uninfected_Prdm1.fl.fl.Maf.fl.fl	ENSMUSG00000014232
Zswim7	68.5969	0.114341	0.263998	0	1	1	Uninfected_DbKO_vs_Uninfected_Prdm1.fl.fl.Maf.fl.fl	ENSMUSG00000014243
Pigl	118.359	-0.429102	0.236731	0	1	1	Uninfected_DbKO_vs_Uninfected_Prdm1.fl.fl.Maf.fl.fl	ENSMUSG00000014245
Ndufa2	1887.57	-0.678177	0.113148	-0.82383	0.410036	1	Uninfected_DbKO_vs_Uninfected_Prdm1.fl.fl.Maf.fl.fl	ENSMUSG00000014294
Pam16	182.997	0.00906685	0.197523	0	1	1	Uninfected_DbKO_vs_Uninfected_Prdm1.fl.fl.Maf.fl.fl	ENSMUSG00000014301
Glis2	69.0525	-0.0834827	0.302276	0	1	1	Uninfected_DbKO_vs_Uninfected_Prdm1.fl.fl.Maf.fl.fl	ENSMUSG00000014303
Cox6c	2302.44	-0.501964	0.120584	0	1	1	Uninfected_DbKO_vs_Uninfected_Prdm1.fl.fl.Maf.fl.fl	ENSMUSG00000014313
Ube2z	677.697	0.391099	0.20216	0	1	1	Uninfected_DbKO_vs_Uninfected_Prdm1.fl.fl.Maf.fl.fl	ENSMUSG00000014349
Tmem87b	353.172	-0.313803	0.168808	0	1	1	Uninfected_DbKO_vs_Uninfected_Prdm1.fl.fl.Maf.fl.fl	ENSMUSG00000014353
Anapc1	1590.55	0.402952	0.153312	0	1	1	Uninfected_DbKO_vs_Uninfected_Prdm1.fl.fl.Maf.fl.fl	ENSMUSG00000014355
Tsg101	1183.37	0.0531055	0.100309	0	1	1	Uninfected_DbKO_vs_Uninfected_Prdm1.fl.fl.Maf.fl.fl	ENSMUSG00000014402
Hps5	329.413	-0.273948	0.133074	0	1	1	Uninfected_DbKO_vs_Uninfected_Prdm1.fl.fl.Maf.fl.fl	ENSMUSG00000014418
Map3k4	231.863	0.321539	0.218796	0	1	1	Uninfected_DbKO_vs_Uninfected_Prdm1.fl.fl.Maf.fl.fl	ENSMUSG00000014426
Piezo1	252.457	0.572287	0.219521	0	1	1	Uninfected_DbKO_vs_Uninfected_Prdm1.fl.fl.Maf.fl.fl	ENSMUSG00000014444
Rnf166	832.449	0.408007	0.144561	0	1	1	Uninfected_DbKO_vs_Uninfected_Prdm1.fl.fl.Maf.fl.fl	ENSMUSG00000014470
Ankrd28	272.348	-0.247915	0.178254	0	1	1	Uninfected_DbKO_vs_Uninfected_Prdm1.fl.fl.Maf.fl.fl	ENSMUSG00000014496
Ankrd52	119.145	0.796853	0.211086	1.00381	0.31547	1	Uninfected_DbKO_vs_Uninfected_Prdm1.fl.fl.Maf.fl.fl	ENSMUSG00000014498
Pkd2l2	150.281	-0.999676	0.171113	-2.42362	0.0153667	0.161905	Uninfected_DbKO_vs_Uninfected_Prdm1.fl.fl.Maf.fl.fl	ENSMUSG00000014503
Srp19	912.867	-0.42344	0.130587	0	1	1	Uninfected_DbKO_vs_Uninfected_Prdm1.fl.fl.Maf.fl.fl	ENSMUSG00000014504
Wdfy2	288.894	-0.909206	0.173143	-1.87269	0.0611109	0.465684	Uninfected_DbKO_vs_Uninfected_Prdm1.fl.fl.Maf.fl.fl	ENSMUSG00000014547
Rbsn	441.234	-0.102999	0.145543	0	1	1	Uninfected_DbKO_vs_Uninfected_Prdm1.fl.fl.Maf.fl.fl	ENSMUSG00000014550
Mrps25	568.49	-0.243131	0.14034	0	1	1	Uninfected_DbKO_vs_Uninfected_Prdm1.fl.fl.Maf.fl.fl	ENSMUSG00000014551
Dguok	408.237	-0.183761	0.147973	0	1	1	Uninfected_DbKO_vs_Uninfected_Prdm1.fl.fl.Maf.fl.fl	ENSMUSG00000014554
Camta1	188.968	0.133003	0.147029	0	1	1	Uninfected_DbKO_vs_Uninfected_Prdm1.fl.fl.Maf.fl.fl	ENSMUSG00000014592
Csf1	248.226	2.43647	0.315752	5.8638	4.52396e-09	3.53241e-07	Uninfected_DbKO_vs_Uninfected_Prdm1.fl.fl.Maf.fl.fl	ENSMUSG00000014599
Strip1	543.594	0.77327	0.112235	1.67779	0.0933877	0.639356	Uninfected_DbKO_vs_Uninfected_Prdm1.fl.fl.Maf.fl.fl	ENSMUSG00000014601
Slc25a11	863.75	0.223356	0.130792	0	1	1	Uninfected_DbKO_vs_Uninfected_Prdm1.fl.fl.Maf.fl.fl	ENSMUSG00000014606
Chrne	91.3831	0.19994	0.4045	0	1	1	Uninfected_DbKO_vs_Uninfected_Prdm1.fl.fl.Maf.fl.fl	ENSMUSG00000014609
Cmc2	288.38	-0.620203	0.160185	-0.219998	0.825873	1	Uninfected_DbKO_vs_Uninfected_Prdm1.fl.fl.Maf.fl.fl	ENSMUSG00000014633
Chfr	1307.89	0.176985	0.145462	0	1	1	Uninfected_DbKO_vs_Uninfected_Prdm1.fl.fl.Maf.fl.fl	ENSMUSG00000014668
Tex261	1142.09	-0.0552149	0.100399	0	1	1	Uninfected_DbKO_vs_Uninfected_Prdm1.fl.fl.Maf.fl.fl	ENSMUSG00000014748
Fam120b	590.446	-0.567579	0.123911	0	1	1	Uninfected_DbKO_vs_Uninfected_Prdm1.fl.fl.Maf.fl.fl	ENSMUSG00000014763
Tbp	815.746	-0.0780511	0.124568	0	1	1	Uninfected_DbKO_vs_Uninfected_Prdm1.fl.fl.Maf.fl.fl	ENSMUSG00000014767
Psmb1	4216.28	-0.473282	0.104518	0	1	1	Uninfected_DbKO_vs_Uninfected_Prdm1.fl.fl.Maf.fl.fl	ENSMUSG00000014769
Pdcd2	282.199	0.171494	0.132315	0	1	1	Uninfected_DbKO_vs_Uninfected_Prdm1.fl.fl.Maf.fl.fl	ENSMUSG00000014771
Tppp3	66.5876	1.04519	0.530511	0.867522	0.385656	1	Uninfected_DbKO_vs_Uninfected_Prdm1.fl.fl.Maf.fl.fl	ENSMUSG00000014846
Msh3	314.501	-0.125983	0.18979	0	1	1	Uninfected_DbKO_vs_Uninfected_Prdm1.fl.fl.Maf.fl.fl	ENSMUSG00000014850
Tmem208	534.447	-0.395056	0.128064	0	1	1	Uninfected_DbKO_vs_Uninfected_Prdm1.fl.fl.Maf.fl.fl	ENSMUSG00000014856
E2f4	705.644	0.510105	0.120295	0	1	1	Uninfected_DbKO_vs_Uninfected_Prdm1.fl.fl.Maf.fl.fl	ENSMUSG00000014859
Surf4	5196.59	0.328539	0.135085	0	1	1	Uninfected_DbKO_vs_Uninfected_Prdm1.fl.fl.Maf.fl.fl	ENSMUSG00000014867
Surf2	667.483	-0.127947	0.082676	0	1	1	Uninfected_DbKO_vs_Uninfected_Prdm1.fl.fl.Maf.fl.fl	ENSMUSG00000014873
Dnajb9	1631.1	-0.737697	0.201111	-0.759454	0.447581	1	Uninfected_DbKO_vs_Uninfected_Prdm1.fl.fl.Maf.fl.fl	ENSMUSG00000014905
Naf1	91.25	0.904222	0.254903	1.25248	0.210396	1	Uninfected_DbKO_vs_Uninfected_Prdm1.fl.fl.Maf.fl.fl	ENSMUSG00000014907
Yes1	109.13	-1.12483	0.241305	-2.23729	0.0252673	0.24024	Uninfected_DbKO_vs_Uninfected_Prdm1.fl.fl.Maf.fl.fl	ENSMUSG00000014932
Ppp1cb	3259.98	-0.051401	0.102694	0	1	1	Uninfected_DbKO_vs_Uninfected_Prdm1.fl.fl.Maf.fl.fl	ENSMUSG00000014956
Gorasp2	2250.34	0.396491	0.123005	0	1	1	Uninfected_DbKO_vs_Uninfected_Prdm1.fl.fl.Maf.fl.fl	ENSMUSG00000014959
Tsen15	61.1589	-0.429085	0.337853	0	1	1	Uninfected_DbKO_vs_Uninfected_Prdm1.fl.fl.Maf.fl.fl	ENSMUSG00000014980
Efr3a	2626.5	-0.126295	0.156455	0	1	1	Uninfected_DbKO_vs_Uninfected_Prdm1.fl.fl.Maf.fl.fl	ENSMUSG00000015002
Trappc2l	400.718	-0.469503	0.133107	0	1	1	Uninfected_DbKO_vs_Uninfected_Prdm1.fl.fl.Maf.fl.fl	ENSMUSG00000015013
Ddx19a	315.886	0.0149728	0.127017	0	1	1	Uninfected_DbKO_vs_Uninfected_Prdm1.fl.fl.Maf.fl.fl	ENSMUSG00000015023
Galns	130.592	0.41029	0.279716	0	1	1	Uninfected_DbKO_vs_Uninfected_Prdm1.fl.fl.Maf.fl.fl	ENSMUSG00000015027
Rabl6	354.531	-0.0196897	0.131176	0	1	1	Uninfected_DbKO_vs_Uninfected_Prdm1.fl.fl.Maf.fl.fl	ENSMUSG00000015087
Edf1	1961.28	-0.106903	0.162173	0	1	1	Uninfected_DbKO_vs_Uninfected_Prdm1.fl.fl.Maf.fl.fl	ENSMUSG00000015092
Fbxw5	582.062	1.61992	0.161474	6.40942	1.46072e-10	1.60117e-08	Uninfected_DbKO_vs_Uninfected_Prdm1.fl.fl.Maf.fl.fl	ENSMUSG00000015095
Slc25a13	76.9859	0.783139	0.358325	0.553065	0.580219	1	Uninfected_DbKO_vs_Uninfected_Prdm1.fl.fl.Maf.fl.fl	ENSMUSG00000015112
Ube2i	3547.34	-0.117116	0.0820036	0	1	1	Uninfected_DbKO_vs_Uninfected_Prdm1.fl.fl.Maf.fl.fl	ENSMUSG00000015120
Tsr3	432.356	-0.0519752	0.116367	0	1	1	Uninfected_DbKO_vs_Uninfected_Prdm1.fl.fl.Maf.fl.fl	ENSMUSG00000015126
Unkl	208.406	-0.047154	0.151679	0	1	1	Uninfected_DbKO_vs_Uninfected_Prdm1.fl.fl.Maf.fl.fl	ENSMUSG00000015127
Lrrk1	48.3056	1.27531	0.510115	1.35331	0.175956	0.987641	Uninfected_DbKO_vs_Uninfected_Prdm1.fl.fl.Maf.fl.fl	ENSMUSG00000015133
Actn1	599.959	0.564176	0.260096	0	1	1	Uninfected_DbKO_vs_Uninfected_Prdm1.fl.fl.Maf.fl.fl	ENSMUSG00000015143
Sirt2	1740.89	-0.0766274	0.11165	0	1	1	Uninfected_DbKO_vs_Uninfected_Prdm1.fl.fl.Maf.fl.fl	ENSMUSG00000015149
Hnrnpl	1754.45	0.924337	0.157695	2.1521	0.0313895	0.28355	Uninfected_DbKO_vs_Uninfected_Prdm1.fl.fl.Maf.fl.fl	ENSMUSG00000015165
Nolc1	1090.04	-0.322861	0.113189	0	1	1	Uninfected_DbKO_vs_Uninfected_Prdm1.fl.fl.Maf.fl.fl	ENSMUSG00000015176
Casd1	173.885	0.168399	0.166475	0	1	1	Uninfected_DbKO_vs_Uninfected_Prdm1.fl.fl.Maf.fl.fl	ENSMUSG00000015189
Mtmr1	470.846	0.186168	0.162451	0	1	1	Uninfected_DbKO_vs_Uninfected_Prdm1.fl.fl.Maf.fl.fl	ENSMUSG00000015214
Hmgb3	354.509	0.0675749	0.202564	0	1	1	Uninfected_DbKO_vs_Uninfected_Prdm1.fl.fl.Maf.fl.fl	ENSMUSG00000015217
Map2	49.5022	1.91665	0.453955	2.93352	0.0033514	0.0481183	Uninfected_DbKO_vs_Uninfected_Prdm1.fl.fl.Maf.fl.fl	ENSMUSG00000015222
Abca1	49.0389	1.10434	0.679842	0.763963	0.444889	1	Uninfected_DbKO_vs_Uninfected_Prdm1.fl.fl.Maf.fl.fl	ENSMUSG00000015243
Nipsnap3b	876.995	-0.127852	0.115991	0	1	1	Uninfected_DbKO_vs_Uninfected_Prdm1.fl.fl.Maf.fl.fl	ENSMUSG00000015247
Lage3	186.818	-0.309376	0.187064	0	1	1	Uninfected_DbKO_vs_Uninfected_Prdm1.fl.fl.Maf.fl.fl	ENSMUSG00000015289
Ubl4a	486.021	-0.0352137	0.147714	0	1	1	Uninfected_DbKO_vs_Uninfected_Prdm1.fl.fl.Maf.fl.fl	ENSMUSG00000015290
Gdi1	2304.05	0.0704885	0.154741	0	1	1	Uninfected_DbKO_vs_Uninfected_Prdm1.fl.fl.Maf.fl.fl	ENSMUSG00000015291
Gadd45b	3510.56	-0.40168	0.252097	0	1	1	Uninfected_DbKO_vs_Uninfected_Prdm1.fl.fl.Maf.fl.fl	ENSMUSG00000015312
Slamf6	2016.9	0.341521	0.199057	0	1	1	Uninfected_DbKO_vs_Uninfected_Prdm1.fl.fl.Maf.fl.fl	ENSMUSG00000015314
Slamf1	1948.61	-1.62821	0.149301	-6.98757	2.79686e-12	4.19529e-10	Uninfected_DbKO_vs_Uninfected_Prdm1.fl.fl.Maf.fl.fl	ENSMUSG00000015316
Zdhhc12	83.5492	0.797872	0.318361	0.668768	0.503643	1	Uninfected_DbKO_vs_Uninfected_Prdm1.fl.fl.Maf.fl.fl	ENSMUSG00000015335
Endog	139.967	0.164714	0.186803	0	1	1	Uninfected_DbKO_vs_Uninfected_Prdm1.fl.fl.Maf.fl.fl	ENSMUSG00000015337
Cybb	867.137	0.427462	0.446913	0	1	1	Uninfected_DbKO_vs_Uninfected_Prdm1.fl.fl.Maf.fl.fl	ENSMUSG00000015340
Golga7	1481.72	0.259842	0.12233	0	1	1	Uninfected_DbKO_vs_Uninfected_Prdm1.fl.fl.Maf.fl.fl	ENSMUSG00000015341
Cd48	1452.65	-0.136613	0.278396	0	1	1	Uninfected_DbKO_vs_Uninfected_Prdm1.fl.fl.Maf.fl.fl	ENSMUSG00000015355
Clpx	796.034	-0.186028	0.128074	0	1	1	Uninfected_DbKO_vs_Uninfected_Prdm1.fl.fl.Maf.fl.fl	ENSMUSG00000015357
Trabd	417.554	1.63717	0.24186	4.35048	1.35841e-05	0.000425437	Uninfected_DbKO_vs_Uninfected_Prdm1.fl.fl.Maf.fl.fl	ENSMUSG00000015363
Dennd6b	119.786	0.831487	0.283987	0.868085	0.385348	1	Uninfected_DbKO_vs_Uninfected_Prdm1.fl.fl.Maf.fl.fl	ENSMUSG00000015377
Cd83	14678.4	-0.174147	0.390068	0	1	1	Uninfected_DbKO_vs_Uninfected_Prdm1.fl.fl.Maf.fl.fl	ENSMUSG00000015396
Gzmb	2899.47	-3.48304	0.303911	-9.53593	1.48542e-21	1.41115e-18	Uninfected_DbKO_vs_Uninfected_Prdm1.fl.fl.Maf.fl.fl	ENSMUSG00000015437
Atf6b	474.092	2.50703	0.202662	9.4841	2.44482e-21	2.14392e-18	Uninfected_DbKO_vs_Uninfected_Prdm1.fl.fl.Maf.fl.fl	ENSMUSG00000015461
Ppt2	97.4961	0.110863	0.285286	0	1	1	Uninfected_DbKO_vs_Uninfected_Prdm1.fl.fl.Maf.fl.fl	ENSMUSG00000015474
Prrt1	76.7366	-0.435923	0.363346	0	1	1	Uninfected_DbKO_vs_Uninfected_Prdm1.fl.fl.Maf.fl.fl	ENSMUSG00000015476
Rnf5	352.472	0.285253	0.160804	0	1	1	Uninfected_DbKO_vs_Uninfected_Prdm1.fl.fl.Maf.fl.fl	ENSMUSG00000015478
Cacfd1	269.857	1.33747	0.175273	4.29338	1.75976e-05	0.000533545	Uninfected_DbKO_vs_Uninfected_Prdm1.fl.fl.Maf.fl.fl	ENSMUSG00000015488
Hivep2	1317.08	-0.612112	0.153248	-0.177159	0.859384	1	Uninfected_DbKO_vs_Uninfected_Prdm1.fl.fl.Maf.fl.fl	ENSMUSG00000015501
Arnt	1053.24	0.0864437	0.133856	0	1	1	Uninfected_DbKO_vs_Uninfected_Prdm1.fl.fl.Maf.fl.fl	ENSMUSG00000015522
Itga2	51.7165	-0.590651	0.392093	-0.0145081	0.988425	1	Uninfected_DbKO_vs_Uninfected_Prdm1.fl.fl.Maf.fl.fl	ENSMUSG00000015533
Mocs2	275.201	-0.275227	0.169911	0	1	1	Uninfected_DbKO_vs_Uninfected_Prdm1.fl.fl.Maf.fl.fl	ENSMUSG00000015536
Nat9	86.3221	0.0431978	0.228423	0	1	1	Uninfected_DbKO_vs_Uninfected_Prdm1.fl.fl.Maf.fl.fl	ENSMUSG00000015542
Lpl	38.0172	-0.0253853	0.612361	0	1	1	Uninfected_DbKO_vs_Uninfected_Prdm1.fl.fl.Maf.fl.fl	ENSMUSG00000015568
Atp6v0e	3115.07	-0.417708	0.122732	0	1	1	Uninfected_DbKO_vs_Uninfected_Prdm1.fl.fl.Maf.fl.fl	ENSMUSG00000015575
Zfp318	125.139	-0.107006	0.168745	0	1	1	Uninfected_DbKO_vs_Uninfected_Prdm1.fl.fl.Maf.fl.fl	ENSMUSG00000015597
Ttbk1	53.566	3.58943	0.362694	8.28374	1.1937e-16	4.69248e-14	Uninfected_DbKO_vs_Uninfected_Prdm1.fl.fl.Maf.fl.fl	ENSMUSG00000015599
Srf	104.413	1.4933	0.338538	2.68312	0.00729397	0.0883648	Uninfected_DbKO_vs_Uninfected_Prdm1.fl.fl.Maf.fl.fl	ENSMUSG00000015605
Gata3	7639.29	-0.421797	0.257265	0	1	1	Uninfected_DbKO_vs_Uninfected_Prdm1.fl.fl.Maf.fl.fl	ENSMUSG00000015619
Hspa8	51762.1	-1.25733	0.224863	-2.99014	0.00278847	0.0413375	Uninfected_DbKO_vs_Uninfected_Prdm1.fl.fl.Maf.fl.fl	ENSMUSG00000015656
Pdzd11	447.422	0.261789	0.161715	0	1	1	Uninfected_DbKO_vs_Uninfected_Prdm1.fl.fl.Maf.fl.fl	ENSMUSG00000015668
Psma2	3471.96	-0.563644	0.111174	0	1	1	Uninfected_DbKO_vs_Uninfected_Prdm1.fl.fl.Maf.fl.fl	ENSMUSG00000015671
Mrpl32	1161.79	-0.731265	0.130381	-1.12211	0.261814	1	Uninfected_DbKO_vs_Uninfected_Prdm1.fl.fl.Maf.fl.fl	ENSMUSG00000015672
Setdb1	278.514	0.27206	0.197736	0	1	1	Uninfected_DbKO_vs_Uninfected_Prdm1.fl.fl.Maf.fl.fl	ENSMUSG00000015697
Arnt2	54.682	-4.55324	0.475567	-8.34431	7.16318e-17	3.02445e-14	Uninfected_DbKO_vs_Uninfected_Prdm1.fl.fl.Maf.fl.fl	ENSMUSG00000015709
Prune1	111.473	0.252587	0.321302	0	1	1	Uninfected_DbKO_vs_Uninfected_Prdm1.fl.fl.Maf.fl.fl	ENSMUSG00000015711
Cers2	1972.41	0.018612	0.123538	0	1	1	Uninfected_DbKO_vs_Uninfected_Prdm1.fl.fl.Maf.fl.fl	ENSMUSG00000015714
Capza2	6879.35	-0.393728	0.126235	0	1	1	Uninfected_DbKO_vs_Uninfected_Prdm1.fl.fl.Maf.fl.fl	ENSMUSG00000015733
Plekho1	81.939	-0.750793	0.352535	-0.470393	0.638074	1	Uninfected_DbKO_vs_Uninfected_Prdm1.fl.fl.Maf.fl.fl	ENSMUSG00000015745
Vps45	274.83	-0.0949252	0.137158	0	1	1	Uninfected_DbKO_vs_Uninfected_Prdm1.fl.fl.Maf.fl.fl	ENSMUSG00000015747
Prpf3	386.971	0.0119465	0.153915	0	1	1	Uninfected_DbKO_vs_Uninfected_Prdm1.fl.fl.Maf.fl.fl	ENSMUSG00000015748
Anp32e	4238.66	-0.113466	0.173673	0	1	1	Uninfected_DbKO_vs_Uninfected_Prdm1.fl.fl.Maf.fl.fl	ENSMUSG00000015749
Aph1a	95.8123	1.81725	0.282485	4.36231	1.28698e-05	0.000406416	Uninfected_DbKO_vs_Uninfected_Prdm1.fl.fl.Maf.fl.fl	ENSMUSG00000015750
Tab2	1432.51	-0.692432	0.235554	-0.456241	0.648217	1	Uninfected_DbKO_vs_Uninfected_Prdm1.fl.fl.Maf.fl.fl	ENSMUSG00000015755
Ppil4	1486.84	-0.873157	0.123672	-2.33032	0.019789	0.19789	Uninfected_DbKO_vs_Uninfected_Prdm1.fl.fl.Maf.fl.fl	ENSMUSG00000015757
Cnih1	433.308	-0.107576	0.149691	0	1	1	Uninfected_DbKO_vs_Uninfected_Prdm1.fl.fl.Maf.fl.fl	ENSMUSG00000015759
Eps8	156.806	-0.217754	0.512215	0	1	1	Uninfected_DbKO_vs_Uninfected_Prdm1.fl.fl.Maf.fl.fl	ENSMUSG00000015766
Med22	214.75	0.954126	0.259297	1.42371	0.15453	0.900636	Uninfected_DbKO_vs_Uninfected_Prdm1.fl.fl.Maf.fl.fl	ENSMUSG00000015776
Surf1	453.22	-0.319942	0.134266	0	1	1	Uninfected_DbKO_vs_Uninfected_Prdm1.fl.fl.Maf.fl.fl	ENSMUSG00000015790
Med28	2765.62	-0.382331	0.115624	0	1	1	Uninfected_DbKO_vs_Uninfected_Prdm1.fl.fl.Maf.fl.fl	ENSMUSG00000015804
Qdpr	695.544	0.1762	0.11222	0	1	1	Uninfected_DbKO_vs_Uninfected_Prdm1.fl.fl.Maf.fl.fl	ENSMUSG00000015806
Sqstm1	10721.4	-0.0435032	0.179809	0	1	1	Uninfected_DbKO_vs_Uninfected_Prdm1.fl.fl.Maf.fl.fl	ENSMUSG00000015837
Nfe2l2	2111.27	-0.843174	0.131543	-1.96294	0.0496526	0.401705	Uninfected_DbKO_vs_Uninfected_Prdm1.fl.fl.Maf.fl.fl	ENSMUSG00000015839
Rxra	39.0306	-0.171388	0.427557	0	1	1	Uninfected_DbKO_vs_Uninfected_Prdm1.fl.fl.Maf.fl.fl	ENSMUSG00000015846
Adamtsl4	71.2066	1.23775	0.40134	1.62651	0.103841	0.686254	Uninfected_DbKO_vs_Uninfected_Prdm1.fl.fl.Maf.fl.fl	ENSMUSG00000015850
Fcrls	42.2834	-1.13253	0.740762	-0.739189	0.459792	1	Uninfected_DbKO_vs_Uninfected_Prdm1.fl.fl.Maf.fl.fl	ENSMUSG00000015852
Prpsap1	1157.24	0.440544	0.096903	0	1	1	Uninfected_DbKO_vs_Uninfected_Prdm1.fl.fl.Maf.fl.fl	ENSMUSG00000015869
Ncapg	378.519	0.29156	0.302779	0	1	1	Uninfected_DbKO_vs_Uninfected_Prdm1.fl.fl.Maf.fl.fl	ENSMUSG00000015880
Lcorl	304.549	-0.529187	0.207677	0	1	1	Uninfected_DbKO_vs_Uninfected_Prdm1.fl.fl.Maf.fl.fl	ENSMUSG00000015882
Lta4h	1984.86	-0.0907882	0.121858	0	1	1	Uninfected_DbKO_vs_Uninfected_Prdm1.fl.fl.Maf.fl.fl	ENSMUSG00000015889
Dstn	564.841	0.632308	0.249569	0.189711	0.849536	1	Uninfected_DbKO_vs_Uninfected_Prdm1.fl.fl.Maf.fl.fl	ENSMUSG00000015932
Macroh2a1	3660.9	-0.772887	0.167191	-1.12401	0.261008	1	Uninfected_DbKO_vs_Uninfected_Prdm1.fl.fl.Maf.fl.fl	ENSMUSG00000015937
Gtf2ird2	120.952	1.1232	0.276762	1.94477	0.0518021	0.413257	Uninfected_DbKO_vs_Uninfected_Prdm1.fl.fl.Maf.fl.fl	ENSMUSG00000015942
Bola1	83.1961	-0.0558423	0.238271	0	1	1	Uninfected_DbKO_vs_Uninfected_Prdm1.fl.fl.Maf.fl.fl	ENSMUSG00000015943
Castor2	59.1182	0.742016	0.353488	0.444297	0.656828	1	Uninfected_DbKO_vs_Uninfected_Prdm1.fl.fl.Maf.fl.fl	ENSMUSG00000015944
Ncf1	285.436	1.68892	0.341686	3.23089	0.00123403	0.0205372	Uninfected_DbKO_vs_Uninfected_Prdm1.fl.fl.Maf.fl.fl	ENSMUSG00000015950
Adss	2451.87	-0.199105	0.111581	0	1	1	Uninfected_DbKO_vs_Uninfected_Prdm1.fl.fl.Maf.fl.fl	ENSMUSG00000015961
Il17rb	96.1524	-0.73388	0.571426	-0.260607	0.794396	1	Uninfected_DbKO_vs_Uninfected_Prdm1.fl.fl.Maf.fl.fl	ENSMUSG00000015966
Chdh	50.6005	0.952571	0.467946	0.785578	0.432115	1	Uninfected_DbKO_vs_Uninfected_Prdm1.fl.fl.Maf.fl.fl	ENSMUSG00000015970
Actr8	448.482	-0.361389	0.221982	0	1	1	Uninfected_DbKO_vs_Uninfected_Prdm1.fl.fl.Maf.fl.fl	ENSMUSG00000015971
Fnta	433.079	-0.165715	0.162182	0	1	1	Uninfected_DbKO_vs_Uninfected_Prdm1.fl.fl.Maf.fl.fl	ENSMUSG00000015994
Mtrex	1009.24	-0.295272	0.166091	0	1	1	Uninfected_DbKO_vs_Uninfected_Prdm1.fl.fl.Maf.fl.fl	ENSMUSG00000016018
Celsr1	108.366	1.42156	0.283435	2.95163	0.00316104	0.0459056	Uninfected_DbKO_vs_Uninfected_Prdm1.fl.fl.Maf.fl.fl	ENSMUSG00000016028
Fli1	2150.6	-0.389408	0.112396	0	1	1	Uninfected_DbKO_vs_Uninfected_Prdm1.fl.fl.Maf.fl.fl	ENSMUSG00000016087
Utp25	96.7357	-0.0854677	0.243609	0	1	1	Uninfected_DbKO_vs_Uninfected_Prdm1.fl.fl.Maf.fl.fl	ENSMUSG00000016181
Hsd11b1	1038.96	-0.20003	0.205417	0	1	1	Uninfected_DbKO_vs_Uninfected_Prdm1.fl.fl.Maf.fl.fl	ENSMUSG00000016194
H2-M3	820.19	-0.047475	0.10927	0	1	1	Uninfected_DbKO_vs_Uninfected_Prdm1.fl.fl.Maf.fl.fl	ENSMUSG00000016206
Lonrf3	57.1342	-2.72826	0.54309	-3.94649	7.93058e-05	0.00200463	Uninfected_DbKO_vs_Uninfected_Prdm1.fl.fl.Maf.fl.fl	ENSMUSG00000016239
Atp5e	1729.49	-0.200419	0.146666	0	1	1	Uninfected_DbKO_vs_Uninfected_Prdm1.fl.fl.Maf.fl.fl	ENSMUSG00000016252
Nelfcd	537.447	0.895977	0.17228	1.80528	0.0710307	0.52506	Uninfected_DbKO_vs_Uninfected_Prdm1.fl.fl.Maf.fl.fl	ENSMUSG00000016253
Ctsz	1219.98	0.100715	0.179141	0	1	1	Uninfected_DbKO_vs_Uninfected_Prdm1.fl.fl.Maf.fl.fl	ENSMUSG00000016256
Prelid3b	1353.13	0.12676	0.131349	0	1	1	Uninfected_DbKO_vs_Uninfected_Prdm1.fl.fl.Maf.fl.fl	ENSMUSG00000016257
Ube2a	979.833	-0.146533	0.111994	0	1	1	Uninfected_DbKO_vs_Uninfected_Prdm1.fl.fl.Maf.fl.fl	ENSMUSG00000016308
Slc25a5	11019.6	-0.375813	0.0737048	0	1	1	Uninfected_DbKO_vs_Uninfected_Prdm1.fl.fl.Maf.fl.fl	ENSMUSG00000016319
Ppdpf	629.959	0.094622	0.135451	0	1	1	Uninfected_DbKO_vs_Uninfected_Prdm1.fl.fl.Maf.fl.fl	ENSMUSG00000016344
Pls3	81.7421	0.494993	0.361668	0	1	1	Uninfected_DbKO_vs_Uninfected_Prdm1.fl.fl.Maf.fl.fl	ENSMUSG00000016382
Nkap	548.193	-0.320179	0.135256	0	1	1	Uninfected_DbKO_vs_Uninfected_Prdm1.fl.fl.Maf.fl.fl	ENSMUSG00000016409
Ndufa1	1431.77	-0.151764	0.115984	0	1	1	Uninfected_DbKO_vs_Uninfected_Prdm1.fl.fl.Maf.fl.fl	ENSMUSG00000016427
E2f3	97.4412	-0.00564465	0.276239	0	1	1	Uninfected_DbKO_vs_Uninfected_Prdm1.fl.fl.Maf.fl.fl	ENSMUSG00000016477
Cr1l	1170.98	-0.527455	0.0820007	0	1	1	Uninfected_DbKO_vs_Uninfected_Prdm1.fl.fl.Maf.fl.fl	ENSMUSG00000016481
Ppfibp1	532.966	0.922176	0.306075	1.10173	0.270577	1	Uninfected_DbKO_vs_Uninfected_Prdm1.fl.fl.Maf.fl.fl	ENSMUSG00000016487
Cd34	85.6052	1.84301	0.650392	1.9343	0.0530764	0.419921	Uninfected_DbKO_vs_Uninfected_Prdm1.fl.fl.Maf.fl.fl	ENSMUSG00000016494
Plgrkt	999.482	-0.37133	0.136692	0	1	1	Uninfected_DbKO_vs_Uninfected_Prdm1.fl.fl.Maf.fl.fl	ENSMUSG00000016495
Cd274	1617.88	-0.563758	0.236884	0	1	1	Uninfected_DbKO_vs_Uninfected_Prdm1.fl.fl.Maf.fl.fl	ENSMUSG00000016496
Pdcd1lg2	556.579	-0.434995	0.181704	0	1	1	Uninfected_DbKO_vs_Uninfected_Prdm1.fl.fl.Maf.fl.fl	ENSMUSG00000016498
Gtf3a	525.493	0.147351	0.108281	0	1	1	Uninfected_DbKO_vs_Uninfected_Prdm1.fl.fl.Maf.fl.fl	ENSMUSG00000016503
Mtif3	573.728	0.103966	0.111526	0	1	1	Uninfected_DbKO_vs_Uninfected_Prdm1.fl.fl.Maf.fl.fl	ENSMUSG00000016510
Lnx2	765.236	0.847014	0.147403	1.77779	0.0754382	0.547205	Uninfected_DbKO_vs_Uninfected_Prdm1.fl.fl.Maf.fl.fl	ENSMUSG00000016520
Dyrk3	64.1272	-0.445451	0.320126	0	1	1	Uninfected_DbKO_vs_Uninfected_Prdm1.fl.fl.Maf.fl.fl	ENSMUSG00000016526
Mapkapk2	906.943	-0.140439	0.224119	0	1	1	Uninfected_DbKO_vs_Uninfected_Prdm1.fl.fl.Maf.fl.fl	ENSMUSG00000016528
Il10	1267.27	-5.44029	0.462078	-10.5076	7.97033e-26	1.29802e-22	Uninfected_DbKO_vs_Uninfected_Prdm1.fl.fl.Maf.fl.fl	ENSMUSG00000016529
Lamp2	1463.95	0.146273	0.191664	0	1	1	Uninfected_DbKO_vs_Uninfected_Prdm1.fl.fl.Maf.fl.fl	ENSMUSG00000016534
Atxn10	1305.49	0.441831	0.142131	0	1	1	Uninfected_DbKO_vs_Uninfected_Prdm1.fl.fl.Maf.fl.fl	ENSMUSG00000016541
Eif3d	1536.32	-0.170897	0.110959	0	1	1	Uninfected_DbKO_vs_Uninfected_Prdm1.fl.fl.Maf.fl.fl	ENSMUSG00000016554
H3f3b	51530.9	-0.823061	0.141319	-1.68483	0.092022	0.631578	Uninfected_DbKO_vs_Uninfected_Prdm1.fl.fl.Maf.fl.fl	ENSMUSG00000016559
Nup50	1909.45	-0.427061	0.100666	0	1	1	Uninfected_DbKO_vs_Uninfected_Prdm1.fl.fl.Maf.fl.fl	ENSMUSG00000016619
Ift27	342.041	-0.0106101	0.15439	0	1	1	Uninfected_DbKO_vs_Uninfected_Prdm1.fl.fl.Maf.fl.fl	ENSMUSG00000016637
Pacsin2	470.458	0.281731	0.151145	0	1	1	Uninfected_DbKO_vs_Uninfected_Prdm1.fl.fl.Maf.fl.fl	ENSMUSG00000016664
Cmah	619.135	-0.231608	0.208959	0	1	1	Uninfected_DbKO_vs_Uninfected_Prdm1.fl.fl.Maf.fl.fl	ENSMUSG00000016756
Ttll12	252.951	1.43958	0.217795	3.92393	8.71154e-05	0.00217574	Uninfected_DbKO_vs_Uninfected_Prdm1.fl.fl.Maf.fl.fl	ENSMUSG00000016757
Bik	43.2959	0.368109	0.429598	0	1	1	Uninfected_DbKO_vs_Uninfected_Prdm1.fl.fl.Maf.fl.fl	ENSMUSG00000016758
Tox4	2620.59	0.0640557	0.164423	0	1	1	Uninfected_DbKO_vs_Uninfected_Prdm1.fl.fl.Maf.fl.fl	ENSMUSG00000016831
Mrps18c	424.714	-0.540161	0.146629	0	1	1	Uninfected_DbKO_vs_Uninfected_Prdm1.fl.fl.Maf.fl.fl	ENSMUSG00000016833
Srsf6	1936.53	-0.0814321	0.118556	0	1	1	Uninfected_DbKO_vs_Uninfected_Prdm1.fl.fl.Maf.fl.fl	ENSMUSG00000016921
Plcg1	928.451	0.289326	0.155032	0	1	1	Uninfected_DbKO_vs_Uninfected_Prdm1.fl.fl.Maf.fl.fl	ENSMUSG00000016933
Kctd2	64.8414	-0.103748	0.360282	0	1	1	Uninfected_DbKO_vs_Uninfected_Prdm1.fl.fl.Maf.fl.fl	ENSMUSG00000016940
Kctd5	525.147	-0.0951533	0.133234	0	1	1	Uninfected_DbKO_vs_Uninfected_Prdm1.fl.fl.Maf.fl.fl	ENSMUSG00000016946
Etaa1	370.031	-0.780355	0.170688	-1.14474	0.252318	1	Uninfected_DbKO_vs_Uninfected_Prdm1.fl.fl.Maf.fl.fl	ENSMUSG00000016984
Slpi	400.37	0.0920751	0.507822	0	1	1	Uninfected_DbKO_vs_Uninfected_Prdm1.fl.fl.Maf.fl.fl	ENSMUSG00000017002
Sdc4	2373.46	-0.9127	0.212852	-1.53974	0.123623	0.771797	Uninfected_DbKO_vs_Uninfected_Prdm1.fl.fl.Maf.fl.fl	ENSMUSG00000017009
Il13ra1	77.5163	0.808815	0.38478	0.581769	0.560722	1	Uninfected_DbKO_vs_Uninfected_Prdm1.fl.fl.Maf.fl.fl	ENSMUSG00000017057
Nbr1	913.116	-0.0953963	0.156287	0	1	1	Uninfected_DbKO_vs_Uninfected_Prdm1.fl.fl.Maf.fl.fl	ENSMUSG00000017119
Cyth1	1154.84	1.03928	0.142365	3.19119	0.00141689	0.0232078	Uninfected_DbKO_vs_Uninfected_Prdm1.fl.fl.Maf.fl.fl	ENSMUSG00000017132
Rnd3	126.294	0.0304248	0.386344	0	1	1	Uninfected_DbKO_vs_Uninfected_Prdm1.fl.fl.Maf.fl.fl	ENSMUSG00000017144
Brca1	244.48	0.261753	0.316067	0	1	1	Uninfected_DbKO_vs_Uninfected_Prdm1.fl.fl.Maf.fl.fl	ENSMUSG00000017146
Nt5c3b	1057.62	0.0723502	0.109875	0	1	1	Uninfected_DbKO_vs_Uninfected_Prdm1.fl.fl.Maf.fl.fl	ENSMUSG00000017176
Coa3	816.968	-0.0436934	0.192225	0	1	1	Uninfected_DbKO_vs_Uninfected_Prdm1.fl.fl.Maf.fl.fl	ENSMUSG00000017188
Med24	299.992	0.884723	0.186397	1.60819	0.107794	0.703475	Uninfected_DbKO_vs_Uninfected_Prdm1.fl.fl.Maf.fl.fl	ENSMUSG00000017210
Psmd3	608.224	0.869924	0.107959	2.63954	0.00830182	0.0980734	Uninfected_DbKO_vs_Uninfected_Prdm1.fl.fl.Maf.fl.fl	ENSMUSG00000017221
Exosc10	1105.78	-0.147333	0.127081	0	1	1	Uninfected_DbKO_vs_Uninfected_Prdm1.fl.fl.Maf.fl.fl	ENSMUSG00000017264
Glod4	683.428	0.0412242	0.14021	0	1	1	Uninfected_DbKO_vs_Uninfected_Prdm1.fl.fl.Maf.fl.fl	ENSMUSG00000017286
Vps53	347.925	0.167822	0.160631	0	1	1	Uninfected_DbKO_vs_Uninfected_Prdm1.fl.fl.Maf.fl.fl	ENSMUSG00000017288
Taok1	1041.35	-0.181662	0.194311	0	1	1	Uninfected_DbKO_vs_Uninfected_Prdm1.fl.fl.Maf.fl.fl	ENSMUSG00000017291
Dnttip1	225.184	0.766762	0.264458	0.68744	0.491805	1	Uninfected_DbKO_vs_Uninfected_Prdm1.fl.fl.Maf.fl.fl	ENSMUSG00000017299
Acot8	169.254	-0.110329	0.158654	0	1	1	Uninfected_DbKO_vs_Uninfected_Prdm1.fl.fl.Maf.fl.fl	ENSMUSG00000017307
Pyy	27.9829	-2.75046	2.93378	-0.738126	0.460438	1	Uninfected_DbKO_vs_Uninfected_Prdm1.fl.fl.Maf.fl.fl	ENSMUSG00000017311
Mpp2	56.525	1.04241	0.412775	1.10822	0.267768	1	Uninfected_DbKO_vs_Uninfected_Prdm1.fl.fl.Maf.fl.fl	ENSMUSG00000017314
Nlk	218.264	-0.584923	0.213595	0	1	1	Uninfected_DbKO_vs_Uninfected_Prdm1.fl.fl.Maf.fl.fl	ENSMUSG00000017376
Traf4	1342.77	0.947628	0.207907	1.74437	0.081095	0.574927	Uninfected_DbKO_vs_Uninfected_Prdm1.fl.fl.Maf.fl.fl	ENSMUSG00000017386
Aldoc	148.994	0.611384	0.195862	0.1349	0.892691	1	Uninfected_DbKO_vs_Uninfected_Prdm1.fl.fl.Maf.fl.fl	ENSMUSG00000017390
Rpl19	4058.61	-0.634199	0.183368	-0.268512	0.788305	1	Uninfected_DbKO_vs_Uninfected_Prdm1.fl.fl.Maf.fl.fl	ENSMUSG00000017404
Nek8	262.049	0.907763	0.192585	1.67614	0.0937101	0.640081	Uninfected_DbKO_vs_Uninfected_Prdm1.fl.fl.Maf.fl.fl	ENSMUSG00000017405
Arl5b	1520.3	-1.12341	0.146058	-3.68654	0.000227322	0.00496506	Uninfected_DbKO_vs_Uninfected_Prdm1.fl.fl.Maf.fl.fl	ENSMUSG00000017418
Zfp207	3225.11	-0.207851	0.143194	0	1	1	Uninfected_DbKO_vs_Uninfected_Prdm1.fl.fl.Maf.fl.fl	ENSMUSG00000017421
Psmd11	3057.44	0.110993	0.107068	0	1	1	Uninfected_DbKO_vs_Uninfected_Prdm1.fl.fl.Maf.fl.fl	ENSMUSG00000017428
Timp2	435.603	0.395066	0.329777	0	1	1	Uninfected_DbKO_vs_Uninfected_Prdm1.fl.fl.Maf.fl.fl	ENSMUSG00000017466
Zc3h18	442.319	0.665857	0.202459	0.399561	0.68948	1	Uninfected_DbKO_vs_Uninfected_Prdm1.fl.fl.Maf.fl.fl	ENSMUSG00000017478
Top2b	1866.85	-0.575421	0.0915572	0	1	1	Uninfected_DbKO_vs_Uninfected_Prdm1.fl.fl.Maf.fl.fl	ENSMUSG00000017485
Igfbp4	259.719	0.878361	0.637893	0.459949	0.645553	1	Uninfected_DbKO_vs_Uninfected_Prdm1.fl.fl.Maf.fl.fl	ENSMUSG00000017493
Cdc6	464.533	0.124147	0.28724	0	1	1	Uninfected_DbKO_vs_Uninfected_Prdm1.fl.fl.Maf.fl.fl	ENSMUSG00000017499
Suz12	1087.62	-0.257112	0.16896	0	1	1	Uninfected_DbKO_vs_Uninfected_Prdm1.fl.fl.Maf.fl.fl	ENSMUSG00000017548
Atad5	387.528	-0.382809	0.242344	0	1	1	Uninfected_DbKO_vs_Uninfected_Prdm1.fl.fl.Maf.fl.fl	ENSMUSG00000017550
Crlf3	3209.01	-0.0687386	0.110799	0	1	1	Uninfected_DbKO_vs_Uninfected_Prdm1.fl.fl.Maf.fl.fl	ENSMUSG00000017561
Tnfaip1	521.388	0.00114181	0.136701	0	1	1	Uninfected_DbKO_vs_Uninfected_Prdm1.fl.fl.Maf.fl.fl	ENSMUSG00000017615
Abr	474.766	1.22877	0.140501	4.5822	4.60108e-06	0.000168657	Uninfected_DbKO_vs_Uninfected_Prdm1.fl.fl.Maf.fl.fl	ENSMUSG00000017631
Rab11fip4	731.528	0.0297694	0.183017	0	1	1	Uninfected_DbKO_vs_Uninfected_Prdm1.fl.fl.Maf.fl.fl	ENSMUSG00000017639
Cd40	85.1741	-0.104893	0.542866	0	1	1	Uninfected_DbKO_vs_Uninfected_Prdm1.fl.fl.Maf.fl.fl	ENSMUSG00000017652
Slc35c2	276.522	0.796635	0.196809	1.07552	0.282142	1	Uninfected_DbKO_vs_Uninfected_Prdm1.fl.fl.Maf.fl.fl	ENSMUSG00000017664
Elmo2	367.97	1.4154	0.152742	5.43685	5.4231e-08	3.23682e-06	Uninfected_DbKO_vs_Uninfected_Prdm1.fl.fl.Maf.fl.fl	ENSMUSG00000017670
Wsb1	2885.93	-0.988908	0.1662	-2.43048	0.015079	0.159315	Uninfected_DbKO_vs_Uninfected_Prdm1.fl.fl.Maf.fl.fl	ENSMUSG00000017677
Ttpal	516.701	0.70508	0.127918	0.939017	0.347722	1	Uninfected_DbKO_vs_Uninfected_Prdm1.fl.fl.Maf.fl.fl	ENSMUSG00000017679
Rhot1	622.741	0.10151	0.184999	0	1	1	Uninfected_DbKO_vs_Uninfected_Prdm1.fl.fl.Maf.fl.fl	ENSMUSG00000017686
Rhbdl3	49.8587	-0.029234	0.342755	0	1	1	Uninfected_DbKO_vs_Uninfected_Prdm1.fl.fl.Maf.fl.fl	ENSMUSG00000017692
Ada	114.231	-0.0962445	0.272492	0	1	1	Uninfected_DbKO_vs_Uninfected_Prdm1.fl.fl.Maf.fl.fl	ENSMUSG00000017697
Serinc3	2038.54	-1.49562	0.161187	-5.6497	1.60731e-08	1.12413e-06	Uninfected_DbKO_vs_Uninfected_Prdm1.fl.fl.Maf.fl.fl	ENSMUSG00000017707
Tha1	58.9889	0.199989	0.393321	0	1	1	Uninfected_DbKO_vs_Uninfected_Prdm1.fl.fl.Maf.fl.fl	ENSMUSG00000017713
Pgs1	325.927	0.0987516	0.156782	0	1	1	Uninfected_DbKO_vs_Uninfected_Prdm1.fl.fl.Maf.fl.fl	ENSMUSG00000017715
Birc5	764.199	0.203882	0.261255	0	1	1	Uninfected_DbKO_vs_Uninfected_Prdm1.fl.fl.Maf.fl.fl	ENSMUSG00000017716
Afmid	65.6232	0.490712	0.239496	0	1	1	Uninfected_DbKO_vs_Uninfected_Prdm1.fl.fl.Maf.fl.fl	ENSMUSG00000017718
Pigt	389.923	1.62406	0.210285	4.94136	7.75786e-07	3.56611e-05	Uninfected_DbKO_vs_Uninfected_Prdm1.fl.fl.Maf.fl.fl	ENSMUSG00000017721
Mmp9	67.9844	-3.04652	0.533206	-4.61653	3.90215e-06	0.000144901	Uninfected_DbKO_vs_Uninfected_Prdm1.fl.fl.Maf.fl.fl	ENSMUSG00000017737
Pltp	284.477	1.01225	0.250556	1.70534	0.0881317	0.610382	Uninfected_DbKO_vs_Uninfected_Prdm1.fl.fl.Maf.fl.fl	ENSMUSG00000017754
Slc12a7	342.291	0.757908	0.181872	0.950916	0.341647	1	Uninfected_DbKO_vs_Uninfected_Prdm1.fl.fl.Maf.fl.fl	ENSMUSG00000017756
Ctsa	3133.77	0.276991	0.158198	0	1	1	Uninfected_DbKO_vs_Uninfected_Prdm1.fl.fl.Maf.fl.fl	ENSMUSG00000017760
Zswim1	180.405	0.13004	0.213341	0	1	1	Uninfected_DbKO_vs_Uninfected_Prdm1.fl.fl.Maf.fl.fl	ENSMUSG00000017764
Slc12a4	188.082	0.745003	0.191587	0.835341	0.403526	1	Uninfected_DbKO_vs_Uninfected_Prdm1.fl.fl.Maf.fl.fl	ENSMUSG00000017765
Myo1c	341.243	1.38468	0.236466	3.38196	0.000719704	0.0131064	Uninfected_DbKO_vs_Uninfected_Prdm1.fl.fl.Maf.fl.fl	ENSMUSG00000017774
Crk	539.532	-0.237998	0.163597	0	1	1	Uninfected_DbKO_vs_Uninfected_Prdm1.fl.fl.Maf.fl.fl	ENSMUSG00000017776
Cox7c	1793.68	-0.485334	0.12796	0	1	1	Uninfected_DbKO_vs_Uninfected_Prdm1.fl.fl.Maf.fl.fl	ENSMUSG00000017778
Pitpna	1407.73	0.550632	0.187152	0	1	1	Uninfected_DbKO_vs_Uninfected_Prdm1.fl.fl.Maf.fl.fl	ENSMUSG00000017781
Mlx	563.722	0.227548	0.113997	0	1	1	Uninfected_DbKO_vs_Uninfected_Prdm1.fl.fl.Maf.fl.fl	ENSMUSG00000017801
Retreg3	501.58	0.622448	0.164856	0.227381	0.820127	1	Uninfected_DbKO_vs_Uninfected_Prdm1.fl.fl.Maf.fl.fl	ENSMUSG00000017802
Dhx58	102.208	1.15898	0.413536	1.38808	0.165113	0.942559	Uninfected_DbKO_vs_Uninfected_Prdm1.fl.fl.Maf.fl.fl	ENSMUSG00000017830
Rab5a	1752.41	-0.0897307	0.178066	0	1	1	Uninfected_DbKO_vs_Uninfected_Prdm1.fl.fl.Maf.fl.fl	ENSMUSG00000017831
Nkiras2	386.521	0.573234	0.14108	0	1	1	Uninfected_DbKO_vs_Uninfected_Prdm1.fl.fl.Maf.fl.fl	ENSMUSG00000017837
Ppp2r5c	8028.68	-0.273072	0.159382	0	1	1	Uninfected_DbKO_vs_Uninfected_Prdm1.fl.fl.Maf.fl.fl	ENSMUSG00000017843
Ift52	441.53	0.410298	0.130402	0	1	1	Uninfected_DbKO_vs_Uninfected_Prdm1.fl.fl.Maf.fl.fl	ENSMUSG00000017858
Mybl2	102.25	1.69469	0.382895	2.89827	0.00375233	0.0526805	Uninfected_DbKO_vs_Uninfected_Prdm1.fl.fl.Maf.fl.fl	ENSMUSG00000017861
Eya2	116.056	-1.10037	0.394914	-1.3051	0.191858	1	Uninfected_DbKO_vs_Uninfected_Prdm1.fl.fl.Maf.fl.fl	ENSMUSG00000017897
B4galt5	486.841	1.71089	0.289429	3.89016	0.000100177	0.00247727	Uninfected_DbKO_vs_Uninfected_Prdm1.fl.fl.Maf.fl.fl	ENSMUSG00000017929
Hnf4a	25.3133	2.12457	1.01053	1.52356	0.12762	0.791117	Uninfected_DbKO_vs_Uninfected_Prdm1.fl.fl.Maf.fl.fl	ENSMUSG00000017950
Ddx27	715.382	0.18271	0.119414	0	1	1	Uninfected_DbKO_vs_Uninfected_Prdm1.fl.fl.Maf.fl.fl	ENSMUSG00000017999
Cyth3	438.149	0.368332	0.202229	0	1	1	Uninfected_DbKO_vs_Uninfected_Prdm1.fl.fl.Maf.fl.fl	ENSMUSG00000018001
Cyth4	3627.37	0.408435	0.106301	0	1	1	Uninfected_DbKO_vs_Uninfected_Prdm1.fl.fl.Maf.fl.fl	ENSMUSG00000018008
Rrp7a	1411.37	0.146565	0.0854285	0	1	1	Uninfected_DbKO_vs_Uninfected_Prdm1.fl.fl.Maf.fl.fl	ENSMUSG00000018040
Cyb5r3	1052.52	0.651119	0.137277	0.481917	0.629865	1	Uninfected_DbKO_vs_Uninfected_Prdm1.fl.fl.Maf.fl.fl	ENSMUSG00000018042
Ints2	350.056	-0.378062	0.227307	0	1	1	Uninfected_DbKO_vs_Uninfected_Prdm1.fl.fl.Maf.fl.fl	ENSMUSG00000018068
Med13l	830.748	-0.25325	0.168454	0	1	1	Uninfected_DbKO_vs_Uninfected_Prdm1.fl.fl.Maf.fl.fl	ENSMUSG00000018076
H2bc4	287.616	-0.601575	0.24315	-0.0683237	0.945528	1	Uninfected_DbKO_vs_Uninfected_Prdm1.fl.fl.Maf.fl.fl	ENSMUSG00000018102
Mafk	510.867	0.273643	0.20435	0	1	1	Uninfected_DbKO_vs_Uninfected_Prdm1.fl.fl.Maf.fl.fl	ENSMUSG00000018143
Med1	2590.16	-0.103103	0.0890318	0	1	1	Uninfected_DbKO_vs_Uninfected_Prdm1.fl.fl.Maf.fl.fl	ENSMUSG00000018160
Erbb3	57.2319	1.45146	0.39735	2.18068	0.0292069	0.269562	Uninfected_DbKO_vs_Uninfected_Prdm1.fl.fl.Maf.fl.fl	ENSMUSG00000018166
Stard3	313.055	1.1616	0.21166	2.72435	0.00644275	0.0795745	Uninfected_DbKO_vs_Uninfected_Prdm1.fl.fl.Maf.fl.fl	ENSMUSG00000018167
Ikzf3	2982.97	-0.856951	0.230727	-1.17883	0.238466	1	Uninfected_DbKO_vs_Uninfected_Prdm1.fl.fl.Maf.fl.fl	ENSMUSG00000018168
Mfng	421.725	1.12441	0.169824	3.17651	0.00149057	0.024137	Uninfected_DbKO_vs_Uninfected_Prdm1.fl.fl.Maf.fl.fl	ENSMUSG00000018169
Vmp1	2596.64	-0.2662	0.140366	0	1	1	Uninfected_DbKO_vs_Uninfected_Prdm1.fl.fl.Maf.fl.fl	ENSMUSG00000018171
Uchl5	1168.01	-0.273362	0.14782	0	1	1	Uninfected_DbKO_vs_Uninfected_Prdm1.fl.fl.Maf.fl.fl	ENSMUSG00000018189
Glrx2	278.333	0.559284	0.154546	0	1	1	Uninfected_DbKO_vs_Uninfected_Prdm1.fl.fl.Maf.fl.fl	ENSMUSG00000018196
Ro60	85.8363	-0.84658	0.264342	-0.989693	0.322324	1	Uninfected_DbKO_vs_Uninfected_Prdm1.fl.fl.Maf.fl.fl	ENSMUSG00000018199
Stk4	3111.06	-0.363949	0.167456	0	1	1	Uninfected_DbKO_vs_Uninfected_Prdm1.fl.fl.Maf.fl.fl	ENSMUSG00000018209
Pmp22	76.2615	1.04	0.856853	0.531053	0.595382	1	Uninfected_DbKO_vs_Uninfected_Prdm1.fl.fl.Maf.fl.fl	ENSMUSG00000018217
Zcchc10	322.236	-0.363102	0.147056	0	1	1	Uninfected_DbKO_vs_Uninfected_Prdm1.fl.fl.Maf.fl.fl	ENSMUSG00000018239
Psmb6	3402.76	-0.570527	0.105526	0	1	1	Uninfected_DbKO_vs_Uninfected_Prdm1.fl.fl.Maf.fl.fl	ENSMUSG00000018286
Spag7	664.834	-0.349599	0.111885	0	1	1	Uninfected_DbKO_vs_Uninfected_Prdm1.fl.fl.Maf.fl.fl	ENSMUSG00000018287
Pfn1	29158.2	-0.0757668	0.0997342	0	1	1	Uninfected_DbKO_vs_Uninfected_Prdm1.fl.fl.Maf.fl.fl	ENSMUSG00000018293
Tomm34	1592.39	0.0611031	0.12787	0	1	1	Uninfected_DbKO_vs_Uninfected_Prdm1.fl.fl.Maf.fl.fl	ENSMUSG00000018322
Ywhab	2921.38	0.075302	0.122801	0	1	1	Uninfected_DbKO_vs_Uninfected_Prdm1.fl.fl.Maf.fl.fl	ENSMUSG00000018326
Ksr1	162.289	0.76479	0.328093	0.548097	0.583625	1	Uninfected_DbKO_vs_Uninfected_Prdm1.fl.fl.Maf.fl.fl	ENSMUSG00000018334
Gpx3	193.747	2.03055	0.658593	2.19496	0.0281662	0.261939	Uninfected_DbKO_vs_Uninfected_Prdm1.fl.fl.Maf.fl.fl	ENSMUSG00000018339
Anxa6	4972.03	-0.126096	0.120372	0	1	1	Uninfected_DbKO_vs_Uninfected_Prdm1.fl.fl.Maf.fl.fl	ENSMUSG00000018340
Il12rb2	2680	-0.243663	0.4704	0	1	1	Uninfected_DbKO_vs_Uninfected_Prdm1.fl.fl.Maf.fl.fl	ENSMUSG00000018341
Zkscan6	192.483	-0.019623	0.165206	0	1	1	Uninfected_DbKO_vs_Uninfected_Prdm1.fl.fl.Maf.fl.fl	ENSMUSG00000018347
Kpna2	1303.46	-0.0732405	0.219309	0	1	1	Uninfected_DbKO_vs_Uninfected_Prdm1.fl.fl.Maf.fl.fl	ENSMUSG00000018362
Smurf2	280.784	-0.509087	0.199508	0	1	1	Uninfected_DbKO_vs_Uninfected_Prdm1.fl.fl.Maf.fl.fl	ENSMUSG00000018363
Cep95	167.324	-0.992996	0.21643	-1.88529	0.0593904	0.458086	Uninfected_DbKO_vs_Uninfected_Prdm1.fl.fl.Maf.fl.fl	ENSMUSG00000018372
Vezf1	661.651	-0.301654	0.1212	0	1	1	Uninfected_DbKO_vs_Uninfected_Prdm1.fl.fl.Maf.fl.fl	ENSMUSG00000018377
Srsf1	936.585	-0.0811267	0.16848	0	1	1	Uninfected_DbKO_vs_Uninfected_Prdm1.fl.fl.Maf.fl.fl	ENSMUSG00000018379
Abi3	393.127	0.450117	0.210463	0	1	1	Uninfected_DbKO_vs_Uninfected_Prdm1.fl.fl.Maf.fl.fl	ENSMUSG00000018381
Kif3a	163.353	-0.604049	0.238475	-0.0800367	0.936208	1	Uninfected_DbKO_vs_Uninfected_Prdm1.fl.fl.Maf.fl.fl	ENSMUSG00000018395
Sept8	49.2096	-0.576377	0.385862	0	1	1	Uninfected_DbKO_vs_Uninfected_Prdm1.fl.fl.Maf.fl.fl	ENSMUSG00000018398
Mtmr4	396.123	0.561863	0.148669	0	1	1	Uninfected_DbKO_vs_Uninfected_Prdm1.fl.fl.Maf.fl.fl	ENSMUSG00000018401
Mrm1	120.133	0.671731	0.237142	0.365894	0.714444	1	Uninfected_DbKO_vs_Uninfected_Prdm1.fl.fl.Maf.fl.fl	ENSMUSG00000018405
Kansl1	1385.85	-0.262261	0.113506	0	1	1	Uninfected_DbKO_vs_Uninfected_Prdm1.fl.fl.Maf.fl.fl	ENSMUSG00000018412
Gid4	313.659	-0.19051	0.137733	0	1	1	Uninfected_DbKO_vs_Uninfected_Prdm1.fl.fl.Maf.fl.fl	ENSMUSG00000018415
Dhx40	1120.09	-0.858875	0.115458	-2.37239	0.0176734	0.181838	Uninfected_DbKO_vs_Uninfected_Prdm1.fl.fl.Maf.fl.fl	ENSMUSG00000018425
Ypel2	170.876	-0.357376	0.240286	0	1	1	Uninfected_DbKO_vs_Uninfected_Prdm1.fl.fl.Maf.fl.fl	ENSMUSG00000018427
Nol11	672.699	-0.491819	0.160214	0	1	1	Uninfected_DbKO_vs_Uninfected_Prdm1.fl.fl.Maf.fl.fl	ENSMUSG00000018433
Derl2	1804.91	-0.0680166	0.145151	0	1	1	Uninfected_DbKO_vs_Uninfected_Prdm1.fl.fl.Maf.fl.fl	ENSMUSG00000018442
C1qbp	849.574	0.716692	0.125762	1.04745	0.294893	1	Uninfected_DbKO_vs_Uninfected_Prdm1.fl.fl.Maf.fl.fl	ENSMUSG00000018446
Rpain	336.388	-0.252035	0.143174	0	1	1	Uninfected_DbKO_vs_Uninfected_Prdm1.fl.fl.Maf.fl.fl	ENSMUSG00000018449
6330403K07Rik	420.458	2.28971	0.213497	7.98491	1.40626e-15	4.45316e-13	Uninfected_DbKO_vs_Uninfected_Prdm1.fl.fl.Maf.fl.fl	ENSMUSG00000018451
Chd3	1479.4	0.54347	0.176885	0	1	1	Uninfected_DbKO_vs_Uninfected_Prdm1.fl.fl.Maf.fl.fl	ENSMUSG00000018474
Kdm6b	9206.3	-0.700715	0.204733	-0.565383	0.571813	1	Uninfected_DbKO_vs_Uninfected_Prdm1.fl.fl.Maf.fl.fl	ENSMUSG00000018476
Appbp2	1206.45	-0.192829	0.133659	0	1	1	Uninfected_DbKO_vs_Uninfected_Prdm1.fl.fl.Maf.fl.fl	ENSMUSG00000018481
Adora2b	45.3664	-0.907825	0.522655	-0.617736	0.536749	1	Uninfected_DbKO_vs_Uninfected_Prdm1.fl.fl.Maf.fl.fl	ENSMUSG00000018500
Ncor1	4014.8	-0.66847	0.19123	-0.436687	0.662338	1	Uninfected_DbKO_vs_Uninfected_Prdm1.fl.fl.Maf.fl.fl	ENSMUSG00000018501
Trpv2	858.958	0.206815	0.166173	0	1	1	Uninfected_DbKO_vs_Uninfected_Prdm1.fl.fl.Maf.fl.fl	ENSMUSG00000018507
Cwc25	1953.33	-1.32464	0.161849	-4.5702	4.87261e-06	0.000177469	Uninfected_DbKO_vs_Uninfected_Prdm1.fl.fl.Maf.fl.fl	ENSMUSG00000018541
Pip4k2b	90.2419	1.56096	0.244042	3.99931	6.35272e-05	0.00164968	Uninfected_DbKO_vs_Uninfected_Prdm1.fl.fl.Maf.fl.fl	ENSMUSG00000018547
Trim37	234.183	0.964902	0.222838	1.705	0.0881943	0.610382	Uninfected_DbKO_vs_Uninfected_Prdm1.fl.fl.Maf.fl.fl	ENSMUSG00000018548
Ctdnep1	241.301	-0.0359929	0.229132	0	1	1	Uninfected_DbKO_vs_Uninfected_Prdm1.fl.fl.Maf.fl.fl	ENSMUSG00000018559
Elp5	852.698	-0.00784383	0.134508	0	1	1	Uninfected_DbKO_vs_Uninfected_Prdm1.fl.fl.Maf.fl.fl	ENSMUSG00000018565
Gabarap	2407.27	-0.332808	0.134688	0	1	1	Uninfected_DbKO_vs_Uninfected_Prdm1.fl.fl.Maf.fl.fl	ENSMUSG00000018567
Cldn7	88.7363	2.74533	0.872721	2.47544	0.0133073	0.143522	Uninfected_DbKO_vs_Uninfected_Prdm1.fl.fl.Maf.fl.fl	ENSMUSG00000018569
Phf23	434.215	0.732848	0.230024	0.642916	0.520279	1	Uninfected_DbKO_vs_Uninfected_Prdm1.fl.fl.Maf.fl.fl	ENSMUSG00000018572
Acadvl	1743.83	0.234951	0.104944	0	1	1	Uninfected_DbKO_vs_Uninfected_Prdm1.fl.fl.Maf.fl.fl	ENSMUSG00000018574
Dnah11	134.879	0.000163792	0.217927	0	1	1	Uninfected_DbKO_vs_Uninfected_Prdm1.fl.fl.Maf.fl.fl	ENSMUSG00000018581
G3bp1	5250.78	0.252521	0.0768743	0	1	1	Uninfected_DbKO_vs_Uninfected_Prdm1.fl.fl.Maf.fl.fl	ENSMUSG00000018583
Atox1	811.429	-0.38072	0.136653	0	1	1	Uninfected_DbKO_vs_Uninfected_Prdm1.fl.fl.Maf.fl.fl	ENSMUSG00000018585
Sparc	241.516	1.07048	0.969737	0.500666	0.616606	1	Uninfected_DbKO_vs_Uninfected_Prdm1.fl.fl.Maf.fl.fl	ENSMUSG00000018593
Mief2	80.1142	1.23241	0.281844	2.29718	0.0216083	0.212724	Uninfected_DbKO_vs_Uninfected_Prdm1.fl.fl.Maf.fl.fl	ENSMUSG00000018599
Dusp14	1477.58	1.90907	0.282851	4.68128	2.85096e-06	0.000109801	Uninfected_DbKO_vs_Uninfected_Prdm1.fl.fl.Maf.fl.fl	ENSMUSG00000018648
Tada2a	129.595	0.0178024	0.257936	0	1	1	Uninfected_DbKO_vs_Uninfected_Prdm1.fl.fl.Maf.fl.fl	ENSMUSG00000018651
Ikzf1	2125.04	-0.505277	0.114028	0	1	1	Uninfected_DbKO_vs_Uninfected_Prdm1.fl.fl.Maf.fl.fl	ENSMUSG00000018654
Pnpo	365.232	0.304597	0.193773	0	1	1	Uninfected_DbKO_vs_Uninfected_Prdm1.fl.fl.Maf.fl.fl	ENSMUSG00000018659
Cog1	406	0.711788	0.147993	0.856967	0.391463	1	Uninfected_DbKO_vs_Uninfected_Prdm1.fl.fl.Maf.fl.fl	ENSMUSG00000018661
Cbx1	817.805	0.139615	0.153298	0	1	1	Uninfected_DbKO_vs_Uninfected_Prdm1.fl.fl.Maf.fl.fl	ENSMUSG00000018666
Cdk5rap3	1097.58	0.175347	0.135897	0	1	1	Uninfected_DbKO_vs_Uninfected_Prdm1.fl.fl.Maf.fl.fl	ENSMUSG00000018669
Slc25a39	701.965	1.61242	0.152831	6.72281	1.78251e-11	2.39066e-09	Uninfected_DbKO_vs_Uninfected_Prdm1.fl.fl.Maf.fl.fl	ENSMUSG00000018677
Sp2	758.088	1.45936	0.158892	5.50309	3.73182e-08	2.32474e-06	Uninfected_DbKO_vs_Uninfected_Prdm1.fl.fl.Maf.fl.fl	ENSMUSG00000018678
Aatf	452.52	-0.54731	0.152852	0	1	1	Uninfected_DbKO_vs_Uninfected_Prdm1.fl.fl.Maf.fl.fl	ENSMUSG00000018697
Dync1h1	813.968	0.137137	0.178455	0	1	1	Uninfected_DbKO_vs_Uninfected_Prdm1.fl.fl.Maf.fl.fl	ENSMUSG00000018707
Pex12	65.9697	-0.174431	0.277823	0	1	1	Uninfected_DbKO_vs_Uninfected_Prdm1.fl.fl.Maf.fl.fl	ENSMUSG00000018733
Ndel1	2122.84	0.156852	0.137331	0	1	1	Uninfected_DbKO_vs_Uninfected_Prdm1.fl.fl.Maf.fl.fl	ENSMUSG00000018736
Slc25a35	83.8544	0.449571	0.253361	0	1	1	Uninfected_DbKO_vs_Uninfected_Prdm1.fl.fl.Maf.fl.fl	ENSMUSG00000018740
Zbtb4	315.015	-0.589463	0.236382	-0.0190374	0.984811	1	Uninfected_DbKO_vs_Uninfected_Prdm1.fl.fl.Maf.fl.fl	ENSMUSG00000018750
Mpdu1	583.552	0.138033	0.133181	0	1	1	Uninfected_DbKO_vs_Uninfected_Prdm1.fl.fl.Maf.fl.fl	ENSMUSG00000018761
Fxr2	223.215	1.34013	0.239577	3.1521	0.00162102	0.0260644	Uninfected_DbKO_vs_Uninfected_Prdm1.fl.fl.Maf.fl.fl	ENSMUSG00000018765
Atp5g3	2147.68	-0.0443804	0.131414	0	1	1	Uninfected_DbKO_vs_Uninfected_Prdm1.fl.fl.Maf.fl.fl	ENSMUSG00000018770
Cd68	188.577	-0.653111	0.346894	-0.196453	0.844256	1	Uninfected_DbKO_vs_Uninfected_Prdm1.fl.fl.Maf.fl.fl	ENSMUSG00000018774
Acsl1	157.178	0.559918	0.207128	0	1	1	Uninfected_DbKO_vs_Uninfected_Prdm1.fl.fl.Maf.fl.fl	ENSMUSG00000018796
Smyd4	117.041	-0.277449	0.31292	0	1	1	Uninfected_DbKO_vs_Uninfected_Prdm1.fl.fl.Maf.fl.fl	ENSMUSG00000018809
Lsp1	10124.1	-0.0653286	0.116547	0	1	1	Uninfected_DbKO_vs_Uninfected_Prdm1.fl.fl.Maf.fl.fl	ENSMUSG00000018819
Zfyve27	515.872	0.798321	0.136252	1.56591	0.117369	0.74499	Uninfected_DbKO_vs_Uninfected_Prdm1.fl.fl.Maf.fl.fl	ENSMUSG00000018820
Avpi1	374.137	-0.676541	0.22182	-0.41285	0.679716	1	Uninfected_DbKO_vs_Uninfected_Prdm1.fl.fl.Maf.fl.fl	ENSMUSG00000018821
Myh11	33.8141	1.10367	0.91365	0.567733	0.570216	1	Uninfected_DbKO_vs_Uninfected_Prdm1.fl.fl.Maf.fl.fl	ENSMUSG00000018830
Rad51d	247.719	0.224756	0.140629	0	1	1	Uninfected_DbKO_vs_Uninfected_Prdm1.fl.fl.Maf.fl.fl	ENSMUSG00000018841
Pank3	491.996	-0.510488	0.139928	0	1	1	Uninfected_DbKO_vs_Uninfected_Prdm1.fl.fl.Maf.fl.fl	ENSMUSG00000018846
Rars	878.223	-0.343858	0.136102	0	1	1	Uninfected_DbKO_vs_Uninfected_Prdm1.fl.fl.Maf.fl.fl	ENSMUSG00000018848
Mrpl58	594.429	-0.104561	0.118914	0	1	1	Uninfected_DbKO_vs_Uninfected_Prdm1.fl.fl.Maf.fl.fl	ENSMUSG00000018858
Fdxr	93.5708	0.524458	0.256887	0	1	1	Uninfected_DbKO_vs_Uninfected_Prdm1.fl.fl.Maf.fl.fl	ENSMUSG00000018861
Mrpl45	880.203	-0.0816496	0.159339	0	1	1	Uninfected_DbKO_vs_Uninfected_Prdm1.fl.fl.Maf.fl.fl	ENSMUSG00000018882
Irf1	1854.64	-0.115198	0.178233	0	1	1	Uninfected_DbKO_vs_Uninfected_Prdm1.fl.fl.Maf.fl.fl	ENSMUSG00000018899
Slc22a5	93.4659	-0.183542	0.226946	0	1	1	Uninfected_DbKO_vs_Uninfected_Prdm1.fl.fl.Maf.fl.fl	ENSMUSG00000018900
P4ha2	41.8168	-0.79592	0.470037	-0.448811	0.653568	1	Uninfected_DbKO_vs_Uninfected_Prdm1.fl.fl.Maf.fl.fl	ENSMUSG00000018906
Arrb1	258.982	0.546199	0.21392	0	1	1	Uninfected_DbKO_vs_Uninfected_Prdm1.fl.fl.Maf.fl.fl	ENSMUSG00000018909
Csf2	208.989	0.984383	0.48518	0.823242	0.410371	1	Uninfected_DbKO_vs_Uninfected_Prdm1.fl.fl.Maf.fl.fl	ENSMUSG00000018916
Cxcl16	391.245	-0.36836	0.38283	0	1	1	Uninfected_DbKO_vs_Uninfected_Prdm1.fl.fl.Maf.fl.fl	ENSMUSG00000018920
Pelp1	234.442	1.88088	0.284179	4.56023	5.10977e-06	0.000184925	Uninfected_DbKO_vs_Uninfected_Prdm1.fl.fl.Maf.fl.fl	ENSMUSG00000018921
Med11	1258.3	-0.413531	0.127452	0	1	1	Uninfected_DbKO_vs_Uninfected_Prdm1.fl.fl.Maf.fl.fl	ENSMUSG00000018923
Ccl6	233.343	-0.185819	0.411466	0	1	1	Uninfected_DbKO_vs_Uninfected_Prdm1.fl.fl.Maf.fl.fl	ENSMUSG00000018927
Ccl4	460.1	-1.04133	0.415971	-1.09712	0.272587	1	Uninfected_DbKO_vs_Uninfected_Prdm1.fl.fl.Maf.fl.fl	ENSMUSG00000018930
Natd1	85.2777	0.666924	0.335133	0.244563	0.806794	1	Uninfected_DbKO_vs_Uninfected_Prdm1.fl.fl.Maf.fl.fl	ENSMUSG00000018931
Map2k3	1877.7	-0.0281528	0.108088	0	1	1	Uninfected_DbKO_vs_Uninfected_Prdm1.fl.fl.Maf.fl.fl	ENSMUSG00000018932
Ywhah	3064.92	0.0845081	0.173228	0	1	1	Uninfected_DbKO_vs_Uninfected_Prdm1.fl.fl.Maf.fl.fl	ENSMUSG00000018965
Sart3	599.861	0.828305	0.130183	1.86924	0.0615901	0.4684	Uninfected_DbKO_vs_Uninfected_Prdm1.fl.fl.Maf.fl.fl	ENSMUSG00000018974
E2f2	237.589	1.04363	0.279719	1.63975	0.101056	0.672388	Uninfected_DbKO_vs_Uninfected_Prdm1.fl.fl.Maf.fl.fl	ENSMUSG00000018983
Nars2	165.974	0.0518182	0.217696	0	1	1	Uninfected_DbKO_vs_Uninfected_Prdm1.fl.fl.Maf.fl.fl	ENSMUSG00000018995
Slc35b4	292.399	0.500288	0.215949	0	1	1	Uninfected_DbKO_vs_Uninfected_Prdm1.fl.fl.Maf.fl.fl	ENSMUSG00000018999
Dalrd3	381.844	0.61912	0.15822	0.215884	0.829078	1	Uninfected_DbKO_vs_Uninfected_Prdm1.fl.fl.Maf.fl.fl	ENSMUSG00000019039
Fis1	1411.06	0.182401	0.112831	0	1	1	Uninfected_DbKO_vs_Uninfected_Prdm1.fl.fl.Maf.fl.fl	ENSMUSG00000019054
Plod1	93.8209	0.469107	0.31411	0	1	1	Uninfected_DbKO_vs_Uninfected_Prdm1.fl.fl.Maf.fl.fl	ENSMUSG00000019055
Rab3d	206.445	1.31363	0.223868	3.2549	0.00113433	0.0193583	Uninfected_DbKO_vs_Uninfected_Prdm1.fl.fl.Maf.fl.fl	ENSMUSG00000019066
Slc25a22	245.817	2.00477	0.302162	4.69882	2.61673e-06	0.000102511	Uninfected_DbKO_vs_Uninfected_Prdm1.fl.fl.Maf.fl.fl	ENSMUSG00000019082
Atp6ap1	2274.97	0.126183	0.0949729	0	1	1	Uninfected_DbKO_vs_Uninfected_Prdm1.fl.fl.Maf.fl.fl	ENSMUSG00000019087
Dnase1l1	108.207	-0.58641	0.217748	-0.00664776	0.994696	1	Uninfected_DbKO_vs_Uninfected_Prdm1.fl.fl.Maf.fl.fl	ENSMUSG00000019088
Ccl9	61.9595	-0.788865	0.613502	-0.332359	0.739618	1	Uninfected_DbKO_vs_Uninfected_Prdm1.fl.fl.Maf.fl.fl	ENSMUSG00000019122
BC005537	1800.95	-0.667397	0.21268	-0.387599	0.698312	1	Uninfected_DbKO_vs_Uninfected_Prdm1.fl.fl.Maf.fl.fl	ENSMUSG00000019132
Isyna1	831.168	0.73725	0.139299	1.09324	0.274287	1	Uninfected_DbKO_vs_Uninfected_Prdm1.fl.fl.Maf.fl.fl	ENSMUSG00000019139
Hars2	435.195	-0.264137	0.163452	0	1	1	Uninfected_DbKO_vs_Uninfected_Prdm1.fl.fl.Maf.fl.fl	ENSMUSG00000019143
Tmem160	325.167	0.110456	0.147048	0	1	1	Uninfected_DbKO_vs_Uninfected_Prdm1.fl.fl.Maf.fl.fl	ENSMUSG00000019158
Rab5c	1218.81	0.933529	0.148065	2.35415	0.0185651	0.187793	Uninfected_DbKO_vs_Uninfected_Prdm1.fl.fl.Maf.fl.fl	ENSMUSG00000019173
Mdh2	6732.4	-0.03698	0.0928132	0	1	1	Uninfected_DbKO_vs_Uninfected_Prdm1.fl.fl.Maf.fl.fl	ENSMUSG00000019179
H13	2870.69	0.0693652	0.137082	0	1	1	Uninfected_DbKO_vs_Uninfected_Prdm1.fl.fl.Maf.fl.fl	ENSMUSG00000019188
Rnf145	1137.15	-0.402736	0.099009	0	1	1	Uninfected_DbKO_vs_Uninfected_Prdm1.fl.fl.Maf.fl.fl	ENSMUSG00000019189
Atp6v1e1	1155.16	-0.613157	0.124065	-0.227257	0.820224	1	Uninfected_DbKO_vs_Uninfected_Prdm1.fl.fl.Maf.fl.fl	ENSMUSG00000019210
Chtf18	100.11	1.87328	0.273091	4.71754	2.38711e-06	9.5339e-05	Uninfected_DbKO_vs_Uninfected_Prdm1.fl.fl.Maf.fl.fl	ENSMUSG00000019214
Ppp1r12c	300.034	0.014975	0.287188	0	1	1	Uninfected_DbKO_vs_Uninfected_Prdm1.fl.fl.Maf.fl.fl	ENSMUSG00000019254
Ahr	1545.31	0.145483	0.140668	0	1	1	Uninfected_DbKO_vs_Uninfected_Prdm1.fl.fl.Maf.fl.fl	ENSMUSG00000019256
Map1s	284.674	2.34511	0.277648	6.33949	2.30527e-10	2.43335e-08	Uninfected_DbKO_vs_Uninfected_Prdm1.fl.fl.Maf.fl.fl	ENSMUSG00000019261
Tmem129	192.488	0.46161	0.262322	0	1	1	Uninfected_DbKO_vs_Uninfected_Prdm1.fl.fl.Maf.fl.fl	ENSMUSG00000019295
Nop9	552.897	0.13912	0.12759	0	1	1	Uninfected_DbKO_vs_Uninfected_Prdm1.fl.fl.Maf.fl.fl	ENSMUSG00000019297
Atp6v0a1	79.8177	0.628915	0.468554	0.0938053	0.925264	1	Uninfected_DbKO_vs_Uninfected_Prdm1.fl.fl.Maf.fl.fl	ENSMUSG00000019302
Psmc3ip	169.316	-0.119579	0.188196	0	1	1	Uninfected_DbKO_vs_Uninfected_Prdm1.fl.fl.Maf.fl.fl	ENSMUSG00000019303
Grb7	497.563	-0.2088	0.240704	0	1	1	Uninfected_DbKO_vs_Uninfected_Prdm1.fl.fl.Maf.fl.fl	ENSMUSG00000019312
Zfp687	209.932	0.964036	0.255161	1.48563	0.137378	0.834597	Uninfected_DbKO_vs_Uninfected_Prdm1.fl.fl.Maf.fl.fl	ENSMUSG00000019338
D8Ertd738e	3527.85	-1.09177	0.181355	-2.79455	0.0051972	0.0672509	Uninfected_DbKO_vs_Uninfected_Prdm1.fl.fl.Maf.fl.fl	ENSMUSG00000019362
Calm3	2089.4	1.25346	0.128123	5.21758	1.81273e-07	9.84055e-06	Uninfected_DbKO_vs_Uninfected_Prdm1.fl.fl.Maf.fl.fl	ENSMUSG00000019370
Cops3	643.276	0.00525016	0.141615	0	1	1	Uninfected_DbKO_vs_Uninfected_Prdm1.fl.fl.Maf.fl.fl	ENSMUSG00000019373
Fkbp8	1546.03	1.07484	0.119613	4.09556	4.21156e-05	0.00113772	Uninfected_DbKO_vs_Uninfected_Prdm1.fl.fl.Maf.fl.fl	ENSMUSG00000019428
Ddx39b	1753.06	0.140954	0.0894108	0	1	1	Uninfected_DbKO_vs_Uninfected_Prdm1.fl.fl.Maf.fl.fl	ENSMUSG00000019432
Gipc1	278.114	1.17767	0.228472	2.59423	0.00948021	0.109802	Uninfected_DbKO_vs_Uninfected_Prdm1.fl.fl.Maf.fl.fl	ENSMUSG00000019433
Tlcd1	3145.86	-0.894602	0.18584	-1.66616	0.095681	0.647337	Uninfected_DbKO_vs_Uninfected_Prdm1.fl.fl.Maf.fl.fl	ENSMUSG00000019437
Plscr3	114.466	1.30545	0.251375	2.8662	0.00415431	0.056246	Uninfected_DbKO_vs_Uninfected_Prdm1.fl.fl.Maf.fl.fl	ENSMUSG00000019461
Ptger1	416.348	0.820005	0.233723	1.00565	0.314584	1	Uninfected_DbKO_vs_Uninfected_Prdm1.fl.fl.Maf.fl.fl	ENSMUSG00000019464
Xab2	1447.98	-0.104587	0.0926895	0	1	1	Uninfected_DbKO_vs_Uninfected_Prdm1.fl.fl.Maf.fl.fl	ENSMUSG00000019470
Cdc37	2678.73	-0.334546	0.105704	0	1	1	Uninfected_DbKO_vs_Uninfected_Prdm1.fl.fl.Maf.fl.fl	ENSMUSG00000019471
Rab4a	259.968	-0.473661	0.18735	0	1	1	Uninfected_DbKO_vs_Uninfected_Prdm1.fl.fl.Maf.fl.fl	ENSMUSG00000019478
Trip10	102.493	0.503917	0.310359	0	1	1	Uninfected_DbKO_vs_Uninfected_Prdm1.fl.fl.Maf.fl.fl	ENSMUSG00000019487
Cops6	2146.63	0.184995	0.0860245	0	1	1	Uninfected_DbKO_vs_Uninfected_Prdm1.fl.fl.Maf.fl.fl	ENSMUSG00000019494
Ubb	67393.5	-0.914683	0.180224	-1.8295	0.0673246	0.502949	Uninfected_DbKO_vs_Uninfected_Prdm1.fl.fl.Maf.fl.fl	ENSMUSG00000019505
Ap4m1	294.883	0.396048	0.147138	0	1	1	Uninfected_DbKO_vs_Uninfected_Prdm1.fl.fl.Maf.fl.fl	ENSMUSG00000019518
Gyg	634.352	0.400733	0.150668	0	1	1	Uninfected_DbKO_vs_Uninfected_Prdm1.fl.fl.Maf.fl.fl	ENSMUSG00000019528
Rcn3	53.6367	0.565065	0.460722	0	1	1	Uninfected_DbKO_vs_Uninfected_Prdm1.fl.fl.Maf.fl.fl	ENSMUSG00000019539
Slc6a8	50.056	0.995301	0.400724	1.02399	0.305839	1	Uninfected_DbKO_vs_Uninfected_Prdm1.fl.fl.Maf.fl.fl	ENSMUSG00000019558
Arid3a	76.0174	0.668096	0.30096	0.276228	0.782373	1	Uninfected_DbKO_vs_Uninfected_Prdm1.fl.fl.Maf.fl.fl	ENSMUSG00000019564
Ubxn6	491.488	0.319243	0.167281	0	1	1	Uninfected_DbKO_vs_Uninfected_Prdm1.fl.fl.Maf.fl.fl	ENSMUSG00000019578
Mydgf	955.536	-0.266001	0.125234	0	1	1	Uninfected_DbKO_vs_Uninfected_Prdm1.fl.fl.Maf.fl.fl	ENSMUSG00000019579
Cyb561	54.989	2.11903	0.552959	2.77428	0.00553232	0.0705816	Uninfected_DbKO_vs_Uninfected_Prdm1.fl.fl.Maf.fl.fl	ENSMUSG00000019590
Ccdc12	1083.65	0.00315466	0.0996266	0	1	1	Uninfected_DbKO_vs_Uninfected_Prdm1.fl.fl.Maf.fl.fl	ENSMUSG00000019659
Fmc1	215.718	-0.48024	0.139781	0	1	1	Uninfected_DbKO_vs_Uninfected_Prdm1.fl.fl.Maf.fl.fl	ENSMUSG00000019689
Akt3	197.036	-0.523092	0.191122	0	1	1	Uninfected_DbKO_vs_Uninfected_Prdm1.fl.fl.Maf.fl.fl	ENSMUSG00000019699
Mrpl24	971.44	-0.483211	0.108108	0	1	1	Uninfected_DbKO_vs_Uninfected_Prdm1.fl.fl.Maf.fl.fl	ENSMUSG00000019710
Gle1	784.352	-0.154884	0.12037	0	1	1	Uninfected_DbKO_vs_Uninfected_Prdm1.fl.fl.Maf.fl.fl	ENSMUSG00000019715
Lyst	262.785	-1.24499	0.233426	-2.82755	0.00469058	0.061818	Uninfected_DbKO_vs_Uninfected_Prdm1.fl.fl.Maf.fl.fl	ENSMUSG00000019726
Slc35e1	470.025	-0.0173715	0.224575	0	1	1	Uninfected_DbKO_vs_Uninfected_Prdm1.fl.fl.Maf.fl.fl	ENSMUSG00000019731
Tmc4	86.8775	1.09427	0.474621	1.07308	0.283235	1	Uninfected_DbKO_vs_Uninfected_Prdm1.fl.fl.Maf.fl.fl	ENSMUSG00000019734
Polr2i	199.195	-0.401372	0.22985	0	1	1	Uninfected_DbKO_vs_Uninfected_Prdm1.fl.fl.Maf.fl.fl	ENSMUSG00000019738
Krt10	58.0363	-1.13828	0.287932	-1.92169	0.0546453	0.429329	Uninfected_DbKO_vs_Uninfected_Prdm1.fl.fl.Maf.fl.fl	ENSMUSG00000019761
Rmnd1	173.087	-0.440409	0.2416	0	1	1	Uninfected_DbKO_vs_Uninfected_Prdm1.fl.fl.Maf.fl.fl	ENSMUSG00000019763
Fbxo5	394.176	0.157751	0.297509	0	1	1	Uninfected_DbKO_vs_Uninfected_Prdm1.fl.fl.Maf.fl.fl	ENSMUSG00000019773
Mtrf1l	78.0256	-0.928814	0.297039	-1.1576	0.247029	1	Uninfected_DbKO_vs_Uninfected_Prdm1.fl.fl.Maf.fl.fl	ENSMUSG00000019774
Hdac2	419.848	0.149027	0.12765	0	1	1	Uninfected_DbKO_vs_Uninfected_Prdm1.fl.fl.Maf.fl.fl	ENSMUSG00000019777
Rwdd1	764.951	-0.122185	0.116889	0	1	1	Uninfected_DbKO_vs_Uninfected_Prdm1.fl.fl.Maf.fl.fl	ENSMUSG00000019782
Stxbp5	276.548	-0.15917	0.21015	0	1	1	Uninfected_DbKO_vs_Uninfected_Prdm1.fl.fl.Maf.fl.fl	ENSMUSG00000019790
Hint3	197.824	-0.240042	0.152285	0	1	1	Uninfected_DbKO_vs_Uninfected_Prdm1.fl.fl.Maf.fl.fl	ENSMUSG00000019791
Trmt11	273.147	-0.313539	0.154849	0	1	1	Uninfected_DbKO_vs_Uninfected_Prdm1.fl.fl.Maf.fl.fl	ENSMUSG00000019792
Katna1	1126.04	-0.531794	0.0955378	0	1	1	Uninfected_DbKO_vs_Uninfected_Prdm1.fl.fl.Maf.fl.fl	ENSMUSG00000019794
Pcmt1	1630.41	-0.700641	0.147173	-0.786003	0.431865	1	Uninfected_DbKO_vs_Uninfected_Prdm1.fl.fl.Maf.fl.fl	ENSMUSG00000019795
1700021F05Rik	121.637	0.0187363	0.252588	0	1	1	Uninfected_DbKO_vs_Uninfected_Prdm1.fl.fl.Maf.fl.fl	ENSMUSG00000019797
Sec63	645.63	-0.0884779	0.199003	0	1	1	Uninfected_DbKO_vs_Uninfected_Prdm1.fl.fl.Maf.fl.fl	ENSMUSG00000019802
Snx3	2915.18	-0.225296	0.131619	0	1	1	Uninfected_DbKO_vs_Uninfected_Prdm1.fl.fl.Maf.fl.fl	ENSMUSG00000019804
Aig1	422.161	-0.160777	0.128984	0	1	1	Uninfected_DbKO_vs_Uninfected_Prdm1.fl.fl.Maf.fl.fl	ENSMUSG00000019806
Adat2	97.903	-0.341245	0.219918	0	1	1	Uninfected_DbKO_vs_Uninfected_Prdm1.fl.fl.Maf.fl.fl	ENSMUSG00000019808
Pex3	282.14	-0.492872	0.16353	0	1	1	Uninfected_DbKO_vs_Uninfected_Prdm1.fl.fl.Maf.fl.fl	ENSMUSG00000019809
Fuca2	505.573	0.352565	0.177463	0	1	1	Uninfected_DbKO_vs_Uninfected_Prdm1.fl.fl.Maf.fl.fl	ENSMUSG00000019810
Cep57l1	93.1756	-0.71506	0.277626	-0.468605	0.639352	1	Uninfected_DbKO_vs_Uninfected_Prdm1.fl.fl.Maf.fl.fl	ENSMUSG00000019813
Ltv1	1065.23	0.0129666	0.12648	0	1	1	Uninfected_DbKO_vs_Uninfected_Prdm1.fl.fl.Maf.fl.fl	ENSMUSG00000019814
Plagl1	201.85	0.538327	0.313592	0	1	1	Uninfected_DbKO_vs_Uninfected_Prdm1.fl.fl.Maf.fl.fl	ENSMUSG00000019817
Cd164	6187.97	-0.884287	0.10506	-2.84909	0.00438441	0.0590109	Uninfected_DbKO_vs_Uninfected_Prdm1.fl.fl.Maf.fl.fl	ENSMUSG00000019818
Utrn	3204.17	0.0357354	0.156798	0	1	1	Uninfected_DbKO_vs_Uninfected_Prdm1.fl.fl.Maf.fl.fl	ENSMUSG00000019820
Smpd2	516.162	0.233059	0.148154	0	1	1	Uninfected_DbKO_vs_Uninfected_Prdm1.fl.fl.Maf.fl.fl	ENSMUSG00000019822
Mical1	1273.13	1.15177	0.121405	4.66869	3.03119e-06	0.000115571	Uninfected_DbKO_vs_Uninfected_Prdm1.fl.fl.Maf.fl.fl	ENSMUSG00000019823
Zbtb24	438.675	0.186281	0.112882	0	1	1	Uninfected_DbKO_vs_Uninfected_Prdm1.fl.fl.Maf.fl.fl	ENSMUSG00000019826
Rab32	78.5424	0.151667	0.330203	0	1	1	Uninfected_DbKO_vs_Uninfected_Prdm1.fl.fl.Maf.fl.fl	ENSMUSG00000019832
Gtf3c6	453.58	-0.235561	0.133268	0	1	1	Uninfected_DbKO_vs_Uninfected_Prdm1.fl.fl.Maf.fl.fl	ENSMUSG00000019837
Slc16a10	148.119	-2.45849	0.280985	-6.66772	2.59815e-11	3.291e-09	Uninfected_DbKO_vs_Uninfected_Prdm1.fl.fl.Maf.fl.fl	ENSMUSG00000019838
Rev3l	510.988	-0.524193	0.183461	0	1	1	Uninfected_DbKO_vs_Uninfected_Prdm1.fl.fl.Maf.fl.fl	ENSMUSG00000019841
Traf3ip2	404.297	-0.0663714	0.123717	0	1	1	Uninfected_DbKO_vs_Uninfected_Prdm1.fl.fl.Maf.fl.fl	ENSMUSG00000019842
Fyn	2475.46	0.146458	0.174421	0	1	1	Uninfected_DbKO_vs_Uninfected_Prdm1.fl.fl.Maf.fl.fl	ENSMUSG00000019843
Tube1	131.293	-0.804493	0.316317	-0.694019	0.48767	1	Uninfected_DbKO_vs_Uninfected_Prdm1.fl.fl.Maf.fl.fl	ENSMUSG00000019845
Prep	587.358	0.574874	0.197296	0	1	1	Uninfected_DbKO_vs_Uninfected_Prdm1.fl.fl.Maf.fl.fl	ENSMUSG00000019849
Tnfaip3	29915.8	-0.143906	0.208794	0	1	1	Uninfected_DbKO_vs_Uninfected_Prdm1.fl.fl.Maf.fl.fl	ENSMUSG00000019850
Perp	165.629	0.894784	0.312226	0.992299	0.321052	1	Uninfected_DbKO_vs_Uninfected_Prdm1.fl.fl.Maf.fl.fl	ENSMUSG00000019851
Reps1	414.122	-0.807759	0.224643	-0.991778	0.321306	1	Uninfected_DbKO_vs_Uninfected_Prdm1.fl.fl.Maf.fl.fl	ENSMUSG00000019854
Asf1a	540.146	-0.403856	0.173549	0	1	1	Uninfected_DbKO_vs_Uninfected_Prdm1.fl.fl.Maf.fl.fl	ENSMUSG00000019857
Gopc	245.044	-0.197198	0.17314	0	1	1	Uninfected_DbKO_vs_Uninfected_Prdm1.fl.fl.Maf.fl.fl	ENSMUSG00000019861
Qrsl1	181.9	-0.446238	0.171638	0	1	1	Uninfected_DbKO_vs_Uninfected_Prdm1.fl.fl.Maf.fl.fl	ENSMUSG00000019863
Rtn4ip1	344.522	-0.11896	0.178173	0	1	1	Uninfected_DbKO_vs_Uninfected_Prdm1.fl.fl.Maf.fl.fl	ENSMUSG00000019864
Crybg1	3045.27	-0.600243	0.161357	-0.0946986	0.924554	1	Uninfected_DbKO_vs_Uninfected_Prdm1.fl.fl.Maf.fl.fl	ENSMUSG00000019866
Vta1	880.445	-0.348946	0.143028	0	1	1	Uninfected_DbKO_vs_Uninfected_Prdm1.fl.fl.Maf.fl.fl	ENSMUSG00000019868
Smpdl3a	1446.3	-0.410975	0.132333	0	1	1	Uninfected_DbKO_vs_Uninfected_Prdm1.fl.fl.Maf.fl.fl	ENSMUSG00000019872
Reep3	818.369	0.857978	0.132707	2.05728	0.0396592	0.340191	Uninfected_DbKO_vs_Uninfected_Prdm1.fl.fl.Maf.fl.fl	ENSMUSG00000019873
Pkib	75.0302	-0.229451	0.427218	0	1	1	Uninfected_DbKO_vs_Uninfected_Prdm1.fl.fl.Maf.fl.fl	ENSMUSG00000019876
Serinc1	4434.24	-0.786506	0.164581	-1.22458	0.220732	1	Uninfected_DbKO_vs_Uninfected_Prdm1.fl.fl.Maf.fl.fl	ENSMUSG00000019877
Hsf2	340.619	-0.127183	0.189482	0	1	1	Uninfected_DbKO_vs_Uninfected_Prdm1.fl.fl.Maf.fl.fl	ENSMUSG00000019878
Echdc1	1149.6	-0.303608	0.118429	0	1	1	Uninfected_DbKO_vs_Uninfected_Prdm1.fl.fl.Maf.fl.fl	ENSMUSG00000019883
Mgat4c	44.1001	3.36734	1.28715	2.16165	0.0306454	0.278151	Uninfected_DbKO_vs_Uninfected_Prdm1.fl.fl.Maf.fl.fl	ENSMUSG00000019888
Ptprk	37.8481	0.962035	0.636506	0.592409	0.553577	1	Uninfected_DbKO_vs_Uninfected_Prdm1.fl.fl.Maf.fl.fl	ENSMUSG00000019889
Ccdc59	1557.69	-0.639154	0.112554	-0.481475	0.630179	1	Uninfected_DbKO_vs_Uninfected_Prdm1.fl.fl.Maf.fl.fl	ENSMUSG00000019897
Ppp1r12a	8735.65	-0.546569	0.192807	0	1	1	Uninfected_DbKO_vs_Uninfected_Prdm1.fl.fl.Maf.fl.fl	ENSMUSG00000019907
P4ha1	1187.2	-0.375939	0.190665	0	1	1	Uninfected_DbKO_vs_Uninfected_Prdm1.fl.fl.Maf.fl.fl	ENSMUSG00000019916
Lims1	1308.01	0.0840187	0.12149	0	1	1	Uninfected_DbKO_vs_Uninfected_Prdm1.fl.fl.Maf.fl.fl	ENSMUSG00000019920
Zwint	1371.76	-0.19661	0.15105	0	1	1	Uninfected_DbKO_vs_Uninfected_Prdm1.fl.fl.Maf.fl.fl	ENSMUSG00000019923
Ube2d1	216.74	-0.282278	0.17988	0	1	1	Uninfected_DbKO_vs_Uninfected_Prdm1.fl.fl.Maf.fl.fl	ENSMUSG00000019927
Dcn	663.29	1.98425	0.90375	1.54832	0.121546	0.764271	Uninfected_DbKO_vs_Uninfected_Prdm1.fl.fl.Maf.fl.fl	ENSMUSG00000019929
Cdk1	356.804	0.732825	0.321839	0.459431	0.645925	1	Uninfected_DbKO_vs_Uninfected_Prdm1.fl.fl.Maf.fl.fl	ENSMUSG00000019942
Atp2b1	7151.11	-0.778602	0.182763	-1.05951	0.289367	1	Uninfected_DbKO_vs_Uninfected_Prdm1.fl.fl.Maf.fl.fl	ENSMUSG00000019943
Arid5b	1328.94	-0.719707	0.176754	-0.762329	0.445864	1	Uninfected_DbKO_vs_Uninfected_Prdm1.fl.fl.Maf.fl.fl	ENSMUSG00000019947
Actr6	264.949	-0.404463	0.219913	0	1	1	Uninfected_DbKO_vs_Uninfected_Prdm1.fl.fl.Maf.fl.fl	ENSMUSG00000019948
Uhrf1bp1l	2220.33	-0.260252	0.153552	0	1	1	Uninfected_DbKO_vs_Uninfected_Prdm1.fl.fl.Maf.fl.fl	ENSMUSG00000019951
Poc1b	124.331	0.656742	0.244711	0.293323	0.769275	1	Uninfected_DbKO_vs_Uninfected_Prdm1.fl.fl.Maf.fl.fl	ENSMUSG00000019952
Dusp6	469.513	-1.21051	0.283572	-2.20594	0.0273883	0.256766	Uninfected_DbKO_vs_Uninfected_Prdm1.fl.fl.Maf.fl.fl	ENSMUSG00000019960
Tmpo	2255.04	0.584687	0.142772	0	1	1	Uninfected_DbKO_vs_Uninfected_Prdm1.fl.fl.Maf.fl.fl	ENSMUSG00000019961
Kitl	55.1403	0.398248	0.54282	0	1	1	Uninfected_DbKO_vs_Uninfected_Prdm1.fl.fl.Maf.fl.fl	ENSMUSG00000019966
Psen1	1541.04	-0.0428364	0.113675	0	1	1	Uninfected_DbKO_vs_Uninfected_Prdm1.fl.fl.Maf.fl.fl	ENSMUSG00000019969
Sgk1	986.798	0.0508869	0.217893	0	1	1	Uninfected_DbKO_vs_Uninfected_Prdm1.fl.fl.Maf.fl.fl	ENSMUSG00000019970
Cep290	376.4	-0.0269489	0.26221	0	1	1	Uninfected_DbKO_vs_Uninfected_Prdm1.fl.fl.Maf.fl.fl	ENSMUSG00000019971
Ikbip	76.0364	0.169701	0.284722	0	1	1	Uninfected_DbKO_vs_Uninfected_Prdm1.fl.fl.Maf.fl.fl	ENSMUSG00000019975
Hbs1l	1583.74	-0.16162	0.15056	0	1	1	Uninfected_DbKO_vs_Uninfected_Prdm1.fl.fl.Maf.fl.fl	ENSMUSG00000019977
Epb41l2	499.523	0.0395629	0.115556	0	1	1	Uninfected_DbKO_vs_Uninfected_Prdm1.fl.fl.Maf.fl.fl	ENSMUSG00000019978
Apaf1	1493.55	0.807232	0.251443	0.883974	0.37671	1	Uninfected_DbKO_vs_Uninfected_Prdm1.fl.fl.Maf.fl.fl	ENSMUSG00000019979
Myb	443.832	-1.02616	0.234892	-1.87832	0.0603373	0.463003	Uninfected_DbKO_vs_Uninfected_Prdm1.fl.fl.Maf.fl.fl	ENSMUSG00000019982
Med23	404.738	-0.452659	0.176175	0	1	1	Uninfected_DbKO_vs_Uninfected_Prdm1.fl.fl.Maf.fl.fl	ENSMUSG00000019984
Ahi1	477.726	0.150208	0.16286	0	1	1	Uninfected_DbKO_vs_Uninfected_Prdm1.fl.fl.Maf.fl.fl	ENSMUSG00000019986
Nedd1	526.232	-0.0283488	0.297387	0	1	1	Uninfected_DbKO_vs_Uninfected_Prdm1.fl.fl.Maf.fl.fl	ENSMUSG00000019988
Map7	156.702	0.775924	0.37934	0.503405	0.614679	1	Uninfected_DbKO_vs_Uninfected_Prdm1.fl.fl.Maf.fl.fl	ENSMUSG00000019996
Stx7	377.476	-0.0132244	0.216285	0	1	1	Uninfected_DbKO_vs_Uninfected_Prdm1.fl.fl.Maf.fl.fl	ENSMUSG00000019998
Pex7	248.135	0.25732	0.14963	0	1	1	Uninfected_DbKO_vs_Uninfected_Prdm1.fl.fl.Maf.fl.fl	ENSMUSG00000020003
Ifngr1	26865	-0.842115	0.147333	-1.74538	0.0809196	0.574398	Uninfected_DbKO_vs_Uninfected_Prdm1.fl.fl.Maf.fl.fl	ENSMUSG00000020009
Cdk17	2023.94	-0.335702	0.13915	0	1	1	Uninfected_DbKO_vs_Uninfected_Prdm1.fl.fl.Maf.fl.fl	ENSMUSG00000020015
Snrpf	1056.06	-0.564204	0.149199	0	1	1	Uninfected_DbKO_vs_Uninfected_Prdm1.fl.fl.Maf.fl.fl	ENSMUSG00000020018
Fgd6	85.5584	0.0107036	0.292797	0	1	1	Uninfected_DbKO_vs_Uninfected_Prdm1.fl.fl.Maf.fl.fl	ENSMUSG00000020021
Ndufa12	1112.35	-0.0604919	0.121711	0	1	1	Uninfected_DbKO_vs_Uninfected_Prdm1.fl.fl.Maf.fl.fl	ENSMUSG00000020022
Tmcc3	68.3506	0.169821	0.46121	0	1	1	Uninfected_DbKO_vs_Uninfected_Prdm1.fl.fl.Maf.fl.fl	ENSMUSG00000020023
Cep83	433.573	-0.606426	0.162218	-0.13231	0.894739	1	Uninfected_DbKO_vs_Uninfected_Prdm1.fl.fl.Maf.fl.fl	ENSMUSG00000020024
Socs2	624.195	-0.869074	0.192526	-1.4757	0.140024	0.843248	Uninfected_DbKO_vs_Uninfected_Prdm1.fl.fl.Maf.fl.fl	ENSMUSG00000020027
Nudt4	605.397	-0.401506	0.211978	0	1	1	Uninfected_DbKO_vs_Uninfected_Prdm1.fl.fl.Maf.fl.fl	ENSMUSG00000020029
Tcp11l2	5187.58	-0.453004	0.229063	0	1	1	Uninfected_DbKO_vs_Uninfected_Prdm1.fl.fl.Maf.fl.fl	ENSMUSG00000020034
Cry1	865.409	0.83323	0.185388	1.33917	0.180514	1	Uninfected_DbKO_vs_Uninfected_Prdm1.fl.fl.Maf.fl.fl	ENSMUSG00000020038
Btbd11	164.706	0.0917508	0.290835	0	1	1	Uninfected_DbKO_vs_Uninfected_Prdm1.fl.fl.Maf.fl.fl	ENSMUSG00000020042
Timp3	103.748	1.5908	0.9077	1.10812	0.267811	1	Uninfected_DbKO_vs_Uninfected_Prdm1.fl.fl.Maf.fl.fl	ENSMUSG00000020044
Hsp90b1	13953.6	-0.48088	0.162334	0	1	1	Uninfected_DbKO_vs_Uninfected_Prdm1.fl.fl.Maf.fl.fl	ENSMUSG00000020048
Washc3	473.982	-0.541826	0.144053	0	1	1	Uninfected_DbKO_vs_Uninfected_Prdm1.fl.fl.Maf.fl.fl	ENSMUSG00000020056
Sirt1	341.156	-1.25538	0.23704	-2.82829	0.0046798	0.0617474	Uninfected_DbKO_vs_Uninfected_Prdm1.fl.fl.Maf.fl.fl	ENSMUSG00000020063
Herc4	818.544	-0.231349	0.120667	0	1	1	Uninfected_DbKO_vs_Uninfected_Prdm1.fl.fl.Maf.fl.fl	ENSMUSG00000020064
Hnrnph3	673.798	-0.581014	0.191695	0	1	1	Uninfected_DbKO_vs_Uninfected_Prdm1.fl.fl.Maf.fl.fl	ENSMUSG00000020069
Rufy2	213.47	-0.502123	0.195937	0	1	1	Uninfected_DbKO_vs_Uninfected_Prdm1.fl.fl.Maf.fl.fl	ENSMUSG00000020070
Ccar1	1892.91	-0.711941	0.120548	-1.05334	0.292184	1	Uninfected_DbKO_vs_Uninfected_Prdm1.fl.fl.Maf.fl.fl	ENSMUSG00000020074
Ddx21	1992.46	-0.322639	0.10953	0	1	1	Uninfected_DbKO_vs_Uninfected_Prdm1.fl.fl.Maf.fl.fl	ENSMUSG00000020075
Ddx50	1306.33	-0.346479	0.117179	0	1	1	Uninfected_DbKO_vs_Uninfected_Prdm1.fl.fl.Maf.fl.fl	ENSMUSG00000020076
Srgn	20157.2	-0.924494	0.173527	-1.95665	0.0503885	0.405384	Uninfected_DbKO_vs_Uninfected_Prdm1.fl.fl.Maf.fl.fl	ENSMUSG00000020077
Vps26a	820.741	-0.145624	0.183505	0	1	1	Uninfected_DbKO_vs_Uninfected_Prdm1.fl.fl.Maf.fl.fl	ENSMUSG00000020078
Supv3l1	220.898	0.0320178	0.165146	0	1	1	Uninfected_DbKO_vs_Uninfected_Prdm1.fl.fl.Maf.fl.fl	ENSMUSG00000020079
Fam241b	56.0345	1.04833	0.367511	1.26083	0.207372	1	Uninfected_DbKO_vs_Uninfected_Prdm1.fl.fl.Maf.fl.fl	ENSMUSG00000020083
Aifm2	60.2134	1.05903	0.325472	1.45656	0.145238	0.862348	Uninfected_DbKO_vs_Uninfected_Prdm1.fl.fl.Maf.fl.fl	ENSMUSG00000020085
Tysnd1	108.367	1.22051	0.236532	2.68695	0.00721083	0.0876369	Uninfected_DbKO_vs_Uninfected_Prdm1.fl.fl.Maf.fl.fl	ENSMUSG00000020087
Sar1a	2899.93	-0.261909	0.101245	0	1	1	Uninfected_DbKO_vs_Uninfected_Prdm1.fl.fl.Maf.fl.fl	ENSMUSG00000020088
Ppa1	914.136	0.177282	0.173774	0	1	1	Uninfected_DbKO_vs_Uninfected_Prdm1.fl.fl.Maf.fl.fl	ENSMUSG00000020089
Eif4ebp2	477.801	0.337542	0.164545	0	1	1	Uninfected_DbKO_vs_Uninfected_Prdm1.fl.fl.Maf.fl.fl	ENSMUSG00000020091
Sgpl1	780.655	0.196594	0.146947	0	1	1	Uninfected_DbKO_vs_Uninfected_Prdm1.fl.fl.Maf.fl.fl	ENSMUSG00000020097
Slc29a3	118.831	0.767655	0.218366	0.836636	0.402797	1	Uninfected_DbKO_vs_Uninfected_Prdm1.fl.fl.Maf.fl.fl	ENSMUSG00000020100
Vsir	1060.92	0.235804	0.113677	0	1	1	Uninfected_DbKO_vs_Uninfected_Prdm1.fl.fl.Maf.fl.fl	ENSMUSG00000020101
Anapc16	456.786	-0.240319	0.132139	0	1	1	Uninfected_DbKO_vs_Uninfected_Prdm1.fl.fl.Maf.fl.fl	ENSMUSG00000020107
Ddit4	912.533	0.564584	0.196985	0	1	1	Uninfected_DbKO_vs_Uninfected_Prdm1.fl.fl.Maf.fl.fl	ENSMUSG00000020108
Dnajb12	167.064	0.025615	0.176621	0	1	1	Uninfected_DbKO_vs_Uninfected_Prdm1.fl.fl.Maf.fl.fl	ENSMUSG00000020109
Micu1	515.938	0.252572	0.139526	0	1	1	Uninfected_DbKO_vs_Uninfected_Prdm1.fl.fl.Maf.fl.fl	ENSMUSG00000020111
Cand1	1321.86	0.42398	0.130261	0	1	1	Uninfected_DbKO_vs_Uninfected_Prdm1.fl.fl.Maf.fl.fl	ENSMUSG00000020114
Tbk1	1446.52	-0.424817	0.151024	0	1	1	Uninfected_DbKO_vs_Uninfected_Prdm1.fl.fl.Maf.fl.fl	ENSMUSG00000020115
Pno1	1003.63	-0.176221	0.128485	0	1	1	Uninfected_DbKO_vs_Uninfected_Prdm1.fl.fl.Maf.fl.fl	ENSMUSG00000020116
Plek	1389.34	-0.44065	0.331741	0	1	1	Uninfected_DbKO_vs_Uninfected_Prdm1.fl.fl.Maf.fl.fl	ENSMUSG00000020120
Usp15	2005.4	-0.41486	0.224566	0	1	1	Uninfected_DbKO_vs_Uninfected_Prdm1.fl.fl.Maf.fl.fl	ENSMUSG00000020124
Vps54	2718.86	-0.689032	0.194239	-0.535784	0.592108	1	Uninfected_DbKO_vs_Uninfected_Prdm1.fl.fl.Maf.fl.fl	ENSMUSG00000020128
Tbc1d15	3976.57	-0.475107	0.151942	0	1	1	Uninfected_DbKO_vs_Uninfected_Prdm1.fl.fl.Maf.fl.fl	ENSMUSG00000020130
Rab21	575.272	-0.374091	0.219514	0	1	1	Uninfected_DbKO_vs_Uninfected_Prdm1.fl.fl.Maf.fl.fl	ENSMUSG00000020132
2310011J03Rik	520.661	0.698381	0.129758	0.874078	0.382076	1	Uninfected_DbKO_vs_Uninfected_Prdm1.fl.fl.Maf.fl.fl	ENSMUSG00000020133
Peli1	7992.56	-0.829994	0.13614	-1.79985	0.071884	0.528354	Uninfected_DbKO_vs_Uninfected_Prdm1.fl.fl.Maf.fl.fl	ENSMUSG00000020134
Thap2	93.0219	0.33646	0.228649	0	1	1	Uninfected_DbKO_vs_Uninfected_Prdm1.fl.fl.Maf.fl.fl	ENSMUSG00000020137
Slc1a4	35.7264	0.503558	0.493113	0	1	1	Uninfected_DbKO_vs_Uninfected_Prdm1.fl.fl.Maf.fl.fl	ENSMUSG00000020142
Dock2	4995.33	-0.238631	0.113514	0	1	1	Uninfected_DbKO_vs_Uninfected_Prdm1.fl.fl.Maf.fl.fl	ENSMUSG00000020143
Rab1a	2658.82	-0.681599	0.136797	-0.706424	0.479924	1	Uninfected_DbKO_vs_Uninfected_Prdm1.fl.fl.Maf.fl.fl	ENSMUSG00000020149
Actr2	16165.7	-0.339513	0.146736	0	1	1	Uninfected_DbKO_vs_Uninfected_Prdm1.fl.fl.Maf.fl.fl	ENSMUSG00000020152
Ndufs7	726.546	0.118173	0.130857	0	1	1	Uninfected_DbKO_vs_Uninfected_Prdm1.fl.fl.Maf.fl.fl	ENSMUSG00000020153
Pwwp3a	423.294	0.527638	0.143779	0	1	1	Uninfected_DbKO_vs_Uninfected_Prdm1.fl.fl.Maf.fl.fl	ENSMUSG00000020156
Uqcr11	830.412	-0.0737239	0.158983	0	1	1	Uninfected_DbKO_vs_Uninfected_Prdm1.fl.fl.Maf.fl.fl	ENSMUSG00000020163
Cnot2	1268.78	-0.193047	0.120897	0	1	1	Uninfected_DbKO_vs_Uninfected_Prdm1.fl.fl.Maf.fl.fl	ENSMUSG00000020166
Tcf3	451.851	1.58164	0.194953	5.11239	3.18102e-07	1.64089e-05	Uninfected_DbKO_vs_Uninfected_Prdm1.fl.fl.Maf.fl.fl	ENSMUSG00000020167
Frs2	321.455	-0.497098	0.152787	0	1	1	Uninfected_DbKO_vs_Uninfected_Prdm1.fl.fl.Maf.fl.fl	ENSMUSG00000020170
Yeats4	515.051	0.0860167	0.172184	0	1	1	Uninfected_DbKO_vs_Uninfected_Prdm1.fl.fl.Maf.fl.fl	ENSMUSG00000020171
Adora2a	4452.36	1.03964	0.154115	2.95025	0.0031752	0.0459941	Uninfected_DbKO_vs_Uninfected_Prdm1.fl.fl.Maf.fl.fl	ENSMUSG00000020178
Snrpd3	1627.07	-0.0559241	0.123378	0	1	1	Uninfected_DbKO_vs_Uninfected_Prdm1.fl.fl.Maf.fl.fl	ENSMUSG00000020180
Cpm	2725.29	-0.520152	0.16166	0	1	1	Uninfected_DbKO_vs_Uninfected_Prdm1.fl.fl.Maf.fl.fl	ENSMUSG00000020183
Mdm2	1845.72	-0.209679	0.173042	0	1	1	Uninfected_DbKO_vs_Uninfected_Prdm1.fl.fl.Maf.fl.fl	ENSMUSG00000020184
E2f7	104.855	0.335196	0.352947	0	1	1	Uninfected_DbKO_vs_Uninfected_Prdm1.fl.fl.Maf.fl.fl	ENSMUSG00000020185
Osbpl8	1275.89	-0.93359	0.13881	-2.51154	0.0120207	0.132658	Uninfected_DbKO_vs_Uninfected_Prdm1.fl.fl.Maf.fl.fl	ENSMUSG00000020189
Mknk2	2276.49	0.619332	0.231864	0.148232	0.882159	1	Uninfected_DbKO_vs_Uninfected_Prdm1.fl.fl.Maf.fl.fl	ENSMUSG00000020190
Cabin1	588.838	0.988982	0.144418	2.79756	0.00514894	0.0667022	Uninfected_DbKO_vs_Uninfected_Prdm1.fl.fl.Maf.fl.fl	ENSMUSG00000020196
Ap3d1	846.671	-0.210953	0.140295	0	1	1	Uninfected_DbKO_vs_Uninfected_Prdm1.fl.fl.Maf.fl.fl	ENSMUSG00000020198
Phlda1	2209.79	-0.176165	0.293127	0	1	1	Uninfected_DbKO_vs_Uninfected_Prdm1.fl.fl.Maf.fl.fl	ENSMUSG00000020205
Sf3a2	760.125	2.09156	0.195021	7.72535	1.11548e-14	2.89011e-12	Uninfected_DbKO_vs_Uninfected_Prdm1.fl.fl.Maf.fl.fl	ENSMUSG00000020211
Mdm1	183.174	0.223251	0.240965	0	1	1	Uninfected_DbKO_vs_Uninfected_Prdm1.fl.fl.Maf.fl.fl	ENSMUSG00000020212
Timm13	1179.93	-0.179268	0.137942	0	1	1	Uninfected_DbKO_vs_Uninfected_Prdm1.fl.fl.Maf.fl.fl	ENSMUSG00000020219
Vps13d	440.556	-0.501637	0.1704	0	1	1	Uninfected_DbKO_vs_Uninfected_Prdm1.fl.fl.Maf.fl.fl	ENSMUSG00000020220
Llph	441.651	-0.502581	0.137672	0	1	1	Uninfected_DbKO_vs_Uninfected_Prdm1.fl.fl.Maf.fl.fl	ENSMUSG00000020224
Tmbim4	716.896	-0.282238	0.127205	0	1	1	Uninfected_DbKO_vs_Uninfected_Prdm1.fl.fl.Maf.fl.fl	ENSMUSG00000020225
Irak3	171.181	-2.24697	0.237134	-7.00873	2.40486e-12	3.65538e-10	Uninfected_DbKO_vs_Uninfected_Prdm1.fl.fl.Maf.fl.fl	ENSMUSG00000020227
Helb	414.545	0.241988	0.198942	0	1	1	Uninfected_DbKO_vs_Uninfected_Prdm1.fl.fl.Maf.fl.fl	ENSMUSG00000020228
Prmt2	141.734	-0.193749	0.257567	0	1	1	Uninfected_DbKO_vs_Uninfected_Prdm1.fl.fl.Maf.fl.fl	ENSMUSG00000020230
Dip2a	60.4221	0.565279	0.310061	0	1	1	Uninfected_DbKO_vs_Uninfected_Prdm1.fl.fl.Maf.fl.fl	ENSMUSG00000020231
Hmg20b	464.735	0.278009	0.108695	0	1	1	Uninfected_DbKO_vs_Uninfected_Prdm1.fl.fl.Maf.fl.fl	ENSMUSG00000020232
Fzr1	435.957	1.44501	0.179652	4.78733	1.69011e-06	7.10971e-05	Uninfected_DbKO_vs_Uninfected_Prdm1.fl.fl.Maf.fl.fl	ENSMUSG00000020235
Ncln	272.114	1.24287	0.21593	3.04688	0.00231227	0.0352405	Uninfected_DbKO_vs_Uninfected_Prdm1.fl.fl.Maf.fl.fl	ENSMUSG00000020238
Col6a2	53.9715	1.83606	0.822385	1.52131	0.128182	0.79374	Uninfected_DbKO_vs_Uninfected_Prdm1.fl.fl.Maf.fl.fl	ENSMUSG00000020241
Hcfc2	352.061	0.0278923	0.220063	0	1	1	Uninfected_DbKO_vs_Uninfected_Prdm1.fl.fl.Maf.fl.fl	ENSMUSG00000020246
Nfyb	959.306	-0.201121	0.155058	0	1	1	Uninfected_DbKO_vs_Uninfected_Prdm1.fl.fl.Maf.fl.fl	ENSMUSG00000020248
Txnrd1	786.065	-0.0659369	0.182889	0	1	1	Uninfected_DbKO_vs_Uninfected_Prdm1.fl.fl.Maf.fl.fl	ENSMUSG00000020250
Ppm1m	216.787	1.12561	0.169581	3.18816	0.0014318	0.0232942	Uninfected_DbKO_vs_Uninfected_Prdm1.fl.fl.Maf.fl.fl	ENSMUSG00000020253
D10Wsu102e	425.689	-0.192256	0.164945	0	1	1	Uninfected_DbKO_vs_Uninfected_Prdm1.fl.fl.Maf.fl.fl	ENSMUSG00000020255
Wdr82	560.209	0.315667	0.165269	0	1	1	Uninfected_DbKO_vs_Uninfected_Prdm1.fl.fl.Maf.fl.fl	ENSMUSG00000020257
Pofut2	378.734	0.142128	0.163295	0	1	1	Uninfected_DbKO_vs_Uninfected_Prdm1.fl.fl.Maf.fl.fl	ENSMUSG00000020260
Appl2	357.693	0.447124	0.232562	0	1	1	Uninfected_DbKO_vs_Uninfected_Prdm1.fl.fl.Maf.fl.fl	ENSMUSG00000020263
Sumo3	1114.11	-0.299494	0.0997313	0	1	1	Uninfected_DbKO_vs_Uninfected_Prdm1.fl.fl.Maf.fl.fl	ENSMUSG00000020265
Hint1	1793.34	0.230449	0.123118	0	1	1	Uninfected_DbKO_vs_Uninfected_Prdm1.fl.fl.Maf.fl.fl	ENSMUSG00000020267
Fbxw11	1097.37	0.230333	0.159911	0	1	1	Uninfected_DbKO_vs_Uninfected_Prdm1.fl.fl.Maf.fl.fl	ENSMUSG00000020271
Stk10	2706.26	0.668539	0.135751	0.61566	0.538119	1	Uninfected_DbKO_vs_Uninfected_Prdm1.fl.fl.Maf.fl.fl	ENSMUSG00000020272
Papolg	533.74	-0.21222	0.259116	0	1	1	Uninfected_DbKO_vs_Uninfected_Prdm1.fl.fl.Maf.fl.fl	ENSMUSG00000020273
Rel	11238.1	0.680705	0.208181	0.459902	0.645587	1	Uninfected_DbKO_vs_Uninfected_Prdm1.fl.fl.Maf.fl.fl	ENSMUSG00000020275
Pfkl	2471.69	0.761825	0.127842	1.38345	0.166527	0.948257	Uninfected_DbKO_vs_Uninfected_Prdm1.fl.fl.Maf.fl.fl	ENSMUSG00000020277
Il9r	171.172	0.421686	0.412805	0	1	1	Uninfected_DbKO_vs_Uninfected_Prdm1.fl.fl.Maf.fl.fl	ENSMUSG00000020279
Pus10	271.318	0.0717724	0.211112	0	1	1	Uninfected_DbKO_vs_Uninfected_Prdm1.fl.fl.Maf.fl.fl	ENSMUSG00000020280
Pex13	487.053	0.0249767	0.146841	0	1	1	Uninfected_DbKO_vs_Uninfected_Prdm1.fl.fl.Maf.fl.fl	ENSMUSG00000020283
Cfap410	87.3926	0.345103	0.263544	0	1	1	Uninfected_DbKO_vs_Uninfected_Prdm1.fl.fl.Maf.fl.fl	ENSMUSG00000020284
Mpg	213.363	0.71807	0.226147	0.588588	0.556137	1	Uninfected_DbKO_vs_Uninfected_Prdm1.fl.fl.Maf.fl.fl	ENSMUSG00000020287
Ahsa2	1029.43	-0.719085	0.230945	-0.580755	0.561405	1	Uninfected_DbKO_vs_Uninfected_Prdm1.fl.fl.Maf.fl.fl	ENSMUSG00000020288
Nprl3	313.352	0.519064	0.156081	0	1	1	Uninfected_DbKO_vs_Uninfected_Prdm1.fl.fl.Maf.fl.fl	ENSMUSG00000020289
Xpo1	1819.18	-0.477179	0.217697	0	1	1	Uninfected_DbKO_vs_Uninfected_Prdm1.fl.fl.Maf.fl.fl	ENSMUSG00000020290
Nsg2	331.213	-0.381721	0.378679	0	1	1	Uninfected_DbKO_vs_Uninfected_Prdm1.fl.fl.Maf.fl.fl	ENSMUSG00000020297
Cpeb4	430.8	-0.939081	0.18432	-1.92121	0.0547049	0.429501	Uninfected_DbKO_vs_Uninfected_Prdm1.fl.fl.Maf.fl.fl	ENSMUSG00000020300
Asb3	412.618	-0.23248	0.141017	0	1	1	Uninfected_DbKO_vs_Uninfected_Prdm1.fl.fl.Maf.fl.fl	ENSMUSG00000020305
Cdc34	262.443	1.35894	0.246179	3.14396	0.00166677	0.0267247	Uninfected_DbKO_vs_Uninfected_Prdm1.fl.fl.Maf.fl.fl	ENSMUSG00000020307
Tpgs1	516.898	0.156174	0.150727	0	1	1	Uninfected_DbKO_vs_Uninfected_Prdm1.fl.fl.Maf.fl.fl	ENSMUSG00000020308
Chac2	58.907	-0.280519	0.306662	0	1	1	Uninfected_DbKO_vs_Uninfected_Prdm1.fl.fl.Maf.fl.fl	ENSMUSG00000020309
Erlec1	542.2	0.574533	0.125077	0	1	1	Uninfected_DbKO_vs_Uninfected_Prdm1.fl.fl.Maf.fl.fl	ENSMUSG00000020311
Sptbn1	1966.48	0.12547	0.107715	0	1	1	Uninfected_DbKO_vs_Uninfected_Prdm1.fl.fl.Maf.fl.fl	ENSMUSG00000020315
Mdh1	4620.53	0.000755813	0.125941	0	1	1	Uninfected_DbKO_vs_Uninfected_Prdm1.fl.fl.Maf.fl.fl	ENSMUSG00000020321
Ccng1	2101.77	0.0589248	0.20123	0	1	1	Uninfected_DbKO_vs_Uninfected_Prdm1.fl.fl.Maf.fl.fl	ENSMUSG00000020326
Nudcd2	582.007	0.323821	0.183971	0	1	1	Uninfected_DbKO_vs_Uninfected_Prdm1.fl.fl.Maf.fl.fl	ENSMUSG00000020328
Polrmt	111.491	1.53279	0.283119	3.3478	0.000814558	0.014532	Uninfected_DbKO_vs_Uninfected_Prdm1.fl.fl.Maf.fl.fl	ENSMUSG00000020329
Hmmr	330.086	0.346631	0.325896	0	1	1	Uninfected_DbKO_vs_Uninfected_Prdm1.fl.fl.Maf.fl.fl	ENSMUSG00000020330
Cyfip2	2551.02	0.375373	0.0954812	0	1	1	Uninfected_DbKO_vs_Uninfected_Prdm1.fl.fl.Maf.fl.fl	ENSMUSG00000020340
Mgat1	479.96	1.50225	0.217463	4.21815	2.46316e-05	0.000714505	Uninfected_DbKO_vs_Uninfected_Prdm1.fl.fl.Maf.fl.fl	ENSMUSG00000020346
Ppp2ca	3277.79	0.0662771	0.224455	0	1	1	Uninfected_DbKO_vs_Uninfected_Prdm1.fl.fl.Maf.fl.fl	ENSMUSG00000020349
Hnrnpab	2452.33	-0.0147985	0.13376	0	1	1	Uninfected_DbKO_vs_Uninfected_Prdm1.fl.fl.Maf.fl.fl	ENSMUSG00000020358
Phykpl	1425.46	-0.141152	0.150378	0	1	1	Uninfected_DbKO_vs_Uninfected_Prdm1.fl.fl.Maf.fl.fl	ENSMUSG00000020359
Hspa4	2853.9	-0.212981	0.0904887	0	1	1	Uninfected_DbKO_vs_Uninfected_Prdm1.fl.fl.Maf.fl.fl	ENSMUSG00000020361
Cnot6	1095.33	-0.363632	0.197455	0	1	1	Uninfected_DbKO_vs_Uninfected_Prdm1.fl.fl.Maf.fl.fl	ENSMUSG00000020362
Gfpt2	95.4304	1.66883	0.595054	1.82146	0.0685372	0.509208	Uninfected_DbKO_vs_Uninfected_Prdm1.fl.fl.Maf.fl.fl	ENSMUSG00000020363
Mapk9	497.11	0.270039	0.139395	0	1	1	Uninfected_DbKO_vs_Uninfected_Prdm1.fl.fl.Maf.fl.fl	ENSMUSG00000020366
Canx	11597	-0.440208	0.146713	0	1	1	Uninfected_DbKO_vs_Uninfected_Prdm1.fl.fl.Maf.fl.fl	ENSMUSG00000020368
Rack1	6225.64	-0.30439	0.178817	0	1	1	Uninfected_DbKO_vs_Uninfected_Prdm1.fl.fl.Maf.fl.fl	ENSMUSG00000020372
Rufy1	205.424	-0.078319	0.171156	0	1	1	Uninfected_DbKO_vs_Uninfected_Prdm1.fl.fl.Maf.fl.fl	ENSMUSG00000020375
Rnf130	66.6113	-0.332113	0.319918	0	1	1	Uninfected_DbKO_vs_Uninfected_Prdm1.fl.fl.Maf.fl.fl	ENSMUSG00000020376
Rad50	561.647	-0.73189	0.157682	-0.931796	0.351442	1	Uninfected_DbKO_vs_Uninfected_Prdm1.fl.fl.Maf.fl.fl	ENSMUSG00000020380
Mrnip	95.2883	-0.53289	0.213751	0	1	1	Uninfected_DbKO_vs_Uninfected_Prdm1.fl.fl.Maf.fl.fl	ENSMUSG00000020381
Clk4	2767.95	-0.50815	0.131904	0	1	1	Uninfected_DbKO_vs_Uninfected_Prdm1.fl.fl.Maf.fl.fl	ENSMUSG00000020385
Sar1b	1389.88	-0.0488089	0.0794889	0	1	1	Uninfected_DbKO_vs_Uninfected_Prdm1.fl.fl.Maf.fl.fl	ENSMUSG00000020386
Jade2	236.112	0.812877	0.174705	1.30457	0.19204	1	Uninfected_DbKO_vs_Uninfected_Prdm1.fl.fl.Maf.fl.fl	ENSMUSG00000020387
Pdlim4	44.6803	0.101347	0.50301	0	1	1	Uninfected_DbKO_vs_Uninfected_Prdm1.fl.fl.Maf.fl.fl	ENSMUSG00000020388
Ube2b	7431.97	-0.450859	0.106628	0	1	1	Uninfected_DbKO_vs_Uninfected_Prdm1.fl.fl.Maf.fl.fl	ENSMUSG00000020390
Cdkn2aipnl	767.408	-0.145469	0.162599	0	1	1	Uninfected_DbKO_vs_Uninfected_Prdm1.fl.fl.Maf.fl.fl	ENSMUSG00000020392
Kremen1	140.121	0.485297	0.238442	0	1	1	Uninfected_DbKO_vs_Uninfected_Prdm1.fl.fl.Maf.fl.fl	ENSMUSG00000020393
Itk	6280.22	-0.687847	0.137552	-0.747968	0.454479	1	Uninfected_DbKO_vs_Uninfected_Prdm1.fl.fl.Maf.fl.fl	ENSMUSG00000020395
Nefh	148.737	0.0264789	0.223171	0	1	1	Uninfected_DbKO_vs_Uninfected_Prdm1.fl.fl.Maf.fl.fl	ENSMUSG00000020396
Med7	614.629	-0.47938	0.120686	0	1	1	Uninfected_DbKO_vs_Uninfected_Prdm1.fl.fl.Maf.fl.fl	ENSMUSG00000020397
Havcr2	873.474	0.136312	0.218953	0	1	1	Uninfected_DbKO_vs_Uninfected_Prdm1.fl.fl.Maf.fl.fl	ENSMUSG00000020399
Tnip1	3996.63	0.190951	0.124665	0	1	1	Uninfected_DbKO_vs_Uninfected_Prdm1.fl.fl.Maf.fl.fl	ENSMUSG00000020400
Vdac1	761.62	0.53495	0.125034	0	1	1	Uninfected_DbKO_vs_Uninfected_Prdm1.fl.fl.Maf.fl.fl	ENSMUSG00000020402
Upp1	53.7755	0.212767	0.629727	0	1	1	Uninfected_DbKO_vs_Uninfected_Prdm1.fl.fl.Maf.fl.fl	ENSMUSG00000020407
Slu7	2474.37	-0.775724	0.104658	-1.82272	0.0683464	0.508251	Uninfected_DbKO_vs_Uninfected_Prdm1.fl.fl.Maf.fl.fl	ENSMUSG00000020409
Ascc2	549.665	0.342682	0.128416	0	1	1	Uninfected_DbKO_vs_Uninfected_Prdm1.fl.fl.Maf.fl.fl	ENSMUSG00000020412
Hus1	82.0801	0.124898	0.286288	0	1	1	Uninfected_DbKO_vs_Uninfected_Prdm1.fl.fl.Maf.fl.fl	ENSMUSG00000020413
Pttg1	1731.73	-0.793326	0.147965	-1.4082	0.159072	0.919117	Uninfected_DbKO_vs_Uninfected_Prdm1.fl.fl.Maf.fl.fl	ENSMUSG00000020415
Hormad2	47.662	-0.335038	0.446275	0	1	1	Uninfected_DbKO_vs_Uninfected_Prdm1.fl.fl.Maf.fl.fl	ENSMUSG00000020419
Zfp607a	83.4895	-0.0168549	0.264918	0	1	1	Uninfected_DbKO_vs_Uninfected_Prdm1.fl.fl.Maf.fl.fl	ENSMUSG00000020420
Tns3	39.4825	1.08858	0.610117	0.825443	0.40912	1	Uninfected_DbKO_vs_Uninfected_Prdm1.fl.fl.Maf.fl.fl	ENSMUSG00000020422
Btg2	8187.36	-0.756841	0.148611	-1.15656	0.24745	1	Uninfected_DbKO_vs_Uninfected_Prdm1.fl.fl.Maf.fl.fl	ENSMUSG00000020423
Castor1	288.454	0.477769	0.200573	0	1	1	Uninfected_DbKO_vs_Uninfected_Prdm1.fl.fl.Maf.fl.fl	ENSMUSG00000020424
Igfbp3	29.7308	0.870809	0.87838	0.325425	0.74486	1	Uninfected_DbKO_vs_Uninfected_Prdm1.fl.fl.Maf.fl.fl	ENSMUSG00000020427
Pes1	877.655	0.521184	0.137038	0	1	1	Uninfected_DbKO_vs_Uninfected_Prdm1.fl.fl.Maf.fl.fl	ENSMUSG00000020430
Tcn2	212.74	-0.167038	0.260419	0	1	1	Uninfected_DbKO_vs_Uninfected_Prdm1.fl.fl.Maf.fl.fl	ENSMUSG00000020432
Myo1g	4747.94	1.08274	0.174845	2.84697	0.00441379	0.0592919	Uninfected_DbKO_vs_Uninfected_Prdm1.fl.fl.Maf.fl.fl	ENSMUSG00000020437
Smtn	57.6285	1.9023	0.424677	3.10197	0.00192238	0.0301319	Uninfected_DbKO_vs_Uninfected_Prdm1.fl.fl.Maf.fl.fl	ENSMUSG00000020439
Arf5	1810.17	0.688492	0.109443	0.945968	0.344165	1	Uninfected_DbKO_vs_Uninfected_Prdm1.fl.fl.Maf.fl.fl	ENSMUSG00000020440
2310033P09Rik	563.495	-0.211903	0.196103	0	1	1	Uninfected_DbKO_vs_Uninfected_Prdm1.fl.fl.Maf.fl.fl	ENSMUSG00000020441
Guk1	384.216	0.37327	0.168755	0	1	1	Uninfected_DbKO_vs_Uninfected_Prdm1.fl.fl.Maf.fl.fl	ENSMUSG00000020444
Rnf185	374.588	-0.269096	0.150219	0	1	1	Uninfected_DbKO_vs_Uninfected_Prdm1.fl.fl.Maf.fl.fl	ENSMUSG00000020448
Limk2	423.494	0.911079	0.165621	1.96905	0.0489472	0.397718	Uninfected_DbKO_vs_Uninfected_Prdm1.fl.fl.Maf.fl.fl	ENSMUSG00000020451
Patz1	163.295	0.535368	0.201336	0	1	1	Uninfected_DbKO_vs_Uninfected_Prdm1.fl.fl.Maf.fl.fl	ENSMUSG00000020453
Eif4enif1	486.438	0.207142	0.144464	0	1	1	Uninfected_DbKO_vs_Uninfected_Prdm1.fl.fl.Maf.fl.fl	ENSMUSG00000020454
Trim11	273.897	0.917917	0.234288	1.42113	0.155278	0.902701	Uninfected_DbKO_vs_Uninfected_Prdm1.fl.fl.Maf.fl.fl	ENSMUSG00000020455
Ogdh	2673.04	0.534156	0.169435	0	1	1	Uninfected_DbKO_vs_Uninfected_Prdm1.fl.fl.Maf.fl.fl	ENSMUSG00000020456
Drg1	1519.69	-0.166127	0.108463	0	1	1	Uninfected_DbKO_vs_Uninfected_Prdm1.fl.fl.Maf.fl.fl	ENSMUSG00000020457
Rtn4	1173.31	-0.426425	0.133007	0	1	1	Uninfected_DbKO_vs_Uninfected_Prdm1.fl.fl.Maf.fl.fl	ENSMUSG00000020458
Mtif2	292.451	-0.12615	0.170747	0	1	1	Uninfected_DbKO_vs_Uninfected_Prdm1.fl.fl.Maf.fl.fl	ENSMUSG00000020459
Rps27a	4499.32	-0.488333	0.195154	0	1	1	Uninfected_DbKO_vs_Uninfected_Prdm1.fl.fl.Maf.fl.fl	ENSMUSG00000020460
Cfap36	377.943	-0.306315	0.137159	0	1	1	Uninfected_DbKO_vs_Uninfected_Prdm1.fl.fl.Maf.fl.fl	ENSMUSG00000020462
Ppp4r3b	3377.4	0.0441272	0.180373	0	1	1	Uninfected_DbKO_vs_Uninfected_Prdm1.fl.fl.Maf.fl.fl	ENSMUSG00000020463
Pnpt1	363.641	-0.0807041	0.20716	0	1	1	Uninfected_DbKO_vs_Uninfected_Prdm1.fl.fl.Maf.fl.fl	ENSMUSG00000020464
Efemp1	52.6338	1.60166	0.842325	1.20701	0.227428	1	Uninfected_DbKO_vs_Uninfected_Prdm1.fl.fl.Maf.fl.fl	ENSMUSG00000020467
Pold2	787.715	0.661711	0.123325	0.622327	0.533727	1	Uninfected_DbKO_vs_Uninfected_Prdm1.fl.fl.Maf.fl.fl	ENSMUSG00000020471
Zkscan17	256.37	1.62209	0.199518	5.19814	2.01297e-07	1.07233e-05	Uninfected_DbKO_vs_Uninfected_Prdm1.fl.fl.Maf.fl.fl	ENSMUSG00000020472
Polm	110.391	1.19039	0.268373	2.25594	0.0240747	0.2318	Uninfected_DbKO_vs_Uninfected_Prdm1.fl.fl.Maf.fl.fl	ENSMUSG00000020474
Dbnl	2677.03	0.345342	0.0980586	0	1	1	Uninfected_DbKO_vs_Uninfected_Prdm1.fl.fl.Maf.fl.fl	ENSMUSG00000020476
Mrps24	571.431	-0.112867	0.172957	0	1	1	Uninfected_DbKO_vs_Uninfected_Prdm1.fl.fl.Maf.fl.fl	ENSMUSG00000020477
Ccdc117	1854.37	-0.250621	0.186045	0	1	1	Uninfected_DbKO_vs_Uninfected_Prdm1.fl.fl.Maf.fl.fl	ENSMUSG00000020482
Dynll2	385.012	0.194372	0.193292	0	1	1	Uninfected_DbKO_vs_Uninfected_Prdm1.fl.fl.Maf.fl.fl	ENSMUSG00000020483
Xbp1	8418.38	0.260588	0.202414	0	1	1	Uninfected_DbKO_vs_Uninfected_Prdm1.fl.fl.Maf.fl.fl	ENSMUSG00000020484
Supt4a	2548.45	-0.64205	0.137637	-0.414772	0.678309	1	Uninfected_DbKO_vs_Uninfected_Prdm1.fl.fl.Maf.fl.fl	ENSMUSG00000020485
Sept4	25.8201	-0.0726452	0.543854	0	1	1	Uninfected_DbKO_vs_Uninfected_Prdm1.fl.fl.Maf.fl.fl	ENSMUSG00000020486
Ska2	110.93	-0.849055	0.333172	-0.792662	0.427975	1	Uninfected_DbKO_vs_Uninfected_Prdm1.fl.fl.Maf.fl.fl	ENSMUSG00000020492
Prr11	158.045	0.0164223	0.360649	0	1	1	Uninfected_DbKO_vs_Uninfected_Prdm1.fl.fl.Maf.fl.fl	ENSMUSG00000020493
Smg8	172.761	0.259192	0.209163	0	1	1	Uninfected_DbKO_vs_Uninfected_Prdm1.fl.fl.Maf.fl.fl	ENSMUSG00000020495
Rnf187	952.179	1.01672	0.136104	3.17228	0.00151247	0.024457	Uninfected_DbKO_vs_Uninfected_Prdm1.fl.fl.Maf.fl.fl	ENSMUSG00000020496
Tubd1	57.0777	-0.372389	0.345116	0	1	1	Uninfected_DbKO_vs_Uninfected_Prdm1.fl.fl.Maf.fl.fl	ENSMUSG00000020513
Mrpl22	203.634	0.0246381	0.145122	0	1	1	Uninfected_DbKO_vs_Uninfected_Prdm1.fl.fl.Maf.fl.fl	ENSMUSG00000020514
Cnot8	1568.18	-0.153853	0.100126	0	1	1	Uninfected_DbKO_vs_Uninfected_Prdm1.fl.fl.Maf.fl.fl	ENSMUSG00000020515
Rps6kb1	1809.38	-0.596695	0.111497	-0.105224	0.916198	1	Uninfected_DbKO_vs_Uninfected_Prdm1.fl.fl.Maf.fl.fl	ENSMUSG00000020516
Sap30l	74.6336	-0.316993	0.22573	0	1	1	Uninfected_DbKO_vs_Uninfected_Prdm1.fl.fl.Maf.fl.fl	ENSMUSG00000020519
Galnt10	261.471	0.122996	0.214279	0	1	1	Uninfected_DbKO_vs_Uninfected_Prdm1.fl.fl.Maf.fl.fl	ENSMUSG00000020520
Rnft1	650.219	-0.636902	0.195995	-0.265006	0.791005	1	Uninfected_DbKO_vs_Uninfected_Prdm1.fl.fl.Maf.fl.fl	ENSMUSG00000020521
Mfap3	524.596	-0.208244	0.161645	0	1	1	Uninfected_DbKO_vs_Uninfected_Prdm1.fl.fl.Maf.fl.fl	ENSMUSG00000020522
Fam114a2	1008.68	-0.418364	0.113855	0	1	1	Uninfected_DbKO_vs_Uninfected_Prdm1.fl.fl.Maf.fl.fl	ENSMUSG00000020523
Ppm1d	531.257	0.585384	0.166948	0.00252232	0.997987	1	Uninfected_DbKO_vs_Uninfected_Prdm1.fl.fl.Maf.fl.fl	ENSMUSG00000020525
Znhit3	290.945	-0.486084	0.144387	0	1	1	Uninfected_DbKO_vs_Uninfected_Prdm1.fl.fl.Maf.fl.fl	ENSMUSG00000020526
Myo19	97.2018	-0.0825557	0.20176	0	1	1	Uninfected_DbKO_vs_Uninfected_Prdm1.fl.fl.Maf.fl.fl	ENSMUSG00000020527
Prpsap2	240.489	-0.165261	0.142563	0	1	1	Uninfected_DbKO_vs_Uninfected_Prdm1.fl.fl.Maf.fl.fl	ENSMUSG00000020528
Ggnbp2	1701.24	-0.588519	0.110936	-0.0320545	0.974429	1	Uninfected_DbKO_vs_Uninfected_Prdm1.fl.fl.Maf.fl.fl	ENSMUSG00000020530
Acaca	95.303	0.677996	0.246045	0.378115	0.705345	1	Uninfected_DbKO_vs_Uninfected_Prdm1.fl.fl.Maf.fl.fl	ENSMUSG00000020532
Shmt1	185.942	0.895213	0.239874	1.29339	0.195876	1	Uninfected_DbKO_vs_Uninfected_Prdm1.fl.fl.Maf.fl.fl	ENSMUSG00000020534
Llgl1	184.938	1.14928	0.250962	2.24861	0.0245371	0.235062	Uninfected_DbKO_vs_Uninfected_Prdm1.fl.fl.Maf.fl.fl	ENSMUSG00000020536
Drg2	498.472	-0.243376	0.115545	0	1	1	Uninfected_DbKO_vs_Uninfected_Prdm1.fl.fl.Maf.fl.fl	ENSMUSG00000020537
Srebf1	591.339	1.46863	0.231428	3.81832	0.000134364	0.00321121	Uninfected_DbKO_vs_Uninfected_Prdm1.fl.fl.Maf.fl.fl	ENSMUSG00000020538
Tom1l1	253.434	-0.0819776	0.159331	0	1	1	Uninfected_DbKO_vs_Uninfected_Prdm1.fl.fl.Maf.fl.fl	ENSMUSG00000020541
Cox11	419.621	-0.183078	0.153703	0	1	1	Uninfected_DbKO_vs_Uninfected_Prdm1.fl.fl.Maf.fl.fl	ENSMUSG00000020544
Bzw2	1287.23	-0.311132	0.12517	0	1	1	Uninfected_DbKO_vs_Uninfected_Prdm1.fl.fl.Maf.fl.fl	ENSMUSG00000020547
Elac2	224.843	0.598839	0.172341	0.0805192	0.935824	1	Uninfected_DbKO_vs_Uninfected_Prdm1.fl.fl.Maf.fl.fl	ENSMUSG00000020549
Pctp	50.0868	1.01171	0.501288	0.851295	0.394605	1	Uninfected_DbKO_vs_Uninfected_Prdm1.fl.fl.Maf.fl.fl	ENSMUSG00000020553
Twistnb	558.801	-0.331455	0.121352	0	1	1	Uninfected_DbKO_vs_Uninfected_Prdm1.fl.fl.Maf.fl.fl	ENSMUSG00000020561
Atxn7l1	840.427	-0.285335	0.11877	0	1	1	Uninfected_DbKO_vs_Uninfected_Prdm1.fl.fl.Maf.fl.fl	ENSMUSG00000020564
Sypl	644.704	0.406485	0.147366	0	1	1	Uninfected_DbKO_vs_Uninfected_Prdm1.fl.fl.Maf.fl.fl	ENSMUSG00000020570
Pdia6	6076.1	-0.0463858	0.186788	0	1	1	Uninfected_DbKO_vs_Uninfected_Prdm1.fl.fl.Maf.fl.fl	ENSMUSG00000020571
Nampt	1242.71	0.275033	0.121151	0	1	1	Uninfected_DbKO_vs_Uninfected_Prdm1.fl.fl.Maf.fl.fl	ENSMUSG00000020572
Pik3cg	401.705	0.00400824	0.273512	0	1	1	Uninfected_DbKO_vs_Uninfected_Prdm1.fl.fl.Maf.fl.fl	ENSMUSG00000020573
Nbas	185.287	0.23985	0.222811	0	1	1	Uninfected_DbKO_vs_Uninfected_Prdm1.fl.fl.Maf.fl.fl	ENSMUSG00000020576
Tspan13	6340.48	-0.443836	0.166714	0	1	1	Uninfected_DbKO_vs_Uninfected_Prdm1.fl.fl.Maf.fl.fl	ENSMUSG00000020577
Rock2	512.668	-0.748998	0.223369	-0.73437	0.462723	1	Uninfected_DbKO_vs_Uninfected_Prdm1.fl.fl.Maf.fl.fl	ENSMUSG00000020580
Agr2	718.363	1.28105	0.94368	0.737634	0.460737	1	Uninfected_DbKO_vs_Uninfected_Prdm1.fl.fl.Maf.fl.fl	ENSMUSG00000020581
Laptm4a	1932.2	-0.0502116	0.138384	0	1	1	Uninfected_DbKO_vs_Uninfected_Prdm1.fl.fl.Maf.fl.fl	ENSMUSG00000020585
Fam49a	756.108	-0.227134	0.168859	0	1	1	Uninfected_DbKO_vs_Uninfected_Prdm1.fl.fl.Maf.fl.fl	ENSMUSG00000020589
Snx13	806.343	0.541895	0.215298	0	1	1	Uninfected_DbKO_vs_Uninfected_Prdm1.fl.fl.Maf.fl.fl	ENSMUSG00000020590
Sdc1	572.985	0.802193	0.660376	0.328949	0.742194	1	Uninfected_DbKO_vs_Uninfected_Prdm1.fl.fl.Maf.fl.fl	ENSMUSG00000020592
Lpin1	671.824	0.0688174	0.155175	0	1	1	Uninfected_DbKO_vs_Uninfected_Prdm1.fl.fl.Maf.fl.fl	ENSMUSG00000020593
Pum2	2724.69	-0.374284	0.130008	0	1	1	Uninfected_DbKO_vs_Uninfected_Prdm1.fl.fl.Maf.fl.fl	ENSMUSG00000020594
Rgs9	222.943	0.86919	0.33479	0.848972	0.395897	1	Uninfected_DbKO_vs_Uninfected_Prdm1.fl.fl.Maf.fl.fl	ENSMUSG00000020599
Trib2	6877.89	0.389098	0.169645	0	1	1	Uninfected_DbKO_vs_Uninfected_Prdm1.fl.fl.Maf.fl.fl	ENSMUSG00000020601
Smc6	2031.05	-0.394501	0.0854386	0	1	1	Uninfected_DbKO_vs_Uninfected_Prdm1.fl.fl.Maf.fl.fl	ENSMUSG00000020608
Amz2	882.319	-0.608928	0.113706	-0.210762	0.833073	1	Uninfected_DbKO_vs_Uninfected_Prdm1.fl.fl.Maf.fl.fl	ENSMUSG00000020610
Gna13	9331.99	-0.361987	0.17117	0	1	1	Uninfected_DbKO_vs_Uninfected_Prdm1.fl.fl.Maf.fl.fl	ENSMUSG00000020611
Prkar1a	19931.1	-0.116809	0.109829	0	1	1	Uninfected_DbKO_vs_Uninfected_Prdm1.fl.fl.Maf.fl.fl	ENSMUSG00000020612
Fam20a	127.245	-0.22729	0.305929	0	1	1	Uninfected_DbKO_vs_Uninfected_Prdm1.fl.fl.Maf.fl.fl	ENSMUSG00000020614
1700012B07Rik	79.6727	-0.501904	0.43279	0	1	1	Uninfected_DbKO_vs_Uninfected_Prdm1.fl.fl.Maf.fl.fl	ENSMUSG00000020617
Rdh14	157.211	0.184037	0.183828	0	1	1	Uninfected_DbKO_vs_Uninfected_Prdm1.fl.fl.Maf.fl.fl	ENSMUSG00000020621
Map2k6	47.7264	-0.635711	0.403711	-0.125705	0.899965	1	Uninfected_DbKO_vs_Uninfected_Prdm1.fl.fl.Maf.fl.fl	ENSMUSG00000020623
Trappc12	382.641	0.289282	0.155235	0	1	1	Uninfected_DbKO_vs_Uninfected_Prdm1.fl.fl.Maf.fl.fl	ENSMUSG00000020628
Adi1	216.631	0.196258	0.214291	0	1	1	Uninfected_DbKO_vs_Uninfected_Prdm1.fl.fl.Maf.fl.fl	ENSMUSG00000020629
Rnaseh1	230.214	0.166337	0.164081	0	1	1	Uninfected_DbKO_vs_Uninfected_Prdm1.fl.fl.Maf.fl.fl	ENSMUSG00000020630
Ubxn2a	860.018	-0.103148	0.179681	0	1	1	Uninfected_DbKO_vs_Uninfected_Prdm1.fl.fl.Maf.fl.fl	ENSMUSG00000020634
Cmpk2	96.7869	0.620092	0.400112	0.0878001	0.930036	1	Uninfected_DbKO_vs_Uninfected_Prdm1.fl.fl.Maf.fl.fl	ENSMUSG00000020638
Itsn2	1869.84	-0.314049	0.0995245	0	1	1	Uninfected_DbKO_vs_Uninfected_Prdm1.fl.fl.Maf.fl.fl	ENSMUSG00000020640
Rsad2	117.407	-0.58779	0.364987	-0.00774731	0.993819	1	Uninfected_DbKO_vs_Uninfected_Prdm1.fl.fl.Maf.fl.fl	ENSMUSG00000020641
Rnf144a	184.995	-0.662089	0.336571	-0.229155	0.818749	1	Uninfected_DbKO_vs_Uninfected_Prdm1.fl.fl.Maf.fl.fl	ENSMUSG00000020642
Id2	11471.4	-1.20098	0.259336	-2.37535	0.0175325	0.180865	Uninfected_DbKO_vs_Uninfected_Prdm1.fl.fl.Maf.fl.fl	ENSMUSG00000020644
Ncoa1	329.057	-1.02709	0.179411	-2.46435	0.0137262	0.147205	Uninfected_DbKO_vs_Uninfected_Prdm1.fl.fl.Maf.fl.fl	ENSMUSG00000020647
Rrm2	2943.59	0.462035	0.291704	0	1	1	Uninfected_DbKO_vs_Uninfected_Prdm1.fl.fl.Maf.fl.fl	ENSMUSG00000020649
Bcap29	887.621	0.48919	0.224475	0	1	1	Uninfected_DbKO_vs_Uninfected_Prdm1.fl.fl.Maf.fl.fl	ENSMUSG00000020650
Cenpo	268.91	0.0798755	0.138726	0	1	1	Uninfected_DbKO_vs_Uninfected_Prdm1.fl.fl.Maf.fl.fl	ENSMUSG00000020652
Klf11	314.209	0.0656738	0.23778	0	1	1	Uninfected_DbKO_vs_Uninfected_Prdm1.fl.fl.Maf.fl.fl	ENSMUSG00000020653
Adcy3	135.86	1.21863	0.250518	2.52943	0.0114247	0.127939	Uninfected_DbKO_vs_Uninfected_Prdm1.fl.fl.Maf.fl.fl	ENSMUSG00000020654
Grhl1	314.463	0.54407	0.300899	0	1	1	Uninfected_DbKO_vs_Uninfected_Prdm1.fl.fl.Maf.fl.fl	ENSMUSG00000020656
Dnajc27	109.682	0.449581	0.286395	0	1	1	Uninfected_DbKO_vs_Uninfected_Prdm1.fl.fl.Maf.fl.fl	ENSMUSG00000020657
Cbll1	774.921	-0.0558117	0.186452	0	1	1	Uninfected_DbKO_vs_Uninfected_Prdm1.fl.fl.Maf.fl.fl	ENSMUSG00000020659
Dnmt3a	610.969	0.514267	0.13682	0	1	1	Uninfected_DbKO_vs_Uninfected_Prdm1.fl.fl.Maf.fl.fl	ENSMUSG00000020661
Dld	1442.41	-0.308001	0.0889159	0	1	1	Uninfected_DbKO_vs_Uninfected_Prdm1.fl.fl.Maf.fl.fl	ENSMUSG00000020664
Kif3c	104.944	0.701317	0.234367	0.496464	0.619567	1	Uninfected_DbKO_vs_Uninfected_Prdm1.fl.fl.Maf.fl.fl	ENSMUSG00000020668
Rab10	2822.16	-0.0241658	0.100016	0	1	1	Uninfected_DbKO_vs_Uninfected_Prdm1.fl.fl.Maf.fl.fl	ENSMUSG00000020671
Ddx52	1450.07	-0.598032	0.11748	-0.11125	0.911418	1	Uninfected_DbKO_vs_Uninfected_Prdm1.fl.fl.Maf.fl.fl	ENSMUSG00000020677
Taf15	216.715	-0.181989	0.230999	0	1	1	Uninfected_DbKO_vs_Uninfected_Prdm1.fl.fl.Maf.fl.fl	ENSMUSG00000020680
Cdc27	897.072	-0.186371	0.107191	0	1	1	Uninfected_DbKO_vs_Uninfected_Prdm1.fl.fl.Maf.fl.fl	ENSMUSG00000020687
Itgb3	660.626	-0.148664	0.203175	0	1	1	Uninfected_DbKO_vs_Uninfected_Prdm1.fl.fl.Maf.fl.fl	ENSMUSG00000020689
Mettl2	286.71	0.0706191	0.167958	0	1	1	Uninfected_DbKO_vs_Uninfected_Prdm1.fl.fl.Maf.fl.fl	ENSMUSG00000020691
Nle1	240.947	0.712554	0.19856	0.642587	0.520492	1	Uninfected_DbKO_vs_Uninfected_Prdm1.fl.fl.Maf.fl.fl	ENSMUSG00000020692
Tlk2	454.49	-0.146235	0.200109	0	1	1	Uninfected_DbKO_vs_Uninfected_Prdm1.fl.fl.Maf.fl.fl	ENSMUSG00000020694
Rffl	169.246	-0.251176	0.157535	0	1	1	Uninfected_DbKO_vs_Uninfected_Prdm1.fl.fl.Maf.fl.fl	ENSMUSG00000020696
Lig3	364.497	0.115973	0.125511	0	1	1	Uninfected_DbKO_vs_Uninfected_Prdm1.fl.fl.Maf.fl.fl	ENSMUSG00000020697
Map3k3	464.357	0.165007	0.201675	0	1	1	Uninfected_DbKO_vs_Uninfected_Prdm1.fl.fl.Maf.fl.fl	ENSMUSG00000020700
Ccl1	137.336	-0.0601926	0.417186	0	1	1	Uninfected_DbKO_vs_Uninfected_Prdm1.fl.fl.Maf.fl.fl	ENSMUSG00000020702
Ddx42	2242.99	-0.0691235	0.13612	0	1	1	Uninfected_DbKO_vs_Uninfected_Prdm1.fl.fl.Maf.fl.fl	ENSMUSG00000020705
Ftsj3	966.637	-0.139126	0.157773	0	1	1	Uninfected_DbKO_vs_Uninfected_Prdm1.fl.fl.Maf.fl.fl	ENSMUSG00000020706
Psmc5	2205.59	-0.0907149	0.0863115	0	1	1	Uninfected_DbKO_vs_Uninfected_Prdm1.fl.fl.Maf.fl.fl	ENSMUSG00000020708
Gh	55.3908	8.04203	1.24314	5.99856	1.9907e-09	1.68103e-07	Uninfected_DbKO_vs_Uninfected_Prdm1.fl.fl.Maf.fl.fl	ENSMUSG00000020713
Ern1	2111.57	-0.288997	0.201272	0	1	1	Uninfected_DbKO_vs_Uninfected_Prdm1.fl.fl.Maf.fl.fl	ENSMUSG00000020715
Nf1	249.032	-0.0245221	0.223448	0	1	1	Uninfected_DbKO_vs_Uninfected_Prdm1.fl.fl.Maf.fl.fl	ENSMUSG00000020716
Pecam1	1304.4	0.11045	0.141174	0	1	1	Uninfected_DbKO_vs_Uninfected_Prdm1.fl.fl.Maf.fl.fl	ENSMUSG00000020717
Polg2	1191.87	-0.098044	0.14155	0	1	1	Uninfected_DbKO_vs_Uninfected_Prdm1.fl.fl.Maf.fl.fl	ENSMUSG00000020718
Ddx5	31393.2	-0.614435	0.158795	-0.185603	0.852756	1	Uninfected_DbKO_vs_Uninfected_Prdm1.fl.fl.Maf.fl.fl	ENSMUSG00000020719
Psmd12	2266.08	-0.184102	0.100257	0	1	1	Uninfected_DbKO_vs_Uninfected_Prdm1.fl.fl.Maf.fl.fl	ENSMUSG00000020720
Helz	957.37	-0.197564	0.159032	0	1	1	Uninfected_DbKO_vs_Uninfected_Prdm1.fl.fl.Maf.fl.fl	ENSMUSG00000020721
Rab37	941.283	0.87012	0.178425	1.59819	0.11	0.712903	Uninfected_DbKO_vs_Uninfected_Prdm1.fl.fl.Maf.fl.fl	ENSMUSG00000020732
Slc9a3r1	1513.58	0.751837	0.138474	1.2051	0.228166	1	Uninfected_DbKO_vs_Uninfected_Prdm1.fl.fl.Maf.fl.fl	ENSMUSG00000020733
Nt5c	1037.51	-0.121636	0.140681	0	1	1	Uninfected_DbKO_vs_Uninfected_Prdm1.fl.fl.Maf.fl.fl	ENSMUSG00000020736
Jpt1	4180.41	-0.0839899	0.127368	0	1	1	Uninfected_DbKO_vs_Uninfected_Prdm1.fl.fl.Maf.fl.fl	ENSMUSG00000020737
Sumo2	1176.11	-0.351355	0.0938156	0	1	1	Uninfected_DbKO_vs_Uninfected_Prdm1.fl.fl.Maf.fl.fl	ENSMUSG00000020738
Nup85	833.635	-0.0684182	0.142342	0	1	1	Uninfected_DbKO_vs_Uninfected_Prdm1.fl.fl.Maf.fl.fl	ENSMUSG00000020739
Gga3	342.818	1.01448	0.188977	2.27285	0.0230355	0.224065	Uninfected_DbKO_vs_Uninfected_Prdm1.fl.fl.Maf.fl.fl	ENSMUSG00000020740
Cluh	164.361	1.56753	0.209036	4.70046	2.5957e-06	0.000102038	Uninfected_DbKO_vs_Uninfected_Prdm1.fl.fl.Maf.fl.fl	ENSMUSG00000020741
Mif4gd	2448.57	0.188038	0.145355	0	1	1	Uninfected_DbKO_vs_Uninfected_Prdm1.fl.fl.Maf.fl.fl	ENSMUSG00000020743
Slc25a19	4417.57	1.0639	0.130436	3.67184	0.000240807	0.00522895	Uninfected_DbKO_vs_Uninfected_Prdm1.fl.fl.Maf.fl.fl	ENSMUSG00000020744
Pafah1b1	3511.89	-0.159342	0.0973877	0	1	1	Uninfected_DbKO_vs_Uninfected_Prdm1.fl.fl.Maf.fl.fl	ENSMUSG00000020745
Tmem94	122.23	1.33676	0.222066	3.38545	0.000710604	0.0130239	Uninfected_DbKO_vs_Uninfected_Prdm1.fl.fl.Maf.fl.fl	ENSMUSG00000020747
Recql5	129.599	0.420895	0.233789	0	1	1	Uninfected_DbKO_vs_Uninfected_Prdm1.fl.fl.Maf.fl.fl	ENSMUSG00000020752
Sap30bp	772.602	-0.383187	0.124097	0	1	1	Uninfected_DbKO_vs_Uninfected_Prdm1.fl.fl.Maf.fl.fl	ENSMUSG00000020755
Galk1	284.728	1.1414	0.225959	2.46257	0.0137946	0.14766	Uninfected_DbKO_vs_Uninfected_Prdm1.fl.fl.Maf.fl.fl	ENSMUSG00000020766
Unk	233.019	1.29758	0.194141	3.6706	0.000241981	0.00524446	Uninfected_DbKO_vs_Uninfected_Prdm1.fl.fl.Maf.fl.fl	ENSMUSG00000020770
Mrpl38	327.916	0.184956	0.153623	0	1	1	Uninfected_DbKO_vs_Uninfected_Prdm1.fl.fl.Maf.fl.fl	ENSMUSG00000020775
Acox1	324.544	0.129827	0.148303	0	1	1	Uninfected_DbKO_vs_Uninfected_Prdm1.fl.fl.Maf.fl.fl	ENSMUSG00000020777
Ten1	163.849	0.0518556	0.253054	0	1	1	Uninfected_DbKO_vs_Uninfected_Prdm1.fl.fl.Maf.fl.fl	ENSMUSG00000020778
Srp68	1479.24	0.494904	0.141938	0	1	1	Uninfected_DbKO_vs_Uninfected_Prdm1.fl.fl.Maf.fl.fl	ENSMUSG00000020780
Tsen54	234.801	1.23463	0.150307	4.32228	1.54422e-05	0.000478373	Uninfected_DbKO_vs_Uninfected_Prdm1.fl.fl.Maf.fl.fl	ENSMUSG00000020781
Llgl2	88.9964	1.85653	0.281887	4.51091	6.4551e-06	0.000224354	Uninfected_DbKO_vs_Uninfected_Prdm1.fl.fl.Maf.fl.fl	ENSMUSG00000020782
Ncbp3	787.529	-0.187864	0.135734	0	1	1	Uninfected_DbKO_vs_Uninfected_Prdm1.fl.fl.Maf.fl.fl	ENSMUSG00000020783
Camkk1	39.7079	1.47653	0.407566	2.18754	0.0287034	0.266248	Uninfected_DbKO_vs_Uninfected_Prdm1.fl.fl.Maf.fl.fl	ENSMUSG00000020785
Atp2a3	1217.05	2.02862	0.197932	7.29369	3.01577e-13	5.72995e-11	Uninfected_DbKO_vs_Uninfected_Prdm1.fl.fl.Maf.fl.fl	ENSMUSG00000020788
Ankfy1	990.816	0.465449	0.175358	0	1	1	Uninfected_DbKO_vs_Uninfected_Prdm1.fl.fl.Maf.fl.fl	ENSMUSG00000020790
Exoc7	715.331	0.248425	0.147801	0	1	1	Uninfected_DbKO_vs_Uninfected_Prdm1.fl.fl.Maf.fl.fl	ENSMUSG00000020792
Ube2g1	1751.39	-0.281613	0.179686	0	1	1	Uninfected_DbKO_vs_Uninfected_Prdm1.fl.fl.Maf.fl.fl	ENSMUSG00000020794
Med31	282.341	-1.20244	0.176964	-3.48931	0.000484262	0.00945306	Uninfected_DbKO_vs_Uninfected_Prdm1.fl.fl.Maf.fl.fl	ENSMUSG00000020801
Ube2o	208.645	0.659086	0.242321	0.305889	0.75969	1	Uninfected_DbKO_vs_Uninfected_Prdm1.fl.fl.Maf.fl.fl	ENSMUSG00000020802
Txndc17	681.029	-0.0471967	0.178794	0	1	1	Uninfected_DbKO_vs_Uninfected_Prdm1.fl.fl.Maf.fl.fl	ENSMUSG00000020803
Rhbdf2	99.0956	0.678863	0.302039	0.310888	0.755886	1	Uninfected_DbKO_vs_Uninfected_Prdm1.fl.fl.Maf.fl.fl	ENSMUSG00000020806
Pimreg	49.1395	0.190701	0.479003	0	1	1	Uninfected_DbKO_vs_Uninfected_Prdm1.fl.fl.Maf.fl.fl	ENSMUSG00000020808
Cygb	32.0465	3.31482	0.811341	3.36462	0.00076648	0.0137821	Uninfected_DbKO_vs_Uninfected_Prdm1.fl.fl.Maf.fl.fl	ENSMUSG00000020810
Snhg16	230.807	-1.01447	0.211134	-2.03431	0.0419201	0.353992	Uninfected_DbKO_vs_Uninfected_Prdm1.fl.fl.Maf.fl.fl	ENSMUSG00000020812
Rabep1	521.82	-0.139401	0.171065	0	1	1	Uninfected_DbKO_vs_Uninfected_Prdm1.fl.fl.Maf.fl.fl	ENSMUSG00000020817
Mfsd11	276.119	-0.182357	0.151985	0	1	1	Uninfected_DbKO_vs_Uninfected_Prdm1.fl.fl.Maf.fl.fl	ENSMUSG00000020818
Kif1c	51.9099	0.87306	0.440292	0.654334	0.512897	1	Uninfected_DbKO_vs_Uninfected_Prdm1.fl.fl.Maf.fl.fl	ENSMUSG00000020821
Sec14l1	601.961	-0.0962423	0.203334	0	1	1	Uninfected_DbKO_vs_Uninfected_Prdm1.fl.fl.Maf.fl.fl	ENSMUSG00000020823
Mink1	492.356	1.26343	0.180949	3.7495	0.00017719	0.00409728	Uninfected_DbKO_vs_Uninfected_Prdm1.fl.fl.Maf.fl.fl	ENSMUSG00000020827
Eral1	277.591	-0.521251	0.18963	0	1	1	Uninfected_DbKO_vs_Uninfected_Prdm1.fl.fl.Maf.fl.fl	ENSMUSG00000020832
Dhrs13	63.1396	0.474021	0.356308	0	1	1	Uninfected_DbKO_vs_Uninfected_Prdm1.fl.fl.Maf.fl.fl	ENSMUSG00000020834
Tmigd1	40.2453	-0.271683	0.421933	0	1	1	Uninfected_DbKO_vs_Uninfected_Prdm1.fl.fl.Maf.fl.fl	ENSMUSG00000020839
Blmh	1220.91	-0.0747818	0.120454	0	1	1	Uninfected_DbKO_vs_Uninfected_Prdm1.fl.fl.Maf.fl.fl	ENSMUSG00000020840
Cpd	694.949	-0.542425	0.142758	0	1	1	Uninfected_DbKO_vs_Uninfected_Prdm1.fl.fl.Maf.fl.fl	ENSMUSG00000020841
Timm22	397.178	-0.494455	0.146729	0	1	1	Uninfected_DbKO_vs_Uninfected_Prdm1.fl.fl.Maf.fl.fl	ENSMUSG00000020843
Rflnb	416.889	-0.302316	0.318714	0	1	1	Uninfected_DbKO_vs_Uninfected_Prdm1.fl.fl.Maf.fl.fl	ENSMUSG00000020846
Rph3al	105.043	-0.0416895	0.226908	0	1	1	Uninfected_DbKO_vs_Uninfected_Prdm1.fl.fl.Maf.fl.fl	ENSMUSG00000020847
Ywhae	6932.48	-0.197173	0.16283	0	1	1	Uninfected_DbKO_vs_Uninfected_Prdm1.fl.fl.Maf.fl.fl	ENSMUSG00000020849
Prpf8	1407.18	0.0939729	0.120316	0	1	1	Uninfected_DbKO_vs_Uninfected_Prdm1.fl.fl.Maf.fl.fl	ENSMUSG00000020850
Nme2	65.9757	-0.368729	0.260189	0	1	1	Uninfected_DbKO_vs_Uninfected_Prdm1.fl.fl.Maf.fl.fl	ENSMUSG00000020857
Spag9	1244.21	-0.950292	0.202244	-1.80638	0.0708597	0.524206	Uninfected_DbKO_vs_Uninfected_Prdm1.fl.fl.Maf.fl.fl	ENSMUSG00000020859
Luc7l3	1414.96	-1.16395	0.178444	-3.24463	0.00117603	0.0198032	Uninfected_DbKO_vs_Uninfected_Prdm1.fl.fl.Maf.fl.fl	ENSMUSG00000020863
Ankrd40	187.883	-0.113081	0.189131	0	1	1	Uninfected_DbKO_vs_Uninfected_Prdm1.fl.fl.Maf.fl.fl	ENSMUSG00000020864
Abcc3	54.4612	1.6623	0.489561	2.20063	0.0277623	0.259308	Uninfected_DbKO_vs_Uninfected_Prdm1.fl.fl.Maf.fl.fl	ENSMUSG00000020865
Xylt2	99.8728	1.13845	0.239298	2.31298	0.0207238	0.205689	Uninfected_DbKO_vs_Uninfected_Prdm1.fl.fl.Maf.fl.fl	ENSMUSG00000020868
Lrrc59	1135.33	0.409507	0.122118	0	1	1	Uninfected_DbKO_vs_Uninfected_Prdm1.fl.fl.Maf.fl.fl	ENSMUSG00000020869
Slc35b1	1109.21	0.174287	0.104573	0	1	1	Uninfected_DbKO_vs_Uninfected_Prdm1.fl.fl.Maf.fl.fl	ENSMUSG00000020873
Snx11	193.445	0.145406	0.208542	0	1	1	Uninfected_DbKO_vs_Uninfected_Prdm1.fl.fl.Maf.fl.fl	ENSMUSG00000020876
Scrn2	59.7801	0.810342	0.375151	0.60077	0.547993	1	Uninfected_DbKO_vs_Uninfected_Prdm1.fl.fl.Maf.fl.fl	ENSMUSG00000020877
Cacnb1	62.6342	1.2309	0.315045	2.05029	0.0403362	0.344143	Uninfected_DbKO_vs_Uninfected_Prdm1.fl.fl.Maf.fl.fl	ENSMUSG00000020882
Fbxl20	324.336	0.217733	0.169234	0	1	1	Uninfected_DbKO_vs_Uninfected_Prdm1.fl.fl.Maf.fl.fl	ENSMUSG00000020883
Dlg4	158.31	0.496614	0.264592	0	1	1	Uninfected_DbKO_vs_Uninfected_Prdm1.fl.fl.Maf.fl.fl	ENSMUSG00000020886
Dvl2	943.111	0.350823	0.0964106	0	1	1	Uninfected_DbKO_vs_Uninfected_Prdm1.fl.fl.Maf.fl.fl	ENSMUSG00000020888
Nr1d1	250.433	-1.12125	0.385164	-1.39237	0.163809	0.938403	Uninfected_DbKO_vs_Uninfected_Prdm1.fl.fl.Maf.fl.fl	ENSMUSG00000020889
Per1	1532.8	1.0028	0.227606	1.83578	0.0663902	0.498583	Uninfected_DbKO_vs_Uninfected_Prdm1.fl.fl.Maf.fl.fl	ENSMUSG00000020893
Vamp2	578.562	0.583049	0.152038	0	1	1	Uninfected_DbKO_vs_Uninfected_Prdm1.fl.fl.Maf.fl.fl	ENSMUSG00000020894
Tmem107	88.5098	-0.74403	0.246796	-0.644529	0.519232	1	Uninfected_DbKO_vs_Uninfected_Prdm1.fl.fl.Maf.fl.fl	ENSMUSG00000020895
Aurkb	352.074	1.01374	0.296696	1.44519	0.148406	0.873425	Uninfected_DbKO_vs_Uninfected_Prdm1.fl.fl.Maf.fl.fl	ENSMUSG00000020897
Ctc1	196.454	0.916806	0.227351	1.45961	0.144398	0.859154	Uninfected_DbKO_vs_Uninfected_Prdm1.fl.fl.Maf.fl.fl	ENSMUSG00000020898
Pfas	630.665	0.228493	0.161629	0	1	1	Uninfected_DbKO_vs_Uninfected_Prdm1.fl.fl.Maf.fl.fl	ENSMUSG00000020899
Myh10	49.669	-1.00274	0.430827	-0.96972	0.332186	1	Uninfected_DbKO_vs_Uninfected_Prdm1.fl.fl.Maf.fl.fl	ENSMUSG00000020900
Pik3r5	513.511	-0.594559	0.220735	-0.0434756	0.965322	1	Uninfected_DbKO_vs_Uninfected_Prdm1.fl.fl.Maf.fl.fl	ENSMUSG00000020901
Stx8	401.349	-0.195187	0.163704	0	1	1	Uninfected_DbKO_vs_Uninfected_Prdm1.fl.fl.Maf.fl.fl	ENSMUSG00000020903
Adprm	636.618	0.209639	0.221459	0	1	1	Uninfected_DbKO_vs_Uninfected_Prdm1.fl.fl.Maf.fl.fl	ENSMUSG00000020910
Krt19	465.588	1.89368	0.954498	1.3711	0.170343	0.966683	Uninfected_DbKO_vs_Uninfected_Prdm1.fl.fl.Maf.fl.fl	ENSMUSG00000020911
Top2a	3628.37	-0.192416	0.226274	0	1	1	Uninfected_DbKO_vs_Uninfected_Prdm1.fl.fl.Maf.fl.fl	ENSMUSG00000020914
Acly	2796.15	0.903305	0.182452	1.7448	0.081019	0.574746	Uninfected_DbKO_vs_Uninfected_Prdm1.fl.fl.Maf.fl.fl	ENSMUSG00000020917
Kat2a	212.844	1.5387	0.196856	4.84486	1.26702e-06	5.49204e-05	Uninfected_DbKO_vs_Uninfected_Prdm1.fl.fl.Maf.fl.fl	ENSMUSG00000020918
Stat5b	3653.09	0.61879	0.138805	0.243708	0.807457	1	Uninfected_DbKO_vs_Uninfected_Prdm1.fl.fl.Maf.fl.fl	ENSMUSG00000020919
Tmem101	65.7832	0.790147	0.301677	0.680148	0.496411	1	Uninfected_DbKO_vs_Uninfected_Prdm1.fl.fl.Maf.fl.fl	ENSMUSG00000020921
Lsm12	569.274	0.0669273	0.120905	0	1	1	Uninfected_DbKO_vs_Uninfected_Prdm1.fl.fl.Maf.fl.fl	ENSMUSG00000020922
Ubtf	1107.55	0.496751	0.0903661	0	1	1	Uninfected_DbKO_vs_Uninfected_Prdm1.fl.fl.Maf.fl.fl	ENSMUSG00000020923
Ccdc43	572.461	-0.16701	0.149098	0	1	1	Uninfected_DbKO_vs_Uninfected_Prdm1.fl.fl.Maf.fl.fl	ENSMUSG00000020925
Eftud2	1378.12	0.983878	0.132944	3.00062	0.00269432	0.0400983	Uninfected_DbKO_vs_Uninfected_Prdm1.fl.fl.Maf.fl.fl	ENSMUSG00000020929
Dcakd	156.965	0.919812	0.186387	1.79653	0.072411	0.530517	Uninfected_DbKO_vs_Uninfected_Prdm1.fl.fl.Maf.fl.fl	ENSMUSG00000020935
Nmt1	1053.65	-0.175951	0.126115	0	1	1	Uninfected_DbKO_vs_Uninfected_Prdm1.fl.fl.Maf.fl.fl	ENSMUSG00000020936
Map3k14	1151.31	0.416756	0.209446	0	1	1	Uninfected_DbKO_vs_Uninfected_Prdm1.fl.fl.Maf.fl.fl	ENSMUSG00000020941
Gosr2	1635.02	0.249475	0.133463	0	1	1	Uninfected_DbKO_vs_Uninfected_Prdm1.fl.fl.Maf.fl.fl	ENSMUSG00000020946
Klhl28	485.662	-0.336966	0.160384	0	1	1	Uninfected_DbKO_vs_Uninfected_Prdm1.fl.fl.Maf.fl.fl	ENSMUSG00000020948
Fkbp3	2746.97	-0.521375	0.0762535	0	1	1	Uninfected_DbKO_vs_Uninfected_Prdm1.fl.fl.Maf.fl.fl	ENSMUSG00000020949
Scfd1	1314.8	-0.263206	0.187228	0	1	1	Uninfected_DbKO_vs_Uninfected_Prdm1.fl.fl.Maf.fl.fl	ENSMUSG00000020952
Strn3	418.765	-0.831199	0.234474	-1.05017	0.293641	1	Uninfected_DbKO_vs_Uninfected_Prdm1.fl.fl.Maf.fl.fl	ENSMUSG00000020954
Ap4s1	282.037	-0.00463253	0.199165	0	1	1	Uninfected_DbKO_vs_Uninfected_Prdm1.fl.fl.Maf.fl.fl	ENSMUSG00000020955
Dtd2	73.1603	0.232624	0.307607	0	1	1	Uninfected_DbKO_vs_Uninfected_Prdm1.fl.fl.Maf.fl.fl	ENSMUSG00000020956
Ston2	244.214	-0.751033	0.206536	-0.804079	0.421351	1	Uninfected_DbKO_vs_Uninfected_Prdm1.fl.fl.Maf.fl.fl	ENSMUSG00000020961
Gtf2a1	1607.8	0.209693	0.170185	0	1	1	Uninfected_DbKO_vs_Uninfected_Prdm1.fl.fl.Maf.fl.fl	ENSMUSG00000020962
Sel1l	1576.15	0.0125873	0.17552	0	1	1	Uninfected_DbKO_vs_Uninfected_Prdm1.fl.fl.Maf.fl.fl	ENSMUSG00000020964
Dnaaf2	65.5697	0.160287	0.279898	0	1	1	Uninfected_DbKO_vs_Uninfected_Prdm1.fl.fl.Maf.fl.fl	ENSMUSG00000020973
Pole2	114.109	-0.137027	0.219465	0	1	1	Uninfected_DbKO_vs_Uninfected_Prdm1.fl.fl.Maf.fl.fl	ENSMUSG00000020974
Klhdc2	568.789	-0.0877815	0.173629	0	1	1	Uninfected_DbKO_vs_Uninfected_Prdm1.fl.fl.Maf.fl.fl	ENSMUSG00000020978
Nemf	1823.22	-0.347001	0.151221	0	1	1	Uninfected_DbKO_vs_Uninfected_Prdm1.fl.fl.Maf.fl.fl	ENSMUSG00000020982
Sec23a	637.989	0.403186	0.266501	0	1	1	Uninfected_DbKO_vs_Uninfected_Prdm1.fl.fl.Maf.fl.fl	ENSMUSG00000020986
Trappc6b	627.939	-0.476072	0.120866	0	1	1	Uninfected_DbKO_vs_Uninfected_Prdm1.fl.fl.Maf.fl.fl	ENSMUSG00000020993
Pnn	1866.73	-0.356841	0.110532	0	1	1	Uninfected_DbKO_vs_Uninfected_Prdm1.fl.fl.Maf.fl.fl	ENSMUSG00000020994
Mia2	2055.68	-0.0283681	0.0986324	0	1	1	Uninfected_DbKO_vs_Uninfected_Prdm1.fl.fl.Maf.fl.fl	ENSMUSG00000021000
Galc	112.63	-0.411347	0.293121	0	1	1	Uninfected_DbKO_vs_Uninfected_Prdm1.fl.fl.Maf.fl.fl	ENSMUSG00000021003
Zc3h14	1128.14	0.17898	0.145856	0	1	1	Uninfected_DbKO_vs_Uninfected_Prdm1.fl.fl.Maf.fl.fl	ENSMUSG00000021012
Polr2h	176.893	-0.326358	0.164452	0	1	1	Uninfected_DbKO_vs_Uninfected_Prdm1.fl.fl.Maf.fl.fl	ENSMUSG00000021018
Ppp2r3c	432.078	-0.345132	0.131838	0	1	1	Uninfected_DbKO_vs_Uninfected_Prdm1.fl.fl.Maf.fl.fl	ENSMUSG00000021022
Prorp	140.826	0.150381	0.247696	0	1	1	Uninfected_DbKO_vs_Uninfected_Prdm1.fl.fl.Maf.fl.fl	ENSMUSG00000021023
Psma6	1915.97	-0.246683	0.135789	0	1	1	Uninfected_DbKO_vs_Uninfected_Prdm1.fl.fl.Maf.fl.fl	ENSMUSG00000021024
Nfkbia	24537.4	-0.489564	0.166276	0	1	1	Uninfected_DbKO_vs_Uninfected_Prdm1.fl.fl.Maf.fl.fl	ENSMUSG00000021025
Ralgapa1	466.11	-0.277494	0.139804	0	1	1	Uninfected_DbKO_vs_Uninfected_Prdm1.fl.fl.Maf.fl.fl	ENSMUSG00000021027
Mbip	457.235	-0.406777	0.166392	0	1	1	Uninfected_DbKO_vs_Uninfected_Prdm1.fl.fl.Maf.fl.fl	ENSMUSG00000021028
Gstz1	115.004	0.184468	0.255639	0	1	1	Uninfected_DbKO_vs_Uninfected_Prdm1.fl.fl.Maf.fl.fl	ENSMUSG00000021033
Sptlc2	910.304	0.277974	0.122503	0	1	1	Uninfected_DbKO_vs_Uninfected_Prdm1.fl.fl.Maf.fl.fl	ENSMUSG00000021036
Ahsa1	2096.66	-0.258746	0.227003	0	1	1	Uninfected_DbKO_vs_Uninfected_Prdm1.fl.fl.Maf.fl.fl	ENSMUSG00000021037
Vipas39	245.125	0.108136	0.143188	0	1	1	Uninfected_DbKO_vs_Uninfected_Prdm1.fl.fl.Maf.fl.fl	ENSMUSG00000021038
Snw1	3149.36	0.157666	0.104404	0	1	1	Uninfected_DbKO_vs_Uninfected_Prdm1.fl.fl.Maf.fl.fl	ENSMUSG00000021039
Slirp	1283.11	0.0399797	0.0930877	0	1	1	Uninfected_DbKO_vs_Uninfected_Prdm1.fl.fl.Maf.fl.fl	ENSMUSG00000021040
Adck1	116.85	0.119437	0.237737	0	1	1	Uninfected_DbKO_vs_Uninfected_Prdm1.fl.fl.Maf.fl.fl	ENSMUSG00000021044
Mthfd1	503.953	1.47028	0.216204	4.09483	4.22483e-05	0.00113861	Uninfected_DbKO_vs_Uninfected_Prdm1.fl.fl.Maf.fl.fl	ENSMUSG00000021048
Ppp2r5e	525.514	0.139859	0.140729	0	1	1	Uninfected_DbKO_vs_Uninfected_Prdm1.fl.fl.Maf.fl.fl	ENSMUSG00000021051
Sgpp1	501.029	-0.00320628	0.14292	0	1	1	Uninfected_DbKO_vs_Uninfected_Prdm1.fl.fl.Maf.fl.fl	ENSMUSG00000021054
Fut8	430.557	0.159903	0.188055	0	1	1	Uninfected_DbKO_vs_Uninfected_Prdm1.fl.fl.Maf.fl.fl	ENSMUSG00000021065
Atl1	55.2246	-0.138477	0.334438	0	1	1	Uninfected_DbKO_vs_Uninfected_Prdm1.fl.fl.Maf.fl.fl	ENSMUSG00000021066
Sav1	59.4517	-0.00680682	0.324333	0	1	1	Uninfected_DbKO_vs_Uninfected_Prdm1.fl.fl.Maf.fl.fl	ENSMUSG00000021067
Nin	773.172	-0.475109	0.11224	0	1	1	Uninfected_DbKO_vs_Uninfected_Prdm1.fl.fl.Maf.fl.fl	ENSMUSG00000021068
Pygl	42.7504	-1.28677	0.412383	-1.70184	0.0887863	0.613433	Uninfected_DbKO_vs_Uninfected_Prdm1.fl.fl.Maf.fl.fl	ENSMUSG00000021069
Tmx1	1979.21	-0.0526964	0.203343	0	1	1	Uninfected_DbKO_vs_Uninfected_Prdm1.fl.fl.Maf.fl.fl	ENSMUSG00000021072
Actr10	761.096	-0.00130424	0.10762	0	1	1	Uninfected_DbKO_vs_Uninfected_Prdm1.fl.fl.Maf.fl.fl	ENSMUSG00000021076
Timm9	96.4283	-0.196353	0.239077	0	1	1	Uninfected_DbKO_vs_Uninfected_Prdm1.fl.fl.Maf.fl.fl	ENSMUSG00000021079
Serpina3n	50.3833	3.20567	1.15784	2.26345	0.023608	0.228464	Uninfected_DbKO_vs_Uninfected_Prdm1.fl.fl.Maf.fl.fl	ENSMUSG00000021091
Dhrs7	757.502	-0.432687	0.164458	0	1	1	Uninfected_DbKO_vs_Uninfected_Prdm1.fl.fl.Maf.fl.fl	ENSMUSG00000021094
Ppm1a	815.108	-0.569615	0.223428	0	1	1	Uninfected_DbKO_vs_Uninfected_Prdm1.fl.fl.Maf.fl.fl	ENSMUSG00000021096
Glrx5	414.904	0.0522085	0.123072	0	1	1	Uninfected_DbKO_vs_Uninfected_Prdm1.fl.fl.Maf.fl.fl	ENSMUSG00000021102
Mnat1	251.206	-0.275485	0.17866	0	1	1	Uninfected_DbKO_vs_Uninfected_Prdm1.fl.fl.Maf.fl.fl	ENSMUSG00000021103
Prkch	4269.8	0.394659	0.131319	0	1	1	Uninfected_DbKO_vs_Uninfected_Prdm1.fl.fl.Maf.fl.fl	ENSMUSG00000021108
Hif1a	18028.3	0.365796	0.211662	0	1	1	Uninfected_DbKO_vs_Uninfected_Prdm1.fl.fl.Maf.fl.fl	ENSMUSG00000021109
Papola	3273.5	-0.00205214	0.127597	0	1	1	Uninfected_DbKO_vs_Uninfected_Prdm1.fl.fl.Maf.fl.fl	ENSMUSG00000021111
Mpp5	343.429	0.312569	0.15408	0	1	1	Uninfected_DbKO_vs_Uninfected_Prdm1.fl.fl.Maf.fl.fl	ENSMUSG00000021112
Snapc1	946.374	-0.568351	0.148582	0	1	1	Uninfected_DbKO_vs_Uninfected_Prdm1.fl.fl.Maf.fl.fl	ENSMUSG00000021113
Atp6v1d	1683.96	0.156009	0.132003	0	1	1	Uninfected_DbKO_vs_Uninfected_Prdm1.fl.fl.Maf.fl.fl	ENSMUSG00000021114
Vrk1	969.995	-0.172069	0.154765	0	1	1	Uninfected_DbKO_vs_Uninfected_Prdm1.fl.fl.Maf.fl.fl	ENSMUSG00000021115
Eif2s1	2801.8	0.0048036	0.14001	0	1	1	Uninfected_DbKO_vs_Uninfected_Prdm1.fl.fl.Maf.fl.fl	ENSMUSG00000021116
Pigh	142.615	-0.0355791	0.29555	0	1	1	Uninfected_DbKO_vs_Uninfected_Prdm1.fl.fl.Maf.fl.fl	ENSMUSG00000021120
Rdh12	107.238	-0.210042	0.218244	0	1	1	Uninfected_DbKO_vs_Uninfected_Prdm1.fl.fl.Maf.fl.fl	ENSMUSG00000021123
Vti1b	1390.56	-0.474528	0.112473	0	1	1	Uninfected_DbKO_vs_Uninfected_Prdm1.fl.fl.Maf.fl.fl	ENSMUSG00000021124
Arg2	102.042	-0.263518	0.286031	0	1	1	Uninfected_DbKO_vs_Uninfected_Prdm1.fl.fl.Maf.fl.fl	ENSMUSG00000021125
Zfp36l1	10728.1	0.926103	0.155114	2.19929	0.0278574	0.259668	Uninfected_DbKO_vs_Uninfected_Prdm1.fl.fl.Maf.fl.fl	ENSMUSG00000021127
Erh	1603.98	-0.00474902	0.0992757	0	1	1	Uninfected_DbKO_vs_Uninfected_Prdm1.fl.fl.Maf.fl.fl	ENSMUSG00000021131
Susd6	815.317	0.0340904	0.101737	0	1	1	Uninfected_DbKO_vs_Uninfected_Prdm1.fl.fl.Maf.fl.fl	ENSMUSG00000021133
Srsf5	7843.6	-0.5545	0.123584	0	1	1	Uninfected_DbKO_vs_Uninfected_Prdm1.fl.fl.Maf.fl.fl	ENSMUSG00000021134
Pcnx	221.354	-0.321454	0.242116	0	1	1	Uninfected_DbKO_vs_Uninfected_Prdm1.fl.fl.Maf.fl.fl	ENSMUSG00000021140
Pacs2	119.549	0.051954	0.231408	0	1	1	Uninfected_DbKO_vs_Uninfected_Prdm1.fl.fl.Maf.fl.fl	ENSMUSG00000021143
Mta1	263.412	0.0247198	0.214325	0	1	1	Uninfected_DbKO_vs_Uninfected_Prdm1.fl.fl.Maf.fl.fl	ENSMUSG00000021144
Wdr37	929.09	-0.224217	0.171628	0	1	1	Uninfected_DbKO_vs_Uninfected_Prdm1.fl.fl.Maf.fl.fl	ENSMUSG00000021147
Gtpbp4	1034.21	-0.341579	0.111022	0	1	1	Uninfected_DbKO_vs_Uninfected_Prdm1.fl.fl.Maf.fl.fl	ENSMUSG00000021149
Zmynd11	668.059	-0.158122	0.108275	0	1	1	Uninfected_DbKO_vs_Uninfected_Prdm1.fl.fl.Maf.fl.fl	ENSMUSG00000021156
Esyt2	1719.21	-0.66318	0.147521	-0.530212	0.595965	1	Uninfected_DbKO_vs_Uninfected_Prdm1.fl.fl.Maf.fl.fl	ENSMUSG00000021171
Cdca7l	416.073	0.296855	0.227825	0	1	1	Uninfected_DbKO_vs_Uninfected_Prdm1.fl.fl.Maf.fl.fl	ENSMUSG00000021175
Tdp1	284.855	0.51141	0.233386	0	1	1	Uninfected_DbKO_vs_Uninfected_Prdm1.fl.fl.Maf.fl.fl	ENSMUSG00000021177
Psmc1	1801.67	0.00577541	0.116974	0	1	1	Uninfected_DbKO_vs_Uninfected_Prdm1.fl.fl.Maf.fl.fl	ENSMUSG00000021178
Nrde2	236.522	-0.0480563	0.167605	0	1	1	Uninfected_DbKO_vs_Uninfected_Prdm1.fl.fl.Maf.fl.fl	ENSMUSG00000021179
Rps6ka5	159.221	-0.777137	0.219301	-0.876308	0.380863	1	Uninfected_DbKO_vs_Uninfected_Prdm1.fl.fl.Maf.fl.fl	ENSMUSG00000021180
Ccdc88c	1452.45	-0.430476	0.171947	0	1	1	Uninfected_DbKO_vs_Uninfected_Prdm1.fl.fl.Maf.fl.fl	ENSMUSG00000021182
Dglucy	108.149	-0.0473685	0.235631	0	1	1	Uninfected_DbKO_vs_Uninfected_Prdm1.fl.fl.Maf.fl.fl	ENSMUSG00000021185
Fbln5	26.7966	2.50054	0.657856	2.91185	0.00359296	0.051072	Uninfected_DbKO_vs_Uninfected_Prdm1.fl.fl.Maf.fl.fl	ENSMUSG00000021186
Trip11	1478.98	-0.602379	0.0988733	-0.176146	0.860179	1	Uninfected_DbKO_vs_Uninfected_Prdm1.fl.fl.Maf.fl.fl	ENSMUSG00000021188
Atxn3	298.677	-0.199631	0.182711	0	1	1	Uninfected_DbKO_vs_Uninfected_Prdm1.fl.fl.Maf.fl.fl	ENSMUSG00000021189
Lgmn	721.195	-0.701203	0.28591	-0.406565	0.684328	1	Uninfected_DbKO_vs_Uninfected_Prdm1.fl.fl.Maf.fl.fl	ENSMUSG00000021190
Golga5	602.868	0.107297	0.138616	0	1	1	Uninfected_DbKO_vs_Uninfected_Prdm1.fl.fl.Maf.fl.fl	ENSMUSG00000021192
Pitrm1	573.448	-0.0144166	0.15601	0	1	1	Uninfected_DbKO_vs_Uninfected_Prdm1.fl.fl.Maf.fl.fl	ENSMUSG00000021193
Pfkp	3250.54	-0.353973	0.143378	0	1	1	Uninfected_DbKO_vs_Uninfected_Prdm1.fl.fl.Maf.fl.fl	ENSMUSG00000021196
Asb2	1361.65	-0.0256676	0.242742	0	1	1	Uninfected_DbKO_vs_Uninfected_Prdm1.fl.fl.Maf.fl.fl	ENSMUSG00000021200
Ifi27l2b	30.4388	1.7623	0.996406	1.18159	0.23737	1	Uninfected_DbKO_vs_Uninfected_Prdm1.fl.fl.Maf.fl.fl	ENSMUSG00000021208
Akr1c13	84.7288	-0.31548	0.39601	0	1	1	Uninfected_DbKO_vs_Uninfected_Prdm1.fl.fl.Maf.fl.fl	ENSMUSG00000021213
Net1	355.737	0.0138228	0.239507	0	1	1	Uninfected_DbKO_vs_Uninfected_Prdm1.fl.fl.Maf.fl.fl	ENSMUSG00000021215
Gdi2	8776.36	-0.234185	0.126097	0	1	1	Uninfected_DbKO_vs_Uninfected_Prdm1.fl.fl.Maf.fl.fl	ENSMUSG00000021218
Dcaf4	142.003	-0.0343429	0.273523	0	1	1	Uninfected_DbKO_vs_Uninfected_Prdm1.fl.fl.Maf.fl.fl	ENSMUSG00000021222
Numb	224.86	-0.875651	0.183228	-1.58648	0.11263	0.724184	Uninfected_DbKO_vs_Uninfected_Prdm1.fl.fl.Maf.fl.fl	ENSMUSG00000021224
Acot2	705.456	-0.149187	0.276249	0	1	1	Uninfected_DbKO_vs_Uninfected_Prdm1.fl.fl.Maf.fl.fl	ENSMUSG00000021226
Coq6	156.319	0.191432	0.212712	0	1	1	Uninfected_DbKO_vs_Uninfected_Prdm1.fl.fl.Maf.fl.fl	ENSMUSG00000021235
Entpd5	492.245	0.445843	0.206144	0	1	1	Uninfected_DbKO_vs_Uninfected_Prdm1.fl.fl.Maf.fl.fl	ENSMUSG00000021236
Aldh6a1	73.344	0.128962	0.433023	0	1	1	Uninfected_DbKO_vs_Uninfected_Prdm1.fl.fl.Maf.fl.fl	ENSMUSG00000021238
Abcd4	118.858	0.0171594	0.257448	0	1	1	Uninfected_DbKO_vs_Uninfected_Prdm1.fl.fl.Maf.fl.fl	ENSMUSG00000021240
Isca2	748.966	-0.312901	0.124344	0	1	1	Uninfected_DbKO_vs_Uninfected_Prdm1.fl.fl.Maf.fl.fl	ENSMUSG00000021241
Npc2	4501.42	-0.811991	0.11705	-1.93959	0.0524292	0.416801	Uninfected_DbKO_vs_Uninfected_Prdm1.fl.fl.Maf.fl.fl	ENSMUSG00000021242
Fcf1	1315.48	-0.435573	0.103404	0	1	1	Uninfected_DbKO_vs_Uninfected_Prdm1.fl.fl.Maf.fl.fl	ENSMUSG00000021243
Ylpm1	397.632	0.402737	0.17469	0	1	1	Uninfected_DbKO_vs_Uninfected_Prdm1.fl.fl.Maf.fl.fl	ENSMUSG00000021244
Mlh3	48.1657	0.16857	0.443013	0	1	1	Uninfected_DbKO_vs_Uninfected_Prdm1.fl.fl.Maf.fl.fl	ENSMUSG00000021245
Tmed10	4167.67	-0.036457	0.153974	0	1	1	Uninfected_DbKO_vs_Uninfected_Prdm1.fl.fl.Maf.fl.fl	ENSMUSG00000021248
Fos	4088.49	-0.223367	0.408551	0	1	1	Uninfected_DbKO_vs_Uninfected_Prdm1.fl.fl.Maf.fl.fl	ENSMUSG00000021250
Erg28	747.709	0.759528	0.170321	1.02492	0.305399	1	Uninfected_DbKO_vs_Uninfected_Prdm1.fl.fl.Maf.fl.fl	ENSMUSG00000021252
Gpatch2l	465.771	0.597964	0.158704	0.0819232	0.934708	1	Uninfected_DbKO_vs_Uninfected_Prdm1.fl.fl.Maf.fl.fl	ENSMUSG00000021254
Angel1	66.3949	1.62189	0.367256	2.82344	0.00475107	0.062327	Uninfected_DbKO_vs_Uninfected_Prdm1.fl.fl.Maf.fl.fl	ENSMUSG00000021257
Ccnk	417.194	-0.0583154	0.154859	0	1	1	Uninfected_DbKO_vs_Uninfected_Prdm1.fl.fl.Maf.fl.fl	ENSMUSG00000021258
Evl	1299.95	0.657669	0.20533	0.354097	0.723267	1	Uninfected_DbKO_vs_Uninfected_Prdm1.fl.fl.Maf.fl.fl	ENSMUSG00000021262
Degs2	288.343	0.666479	0.231306	0.352418	0.724525	1	Uninfected_DbKO_vs_Uninfected_Prdm1.fl.fl.Maf.fl.fl	ENSMUSG00000021263
Yy1	798.913	-0.387883	0.188983	0	1	1	Uninfected_DbKO_vs_Uninfected_Prdm1.fl.fl.Maf.fl.fl	ENSMUSG00000021264
Wars	559.71	1.1725	0.21766	2.69934	0.00694781	0.0849839	Uninfected_DbKO_vs_Uninfected_Prdm1.fl.fl.Maf.fl.fl	ENSMUSG00000021266
Hsp90aa1	16768.6	-2.34334	0.350636	-5.01481	5.30853e-07	2.58621e-05	Uninfected_DbKO_vs_Uninfected_Prdm1.fl.fl.Maf.fl.fl	ENSMUSG00000021270
Fdft1	486.162	-0.16244	0.174841	0	1	1	Uninfected_DbKO_vs_Uninfected_Prdm1.fl.fl.Maf.fl.fl	ENSMUSG00000021273
Cinp	166.979	-0.294067	0.226277	0	1	1	Uninfected_DbKO_vs_Uninfected_Prdm1.fl.fl.Maf.fl.fl	ENSMUSG00000021276
Traf3	1319.16	0.464438	0.193533	0	1	1	Uninfected_DbKO_vs_Uninfected_Prdm1.fl.fl.Maf.fl.fl	ENSMUSG00000021277
Tnfaip2	122.978	0.557031	0.489813	0	1	1	Uninfected_DbKO_vs_Uninfected_Prdm1.fl.fl.Maf.fl.fl	ENSMUSG00000021281
Eif5	10567.1	-0.620184	0.146566	-0.240313	0.810088	1	Uninfected_DbKO_vs_Uninfected_Prdm1.fl.fl.Maf.fl.fl	ENSMUSG00000021282
Ppp1r13b	172.233	0.490378	0.257188	0	1	1	Uninfected_DbKO_vs_Uninfected_Prdm1.fl.fl.Maf.fl.fl	ENSMUSG00000021285
Zfyve21	62.6977	0.251795	0.330501	0	1	1	Uninfected_DbKO_vs_Uninfected_Prdm1.fl.fl.Maf.fl.fl	ENSMUSG00000021286
Klc1	443.439	0.825866	0.183376	1.31371	0.188943	1	Uninfected_DbKO_vs_Uninfected_Prdm1.fl.fl.Maf.fl.fl	ENSMUSG00000021288
Atp5mpl	934.032	-0.542088	0.15026	0	1	1	Uninfected_DbKO_vs_Uninfected_Prdm1.fl.fl.Maf.fl.fl	ENSMUSG00000021290
Gpr132	9403.14	-0.385149	0.118998	0	1	1	Uninfected_DbKO_vs_Uninfected_Prdm1.fl.fl.Maf.fl.fl	ENSMUSG00000021298
Ggps1	961.798	-0.257222	0.12697	0	1	1	Uninfected_DbKO_vs_Uninfected_Prdm1.fl.fl.Maf.fl.fl	ENSMUSG00000021302
Mtr	383.011	0.247652	0.194573	0	1	1	Uninfected_DbKO_vs_Uninfected_Prdm1.fl.fl.Maf.fl.fl	ENSMUSG00000021311
Trim27	680.968	0.870895	0.145343	1.96729	0.0491497	0.398795	Uninfected_DbKO_vs_Uninfected_Prdm1.fl.fl.Maf.fl.fl	ENSMUSG00000021326
Zkscan3	430.202	-0.313388	0.178199	0	1	1	Uninfected_DbKO_vs_Uninfected_Prdm1.fl.fl.Maf.fl.fl	ENSMUSG00000021327
Carmil1	35.7218	2.33949	0.526326	3.33354	0.000857484	0.0151791	Uninfected_DbKO_vs_Uninfected_Prdm1.fl.fl.Maf.fl.fl	ENSMUSG00000021338
Mrs2	356.55	0.293945	0.161931	0	1	1	Uninfected_DbKO_vs_Uninfected_Prdm1.fl.fl.Maf.fl.fl	ENSMUSG00000021339
Gpld1	214.027	0.157815	0.282695	0	1	1	Uninfected_DbKO_vs_Uninfected_Prdm1.fl.fl.Maf.fl.fl	ENSMUSG00000021340
Irf4	1394.23	-0.874612	0.187526	-1.54458	0.122447	0.766974	Uninfected_DbKO_vs_Uninfected_Prdm1.fl.fl.Maf.fl.fl	ENSMUSG00000021356
Exoc2	1441.21	-0.195947	0.186349	0	1	1	Uninfected_DbKO_vs_Uninfected_Prdm1.fl.fl.Maf.fl.fl	ENSMUSG00000021357
Gcnt2	654.475	-1.46789	0.314367	-2.80858	0.00497612	0.0649059	Uninfected_DbKO_vs_Uninfected_Prdm1.fl.fl.Maf.fl.fl	ENSMUSG00000021360
Tmem14c	590.007	0.13604	0.181837	0	1	1	Uninfected_DbKO_vs_Uninfected_Prdm1.fl.fl.Maf.fl.fl	ENSMUSG00000021361
Nedd9	1709.07	-0.0744444	0.171378	0	1	1	Uninfected_DbKO_vs_Uninfected_Prdm1.fl.fl.Maf.fl.fl	ENSMUSG00000021365
Hivep1	1279.23	0.625365	0.143162	0.282214	0.777779	1	Uninfected_DbKO_vs_Uninfected_Prdm1.fl.fl.Maf.fl.fl	ENSMUSG00000021366
Tbc1d7	73.9079	0.919517	0.266884	1.25356	0.210002	1	Uninfected_DbKO_vs_Uninfected_Prdm1.fl.fl.Maf.fl.fl	ENSMUSG00000021368
Mcur1	596.353	-0.372387	0.128291	0	1	1	Uninfected_DbKO_vs_Uninfected_Prdm1.fl.fl.Maf.fl.fl	ENSMUSG00000021371
Nup153	1569.42	-0.187589	0.129035	0	1	1	Uninfected_DbKO_vs_Uninfected_Prdm1.fl.fl.Maf.fl.fl	ENSMUSG00000021374
Kif13a	58.789	1.02116	0.457336	0.953787	0.340191	1	Uninfected_DbKO_vs_Uninfected_Prdm1.fl.fl.Maf.fl.fl	ENSMUSG00000021375
Dek	3896.05	-0.288807	0.171316	0	1	1	Uninfected_DbKO_vs_Uninfected_Prdm1.fl.fl.Maf.fl.fl	ENSMUSG00000021377
Susd3	841.436	0.201702	0.155374	0	1	1	Uninfected_DbKO_vs_Uninfected_Prdm1.fl.fl.Maf.fl.fl	ENSMUSG00000021384
Ippk	176.739	-0.120355	0.191302	0	1	1	Uninfected_DbKO_vs_Uninfected_Prdm1.fl.fl.Maf.fl.fl	ENSMUSG00000021385
Aspn	55.9464	0.483196	0.548553	0	1	1	Uninfected_DbKO_vs_Uninfected_Prdm1.fl.fl.Maf.fl.fl	ENSMUSG00000021388
Ogn	61.8201	0.551007	0.773557	0	1	1	Uninfected_DbKO_vs_Uninfected_Prdm1.fl.fl.Maf.fl.fl	ENSMUSG00000021390
Cenpp	65.2567	0.485134	0.38583	0	1	1	Uninfected_DbKO_vs_Uninfected_Prdm1.fl.fl.Maf.fl.fl	ENSMUSG00000021391
Nol8	572.408	-0.267532	0.182665	0	1	1	Uninfected_DbKO_vs_Uninfected_Prdm1.fl.fl.Maf.fl.fl	ENSMUSG00000021392
Spin1	1854.69	0.22209	0.127952	0	1	1	Uninfected_DbKO_vs_Uninfected_Prdm1.fl.fl.Maf.fl.fl	ENSMUSG00000021395
Wrnip1	507.024	0.521107	0.159299	0	1	1	Uninfected_DbKO_vs_Uninfected_Prdm1.fl.fl.Maf.fl.fl	ENSMUSG00000021400
Ripk1	647.045	-0.359863	0.1162	0	1	1	Uninfected_DbKO_vs_Uninfected_Prdm1.fl.fl.Maf.fl.fl	ENSMUSG00000021408
Pxdc1	237.315	-2.32016	0.630264	-2.75313	0.00590292	0.0741933	Uninfected_DbKO_vs_Uninfected_Prdm1.fl.fl.Maf.fl.fl	ENSMUSG00000021411
Prpf4b	1685.34	-0.575016	0.0886393	0	1	1	Uninfected_DbKO_vs_Uninfected_Prdm1.fl.fl.Maf.fl.fl	ENSMUSG00000021413
Eci2	370.565	-0.0271986	0.165765	0	1	1	Uninfected_DbKO_vs_Uninfected_Prdm1.fl.fl.Maf.fl.fl	ENSMUSG00000021417
Fars2	360.076	0.279597	0.168032	0	1	1	Uninfected_DbKO_vs_Uninfected_Prdm1.fl.fl.Maf.fl.fl	ENSMUSG00000021420
Ly86	59.3444	-0.878153	0.543518	-0.539432	0.589589	1	Uninfected_DbKO_vs_Uninfected_Prdm1.fl.fl.Maf.fl.fl	ENSMUSG00000021423
Ssr1	6885.66	-0.423817	0.169526	0	1	1	Uninfected_DbKO_vs_Uninfected_Prdm1.fl.fl.Maf.fl.fl	ENSMUSG00000021427
Riok1	3827.84	-0.649494	0.172053	-0.375066	0.707611	1	Uninfected_DbKO_vs_Uninfected_Prdm1.fl.fl.Maf.fl.fl	ENSMUSG00000021428
Snrnp48	1249.48	-0.683057	0.116778	-0.840008	0.400904	1	Uninfected_DbKO_vs_Uninfected_Prdm1.fl.fl.Maf.fl.fl	ENSMUSG00000021431
[truncated: 9,401 more rows]

## Sheet: Hhepaticus_DbFl
GeneSymbol	baseMean	log2FoldChange	lfcSE	stat	pvalue	padj	Comparison	GeneID
Gnai3	3890.12	0.0456403	0.147513	0	1	1	Hhepaticus_DbFl_vs_Uninfected_Prdm1.fl.fl.Maf.fl.fl	ENSMUSG00000000001
Cdc45	262.183	-0.0762935	0.213721	0	1	1	Hhepaticus_DbFl_vs_Uninfected_Prdm1.fl.fl.Maf.fl.fl	ENSMUSG00000000028
Apoh	132.148	-0.150167	0.278602	0	1	1	Hhepaticus_DbFl_vs_Uninfected_Prdm1.fl.fl.Maf.fl.fl	ENSMUSG00000000049
Narf	612.433	0.039237	0.182629	0	1	1	Hhepaticus_DbFl_vs_Uninfected_Prdm1.fl.fl.Maf.fl.fl	ENSMUSG00000000056
Klf6	17706.8	-0.374339	0.185229	0	1	1	Hhepaticus_DbFl_vs_Uninfected_Prdm1.fl.fl.Maf.fl.fl	ENSMUSG00000000078
Scmh1	50.9171	-0.524101	0.404213	0	1	1	Hhepaticus_DbFl_vs_Uninfected_Prdm1.fl.fl.Maf.fl.fl	ENSMUSG00000000085
Cox5a	2894.15	-0.0183948	0.118513	0	1	1	Hhepaticus_DbFl_vs_Uninfected_Prdm1.fl.fl.Maf.fl.fl	ENSMUSG00000000088
Xpo6	1396.64	-0.0413896	0.156148	0	1	1	Hhepaticus_DbFl_vs_Uninfected_Prdm1.fl.fl.Maf.fl.fl	ENSMUSG00000000131
Tfe3	841.331	0.0312014	0.120347	0	1	1	Hhepaticus_DbFl_vs_Uninfected_Prdm1.fl.fl.Maf.fl.fl	ENSMUSG00000000134
Axin2	182.855	-0.518282	0.230312	0	1	1	Hhepaticus_DbFl_vs_Uninfected_Prdm1.fl.fl.Maf.fl.fl	ENSMUSG00000000142
Brat1	117.537	1.01215	0.288558	1.48041	0.138763	1	Hhepaticus_DbFl_vs_Uninfected_Prdm1.fl.fl.Maf.fl.fl	ENSMUSG00000000148
Gna12	80.3764	-0.235052	0.285521	0	1	1	Hhepaticus_DbFl_vs_Uninfected_Prdm1.fl.fl.Maf.fl.fl	ENSMUSG00000000149
Dlat	619.722	-0.104765	0.160812	0	1	1	Hhepaticus_DbFl_vs_Uninfected_Prdm1.fl.fl.Maf.fl.fl	ENSMUSG00000000168
Sdhd	1533.68	0.0951437	0.0885661	0	1	1	Hhepaticus_DbFl_vs_Uninfected_Prdm1.fl.fl.Maf.fl.fl	ENSMUSG00000000171
Ccnd2	6495.89	-0.250465	0.154324	0	1	1	Hhepaticus_DbFl_vs_Uninfected_Prdm1.fl.fl.Maf.fl.fl	ENSMUSG00000000184
Gpr107	665.762	0.32893	0.110974	0	1	1	Hhepaticus_DbFl_vs_Uninfected_Prdm1.fl.fl.Maf.fl.fl	ENSMUSG00000000194
Tspan32	895.765	-0.0240197	0.280765	0	1	1	Hhepaticus_DbFl_vs_Uninfected_Prdm1.fl.fl.Maf.fl.fl	ENSMUSG00000000244
Trim25	498.53	-0.12461	0.203908	0	1	1	Hhepaticus_DbFl_vs_Uninfected_Prdm1.fl.fl.Maf.fl.fl	ENSMUSG00000000275
Dgke	317.181	-0.323478	0.168466	0	1	1	Hhepaticus_DbFl_vs_Uninfected_Prdm1.fl.fl.Maf.fl.fl	ENSMUSG00000000276
Scpep1	886.197	0.199276	0.15765	0	1	1	Hhepaticus_DbFl_vs_Uninfected_Prdm1.fl.fl.Maf.fl.fl	ENSMUSG00000000278
Mnt	136.577	0.302052	0.269491	0	1	1	Hhepaticus_DbFl_vs_Uninfected_Prdm1.fl.fl.Maf.fl.fl	ENSMUSG00000000282
Itgb2	5473.01	0.242026	0.125595	0	1	1	Hhepaticus_DbFl_vs_Uninfected_Prdm1.fl.fl.Maf.fl.fl	ENSMUSG00000000290
Hddc2	262.17	0.436163	0.155402	0	1	1	Hhepaticus_DbFl_vs_Uninfected_Prdm1.fl.fl.Maf.fl.fl	ENSMUSG00000000295
Cdh1	137.824	-0.501161	0.503729	0	1	1	Hhepaticus_DbFl_vs_Uninfected_Prdm1.fl.fl.Maf.fl.fl	ENSMUSG00000000303
Ckmt1	118.599	-1.15515	0.7869	-0.724596	0.4687	1	Hhepaticus_DbFl_vs_Uninfected_Prdm1.fl.fl.Maf.fl.fl	ENSMUSG00000000308
Comt	300.239	0.0123135	0.205444	0	1	1	Hhepaticus_DbFl_vs_Uninfected_Prdm1.fl.fl.Maf.fl.fl	ENSMUSG00000000326
Rtca	293.089	0.134266	0.148286	0	1	1	Hhepaticus_DbFl_vs_Uninfected_Prdm1.fl.fl.Maf.fl.fl	ENSMUSG00000000339
Dbt	136.886	-0.022835	0.252764	0	1	1	Hhepaticus_DbFl_vs_Uninfected_Prdm1.fl.fl.Maf.fl.fl	ENSMUSG00000000340
Dazap2	14505.4	0.0342754	0.166437	0	1	1	Hhepaticus_DbFl_vs_Uninfected_Prdm1.fl.fl.Maf.fl.fl	ENSMUSG00000000346
Mcts1	637.384	0.254444	0.104689	0	1	1	Hhepaticus_DbFl_vs_Uninfected_Prdm1.fl.fl.Maf.fl.fl	ENSMUSG00000000355
Trappc10	321.014	0.0520989	0.16277	0	1	1	Hhepaticus_DbFl_vs_Uninfected_Prdm1.fl.fl.Maf.fl.fl	ENSMUSG00000000374
Ccm2	1980.94	0.0187164	0.123416	0	1	1	Hhepaticus_DbFl_vs_Uninfected_Prdm1.fl.fl.Maf.fl.fl	ENSMUSG00000000378
Tbrg4	700.461	-0.106623	0.140251	0	1	1	Hhepaticus_DbFl_vs_Uninfected_Prdm1.fl.fl.Maf.fl.fl	ENSMUSG00000000384
Tmprss2	53.6864	-0.114786	0.728766	0	1	1	Hhepaticus_DbFl_vs_Uninfected_Prdm1.fl.fl.Maf.fl.fl	ENSMUSG00000000385
Mx1	58.3436	0.359614	0.474186	0	1	1	Hhepaticus_DbFl_vs_Uninfected_Prdm1.fl.fl.Maf.fl.fl	ENSMUSG00000000386
Gcg	57.7644	2.7584	1.30213	1.66915	0.0950885	1	Hhepaticus_DbFl_vs_Uninfected_Prdm1.fl.fl.Maf.fl.fl	ENSMUSG00000000394
Ndufa9	1465.26	0.0078449	0.0856071	0	1	1	Hhepaticus_DbFl_vs_Uninfected_Prdm1.fl.fl.Maf.fl.fl	ENSMUSG00000000399
Lck	13800.4	0.0694358	0.12993	0	1	1	Hhepaticus_DbFl_vs_Uninfected_Prdm1.fl.fl.Maf.fl.fl	ENSMUSG00000000409
Galnt1	892.571	-0.100328	0.123115	0	1	1	Hhepaticus_DbFl_vs_Uninfected_Prdm1.fl.fl.Maf.fl.fl	ENSMUSG00000000420
Mkrn2	1958.85	0.296273	0.153424	0	1	1	Hhepaticus_DbFl_vs_Uninfected_Prdm1.fl.fl.Maf.fl.fl	ENSMUSG00000000439
Raf1	3297.19	0.287599	0.155086	0	1	1	Hhepaticus_DbFl_vs_Uninfected_Prdm1.fl.fl.Maf.fl.fl	ENSMUSG00000000441
Sept1	9279.84	0.0721037	0.119516	0	1	1	Hhepaticus_DbFl_vs_Uninfected_Prdm1.fl.fl.Maf.fl.fl	ENSMUSG00000000486
Acvrl1	51.7285	-0.374996	0.443487	0	1	1	Hhepaticus_DbFl_vs_Uninfected_Prdm1.fl.fl.Maf.fl.fl	ENSMUSG00000000530
Grasp	101.06	-0.862971	0.24803	-1.12087	0.262344	1	Hhepaticus_DbFl_vs_Uninfected_Prdm1.fl.fl.Maf.fl.fl	ENSMUSG00000000531
Acvr1b	62.517	-0.582004	0.355699	0	1	1	Hhepaticus_DbFl_vs_Uninfected_Prdm1.fl.fl.Maf.fl.fl	ENSMUSG00000000532
Tom1l2	90.7527	0.218369	0.244722	0	1	1	Hhepaticus_DbFl_vs_Uninfected_Prdm1.fl.fl.Maf.fl.fl	ENSMUSG00000000538
Gpa33	102.401	0.706806	0.814222	0.149645	0.881045	1	Hhepaticus_DbFl_vs_Uninfected_Prdm1.fl.fl.Maf.fl.fl	ENSMUSG00000000544
Itga5	90.0793	-0.533847	0.466196	0	1	1	Hhepaticus_DbFl_vs_Uninfected_Prdm1.fl.fl.Maf.fl.fl	ENSMUSG00000000555
Wdr77	180.721	0.17056	0.18406	0	1	1	Hhepaticus_DbFl_vs_Uninfected_Prdm1.fl.fl.Maf.fl.fl	ENSMUSG00000000561
Atp5pb	2693.46	0.0809913	0.103735	0	1	1	Hhepaticus_DbFl_vs_Uninfected_Prdm1.fl.fl.Maf.fl.fl	ENSMUSG00000000563
Hnrnpd	551.788	-0.0362772	0.223125	0	1	1	Hhepaticus_DbFl_vs_Uninfected_Prdm1.fl.fl.Maf.fl.fl	ENSMUSG00000000568
C1d	778.93	0.430972	0.138297	0	1	1	Hhepaticus_DbFl_vs_Uninfected_Prdm1.fl.fl.Maf.fl.fl	ENSMUSG00000000581
Gm2a	7954.78	-2.28103e-05	0.108247	0	1	1	Hhepaticus_DbFl_vs_Uninfected_Prdm1.fl.fl.Maf.fl.fl	ENSMUSG00000000594
Krit1	2215.23	-0.0318172	0.202733	0	1	1	Hhepaticus_DbFl_vs_Uninfected_Prdm1.fl.fl.Maf.fl.fl	ENSMUSG00000000600
Clcn4	1583.52	0.228403	0.102418	0	1	1	Hhepaticus_DbFl_vs_Uninfected_Prdm1.fl.fl.Maf.fl.fl	ENSMUSG00000000605
Sema4f	160.052	-0.939054	0.277791	-1.27467	0.202427	1	Hhepaticus_DbFl_vs_Uninfected_Prdm1.fl.fl.Maf.fl.fl	ENSMUSG00000000627
Hk2	1690.16	-0.336135	0.205446	0	1	1	Hhepaticus_DbFl_vs_Uninfected_Prdm1.fl.fl.Maf.fl.fl	ENSMUSG00000000628
Myo18a	198.335	-0.293086	0.243541	0	1	1	Hhepaticus_DbFl_vs_Uninfected_Prdm1.fl.fl.Maf.fl.fl	ENSMUSG00000000631
Cd52	6547.09	0.0914691	0.138095	0	1	1	Hhepaticus_DbFl_vs_Uninfected_Prdm1.fl.fl.Maf.fl.fl	ENSMUSG00000000682
Abhd15	127.063	-0.184067	0.277224	0	1	1	Hhepaticus_DbFl_vs_Uninfected_Prdm1.fl.fl.Maf.fl.fl	ENSMUSG00000000686
Loxl3	172.414	-0.243421	0.144804	0	1	1	Hhepaticus_DbFl_vs_Uninfected_Prdm1.fl.fl.Maf.fl.fl	ENSMUSG00000000693
Kat2b	175.077	0.0546773	0.217164	0	1	1	Hhepaticus_DbFl_vs_Uninfected_Prdm1.fl.fl.Maf.fl.fl	ENSMUSG00000000708
Rab5b	481.522	0.157199	0.181128	0	1	1	Hhepaticus_DbFl_vs_Uninfected_Prdm1.fl.fl.Maf.fl.fl	ENSMUSG00000000711
Icosl	169.699	-0.653262	0.247856	-0.275561	0.782885	1	Hhepaticus_DbFl_vs_Uninfected_Prdm1.fl.fl.Maf.fl.fl	ENSMUSG00000000732
Spg7	366.175	-0.286845	0.137376	0	1	1	Hhepaticus_DbFl_vs_Uninfected_Prdm1.fl.fl.Maf.fl.fl	ENSMUSG00000000738
Rpl13	11887.6	-0.0841709	0.183609	0	1	1	Hhepaticus_DbFl_vs_Uninfected_Prdm1.fl.fl.Maf.fl.fl	ENSMUSG00000000740
Chmp1a	1627.12	0.0823309	0.108063	0	1	1	Hhepaticus_DbFl_vs_Uninfected_Prdm1.fl.fl.Maf.fl.fl	ENSMUSG00000000743
Rpa1	3549.13	0.326916	0.172736	0	1	1	Hhepaticus_DbFl_vs_Uninfected_Prdm1.fl.fl.Maf.fl.fl	ENSMUSG00000000751
Tubgcp3	688.113	-0.134176	0.117483	0	1	1	Hhepaticus_DbFl_vs_Uninfected_Prdm1.fl.fl.Maf.fl.fl	ENSMUSG00000000759
Polr3d	261.837	-0.21908	0.177649	0	1	1	Hhepaticus_DbFl_vs_Uninfected_Prdm1.fl.fl.Maf.fl.fl	ENSMUSG00000000776
Tcf7	4568.68	0.113461	0.200032	0	1	1	Hhepaticus_DbFl_vs_Uninfected_Prdm1.fl.fl.Maf.fl.fl	ENSMUSG00000000782
Ddx3x	2822.05	-0.233253	0.221009	0	1	1	Hhepaticus_DbFl_vs_Uninfected_Prdm1.fl.fl.Maf.fl.fl	ENSMUSG00000000787
Il12rb1	302.778	0.254951	0.254902	0	1	1	Hhepaticus_DbFl_vs_Uninfected_Prdm1.fl.fl.Maf.fl.fl	ENSMUSG00000000791
Usp32	242.07	-0.112387	0.178955	0	1	1	Hhepaticus_DbFl_vs_Uninfected_Prdm1.fl.fl.Maf.fl.fl	ENSMUSG00000000804
Car4	23.1084	-0.800339	1.4423	-0.149328	0.881295	1	Hhepaticus_DbFl_vs_Uninfected_Prdm1.fl.fl.Maf.fl.fl	ENSMUSG00000000805
Fasl	2845.12	-0.413358	0.237467	0	1	1	Hhepaticus_DbFl_vs_Uninfected_Prdm1.fl.fl.Maf.fl.fl	ENSMUSG00000000817
Zfp512b	235.833	0.0686213	0.28639	0	1	1	Hhepaticus_DbFl_vs_Uninfected_Prdm1.fl.fl.Maf.fl.fl	ENSMUSG00000000823
Dnajc5	1362.44	-0.0738002	0.139037	0	1	1	Hhepaticus_DbFl_vs_Uninfected_Prdm1.fl.fl.Maf.fl.fl	ENSMUSG00000000826
Tpd52l2	1577.33	-0.107758	0.0989253	0	1	1	Hhepaticus_DbFl_vs_Uninfected_Prdm1.fl.fl.Maf.fl.fl	ENSMUSG00000000827
Fmr1	768.439	-0.073816	0.110233	0	1	1	Hhepaticus_DbFl_vs_Uninfected_Prdm1.fl.fl.Maf.fl.fl	ENSMUSG00000000838
Pxmp4	170.645	0.272407	0.201362	0	1	1	Hhepaticus_DbFl_vs_Uninfected_Prdm1.fl.fl.Maf.fl.fl	ENSMUSG00000000876
Gnb1l	97.3994	0.167431	0.274284	0	1	1	Hhepaticus_DbFl_vs_Uninfected_Prdm1.fl.fl.Maf.fl.fl	ENSMUSG00000000884
Mmp11	120.179	0.475134	0.312758	0	1	1	Hhepaticus_DbFl_vs_Uninfected_Prdm1.fl.fl.Maf.fl.fl	ENSMUSG00000000901
Smarcb1	798.998	0.140023	0.0940984	0	1	1	Hhepaticus_DbFl_vs_Uninfected_Prdm1.fl.fl.Maf.fl.fl	ENSMUSG00000000902
Hip1r	7335.66	-0.471383	0.233712	0	1	1	Hhepaticus_DbFl_vs_Uninfected_Prdm1.fl.fl.Maf.fl.fl	ENSMUSG00000000915
Nsun5	330.762	-0.168222	0.166348	0	1	1	Hhepaticus_DbFl_vs_Uninfected_Prdm1.fl.fl.Maf.fl.fl	ENSMUSG00000000916
Top1mt	84.2479	-0.213845	0.33147	0	1	1	Hhepaticus_DbFl_vs_Uninfected_Prdm1.fl.fl.Maf.fl.fl	ENSMUSG00000000934
Mmp14	54.1877	0.174923	0.540726	0	1	1	Hhepaticus_DbFl_vs_Uninfected_Prdm1.fl.fl.Maf.fl.fl	ENSMUSG00000000957
Oxa1l	361.683	0.139498	0.12395	0	1	1	Hhepaticus_DbFl_vs_Uninfected_Prdm1.fl.fl.Maf.fl.fl	ENSMUSG00000000959
Heatr6	449.93	0.0259975	0.125554	0	1	1	Hhepaticus_DbFl_vs_Uninfected_Prdm1.fl.fl.Maf.fl.fl	ENSMUSG00000000976
Ccl3	145.014	-0.230685	0.411665	0	1	1	Hhepaticus_DbFl_vs_Uninfected_Prdm1.fl.fl.Maf.fl.fl	ENSMUSG00000000982
Ilf2	1143.22	-0.155743	0.0905609	0	1	1	Hhepaticus_DbFl_vs_Uninfected_Prdm1.fl.fl.Maf.fl.fl	ENSMUSG00000001016
Chtop	2255.52	-0.0808399	0.122516	0	1	1	Hhepaticus_DbFl_vs_Uninfected_Prdm1.fl.fl.Maf.fl.fl	ENSMUSG00000001017
Snapin	637.912	-0.00554621	0.136054	0	1	1	Hhepaticus_DbFl_vs_Uninfected_Prdm1.fl.fl.Maf.fl.fl	ENSMUSG00000001018
S100a6	2168.67	-0.0303839	0.148935	0	1	1	Hhepaticus_DbFl_vs_Uninfected_Prdm1.fl.fl.Maf.fl.fl	ENSMUSG00000001025
Icam2	329.669	0.0962419	0.147715	0	1	1	Hhepaticus_DbFl_vs_Uninfected_Prdm1.fl.fl.Maf.fl.fl	ENSMUSG00000001029
Mapk7	123.221	0.0075604	0.254003	0	1	1	Hhepaticus_DbFl_vs_Uninfected_Prdm1.fl.fl.Maf.fl.fl	ENSMUSG00000001034
Sec24b	470.676	-0.0800398	0.107797	0	1	1	Hhepaticus_DbFl_vs_Uninfected_Prdm1.fl.fl.Maf.fl.fl	ENSMUSG00000001052
N4bp3	64.5644	0.222275	0.297299	0	1	1	Hhepaticus_DbFl_vs_Uninfected_Prdm1.fl.fl.Maf.fl.fl	ENSMUSG00000001053
Rmnd5b	460.409	-0.147526	0.127103	0	1	1	Hhepaticus_DbFl_vs_Uninfected_Prdm1.fl.fl.Maf.fl.fl	ENSMUSG00000001054
Nhp2	840.151	-0.00273302	0.116057	0	1	1	Hhepaticus_DbFl_vs_Uninfected_Prdm1.fl.fl.Maf.fl.fl	ENSMUSG00000001056
Vps9d1	75.6723	0.400784	0.341269	0	1	1	Hhepaticus_DbFl_vs_Uninfected_Prdm1.fl.fl.Maf.fl.fl	ENSMUSG00000001062
Zfp276	181.002	0.167758	0.214741	0	1	1	Hhepaticus_DbFl_vs_Uninfected_Prdm1.fl.fl.Maf.fl.fl	ENSMUSG00000001065
Mfsd10	365.797	0.257462	0.161703	0	1	1	Hhepaticus_DbFl_vs_Uninfected_Prdm1.fl.fl.Maf.fl.fl	ENSMUSG00000001082
Luzp1	221.437	-0.335279	0.234227	0	1	1	Hhepaticus_DbFl_vs_Uninfected_Prdm1.fl.fl.Maf.fl.fl	ENSMUSG00000001089
Kctd10	1830.7	-0.191436	0.116049	0	1	1	Hhepaticus_DbFl_vs_Uninfected_Prdm1.fl.fl.Maf.fl.fl	ENSMUSG00000001098
Poldip2	240.398	0.234504	0.167429	0	1	1	Hhepaticus_DbFl_vs_Uninfected_Prdm1.fl.fl.Maf.fl.fl	ENSMUSG00000001100
Ift20	708.707	0.0451864	0.133189	0	1	1	Hhepaticus_DbFl_vs_Uninfected_Prdm1.fl.fl.Maf.fl.fl	ENSMUSG00000001105
Col6a1	94.9729	-0.799623	0.754305	-0.284581	0.775965	1	Hhepaticus_DbFl_vs_Uninfected_Prdm1.fl.fl.Maf.fl.fl	ENSMUSG00000001119
Pcbp3	73.7996	-0.16219	0.288696	0	1	1	Hhepaticus_DbFl_vs_Uninfected_Prdm1.fl.fl.Maf.fl.fl	ENSMUSG00000001120
Lgals9	1140.24	0.0662223	0.172148	0	1	1	Hhepaticus_DbFl_vs_Uninfected_Prdm1.fl.fl.Maf.fl.fl	ENSMUSG00000001123
Araf	1380.39	0.012114	0.0930141	0	1	1	Hhepaticus_DbFl_vs_Uninfected_Prdm1.fl.fl.Maf.fl.fl	ENSMUSG00000001127
Cfp	180.957	-0.685267	0.449268	-0.223262	0.823332	1	Hhepaticus_DbFl_vs_Uninfected_Prdm1.fl.fl.Maf.fl.fl	ENSMUSG00000001128
Uxt	170.631	0.122923	0.178667	0	1	1	Hhepaticus_DbFl_vs_Uninfected_Prdm1.fl.fl.Maf.fl.fl	ENSMUSG00000001134
Cnnm3	69.6581	0.148029	0.301283	0	1	1	Hhepaticus_DbFl_vs_Uninfected_Prdm1.fl.fl.Maf.fl.fl	ENSMUSG00000001138
Lman2l	304.389	-0.0510286	0.251654	0	1	1	Hhepaticus_DbFl_vs_Uninfected_Prdm1.fl.fl.Maf.fl.fl	ENSMUSG00000001143
Mcm3ap	371.461	-0.0388345	0.152693	0	1	1	Hhepaticus_DbFl_vs_Uninfected_Prdm1.fl.fl.Maf.fl.fl	ENSMUSG00000001150
Pcnt	780.577	-0.0635774	0.116841	0	1	1	Hhepaticus_DbFl_vs_Uninfected_Prdm1.fl.fl.Maf.fl.fl	ENSMUSG00000001151
Mxd1	6614.2	0.386043	0.156797	0	1	1	Hhepaticus_DbFl_vs_Uninfected_Prdm1.fl.fl.Maf.fl.fl	ENSMUSG00000001156
Gmcl1	422.587	0.13129	0.125495	0	1	1	Hhepaticus_DbFl_vs_Uninfected_Prdm1.fl.fl.Maf.fl.fl	ENSMUSG00000001157
Snrnp27	1009.6	-2.51103e-06	0.144396	0	1	1	Hhepaticus_DbFl_vs_Uninfected_Prdm1.fl.fl.Maf.fl.fl	ENSMUSG00000001158
Ocrl	58.6585	0.18663	0.362594	0	1	1	Hhepaticus_DbFl_vs_Uninfected_Prdm1.fl.fl.Maf.fl.fl	ENSMUSG00000001173
Calm1	18963.3	-0.231164	0.141597	0	1	1	Hhepaticus_DbFl_vs_Uninfected_Prdm1.fl.fl.Maf.fl.fl	ENSMUSG00000001175
Agpat3	708.731	0.177251	0.10259	0	1	1	Hhepaticus_DbFl_vs_Uninfected_Prdm1.fl.fl.Maf.fl.fl	ENSMUSG00000001211
Slc26a3	30.6439	0.564762	1.29531	0	1	1	Hhepaticus_DbFl_vs_Uninfected_Prdm1.fl.fl.Maf.fl.fl	ENSMUSG00000001225
Uhrf1	568.42	0.251074	0.247039	0	1	1	Hhepaticus_DbFl_vs_Uninfected_Prdm1.fl.fl.Maf.fl.fl	ENSMUSG00000001228
Dpp9	369.505	0.125973	0.180145	0	1	1	Hhepaticus_DbFl_vs_Uninfected_Prdm1.fl.fl.Maf.fl.fl	ENSMUSG00000001229
Lsr	87.1394	-0.171524	0.308708	0	1	1	Hhepaticus_DbFl_vs_Uninfected_Prdm1.fl.fl.Maf.fl.fl	ENSMUSG00000001247
Gramd1a	1736.78	0.0315509	0.165359	0	1	1	Hhepaticus_DbFl_vs_Uninfected_Prdm1.fl.fl.Maf.fl.fl	ENSMUSG00000001248
Ckb	569.335	-0.198728	0.225364	0	1	1	Hhepaticus_DbFl_vs_Uninfected_Prdm1.fl.fl.Maf.fl.fl	ENSMUSG00000001270
Sp1	453.244	0.170753	0.153693	0	1	1	Hhepaticus_DbFl_vs_Uninfected_Prdm1.fl.fl.Maf.fl.fl	ENSMUSG00000001280
Itgb7	4374.49	0.0239102	0.120525	0	1	1	Hhepaticus_DbFl_vs_Uninfected_Prdm1.fl.fl.Maf.fl.fl	ENSMUSG00000001281
Myg1	354.36	0.0911772	0.119024	0	1	1	Hhepaticus_DbFl_vs_Uninfected_Prdm1.fl.fl.Maf.fl.fl	ENSMUSG00000001285
Rarg	52.7512	-0.0877101	0.36097	0	1	1	Hhepaticus_DbFl_vs_Uninfected_Prdm1.fl.fl.Maf.fl.fl	ENSMUSG00000001288
Pfdn5	2464.54	-0.131218	0.122971	0	1	1	Hhepaticus_DbFl_vs_Uninfected_Prdm1.fl.fl.Maf.fl.fl	ENSMUSG00000001289
Rrp15	404.37	-0.250755	0.143964	0	1	1	Hhepaticus_DbFl_vs_Uninfected_Prdm1.fl.fl.Maf.fl.fl	ENSMUSG00000001305
Srr	342.665	0.0472315	0.142204	0	1	1	Hhepaticus_DbFl_vs_Uninfected_Prdm1.fl.fl.Maf.fl.fl	ENSMUSG00000001323
Acp5	1172.59	-0.0412359	0.126074	0	1	1	Hhepaticus_DbFl_vs_Uninfected_Prdm1.fl.fl.Maf.fl.fl	ENSMUSG00000001348
Fbxo9	195.908	-0.0829468	0.145912	0	1	1	Hhepaticus_DbFl_vs_Uninfected_Prdm1.fl.fl.Maf.fl.fl	ENSMUSG00000001366
Vps50	165.678	-0.0831649	0.21313	0	1	1	Hhepaticus_DbFl_vs_Uninfected_Prdm1.fl.fl.Maf.fl.fl	ENSMUSG00000001376
Hars	800.118	0.0584892	0.106736	0	1	1	Hhepaticus_DbFl_vs_Uninfected_Prdm1.fl.fl.Maf.fl.fl	ENSMUSG00000001380
Zmat2	832.021	-0.126665	0.10751	0	1	1	Hhepaticus_DbFl_vs_Uninfected_Prdm1.fl.fl.Maf.fl.fl	ENSMUSG00000001383
Ube2c	588.19	0.38195	0.233855	0	1	1	Hhepaticus_DbFl_vs_Uninfected_Prdm1.fl.fl.Maf.fl.fl	ENSMUSG00000001403
Smg5	701.485	-0.0945765	0.151271	0	1	1	Hhepaticus_DbFl_vs_Uninfected_Prdm1.fl.fl.Maf.fl.fl	ENSMUSG00000001415
Cct3	2395.63	-0.0911007	0.11845	0	1	1	Hhepaticus_DbFl_vs_Uninfected_Prdm1.fl.fl.Maf.fl.fl	ENSMUSG00000001416
Glmp	2067.2	0.280954	0.078864	0	1	1	Hhepaticus_DbFl_vs_Uninfected_Prdm1.fl.fl.Maf.fl.fl	ENSMUSG00000001418
Mef2d	694.955	-0.161071	0.217745	0	1	1	Hhepaticus_DbFl_vs_Uninfected_Prdm1.fl.fl.Maf.fl.fl	ENSMUSG00000001419
Snd1	1477.52	0.152262	0.148005	0	1	1	Hhepaticus_DbFl_vs_Uninfected_Prdm1.fl.fl.Maf.fl.fl	ENSMUSG00000001424
Col18a1	20.81	-0.869791	0.827758	-0.344096	0.730774	1	Hhepaticus_DbFl_vs_Uninfected_Prdm1.fl.fl.Maf.fl.fl	ENSMUSG00000001435
Slc19a1	267.506	0.121855	0.257515	0	1	1	Hhepaticus_DbFl_vs_Uninfected_Prdm1.fl.fl.Maf.fl.fl	ENSMUSG00000001436
Kpnb1	1345.64	-0.11776	0.118141	0	1	1	Hhepaticus_DbFl_vs_Uninfected_Prdm1.fl.fl.Maf.fl.fl	ENSMUSG00000001440
Npepps	578.281	0.0933959	0.126534	0	1	1	Hhepaticus_DbFl_vs_Uninfected_Prdm1.fl.fl.Maf.fl.fl	ENSMUSG00000001441
Tbx21	473.799	-0.253497	0.235572	0	1	1	Hhepaticus_DbFl_vs_Uninfected_Prdm1.fl.fl.Maf.fl.fl	ENSMUSG00000001444
Mrpl10	474.636	0.349588	0.121218	0	1	1	Hhepaticus_DbFl_vs_Uninfected_Prdm1.fl.fl.Maf.fl.fl	ENSMUSG00000001445
Cyp51	1419.26	-0.289839	0.155177	0	1	1	Hhepaticus_DbFl_vs_Uninfected_Prdm1.fl.fl.Maf.fl.fl	ENSMUSG00000001467
Tcf25	2233.9	0.0264529	0.111504	0	1	1	Hhepaticus_DbFl_vs_Uninfected_Prdm1.fl.fl.Maf.fl.fl	ENSMUSG00000001472
Tubb6	400.388	-0.237264	0.244459	0	1	1	Hhepaticus_DbFl_vs_Uninfected_Prdm1.fl.fl.Maf.fl.fl	ENSMUSG00000001473
Def8	78.2967	0.365803	0.284246	0	1	1	Hhepaticus_DbFl_vs_Uninfected_Prdm1.fl.fl.Maf.fl.fl	ENSMUSG00000001482
Col1a1	259.412	-0.55993	0.890917	0	1	1	Hhepaticus_DbFl_vs_Uninfected_Prdm1.fl.fl.Maf.fl.fl	ENSMUSG00000001506
Itga3	129.116	0.67161	0.282941	0.306239	0.759423	1	Hhepaticus_DbFl_vs_Uninfected_Prdm1.fl.fl.Maf.fl.fl	ENSMUSG00000001507
Foxm1	81.8934	-0.0715363	0.261652	0	1	1	Hhepaticus_DbFl_vs_Uninfected_Prdm1.fl.fl.Maf.fl.fl	ENSMUSG00000001517
Itfg2	297.99	-0.0473581	0.163094	0	1	1	Hhepaticus_DbFl_vs_Uninfected_Prdm1.fl.fl.Maf.fl.fl	ENSMUSG00000001518
Gtf2h4	113.37	0.210781	0.240007	0	1	1	Hhepaticus_DbFl_vs_Uninfected_Prdm1.fl.fl.Maf.fl.fl	ENSMUSG00000001524
Tubb5	13427.6	-0.0980195	0.121553	0	1	1	Hhepaticus_DbFl_vs_Uninfected_Prdm1.fl.fl.Maf.fl.fl	ENSMUSG00000001525
Ell2	3130.52	-0.382825	0.230616	0	1	1	Hhepaticus_DbFl_vs_Uninfected_Prdm1.fl.fl.Maf.fl.fl	ENSMUSG00000001542
Jup	68.226	-0.344738	0.465506	0	1	1	Hhepaticus_DbFl_vs_Uninfected_Prdm1.fl.fl.Maf.fl.fl	ENSMUSG00000001552
Nom1	550.093	-0.00282329	0.131557	0	1	1	Hhepaticus_DbFl_vs_Uninfected_Prdm1.fl.fl.Maf.fl.fl	ENSMUSG00000001569
Ergic1	1105.77	0.0612642	0.212399	0	1	1	Hhepaticus_DbFl_vs_Uninfected_Prdm1.fl.fl.Maf.fl.fl	ENSMUSG00000001576
Acap1	2991.44	-0.103859	0.114264	0	1	1	Hhepaticus_DbFl_vs_Uninfected_Prdm1.fl.fl.Maf.fl.fl	ENSMUSG00000001588
Ifrd1	6239.35	-0.400104	0.206089	0	1	1	Hhepaticus_DbFl_vs_Uninfected_Prdm1.fl.fl.Maf.fl.fl	ENSMUSG00000001627
Stk38l	398.254	-0.00555693	0.197768	0	1	1	Hhepaticus_DbFl_vs_Uninfected_Prdm1.fl.fl.Maf.fl.fl	ENSMUSG00000001630
Brpf1	349.028	0.013024	0.168987	0	1	1	Hhepaticus_DbFl_vs_Uninfected_Prdm1.fl.fl.Maf.fl.fl	ENSMUSG00000001632
Akr1b3	1021.94	-0.0284153	0.123851	0	1	1	Hhepaticus_DbFl_vs_Uninfected_Prdm1.fl.fl.Maf.fl.fl	ENSMUSG00000001642
Gstt1	152.868	-0.644724	0.719606	-0.0830475	0.933814	1	Hhepaticus_DbFl_vs_Uninfected_Prdm1.fl.fl.Maf.fl.fl	ENSMUSG00000001663
Gstt3	95.2683	0.214153	0.359467	0	1	1	Hhepaticus_DbFl_vs_Uninfected_Prdm1.fl.fl.Maf.fl.fl	ENSMUSG00000001665
Ddt	202.395	0.204264	0.292182	0	1	1	Hhepaticus_DbFl_vs_Uninfected_Prdm1.fl.fl.Maf.fl.fl	ENSMUSG00000001666
Ddx18	555.828	-0.0526982	0.119282	0	1	1	Hhepaticus_DbFl_vs_Uninfected_Prdm1.fl.fl.Maf.fl.fl	ENSMUSG00000001674
Ubl3	4239.88	-0.0837851	0.149199	0	1	1	Hhepaticus_DbFl_vs_Uninfected_Prdm1.fl.fl.Maf.fl.fl	ENSMUSG00000001687
Gramd3	16712	0.0711782	0.10919	0	1	1	Hhepaticus_DbFl_vs_Uninfected_Prdm1.fl.fl.Maf.fl.fl	ENSMUSG00000001700
Eef1e1	643.209	0.0566433	0.115278	0	1	1	Hhepaticus_DbFl_vs_Uninfected_Prdm1.fl.fl.Maf.fl.fl	ENSMUSG00000001707
Akt1	501.03	0.147217	0.220774	0	1	1	Hhepaticus_DbFl_vs_Uninfected_Prdm1.fl.fl.Maf.fl.fl	ENSMUSG00000001729
Il16	2400.5	0.231715	0.0941447	0	1	1	Hhepaticus_DbFl_vs_Uninfected_Prdm1.fl.fl.Maf.fl.fl	ENSMUSG00000001741
Tcirg1	677.108	-0.0929843	0.133382	0	1	1	Hhepaticus_DbFl_vs_Uninfected_Prdm1.fl.fl.Maf.fl.fl	ENSMUSG00000001750
Coasy	95.0673	0.469821	0.396881	0	1	1	Hhepaticus_DbFl_vs_Uninfected_Prdm1.fl.fl.Maf.fl.fl	ENSMUSG00000001755
Crnkl1	1243.68	-0.155638	0.11613	0	1	1	Hhepaticus_DbFl_vs_Uninfected_Prdm1.fl.fl.Maf.fl.fl	ENSMUSG00000001767
Rin2	213.858	-0.241175	0.293231	0	1	1	Hhepaticus_DbFl_vs_Uninfected_Prdm1.fl.fl.Maf.fl.fl	ENSMUSG00000001768
Chordc1	2071.42	-0.262137	0.25571	0	1	1	Hhepaticus_DbFl_vs_Uninfected_Prdm1.fl.fl.Maf.fl.fl	ENSMUSG00000001774
Rtcb	1721.86	0.0473082	0.103866	0	1	1	Hhepaticus_DbFl_vs_Uninfected_Prdm1.fl.fl.Maf.fl.fl	ENSMUSG00000001783
Pwp1	805.658	0.0540622	0.170291	0	1	1	Hhepaticus_DbFl_vs_Uninfected_Prdm1.fl.fl.Maf.fl.fl	ENSMUSG00000001785
Fbxo7	497.498	0.096582	0.113693	0	1	1	Hhepaticus_DbFl_vs_Uninfected_Prdm1.fl.fl.Maf.fl.fl	ENSMUSG00000001786
Capns1	1808.95	0.0765893	0.0997836	0	1	1	Hhepaticus_DbFl_vs_Uninfected_Prdm1.fl.fl.Maf.fl.fl	ENSMUSG00000001794
Clpb	333.925	-0.139759	0.13088	0	1	1	Hhepaticus_DbFl_vs_Uninfected_Prdm1.fl.fl.Maf.fl.fl	ENSMUSG00000001829
Sept7	5527.94	0.0793403	0.0982313	0	1	1	Hhepaticus_DbFl_vs_Uninfected_Prdm1.fl.fl.Maf.fl.fl	ENSMUSG00000001833
Zdhhc4	329.87	0.238403	0.126276	0	1	1	Hhepaticus_DbFl_vs_Uninfected_Prdm1.fl.fl.Maf.fl.fl	ENSMUSG00000001844
Rac1	2709.01	0.134885	0.113286	0	1	1	Hhepaticus_DbFl_vs_Uninfected_Prdm1.fl.fl.Maf.fl.fl	ENSMUSG00000001847
Nup214	648.463	-0.151834	0.111311	0	1	1	Hhepaticus_DbFl_vs_Uninfected_Prdm1.fl.fl.Maf.fl.fl	ENSMUSG00000001855
Ugp2	1021.95	0.148829	0.137879	0	1	1	Hhepaticus_DbFl_vs_Uninfected_Prdm1.fl.fl.Maf.fl.fl	ENSMUSG00000001891
Trmt1	296.645	-0.328841	0.172031	0	1	1	Hhepaticus_DbFl_vs_Uninfected_Prdm1.fl.fl.Maf.fl.fl	ENSMUSG00000001909
Nacc1	173.54	0.15715	0.230624	0	1	1	Hhepaticus_DbFl_vs_Uninfected_Prdm1.fl.fl.Maf.fl.fl	ENSMUSG00000001910
Nfix	49.7158	-0.163977	0.367111	0	1	1	Hhepaticus_DbFl_vs_Uninfected_Prdm1.fl.fl.Maf.fl.fl	ENSMUSG00000001911
Slc1a5	4537.47	0.111325	0.158439	0	1	1	Hhepaticus_DbFl_vs_Uninfected_Prdm1.fl.fl.Maf.fl.fl	ENSMUSG00000001918
Uba1	2911.6	0.123489	0.121927	0	1	1	Hhepaticus_DbFl_vs_Uninfected_Prdm1.fl.fl.Maf.fl.fl	ENSMUSG00000001924
Siae	631.327	-0.0132947	0.0960842	0	1	1	Hhepaticus_DbFl_vs_Uninfected_Prdm1.fl.fl.Maf.fl.fl	ENSMUSG00000001942
Fam50a	534.135	-0.00115947	0.0981489	0	1	1	Hhepaticus_DbFl_vs_Uninfected_Prdm1.fl.fl.Maf.fl.fl	ENSMUSG00000001962
Emd	2597.75	-0.0581818	0.137352	0	1	1	Hhepaticus_DbFl_vs_Uninfected_Prdm1.fl.fl.Maf.fl.fl	ENSMUSG00000001964
Sipa1l2	74.6559	-0.281536	0.330348	0	1	1	Hhepaticus_DbFl_vs_Uninfected_Prdm1.fl.fl.Maf.fl.fl	ENSMUSG00000001995
Ap4e1	317.574	0.0666641	0.250815	0	1	1	Hhepaticus_DbFl_vs_Uninfected_Prdm1.fl.fl.Maf.fl.fl	ENSMUSG00000001998
Blvra	722.555	-0.140372	0.158298	0	1	1	Hhepaticus_DbFl_vs_Uninfected_Prdm1.fl.fl.Maf.fl.fl	ENSMUSG00000001999
Idh3g	1123.13	0.186909	0.140563	0	1	1	Hhepaticus_DbFl_vs_Uninfected_Prdm1.fl.fl.Maf.fl.fl	ENSMUSG00000002010
Ssr4	1353.7	0.00438821	0.147159	0	1	1	Hhepaticus_DbFl_vs_Uninfected_Prdm1.fl.fl.Maf.fl.fl	ENSMUSG00000002014
Bcap31	3618.1	-0.0542574	0.0811636	0	1	1	Hhepaticus_DbFl_vs_Uninfected_Prdm1.fl.fl.Maf.fl.fl	ENSMUSG00000002015
Fam98a	234.083	0.140232	0.172995	0	1	1	Hhepaticus_DbFl_vs_Uninfected_Prdm1.fl.fl.Maf.fl.fl	ENSMUSG00000002017
Kmt2a	1465.55	-0.199579	0.164483	0	1	1	Hhepaticus_DbFl_vs_Uninfected_Prdm1.fl.fl.Maf.fl.fl	ENSMUSG00000002028
Ift46	210.583	-0.0885495	0.204778	0	1	1	Hhepaticus_DbFl_vs_Uninfected_Prdm1.fl.fl.Maf.fl.fl	ENSMUSG00000002031
Cd3g	9303.83	0.0164427	0.0931384	0	1	1	Hhepaticus_DbFl_vs_Uninfected_Prdm1.fl.fl.Maf.fl.fl	ENSMUSG00000002033
Trappc6a	688.218	0.140755	0.166094	0	1	1	Hhepaticus_DbFl_vs_Uninfected_Prdm1.fl.fl.Maf.fl.fl	ENSMUSG00000002043
Supt6	1068.79	0.0250361	0.120602	0	1	1	Hhepaticus_DbFl_vs_Uninfected_Prdm1.fl.fl.Maf.fl.fl	ENSMUSG00000002052
Spag5	226.89	0.494667	0.276593	0	1	1	Hhepaticus_DbFl_vs_Uninfected_Prdm1.fl.fl.Maf.fl.fl	ENSMUSG00000002055
Unc119	249.027	0.0578885	0.209408	0	1	1	Hhepaticus_DbFl_vs_Uninfected_Prdm1.fl.fl.Maf.fl.fl	ENSMUSG00000002058
Sdf2	947.618	-0.114473	0.106401	0	1	1	Hhepaticus_DbFl_vs_Uninfected_Prdm1.fl.fl.Maf.fl.fl	ENSMUSG00000002064
Ccne1	211.428	0.000630484	0.295923	0	1	1	Hhepaticus_DbFl_vs_Uninfected_Prdm1.fl.fl.Maf.fl.fl	ENSMUSG00000002068
Bbc3	81.7988	-0.282941	0.258364	0	1	1	Hhepaticus_DbFl_vs_Uninfected_Prdm1.fl.fl.Maf.fl.fl	ENSMUSG00000002083
Psmc3	3177.68	0.00184492	0.0699852	0	1	1	Hhepaticus_DbFl_vs_Uninfected_Prdm1.fl.fl.Maf.fl.fl	ENSMUSG00000002102
Acp2	539.218	-0.0517965	0.101108	0	1	1	Hhepaticus_DbFl_vs_Uninfected_Prdm1.fl.fl.Maf.fl.fl	ENSMUSG00000002103
Rapsn	61.4875	-0.072752	0.248461	0	1	1	Hhepaticus_DbFl_vs_Uninfected_Prdm1.fl.fl.Maf.fl.fl	ENSMUSG00000002104
Slc39a13	88.5525	-0.116734	0.326416	0	1	1	Hhepaticus_DbFl_vs_Uninfected_Prdm1.fl.fl.Maf.fl.fl	ENSMUSG00000002105
Celf2	6546.75	-0.0884365	0.101306	0	1	1	Hhepaticus_DbFl_vs_Uninfected_Prdm1.fl.fl.Maf.fl.fl	ENSMUSG00000002107
Ddb2	678.962	-0.0990462	0.121368	0	1	1	Hhepaticus_DbFl_vs_Uninfected_Prdm1.fl.fl.Maf.fl.fl	ENSMUSG00000002109
Spi1	71.3274	-0.0678437	0.530998	0	1	1	Hhepaticus_DbFl_vs_Uninfected_Prdm1.fl.fl.Maf.fl.fl	ENSMUSG00000002111
Sf3a1	966.657	0.113683	0.0941357	0	1	1	Hhepaticus_DbFl_vs_Uninfected_Prdm1.fl.fl.Maf.fl.fl	ENSMUSG00000002129
Stat6	2590.56	0.0503104	0.154745	0	1	1	Hhepaticus_DbFl_vs_Uninfected_Prdm1.fl.fl.Maf.fl.fl	ENSMUSG00000002147
Clgn	46.0205	-1.87222	0.618696	-2.0806	0.0374707	1	Hhepaticus_DbFl_vs_Uninfected_Prdm1.fl.fl.Maf.fl.fl	ENSMUSG00000002190
Napsa	158.396	-0.607392	0.462263	-0.0485221	0.9613	1	Hhepaticus_DbFl_vs_Uninfected_Prdm1.fl.fl.Maf.fl.fl	ENSMUSG00000002204
Vrk3	624.948	-0.0929369	0.107361	0	1	1	Hhepaticus_DbFl_vs_Uninfected_Prdm1.fl.fl.Maf.fl.fl	ENSMUSG00000002205
Smg9	306.926	-0.287104	0.174232	0	1	1	Hhepaticus_DbFl_vs_Uninfected_Prdm1.fl.fl.Maf.fl.fl	ENSMUSG00000002210
Paxip1	417.802	0.229178	0.14527	0	1	1	Hhepaticus_DbFl_vs_Uninfected_Prdm1.fl.fl.Maf.fl.fl	ENSMUSG00000002221
Rmnd5a	505.254	0.0793519	0.201718	0	1	1	Hhepaticus_DbFl_vs_Uninfected_Prdm1.fl.fl.Maf.fl.fl	ENSMUSG00000002222
Mov10	160.234	-0.312556	0.289556	0	1	1	Hhepaticus_DbFl_vs_Uninfected_Prdm1.fl.fl.Maf.fl.fl	ENSMUSG00000002227
Ppm1j	261.333	-0.0520972	0.225735	0	1	1	Hhepaticus_DbFl_vs_Uninfected_Prdm1.fl.fl.Maf.fl.fl	ENSMUSG00000002228
Rhoc	199.871	0.292986	0.23115	0	1	1	Hhepaticus_DbFl_vs_Uninfected_Prdm1.fl.fl.Maf.fl.fl	ENSMUSG00000002233
Ppard	82.585	-0.442269	0.277527	0	1	1	Hhepaticus_DbFl_vs_Uninfected_Prdm1.fl.fl.Maf.fl.fl	ENSMUSG00000002250
Def6	662.077	0.131074	0.147507	0	1	1	Hhepaticus_DbFl_vs_Uninfected_Prdm1.fl.fl.Maf.fl.fl	ENSMUSG00000002257
Metrn	71.3147	0.229529	0.298348	0	1	1	Hhepaticus_DbFl_vs_Uninfected_Prdm1.fl.fl.Maf.fl.fl	ENSMUSG00000002274
Lmf1	103.765	0.132507	0.252906	0	1	1	Hhepaticus_DbFl_vs_Uninfected_Prdm1.fl.fl.Maf.fl.fl	ENSMUSG00000002279
Ciao3	281.202	0.170727	0.127859	0	1	1	Hhepaticus_DbFl_vs_Uninfected_Prdm1.fl.fl.Maf.fl.fl	ENSMUSG00000002280
Dbf4	379.29	-0.112497	0.128383	0	1	1	Hhepaticus_DbFl_vs_Uninfected_Prdm1.fl.fl.Maf.fl.fl	ENSMUSG00000002297
Daxx	615.734	0.514596	0.241357	0	1	1	Hhepaticus_DbFl_vs_Uninfected_Prdm1.fl.fl.Maf.fl.fl	ENSMUSG00000002307
Cd320	203.206	0.335052	0.181577	0	1	1	Hhepaticus_DbFl_vs_Uninfected_Prdm1.fl.fl.Maf.fl.fl	ENSMUSG00000002308
Ipo4	96.9298	0.055805	0.235185	0	1	1	Hhepaticus_DbFl_vs_Uninfected_Prdm1.fl.fl.Maf.fl.fl	ENSMUSG00000002319
Tm9sf1	515.251	0.212449	0.116881	0	1	1	Hhepaticus_DbFl_vs_Uninfected_Prdm1.fl.fl.Maf.fl.fl	ENSMUSG00000002320
Irf9	1302.45	0.193599	0.121928	0	1	1	Hhepaticus_DbFl_vs_Uninfected_Prdm1.fl.fl.Maf.fl.fl	ENSMUSG00000002325
Gmpr2	639.804	-0.178388	0.111119	0	1	1	Hhepaticus_DbFl_vs_Uninfected_Prdm1.fl.fl.Maf.fl.fl	ENSMUSG00000002326
Mdp1	597.932	-0.0404136	0.104086	0	1	1	Hhepaticus_DbFl_vs_Uninfected_Prdm1.fl.fl.Maf.fl.fl	ENSMUSG00000002329
Dhrs1	290.338	0.26573	0.143663	0	1	1	Hhepaticus_DbFl_vs_Uninfected_Prdm1.fl.fl.Maf.fl.fl	ENSMUSG00000002332
Tmem161a	342.639	0.104292	0.185458	0	1	1	Hhepaticus_DbFl_vs_Uninfected_Prdm1.fl.fl.Maf.fl.fl	ENSMUSG00000002342
Borcs8	222.73	0.118374	0.140754	0	1	1	Hhepaticus_DbFl_vs_Uninfected_Prdm1.fl.fl.Maf.fl.fl	ENSMUSG00000002345
Slc25a42	67.5959	0.827615	0.288584	0.84084	0.400438	1	Hhepaticus_DbFl_vs_Uninfected_Prdm1.fl.fl.Maf.fl.fl	ENSMUSG00000002346
Snx9	219.367	0.492749	0.234657	0	1	1	Hhepaticus_DbFl_vs_Uninfected_Prdm1.fl.fl.Maf.fl.fl	ENSMUSG00000002365
Ranbp3	1246.06	0.108474	0.0983803	0	1	1	Hhepaticus_DbFl_vs_Uninfected_Prdm1.fl.fl.Maf.fl.fl	ENSMUSG00000002372
Ndufa11	787.507	0.115873	0.115664	0	1	1	Hhepaticus_DbFl_vs_Uninfected_Prdm1.fl.fl.Maf.fl.fl	ENSMUSG00000002379
Bmp8b	185.287	0.0119121	0.171164	0	1	1	Hhepaticus_DbFl_vs_Uninfected_Prdm1.fl.fl.Maf.fl.fl	ENSMUSG00000002384
Nr2f6	40.9446	-1.3472	0.398907	-1.91081	0.0560292	1	Hhepaticus_DbFl_vs_Uninfected_Prdm1.fl.fl.Maf.fl.fl	ENSMUSG00000002393
Use1	1373.64	-0.0329822	0.151756	0	1	1	Hhepaticus_DbFl_vs_Uninfected_Prdm1.fl.fl.Maf.fl.fl	ENSMUSG00000002395
Ocel1	75.7815	-0.43033	0.272198	0	1	1	Hhepaticus_DbFl_vs_Uninfected_Prdm1.fl.fl.Maf.fl.fl	ENSMUSG00000002396
Dyrk1b	36.8129	0.695574	0.442789	0.249807	0.802737	1	Hhepaticus_DbFl_vs_Uninfected_Prdm1.fl.fl.Maf.fl.fl	ENSMUSG00000002409
Braf	1173.53	-0.284248	0.189132	0	1	1	Hhepaticus_DbFl_vs_Uninfected_Prdm1.fl.fl.Maf.fl.fl	ENSMUSG00000002413
Ndufb2	316.876	0.0818187	0.117777	0	1	1	Hhepaticus_DbFl_vs_Uninfected_Prdm1.fl.fl.Maf.fl.fl	ENSMUSG00000002416
Hltf	963.68	0.113481	0.206531	0	1	1	Hhepaticus_DbFl_vs_Uninfected_Prdm1.fl.fl.Maf.fl.fl	ENSMUSG00000002428
Prpf6	949.115	-0.071047	0.114743	0	1	1	Hhepaticus_DbFl_vs_Uninfected_Prdm1.fl.fl.Maf.fl.fl	ENSMUSG00000002455
Rgs19	741.269	-0.0432835	0.127336	0	1	1	Hhepaticus_DbFl_vs_Uninfected_Prdm1.fl.fl.Maf.fl.fl	ENSMUSG00000002458
Snrpd1	793.948	-0.091288	0.108957	0	1	1	Hhepaticus_DbFl_vs_Uninfected_Prdm1.fl.fl.Maf.fl.fl	ENSMUSG00000002477
Tchp	90.2149	0.390371	0.273464	0	1	1	Hhepaticus_DbFl_vs_Uninfected_Prdm1.fl.fl.Maf.fl.fl	ENSMUSG00000002486
Tiam1	600.866	-0.046293	0.233916	0	1	1	Hhepaticus_DbFl_vs_Uninfected_Prdm1.fl.fl.Maf.fl.fl	ENSMUSG00000002489
Tsc2	301.04	-0.425367	0.202464	0	1	1	Hhepaticus_DbFl_vs_Uninfected_Prdm1.fl.fl.Maf.fl.fl	ENSMUSG00000002496
Puf60	4529.23	-0.058873	0.0818379	0	1	1	Hhepaticus_DbFl_vs_Uninfected_Prdm1.fl.fl.Maf.fl.fl	ENSMUSG00000002524
Golga2	429.932	0.0887779	0.146003	0	1	1	Hhepaticus_DbFl_vs_Uninfected_Prdm1.fl.fl.Maf.fl.fl	ENSMUSG00000002546
Uck1	565.349	0.0843225	0.0930699	0	1	1	Hhepaticus_DbFl_vs_Uninfected_Prdm1.fl.fl.Maf.fl.fl	ENSMUSG00000002550
Scin	67.81	-0.788969	0.502939	-0.40563	0.685015	1	Hhepaticus_DbFl_vs_Uninfected_Prdm1.fl.fl.Maf.fl.fl	ENSMUSG00000002565
Ikzf4	672.916	-0.309595	0.160145	0	1	1	Hhepaticus_DbFl_vs_Uninfected_Prdm1.fl.fl.Maf.fl.fl	ENSMUSG00000002578
Mien1	1374.53	-0.117999	0.0951474	0	1	1	Hhepaticus_DbFl_vs_Uninfected_Prdm1.fl.fl.Maf.fl.fl	ENSMUSG00000002580
Axl	416.499	-0.165634	0.28351	0	1	1	Hhepaticus_DbFl_vs_Uninfected_Prdm1.fl.fl.Maf.fl.fl	ENSMUSG00000002602
Tgfb1	670.791	-0.160065	0.24028	0	1	1	Hhepaticus_DbFl_vs_Uninfected_Prdm1.fl.fl.Maf.fl.fl	ENSMUSG00000002603
Ccdc97	505.493	0.115621	0.199154	0	1	1	Hhepaticus_DbFl_vs_Uninfected_Prdm1.fl.fl.Maf.fl.fl	ENSMUSG00000002608
Zfp40	62.6635	-0.364402	0.290802	0	1	1	Hhepaticus_DbFl_vs_Uninfected_Prdm1.fl.fl.Maf.fl.fl	ENSMUSG00000002617
Akap8l	888.382	-0.143548	0.126257	0	1	1	Hhepaticus_DbFl_vs_Uninfected_Prdm1.fl.fl.Maf.fl.fl	ENSMUSG00000002625
Pdcd2l	233.701	0.0607189	0.117739	0	1	1	Hhepaticus_DbFl_vs_Uninfected_Prdm1.fl.fl.Maf.fl.fl	ENSMUSG00000002635
Gtf2f1	941.7	0.00565825	0.104701	0	1	1	Hhepaticus_DbFl_vs_Uninfected_Prdm1.fl.fl.Maf.fl.fl	ENSMUSG00000002658
Clpp	329.097	-0.0223458	0.136048	0	1	1	Hhepaticus_DbFl_vs_Uninfected_Prdm1.fl.fl.Maf.fl.fl	ENSMUSG00000002660
Alkbh7	130.642	0.323889	0.195981	0	1	1	Hhepaticus_DbFl_vs_Uninfected_Prdm1.fl.fl.Maf.fl.fl	ENSMUSG00000002661
Dennd1c	1460.01	-0.06315	0.11761	0	1	1	Hhepaticus_DbFl_vs_Uninfected_Prdm1.fl.fl.Maf.fl.fl	ENSMUSG00000002668
Med6	305.977	-0.236962	0.103958	0	1	1	Hhepaticus_DbFl_vs_Uninfected_Prdm1.fl.fl.Maf.fl.fl	ENSMUSG00000002679
Lcp2	7513.25	-0.0231542	0.15101	0	1	1	Hhepaticus_DbFl_vs_Uninfected_Prdm1.fl.fl.Maf.fl.fl	ENSMUSG00000002699
Cse1l	1432.74	-0.0430958	0.165205	0	1	1	Hhepaticus_DbFl_vs_Uninfected_Prdm1.fl.fl.Maf.fl.fl	ENSMUSG00000002718
Naa20	1164.31	0.339693	0.099867	0	1	1	Hhepaticus_DbFl_vs_Uninfected_Prdm1.fl.fl.Maf.fl.fl	ENSMUSG00000002728
Plekha3	261.065	0.0127831	0.176046	0	1	1	Hhepaticus_DbFl_vs_Uninfected_Prdm1.fl.fl.Maf.fl.fl	ENSMUSG00000002733
Ykt6	743.955	0.167672	0.121312	0	1	1	Hhepaticus_DbFl_vs_Uninfected_Prdm1.fl.fl.Maf.fl.fl	ENSMUSG00000002741
Baz1b	1070.66	0.107379	0.122464	0	1	1	Hhepaticus_DbFl_vs_Uninfected_Prdm1.fl.fl.Maf.fl.fl	ENSMUSG00000002748
Pex6	90.9784	-0.0961512	0.250795	0	1	1	Hhepaticus_DbFl_vs_Uninfected_Prdm1.fl.fl.Maf.fl.fl	ENSMUSG00000002763
Mrpl2	401.112	0.0794623	0.103804	0	1	1	Hhepaticus_DbFl_vs_Uninfected_Prdm1.fl.fl.Maf.fl.fl	ENSMUSG00000002767
Mea1	969.284	0.043125	0.12203	0	1	1	Hhepaticus_DbFl_vs_Uninfected_Prdm1.fl.fl.Maf.fl.fl	ENSMUSG00000002768
Kdelr1	360.092	0.0977138	0.142403	0	1	1	Hhepaticus_DbFl_vs_Uninfected_Prdm1.fl.fl.Maf.fl.fl	ENSMUSG00000002778
Tmem143	56.6819	0.0682388	0.338396	0	1	1	Hhepaticus_DbFl_vs_Uninfected_Prdm1.fl.fl.Maf.fl.fl	ENSMUSG00000002781
Ggct	113.196	0.203782	0.185926	0	1	1	Hhepaticus_DbFl_vs_Uninfected_Prdm1.fl.fl.Maf.fl.fl	ENSMUSG00000002797
Btbd6	166.584	0.253356	0.198884	0	1	1	Hhepaticus_DbFl_vs_Uninfected_Prdm1.fl.fl.Maf.fl.fl	ENSMUSG00000002803
Nudt14	165.988	-0.0612088	0.16747	0	1	1	Hhepaticus_DbFl_vs_Uninfected_Prdm1.fl.fl.Maf.fl.fl	ENSMUSG00000002804
Epdr1	26.3629	2.76386	0.907252	2.40164	0.0163217	1	Hhepaticus_DbFl_vs_Uninfected_Prdm1.fl.fl.Maf.fl.fl	ENSMUSG00000002808
Flii	1050.14	-0.0399954	0.137798	0	1	1	Hhepaticus_DbFl_vs_Uninfected_Prdm1.fl.fl.Maf.fl.fl	ENSMUSG00000002812
Top3a	208.745	0.138273	0.17718	0	1	1	Hhepaticus_DbFl_vs_Uninfected_Prdm1.fl.fl.Maf.fl.fl	ENSMUSG00000002814
Atg4d	882.321	0.0712888	0.117732	0	1	1	Hhepaticus_DbFl_vs_Uninfected_Prdm1.fl.fl.Maf.fl.fl	ENSMUSG00000002820
Qtrt1	384.061	-0.231431	0.163942	0	1	1	Hhepaticus_DbFl_vs_Uninfected_Prdm1.fl.fl.Maf.fl.fl	ENSMUSG00000002825
Hdgfl2	496.651	-0.465792	0.152202	0	1	1	Hhepaticus_DbFl_vs_Uninfected_Prdm1.fl.fl.Maf.fl.fl	ENSMUSG00000002833
Chaf1a	523.256	0.0622526	0.142763	0	1	1	Hhepaticus_DbFl_vs_Uninfected_Prdm1.fl.fl.Maf.fl.fl	ENSMUSG00000002835
Adprh	1140.52	0.487476	0.138426	0	1	1	Hhepaticus_DbFl_vs_Uninfected_Prdm1.fl.fl.Maf.fl.fl	ENSMUSG00000002844
Tmem39a	904.565	-0.0469665	0.129886	0	1	1	Hhepaticus_DbFl_vs_Uninfected_Prdm1.fl.fl.Maf.fl.fl	ENSMUSG00000002845
Timmdc1	118.891	0.17379	0.207641	0	1	1	Hhepaticus_DbFl_vs_Uninfected_Prdm1.fl.fl.Maf.fl.fl	ENSMUSG00000002846
Mcm2	1334.79	0.321726	0.170546	0	1	1	Hhepaticus_DbFl_vs_Uninfected_Prdm1.fl.fl.Maf.fl.fl	ENSMUSG00000002870
Tpra1	371.155	0.113118	0.143357	0	1	1	Hhepaticus_DbFl_vs_Uninfected_Prdm1.fl.fl.Maf.fl.fl	ENSMUSG00000002871
Nab1	2540.09	0.0524215	0.170816	0	1	1	Hhepaticus_DbFl_vs_Uninfected_Prdm1.fl.fl.Maf.fl.fl	ENSMUSG00000002881
Adgre5	1657.19	-0.439822	0.182457	0	1	1	Hhepaticus_DbFl_vs_Uninfected_Prdm1.fl.fl.Maf.fl.fl	ENSMUSG00000002885
Il17ra	1853.01	-0.140408	0.16937	0	1	1	Hhepaticus_DbFl_vs_Uninfected_Prdm1.fl.fl.Maf.fl.fl	ENSMUSG00000002897
Lamb1	46.1092	-0.248309	0.607007	0	1	1	Hhepaticus_DbFl_vs_Uninfected_Prdm1.fl.fl.Maf.fl.fl	ENSMUSG00000002900
Arrdc2	52.7134	-0.144222	0.288107	0	1	1	Hhepaticus_DbFl_vs_Uninfected_Prdm1.fl.fl.Maf.fl.fl	ENSMUSG00000002910
Cd36	73.9241	0.243508	0.522558	0	1	1	Hhepaticus_DbFl_vs_Uninfected_Prdm1.fl.fl.Maf.fl.fl	ENSMUSG00000002944
Map2k7	267.485	-0.138296	0.225755	0	1	1	Hhepaticus_DbFl_vs_Uninfected_Prdm1.fl.fl.Maf.fl.fl	ENSMUSG00000002948
Timm44	648.141	0.052886	0.088735	0	1	1	Hhepaticus_DbFl_vs_Uninfected_Prdm1.fl.fl.Maf.fl.fl	ENSMUSG00000002949
Ap2a2	673.211	-0.0525814	0.133384	0	1	1	Hhepaticus_DbFl_vs_Uninfected_Prdm1.fl.fl.Maf.fl.fl	ENSMUSG00000002957
Pnkp	547.932	0.1101	0.131628	0	1	1	Hhepaticus_DbFl_vs_Uninfected_Prdm1.fl.fl.Maf.fl.fl	ENSMUSG00000002963
Med25	288.915	-0.12157	0.212136	0	1	1	Hhepaticus_DbFl_vs_Uninfected_Prdm1.fl.fl.Maf.fl.fl	ENSMUSG00000002968
Clptm1	1327.59	0.0995022	0.11683	0	1	1	Hhepaticus_DbFl_vs_Uninfected_Prdm1.fl.fl.Maf.fl.fl	ENSMUSG00000002981
Relb	2145.87	-0.0400499	0.14472	0	1	1	Hhepaticus_DbFl_vs_Uninfected_Prdm1.fl.fl.Maf.fl.fl	ENSMUSG00000002983
Tomm40	557.875	0.402637	0.142737	0	1	1	Hhepaticus_DbFl_vs_Uninfected_Prdm1.fl.fl.Maf.fl.fl	ENSMUSG00000002984
Apoe	618.743	0.600708	0.626024	0.0251518	0.979934	1	Hhepaticus_DbFl_vs_Uninfected_Prdm1.fl.fl.Maf.fl.fl	ENSMUSG00000002985
Hbp1	5187.63	-0.0841369	0.109414	0	1	1	Hhepaticus_DbFl_vs_Uninfected_Prdm1.fl.fl.Maf.fl.fl	ENSMUSG00000002996
Cdkn1b	1806.99	-0.0543518	0.145137	0	1	1	Hhepaticus_DbFl_vs_Uninfected_Prdm1.fl.fl.Maf.fl.fl	ENSMUSG00000003031
Klf4	1116.62	-0.934941	0.424621	-0.824212	0.409819	1	Hhepaticus_DbFl_vs_Uninfected_Prdm1.fl.fl.Maf.fl.fl	ENSMUSG00000003032
Ap1m1	1136.9	0.0720342	0.101385	0	1	1	Hhepaticus_DbFl_vs_Uninfected_Prdm1.fl.fl.Maf.fl.fl	ENSMUSG00000003033
Rab8a	4102.1	0.144262	0.142118	0	1	1	Hhepaticus_DbFl_vs_Uninfected_Prdm1.fl.fl.Maf.fl.fl	ENSMUSG00000003037
Hmgn2	3072.03	0.225375	0.0990499	0	1	1	Hhepaticus_DbFl_vs_Uninfected_Prdm1.fl.fl.Maf.fl.fl	ENSMUSG00000003038
Fam32a	1656.03	0.042556	0.0845935	0	1	1	Hhepaticus_DbFl_vs_Uninfected_Prdm1.fl.fl.Maf.fl.fl	ENSMUSG00000003039
Elf3	123.158	-0.806931	0.784102	-0.283086	0.777111	1	Hhepaticus_DbFl_vs_Uninfected_Prdm1.fl.fl.Maf.fl.fl	ENSMUSG00000003051
Stard3nl	717.659	0.0985935	0.174526	0	1	1	Hhepaticus_DbFl_vs_Uninfected_Prdm1.fl.fl.Maf.fl.fl	ENSMUSG00000003062
Stk11	2106.25	-0.0408808	0.14058	0	1	1	Hhepaticus_DbFl_vs_Uninfected_Prdm1.fl.fl.Maf.fl.fl	ENSMUSG00000003068
Atp5d	2288.65	0.107336	0.142995	0	1	1	Hhepaticus_DbFl_vs_Uninfected_Prdm1.fl.fl.Maf.fl.fl	ENSMUSG00000003072
Ppp5c	606.533	-0.0461513	0.103983	0	1	1	Hhepaticus_DbFl_vs_Uninfected_Prdm1.fl.fl.Maf.fl.fl	ENSMUSG00000003099
Cdk12	950.446	-0.0754935	0.109339	0	1	1	Hhepaticus_DbFl_vs_Uninfected_Prdm1.fl.fl.Maf.fl.fl	ENSMUSG00000003119
Lipe	87.0584	0.058504	0.323079	0	1	1	Hhepaticus_DbFl_vs_Uninfected_Prdm1.fl.fl.Maf.fl.fl	ENSMUSG00000003123
Pafah1b2	1201.24	0.0445227	0.130892	0	1	1	Hhepaticus_DbFl_vs_Uninfected_Prdm1.fl.fl.Maf.fl.fl	ENSMUSG00000003131
Tbc1d8	70.5767	-0.199967	0.26961	0	1	1	Hhepaticus_DbFl_vs_Uninfected_Prdm1.fl.fl.Maf.fl.fl	ENSMUSG00000003134
Cnot11	429.3	0.0243863	0.105284	0	1	1	Hhepaticus_DbFl_vs_Uninfected_Prdm1.fl.fl.Maf.fl.fl	ENSMUSG00000003135
Slc2a3	2161.83	0.0052499	0.302153	0	1	1	Hhepaticus_DbFl_vs_Uninfected_Prdm1.fl.fl.Maf.fl.fl	ENSMUSG00000003153
Foxj2	220.709	0.0527118	0.204417	0	1	1	Hhepaticus_DbFl_vs_Uninfected_Prdm1.fl.fl.Maf.fl.fl	ENSMUSG00000003154
Sri	6616.51	0.0991448	0.103784	0	1	1	Hhepaticus_DbFl_vs_Uninfected_Prdm1.fl.fl.Maf.fl.fl	ENSMUSG00000003161
Dgcr2	242.897	0.336045	0.195717	0	1	1	Hhepaticus_DbFl_vs_Uninfected_Prdm1.fl.fl.Maf.fl.fl	ENSMUSG00000003166
Irf3	809.021	0.150716	0.109875	0	1	1	Hhepaticus_DbFl_vs_Uninfected_Prdm1.fl.fl.Maf.fl.fl	ENSMUSG00000003184
Bcl2l12	214.051	0.292413	0.168725	0	1	1	Hhepaticus_DbFl_vs_Uninfected_Prdm1.fl.fl.Maf.fl.fl	ENSMUSG00000003190
Zfp959	203.762	-0.0231997	0.183376	0	1	1	Hhepaticus_DbFl_vs_Uninfected_Prdm1.fl.fl.Maf.fl.fl	ENSMUSG00000003198
Mpnd	384.117	-0.0376851	0.150984	0	1	1	Hhepaticus_DbFl_vs_Uninfected_Prdm1.fl.fl.Maf.fl.fl	ENSMUSG00000003199
Sh3gl1	1188.68	0.00768088	0.123256	0	1	1	Hhepaticus_DbFl_vs_Uninfected_Prdm1.fl.fl.Maf.fl.fl	ENSMUSG00000003200
Ebi3	407.152	-0.122964	0.20809	0	1	1	Hhepaticus_DbFl_vs_Uninfected_Prdm1.fl.fl.Maf.fl.fl	ENSMUSG00000003206
Yju2	505.874	0.0546143	0.118344	0	1	1	Hhepaticus_DbFl_vs_Uninfected_Prdm1.fl.fl.Maf.fl.fl	ENSMUSG00000003208
Ranbp2	1628.16	-0.21971	0.128206	0	1	1	Hhepaticus_DbFl_vs_Uninfected_Prdm1.fl.fl.Maf.fl.fl	ENSMUSG00000003226
Grk5	66.8636	-0.549907	0.296729	0	1	1	Hhepaticus_DbFl_vs_Uninfected_Prdm1.fl.fl.Maf.fl.fl	ENSMUSG00000003228
Dvl3	248.126	-0.0210741	0.206083	0	1	1	Hhepaticus_DbFl_vs_Uninfected_Prdm1.fl.fl.Maf.fl.fl	ENSMUSG00000003233
Abcf3	749.564	0.257341	0.12885	0	1	1	Hhepaticus_DbFl_vs_Uninfected_Prdm1.fl.fl.Maf.fl.fl	ENSMUSG00000003234
Eif2b5	771.667	0.117719	0.117115	0	1	1	Hhepaticus_DbFl_vs_Uninfected_Prdm1.fl.fl.Maf.fl.fl	ENSMUSG00000003235
Cyth2	826.24	-0.0126541	0.125813	0	1	1	Hhepaticus_DbFl_vs_Uninfected_Prdm1.fl.fl.Maf.fl.fl	ENSMUSG00000003269
Sult2b1	177.71	0.194215	0.195456	0	1	1	Hhepaticus_DbFl_vs_Uninfected_Prdm1.fl.fl.Maf.fl.fl	ENSMUSG00000003271
Hck	50.6518	-0.516256	0.617912	0	1	1	Hhepaticus_DbFl_vs_Uninfected_Prdm1.fl.fl.Maf.fl.fl	ENSMUSG00000003283
Mrpl4	774.648	-0.0660542	0.124539	0	1	1	Hhepaticus_DbFl_vs_Uninfected_Prdm1.fl.fl.Maf.fl.fl	ENSMUSG00000003299
Keap1	270.942	-0.13369	0.180013	0	1	1	Hhepaticus_DbFl_vs_Uninfected_Prdm1.fl.fl.Maf.fl.fl	ENSMUSG00000003308
Glg1	1643.81	-0.0403601	0.092466	0	1	1	Hhepaticus_DbFl_vs_Uninfected_Prdm1.fl.fl.Maf.fl.fl	ENSMUSG00000003316
Btbd2	90.979	0.194923	0.311158	0	1	1	Hhepaticus_DbFl_vs_Uninfected_Prdm1.fl.fl.Maf.fl.fl	ENSMUSG00000003344
Csnk1g2	340.055	-0.00836444	0.264295	0	1	1	Hhepaticus_DbFl_vs_Uninfected_Prdm1.fl.fl.Maf.fl.fl	ENSMUSG00000003345
Abhd17a	256.308	0.336972	0.221861	0	1	1	Hhepaticus_DbFl_vs_Uninfected_Prdm1.fl.fl.Maf.fl.fl	ENSMUSG00000003346
Mob3a	1703.94	0.233345	0.245256	0	1	1	Hhepaticus_DbFl_vs_Uninfected_Prdm1.fl.fl.Maf.fl.fl	ENSMUSG00000003348
Cacnb3	46.5354	0.686312	0.551496	0.183771	0.854193	1	Hhepaticus_DbFl_vs_Uninfected_Prdm1.fl.fl.Maf.fl.fl	ENSMUSG00000003352
Fkbp11	75.0196	0.400338	0.64763	0	1	1	Hhepaticus_DbFl_vs_Uninfected_Prdm1.fl.fl.Maf.fl.fl	ENSMUSG00000003355
Ddx23	257.029	-0.0972387	0.192508	0	1	1	Hhepaticus_DbFl_vs_Uninfected_Prdm1.fl.fl.Maf.fl.fl	ENSMUSG00000003360
Pld3	2018.04	0.093926	0.102195	0	1	1	Hhepaticus_DbFl_vs_Uninfected_Prdm1.fl.fl.Maf.fl.fl	ENSMUSG00000003363
Grik5	36.9883	-0.591163	0.457084	-0.0135658	0.989176	1	Hhepaticus_DbFl_vs_Uninfected_Prdm1.fl.fl.Maf.fl.fl	ENSMUSG00000003378
Cd79a	293.997	-0.164978	0.761085	0	1	1	Hhepaticus_DbFl_vs_Uninfected_Prdm1.fl.fl.Maf.fl.fl	ENSMUSG00000003379
Rabac1	1307.79	-0.138834	0.154636	0	1	1	Hhepaticus_DbFl_vs_Uninfected_Prdm1.fl.fl.Maf.fl.fl	ENSMUSG00000003380
Etv3	1757.14	-0.513561	0.16183	0	1	1	Hhepaticus_DbFl_vs_Uninfected_Prdm1.fl.fl.Maf.fl.fl	ENSMUSG00000003382
Prkcsh	821.685	0.213134	0.128113	0	1	1	Hhepaticus_DbFl_vs_Uninfected_Prdm1.fl.fl.Maf.fl.fl	ENSMUSG00000003402
St8sia6	228.406	0.299706	0.41952	0	1	1	Hhepaticus_DbFl_vs_Uninfected_Prdm1.fl.fl.Maf.fl.fl	ENSMUSG00000003418
Fcgrt	79.9883	-0.470407	0.497065	0	1	1	Hhepaticus_DbFl_vs_Uninfected_Prdm1.fl.fl.Maf.fl.fl	ENSMUSG00000003420
Nosip	972.963	0.0171686	0.0927747	0	1	1	Hhepaticus_DbFl_vs_Uninfected_Prdm1.fl.fl.Maf.fl.fl	ENSMUSG00000003421
Pih1d1	381.849	0.0259617	0.119474	0	1	1	Hhepaticus_DbFl_vs_Uninfected_Prdm1.fl.fl.Maf.fl.fl	ENSMUSG00000003423
Rps11	8326.26	-0.0176261	0.143786	0	1	1	Hhepaticus_DbFl_vs_Uninfected_Prdm1.fl.fl.Maf.fl.fl	ENSMUSG00000003429
Supt5	2077.42	0.0174345	0.11987	0	1	1	Hhepaticus_DbFl_vs_Uninfected_Prdm1.fl.fl.Maf.fl.fl	ENSMUSG00000003435
Paf1	1131.56	-0.234245	0.0786985	0	1	1	Hhepaticus_DbFl_vs_Uninfected_Prdm1.fl.fl.Maf.fl.fl	ENSMUSG00000003437
Timm50	761.549	0.0559108	0.0895739	0	1	1	Hhepaticus_DbFl_vs_Uninfected_Prdm1.fl.fl.Maf.fl.fl	ENSMUSG00000003438
Med29	130.64	-0.175836	0.157352	0	1	1	Hhepaticus_DbFl_vs_Uninfected_Prdm1.fl.fl.Maf.fl.fl	ENSMUSG00000003444
Bicd1	87.0408	-1.32949	0.469456	-1.58593	0.112754	1	Hhepaticus_DbFl_vs_Uninfected_Prdm1.fl.fl.Maf.fl.fl	ENSMUSG00000003452
Ncstn	1700.02	0.178558	0.135958	0	1	1	Hhepaticus_DbFl_vs_Uninfected_Prdm1.fl.fl.Maf.fl.fl	ENSMUSG00000003458
Pex19	701.343	0.0714132	0.0854704	0	1	1	Hhepaticus_DbFl_vs_Uninfected_Prdm1.fl.fl.Maf.fl.fl	ENSMUSG00000003464
Cyp4f18	110.831	-0.257939	0.499069	0	1	1	Hhepaticus_DbFl_vs_Uninfected_Prdm1.fl.fl.Maf.fl.fl	ENSMUSG00000003484
Impdh1	313.452	0.284253	0.258098	0	1	1	Hhepaticus_DbFl_vs_Uninfected_Prdm1.fl.fl.Maf.fl.fl	ENSMUSG00000003500
Dusp3	261.438	-0.453133	0.282947	0	1	1	Hhepaticus_DbFl_vs_Uninfected_Prdm1.fl.fl.Maf.fl.fl	ENSMUSG00000003518
Ess2	536.517	-0.0438666	0.110203	0	1	1	Hhepaticus_DbFl_vs_Uninfected_Prdm1.fl.fl.Maf.fl.fl	ENSMUSG00000003527
Slc25a1	253.909	0.25875	0.166902	0	1	1	Hhepaticus_DbFl_vs_Uninfected_Prdm1.fl.fl.Maf.fl.fl	ENSMUSG00000003528
Dgcr6	100.397	0.0650779	0.265673	0	1	1	Hhepaticus_DbFl_vs_Uninfected_Prdm1.fl.fl.Maf.fl.fl	ENSMUSG00000003531
Ddr1	40.5169	0.480763	0.474699	0	1	1	Hhepaticus_DbFl_vs_Uninfected_Prdm1.fl.fl.Maf.fl.fl	ENSMUSG00000003534
Ier3	86.8592	-0.508463	0.500364	0	1	1	Hhepaticus_DbFl_vs_Uninfected_Prdm1.fl.fl.Maf.fl.fl	ENSMUSG00000003541
Fosb	823.067	-0.838492	0.553927	-0.457695	0.647172	1	Hhepaticus_DbFl_vs_Uninfected_Prdm1.fl.fl.Maf.fl.fl	ENSMUSG00000003545
Klc4	186.458	-0.107709	0.138232	0	1	1	Hhepaticus_DbFl_vs_Uninfected_Prdm1.fl.fl.Maf.fl.fl	ENSMUSG00000003546
Ercc1	368.809	0.151457	0.121098	0	1	1	Hhepaticus_DbFl_vs_Uninfected_Prdm1.fl.fl.Maf.fl.fl	ENSMUSG00000003549
As3mt	76.3175	-0.435831	0.319718	0	1	1	Hhepaticus_DbFl_vs_Uninfected_Prdm1.fl.fl.Maf.fl.fl	ENSMUSG00000003559
Homer3	143.64	0.166219	0.184497	0	1	1	Hhepaticus_DbFl_vs_Uninfected_Prdm1.fl.fl.Maf.fl.fl	ENSMUSG00000003573
Crtc1	110.145	0.461545	0.251738	0	1	1	Hhepaticus_DbFl_vs_Uninfected_Prdm1.fl.fl.Maf.fl.fl	ENSMUSG00000003575
Rnf215	125.394	0.037203	0.19297	0	1	1	Hhepaticus_DbFl_vs_Uninfected_Prdm1.fl.fl.Maf.fl.fl	ENSMUSG00000003581
Aven	73.7691	-0.0577411	0.292324	0	1	1	Hhepaticus_DbFl_vs_Uninfected_Prdm1.fl.fl.Maf.fl.fl	ENSMUSG00000003604
Crot	1070.05	-0.331043	0.184876	0	1	1	Hhepaticus_DbFl_vs_Uninfected_Prdm1.fl.fl.Maf.fl.fl	ENSMUSG00000003623
Rps6ka1	902.301	-0.0580651	0.137672	0	1	1	Hhepaticus_DbFl_vs_Uninfected_Prdm1.fl.fl.Maf.fl.fl	ENSMUSG00000003644
Snrnp200	1239.78	-0.0821053	0.123182	0	1	1	Hhepaticus_DbFl_vs_Uninfected_Prdm1.fl.fl.Maf.fl.fl	ENSMUSG00000003660
Ciao1	532.266	-0.0282136	0.137698	0	1	1	Hhepaticus_DbFl_vs_Uninfected_Prdm1.fl.fl.Maf.fl.fl	ENSMUSG00000003662
Has1	166.009	-0.729851	0.891007	-0.162612	0.870824	1	Hhepaticus_DbFl_vs_Uninfected_Prdm1.fl.fl.Maf.fl.fl	ENSMUSG00000003665
Taf6l	94.2652	0.461184	0.253609	0	1	1	Hhepaticus_DbFl_vs_Uninfected_Prdm1.fl.fl.Maf.fl.fl	ENSMUSG00000003680
Insig2	465.402	0.300158	0.171399	0	1	1	Hhepaticus_DbFl_vs_Uninfected_Prdm1.fl.fl.Maf.fl.fl	ENSMUSG00000003721
Kpna6	329.388	-0.00119755	0.125277	0	1	1	Hhepaticus_DbFl_vs_Uninfected_Prdm1.fl.fl.Maf.fl.fl	ENSMUSG00000003731
Man1a	1529.53	-0.0223495	0.10319	0	1	1	Hhepaticus_DbFl_vs_Uninfected_Prdm1.fl.fl.Maf.fl.fl	ENSMUSG00000003746
Itpkc	170.645	0.0204584	0.196063	0	1	1	Hhepaticus_DbFl_vs_Uninfected_Prdm1.fl.fl.Maf.fl.fl	ENSMUSG00000003752
Coq8b	125.556	0.49661	0.273803	0	1	1	Hhepaticus_DbFl_vs_Uninfected_Prdm1.fl.fl.Maf.fl.fl	ENSMUSG00000003762
Brd8	2343.34	0.0748465	0.13602	0	1	1	Hhepaticus_DbFl_vs_Uninfected_Prdm1.fl.fl.Maf.fl.fl	ENSMUSG00000003778
Kif20a	425.975	0.503446	0.25028	0	1	1	Hhepaticus_DbFl_vs_Uninfected_Prdm1.fl.fl.Maf.fl.fl	ENSMUSG00000003779
Farsa	567.381	0.230738	0.177473	0	1	1	Hhepaticus_DbFl_vs_Uninfected_Prdm1.fl.fl.Maf.fl.fl	ENSMUSG00000003808
Gcdh	184.771	-0.207585	0.167921	0	1	1	Hhepaticus_DbFl_vs_Uninfected_Prdm1.fl.fl.Maf.fl.fl	ENSMUSG00000003809
Mast2	171.767	-0.208168	0.191168	0	1	1	Hhepaticus_DbFl_vs_Uninfected_Prdm1.fl.fl.Maf.fl.fl	ENSMUSG00000003810
Dnase2a	156.345	0.332159	0.205973	0	1	1	Hhepaticus_DbFl_vs_Uninfected_Prdm1.fl.fl.Maf.fl.fl	ENSMUSG00000003812
Rad23a	1356.65	-0.102541	0.0802504	0	1	1	Hhepaticus_DbFl_vs_Uninfected_Prdm1.fl.fl.Maf.fl.fl	ENSMUSG00000003813
Calr	6841.56	-0.0514957	0.191653	0	1	1	Hhepaticus_DbFl_vs_Uninfected_Prdm1.fl.fl.Maf.fl.fl	ENSMUSG00000003814
Syce2	210.745	0.108046	0.18833	0	1	1	Hhepaticus_DbFl_vs_Uninfected_Prdm1.fl.fl.Maf.fl.fl	ENSMUSG00000003824
Nfat5	480.086	-0.27043	0.223786	0	1	1	Hhepaticus_DbFl_vs_Uninfected_Prdm1.fl.fl.Maf.fl.fl	ENSMUSG00000003847
Nob1	586.636	-0.199152	0.126095	0	1	1	Hhepaticus_DbFl_vs_Uninfected_Prdm1.fl.fl.Maf.fl.fl	ENSMUSG00000003848
Gys1	80.3153	0.384086	0.361332	0	1	1	Hhepaticus_DbFl_vs_Uninfected_Prdm1.fl.fl.Maf.fl.fl	ENSMUSG00000003865
Ruvbl2	629.704	0.297805	0.156975	0	1	1	Hhepaticus_DbFl_vs_Uninfected_Prdm1.fl.fl.Maf.fl.fl	ENSMUSG00000003868
Bax	1366.18	0.00211854	0.141876	0	1	1	Hhepaticus_DbFl_vs_Uninfected_Prdm1.fl.fl.Maf.fl.fl	ENSMUSG00000003873
Il7r	4697.28	-0.517055	0.206246	0	1	1	Hhepaticus_DbFl_vs_Uninfected_Prdm1.fl.fl.Maf.fl.fl	ENSMUSG00000003882
Tfam	506.528	0.126284	0.116474	0	1	1	Hhepaticus_DbFl_vs_Uninfected_Prdm1.fl.fl.Maf.fl.fl	ENSMUSG00000003923
Zfp81	113.879	-0.15117	0.266821	0	1	1	Hhepaticus_DbFl_vs_Uninfected_Prdm1.fl.fl.Maf.fl.fl	ENSMUSG00000003929
Mmd	348.29	0.0710369	0.246546	0	1	1	Hhepaticus_DbFl_vs_Uninfected_Prdm1.fl.fl.Maf.fl.fl	ENSMUSG00000003948
Hlf	334.918	-0.801821	0.394691	-0.549438	0.582705	1	Hhepaticus_DbFl_vs_Uninfected_Prdm1.fl.fl.Maf.fl.fl	ENSMUSG00000003949
Fam162a	927.818	0.402344	0.190102	0	1	1	Hhepaticus_DbFl_vs_Uninfected_Prdm1.fl.fl.Maf.fl.fl	ENSMUSG00000003955
Rpl8	5219.7	-0.108133	0.176116	0	1	1	Hhepaticus_DbFl_vs_Uninfected_Prdm1.fl.fl.Maf.fl.fl	ENSMUSG00000003970
Ssbp2	435.378	-0.397887	0.201966	0	1	1	Hhepaticus_DbFl_vs_Uninfected_Prdm1.fl.fl.Maf.fl.fl	ENSMUSG00000003992
Fancl	248.952	-0.0569259	0.126008	0	1	1	Hhepaticus_DbFl_vs_Uninfected_Prdm1.fl.fl.Maf.fl.fl	ENSMUSG00000004018
Stat3	22958.3	0.42295	0.135412	0	1	1	Hhepaticus_DbFl_vs_Uninfected_Prdm1.fl.fl.Maf.fl.fl	ENSMUSG00000004040
Stat5a	3119.85	0.115899	0.18278	0	1	1	Hhepaticus_DbFl_vs_Uninfected_Prdm1.fl.fl.Maf.fl.fl	ENSMUSG00000004043
Cavin1	197.737	-0.312616	0.658301	0	1	1	Hhepaticus_DbFl_vs_Uninfected_Prdm1.fl.fl.Maf.fl.fl	ENSMUSG00000004044
Map3k11	378.691	-0.398188	0.26409	0	1	1	Hhepaticus_DbFl_vs_Uninfected_Prdm1.fl.fl.Maf.fl.fl	ENSMUSG00000004054
Akt2	1087.87	0.32353	0.152564	0	1	1	Hhepaticus_DbFl_vs_Uninfected_Prdm1.fl.fl.Maf.fl.fl	ENSMUSG00000004056
Dnaja3	398.495	0.203228	0.126947	0	1	1	Hhepaticus_DbFl_vs_Uninfected_Prdm1.fl.fl.Maf.fl.fl	ENSMUSG00000004069
Hmox2	696.179	-0.0581847	0.121892	0	1	1	Hhepaticus_DbFl_vs_Uninfected_Prdm1.fl.fl.Maf.fl.fl	ENSMUSG00000004070
Cdip1	1626.38	-0.0088839	0.125746	0	1	1	Hhepaticus_DbFl_vs_Uninfected_Prdm1.fl.fl.Maf.fl.fl	ENSMUSG00000004071
Cwc15	1816.56	0.0348675	0.138788	0	1	1	Hhepaticus_DbFl_vs_Uninfected_Prdm1.fl.fl.Maf.fl.fl	ENSMUSG00000004096
Dnmt1	888.61	0.0518558	0.171982	0	1	1	Hhepaticus_DbFl_vs_Uninfected_Prdm1.fl.fl.Maf.fl.fl	ENSMUSG00000004099
Ppan	412.888	-0.265059	0.137976	0	1	1	Hhepaticus_DbFl_vs_Uninfected_Prdm1.fl.fl.Maf.fl.fl	ENSMUSG00000004100
Angptl2	113.204	1.86595	0.607437	2.10885	0.0349579	1	Hhepaticus_DbFl_vs_Uninfected_Prdm1.fl.fl.Maf.fl.fl	ENSMUSG00000004105
Trmt10a	173.719	-0.0574189	0.17329	0	1	1	Hhepaticus_DbFl_vs_Uninfected_Prdm1.fl.fl.Maf.fl.fl	ENSMUSG00000004127
Kifc2	53.9589	-0.443945	0.391974	0	1	1	Hhepaticus_DbFl_vs_Uninfected_Prdm1.fl.fl.Maf.fl.fl	ENSMUSG00000004187
Psap	5559.63	-0.101643	0.166846	0	1	1	Hhepaticus_DbFl_vs_Uninfected_Prdm1.fl.fl.Maf.fl.fl	ENSMUSG00000004207
Ikbkg	676.371	-0.0598809	0.165446	0	1	1	Hhepaticus_DbFl_vs_Uninfected_Prdm1.fl.fl.Maf.fl.fl	ENSMUSG00000004221
Wars2	140.581	0.0362735	0.21227	0	1	1	Hhepaticus_DbFl_vs_Uninfected_Prdm1.fl.fl.Maf.fl.fl	ENSMUSG00000004233
Atn1	39.2735	-0.190337	0.40058	0	1	1	Hhepaticus_DbFl_vs_Uninfected_Prdm1.fl.fl.Maf.fl.fl	ENSMUSG00000004263
Phb2	1053.9	0.27623	0.109933	0	1	1	Hhepaticus_DbFl_vs_Uninfected_Prdm1.fl.fl.Maf.fl.fl	ENSMUSG00000004264
Ptpn6	843.376	-0.145201	0.142911	0	1	1	Hhepaticus_DbFl_vs_Uninfected_Prdm1.fl.fl.Maf.fl.fl	ENSMUSG00000004266
Emg1	3327.29	-0.177881	0.0786169	0	1	1	Hhepaticus_DbFl_vs_Uninfected_Prdm1.fl.fl.Maf.fl.fl	ENSMUSG00000004268
Lpcat3	355.811	0.119421	0.132872	0	1	1	Hhepaticus_DbFl_vs_Uninfected_Prdm1.fl.fl.Maf.fl.fl	ENSMUSG00000004270
Atp6v1f	2427.82	-0.0118936	0.113575	0	1	1	Hhepaticus_DbFl_vs_Uninfected_Prdm1.fl.fl.Maf.fl.fl	ENSMUSG00000004285
Il12b	179.75	-1.00569	0.984762	-0.427241	0.669204	1	Hhepaticus_DbFl_vs_Uninfected_Prdm1.fl.fl.Maf.fl.fl	ENSMUSG00000004296
Clcn5	113.545	-0.22129	0.247145	0	1	1	Hhepaticus_DbFl_vs_Uninfected_Prdm1.fl.fl.Maf.fl.fl	ENSMUSG00000004317
Clcn3	1543.22	0.0435224	0.142744	0	1	1	Hhepaticus_DbFl_vs_Uninfected_Prdm1.fl.fl.Maf.fl.fl	ENSMUSG00000004319
Utp20	259.516	0.0398323	0.150573	0	1	1	Hhepaticus_DbFl_vs_Uninfected_Prdm1.fl.fl.Maf.fl.fl	ENSMUSG00000004356
Cul3	814.73	-0.175325	0.185977	0	1	1	Hhepaticus_DbFl_vs_Uninfected_Prdm1.fl.fl.Maf.fl.fl	ENSMUSG00000004364
Ddx56	971.798	0.00428186	0.132156	0	1	1	Hhepaticus_DbFl_vs_Uninfected_Prdm1.fl.fl.Maf.fl.fl	ENSMUSG00000004393
Tmed4	757.517	0.0205144	0.094484	0	1	1	Hhepaticus_DbFl_vs_Uninfected_Prdm1.fl.fl.Maf.fl.fl	ENSMUSG00000004394
Bid	167.618	-0.100235	0.200487	0	1	1	Hhepaticus_DbFl_vs_Uninfected_Prdm1.fl.fl.Maf.fl.fl	ENSMUSG00000004446
Ralb	247.178	0.0146394	0.186691	0	1	1	Hhepaticus_DbFl_vs_Uninfected_Prdm1.fl.fl.Maf.fl.fl	ENSMUSG00000004451
Ppp1cc	1994.08	0.225438	0.112654	0	1	1	Hhepaticus_DbFl_vs_Uninfected_Prdm1.fl.fl.Maf.fl.fl	ENSMUSG00000004455
Dnajb11	2403.41	0.268824	0.173605	0	1	1	Hhepaticus_DbFl_vs_Uninfected_Prdm1.fl.fl.Maf.fl.fl	ENSMUSG00000004460
Tbccd1	90.3741	-0.115536	0.260073	0	1	1	Hhepaticus_DbFl_vs_Uninfected_Prdm1.fl.fl.Maf.fl.fl	ENSMUSG00000004462
Coro1c	1246.36	0.222621	0.16703	0	1	1	Hhepaticus_DbFl_vs_Uninfected_Prdm1.fl.fl.Maf.fl.fl	ENSMUSG00000004530
Tax1bp1	9308.57	-0.0232117	0.121547	0	1	1	Hhepaticus_DbFl_vs_Uninfected_Prdm1.fl.fl.Maf.fl.fl	ENSMUSG00000004535
Ctse	185.414	0.22817	0.235591	0	1	1	Hhepaticus_DbFl_vs_Uninfected_Prdm1.fl.fl.Maf.fl.fl	ENSMUSG00000004552
Ndrg2	141.049	0.370919	0.268513	0	1	1	Hhepaticus_DbFl_vs_Uninfected_Prdm1.fl.fl.Maf.fl.fl	ENSMUSG00000004558
Mettl17	213.541	0.0304441	0.161462	0	1	1	Hhepaticus_DbFl_vs_Uninfected_Prdm1.fl.fl.Maf.fl.fl	ENSMUSG00000004561
Pnpla6	162.564	-0.0875251	0.170659	0	1	1	Hhepaticus_DbFl_vs_Uninfected_Prdm1.fl.fl.Maf.fl.fl	ENSMUSG00000004565
Mcoln1	344.255	-0.182171	0.140603	0	1	1	Hhepaticus_DbFl_vs_Uninfected_Prdm1.fl.fl.Maf.fl.fl	ENSMUSG00000004567
Arhgef18	126.655	-0.258566	0.249789	0	1	1	Hhepaticus_DbFl_vs_Uninfected_Prdm1.fl.fl.Maf.fl.fl	ENSMUSG00000004568
Pkn2	1003.31	-0.0629985	0.0918575	0	1	1	Hhepaticus_DbFl_vs_Uninfected_Prdm1.fl.fl.Maf.fl.fl	ENSMUSG00000004591
Etfb	138.409	-0.235817	0.193954	0	1	1	Hhepaticus_DbFl_vs_Uninfected_Prdm1.fl.fl.Maf.fl.fl	ENSMUSG00000004610
Nkg7	5991.91	-0.0654019	0.254127	0	1	1	Hhepaticus_DbFl_vs_Uninfected_Prdm1.fl.fl.Maf.fl.fl	ENSMUSG00000004612
Stxbp2	1432	0.124282	0.0903757	0	1	1	Hhepaticus_DbFl_vs_Uninfected_Prdm1.fl.fl.Maf.fl.fl	ENSMUSG00000004626
Chn2	191.342	-0.460784	0.221783	0	1	1	Hhepaticus_DbFl_vs_Uninfected_Prdm1.fl.fl.Maf.fl.fl	ENSMUSG00000004633
Wwox	147.16	-0.075998	0.183983	0	1	1	Hhepaticus_DbFl_vs_Uninfected_Prdm1.fl.fl.Maf.fl.fl	ENSMUSG00000004637
Slbp	4154.14	-0.149532	0.14427	0	1	1	Hhepaticus_DbFl_vs_Uninfected_Prdm1.fl.fl.Maf.fl.fl	ENSMUSG00000004642
Arid3b	144.191	-0.426526	0.198684	0	1	1	Hhepaticus_DbFl_vs_Uninfected_Prdm1.fl.fl.Maf.fl.fl	ENSMUSG00000004661
Cnn2	4417.63	0.0708416	0.113592	0	1	1	Hhepaticus_DbFl_vs_Uninfected_Prdm1.fl.fl.Maf.fl.fl	ENSMUSG00000004665
Polr2e	961.784	-0.00889997	0.0898974	0	1	1	Hhepaticus_DbFl_vs_Uninfected_Prdm1.fl.fl.Maf.fl.fl	ENSMUSG00000004667
Myo9b	632.266	-0.167654	0.134515	0	1	1	Hhepaticus_DbFl_vs_Uninfected_Prdm1.fl.fl.Maf.fl.fl	ENSMUSG00000004677
Hdac9	38.8007	0.173831	0.688354	0	1	1	Hhepaticus_DbFl_vs_Uninfected_Prdm1.fl.fl.Maf.fl.fl	ENSMUSG00000004698
Ly9	1160.41	-0.0687863	0.155907	0	1	1	Hhepaticus_DbFl_vs_Uninfected_Prdm1.fl.fl.Maf.fl.fl	ENSMUSG00000004707
Cd244a	40.3115	-0.9444	0.756831	-0.474925	0.63484	1	Hhepaticus_DbFl_vs_Uninfected_Prdm1.fl.fl.Maf.fl.fl	ENSMUSG00000004709
Adgre1	57.4222	-0.245207	0.649689	0	1	1	Hhepaticus_DbFl_vs_Uninfected_Prdm1.fl.fl.Maf.fl.fl	ENSMUSG00000004730
Rab23	83.9923	-0.338275	0.236425	0	1	1	Hhepaticus_DbFl_vs_Uninfected_Prdm1.fl.fl.Maf.fl.fl	ENSMUSG00000004768
Rab11a	1304.92	0.160948	0.105458	0	1	1	Hhepaticus_DbFl_vs_Uninfected_Prdm1.fl.fl.Maf.fl.fl	ENSMUSG00000004771
Eif2b2	1080.04	0.10061	0.0992102	0	1	1	Hhepaticus_DbFl_vs_Uninfected_Prdm1.fl.fl.Maf.fl.fl	ENSMUSG00000004788
Dlst	707.341	0.100275	0.161744	0	1	1	Hhepaticus_DbFl_vs_Uninfected_Prdm1.fl.fl.Maf.fl.fl	ENSMUSG00000004789
Ulk2	225.191	-0.251041	0.176122	0	1	1	Hhepaticus_DbFl_vs_Uninfected_Prdm1.fl.fl.Maf.fl.fl	ENSMUSG00000004798
Dgkq	164.948	-0.17941	0.207336	0	1	1	Hhepaticus_DbFl_vs_Uninfected_Prdm1.fl.fl.Maf.fl.fl	ENSMUSG00000004815
Grap	2013.19	-0.0800995	0.143749	0	1	1	Hhepaticus_DbFl_vs_Uninfected_Prdm1.fl.fl.Maf.fl.fl	ENSMUSG00000004837
Chmp2b	453.013	-0.00263749	0.123746	0	1	1	Hhepaticus_DbFl_vs_Uninfected_Prdm1.fl.fl.Maf.fl.fl	ENSMUSG00000004843
Plod3	124.817	0.144564	0.289594	0	1	1	Hhepaticus_DbFl_vs_Uninfected_Prdm1.fl.fl.Maf.fl.fl	ENSMUSG00000004846
Ap1s1	590.722	0.234092	0.152044	0	1	1	Hhepaticus_DbFl_vs_Uninfected_Prdm1.fl.fl.Maf.fl.fl	ENSMUSG00000004849
Mapk13	52.6746	0.127631	0.743738	0	1	1	Hhepaticus_DbFl_vs_Uninfected_Prdm1.fl.fl.Maf.fl.fl	ENSMUSG00000004864
Srpk1	2559.72	-0.00299927	0.142743	0	1	1	Hhepaticus_DbFl_vs_Uninfected_Prdm1.fl.fl.Maf.fl.fl	ENSMUSG00000004865
Lbr	5439.89	0.0652024	0.118236	0	1	1	Hhepaticus_DbFl_vs_Uninfected_Prdm1.fl.fl.Maf.fl.fl	ENSMUSG00000004880
Prcc	258.582	0.15317	0.195793	0	1	1	Hhepaticus_DbFl_vs_Uninfected_Prdm1.fl.fl.Maf.fl.fl	ENSMUSG00000004895
Rrnad1	715.897	0.199813	0.0835285	0	1	1	Hhepaticus_DbFl_vs_Uninfected_Prdm1.fl.fl.Maf.fl.fl	ENSMUSG00000004896
Hdgf	1314.08	0.195646	0.103746	0	1	1	Hhepaticus_DbFl_vs_Uninfected_Prdm1.fl.fl.Maf.fl.fl	ENSMUSG00000004897
Thop1	105.704	-0.141642	0.254494	0	1	1	Hhepaticus_DbFl_vs_Uninfected_Prdm1.fl.fl.Maf.fl.fl	ENSMUSG00000004929
Apba3	239.551	0.458699	0.2891	0	1	1	Hhepaticus_DbFl_vs_Uninfected_Prdm1.fl.fl.Maf.fl.fl	ENSMUSG00000004931
Matk	379.215	0.703605	0.3038	0.390528	0.696146	1	Hhepaticus_DbFl_vs_Uninfected_Prdm1.fl.fl.Maf.fl.fl	ENSMUSG00000004933
Pias4	655.13	0.0826153	0.127738	0	1	1	Hhepaticus_DbFl_vs_Uninfected_Prdm1.fl.fl.Maf.fl.fl	ENSMUSG00000004934
Map2k1	1113.55	0.126297	0.137586	0	1	1	Hhepaticus_DbFl_vs_Uninfected_Prdm1.fl.fl.Maf.fl.fl	ENSMUSG00000004936
Sgta	949.996	0.0654957	0.140574	0	1	1	Hhepaticus_DbFl_vs_Uninfected_Prdm1.fl.fl.Maf.fl.fl	ENSMUSG00000004937
Tmem242	477.911	-0.0131028	0.114924	0	1	1	Hhepaticus_DbFl_vs_Uninfected_Prdm1.fl.fl.Maf.fl.fl	ENSMUSG00000004945
Dtx2	195.648	0.0905895	0.208083	0	1	1	Hhepaticus_DbFl_vs_Uninfected_Prdm1.fl.fl.Maf.fl.fl	ENSMUSG00000004947
Hspb1	152.823	0.244322	0.709382	0	1	1	Hhepaticus_DbFl_vs_Uninfected_Prdm1.fl.fl.Maf.fl.fl	ENSMUSG00000004951
Rasa4	66.7462	-0.363535	0.322088	0	1	1	Hhepaticus_DbFl_vs_Uninfected_Prdm1.fl.fl.Maf.fl.fl	ENSMUSG00000004952
Hnrnpa2b1	12419.9	-0.0384602	0.121468	0	1	1	Hhepaticus_DbFl_vs_Uninfected_Prdm1.fl.fl.Maf.fl.fl	ENSMUSG00000004980
Ccdc130	233.743	-0.255446	0.124111	0	1	1	Hhepaticus_DbFl_vs_Uninfected_Prdm1.fl.fl.Maf.fl.fl	ENSMUSG00000004994
Mri1	388.688	0.143081	0.137426	0	1	1	Hhepaticus_DbFl_vs_Uninfected_Prdm1.fl.fl.Maf.fl.fl	ENSMUSG00000004996
Prkacb	1640.73	-0.121024	0.164574	0	1	1	Hhepaticus_DbFl_vs_Uninfected_Prdm1.fl.fl.Maf.fl.fl	ENSMUSG00000005034
Sgsh	48.9751	0.288971	0.362867	0	1	1	Hhepaticus_DbFl_vs_Uninfected_Prdm1.fl.fl.Maf.fl.fl	ENSMUSG00000005043
Cstb	1251.98	-0.291706	0.143967	0	1	1	Hhepaticus_DbFl_vs_Uninfected_Prdm1.fl.fl.Maf.fl.fl	ENSMUSG00000005054
Pex5	275.859	-0.0251314	0.193603	0	1	1	Hhepaticus_DbFl_vs_Uninfected_Prdm1.fl.fl.Maf.fl.fl	ENSMUSG00000005069
Jkamp	434.331	0.0668165	0.148143	0	1	1	Hhepaticus_DbFl_vs_Uninfected_Prdm1.fl.fl.Maf.fl.fl	ENSMUSG00000005078
Cd44	6187.76	-0.281544	0.149207	0	1	1	Hhepaticus_DbFl_vs_Uninfected_Prdm1.fl.fl.Maf.fl.fl	ENSMUSG00000005087
Eif2ak4	95.0176	0.136382	0.229367	0	1	1	Hhepaticus_DbFl_vs_Uninfected_Prdm1.fl.fl.Maf.fl.fl	ENSMUSG00000005102
Wdr1	5818.59	0.203088	0.110397	0	1	1	Hhepaticus_DbFl_vs_Uninfected_Prdm1.fl.fl.Maf.fl.fl	ENSMUSG00000005103
Ccn4	407.435	0.0450094	0.365833	0	1	1	Hhepaticus_DbFl_vs_Uninfected_Prdm1.fl.fl.Maf.fl.fl	ENSMUSG00000005124
Ndrg1	1800.51	0.246126	0.261998	0	1	1	Hhepaticus_DbFl_vs_Uninfected_Prdm1.fl.fl.Maf.fl.fl	ENSMUSG00000005125
Man2b1	1177.14	-0.0463475	0.108703	0	1	1	Hhepaticus_DbFl_vs_Uninfected_Prdm1.fl.fl.Maf.fl.fl	ENSMUSG00000005142
Klf5	90.4558	0.18717	0.643023	0	1	1	Hhepaticus_DbFl_vs_Uninfected_Prdm1.fl.fl.Maf.fl.fl	ENSMUSG00000005148
Wdr83	579.912	0.0802548	0.113838	0	1	1	Hhepaticus_DbFl_vs_Uninfected_Prdm1.fl.fl.Maf.fl.fl	ENSMUSG00000005150
Prdx2	1492.69	0.053552	0.106132	0	1	1	Hhepaticus_DbFl_vs_Uninfected_Prdm1.fl.fl.Maf.fl.fl	ENSMUSG00000005161
Polr2a	1763.5	0.0727742	0.19066	0	1	1	Hhepaticus_DbFl_vs_Uninfected_Prdm1.fl.fl.Maf.fl.fl	ENSMUSG00000005198
Senp3	400.589	-0.0468653	0.17524	0	1	1	Hhepaticus_DbFl_vs_Uninfected_Prdm1.fl.fl.Maf.fl.fl	ENSMUSG00000005204
Spc25	394.673	0.410206	0.264545	0	1	1	Hhepaticus_DbFl_vs_Uninfected_Prdm1.fl.fl.Maf.fl.fl	ENSMUSG00000005233
Ufd1	1556.64	0.112348	0.0950744	0	1	1	Hhepaticus_DbFl_vs_Uninfected_Prdm1.fl.fl.Maf.fl.fl	ENSMUSG00000005262
Zfp287	185.414	0.23434	0.269318	0	1	1	Hhepaticus_DbFl_vs_Uninfected_Prdm1.fl.fl.Maf.fl.fl	ENSMUSG00000005267
Letm1	1009.43	0.264309	0.0885153	0	1	1	Hhepaticus_DbFl_vs_Uninfected_Prdm1.fl.fl.Maf.fl.fl	ENSMUSG00000005299
Ubqln1	1972.75	-0.0207868	0.13636	0	1	1	Hhepaticus_DbFl_vs_Uninfected_Prdm1.fl.fl.Maf.fl.fl	ENSMUSG00000005312
Txn2	1927.79	0.0506519	0.076575	0	1	1	Hhepaticus_DbFl_vs_Uninfected_Prdm1.fl.fl.Maf.fl.fl	ENSMUSG00000005354
Crbn	5092.46	-0.0972012	0.146011	0	1	1	Hhepaticus_DbFl_vs_Uninfected_Prdm1.fl.fl.Maf.fl.fl	ENSMUSG00000005362
Msh6	449.453	0.262906	0.150823	0	1	1	Hhepaticus_DbFl_vs_Uninfected_Prdm1.fl.fl.Maf.fl.fl	ENSMUSG00000005370
Fbxo11	1370	-0.0224809	0.172007	0	1	1	Hhepaticus_DbFl_vs_Uninfected_Prdm1.fl.fl.Maf.fl.fl	ENSMUSG00000005371
Tbl2	197.968	0.0680565	0.179009	0	1	1	Hhepaticus_DbFl_vs_Uninfected_Prdm1.fl.fl.Maf.fl.fl	ENSMUSG00000005374
Bud23	869.503	0.103123	0.103299	0	1	1	Hhepaticus_DbFl_vs_Uninfected_Prdm1.fl.fl.Maf.fl.fl	ENSMUSG00000005378
Mcm5	1483.08	0.38918	0.169305	0	1	1	Hhepaticus_DbFl_vs_Uninfected_Prdm1.fl.fl.Maf.fl.fl	ENSMUSG00000005410
Hmox1	87.017	0.370412	0.292065	0	1	1	Hhepaticus_DbFl_vs_Uninfected_Prdm1.fl.fl.Maf.fl.fl	ENSMUSG00000005413
Mprip	495.692	-0.237814	0.195955	0	1	1	Hhepaticus_DbFl_vs_Uninfected_Prdm1.fl.fl.Maf.fl.fl	ENSMUSG00000005417
Cic	193.651	-0.132523	0.259438	0	1	1	Hhepaticus_DbFl_vs_Uninfected_Prdm1.fl.fl.Maf.fl.fl	ENSMUSG00000005442
Pafah1b3	187.282	-0.127086	0.236163	0	1	1	Hhepaticus_DbFl_vs_Uninfected_Prdm1.fl.fl.Maf.fl.fl	ENSMUSG00000005447
Il27ra	931.415	0.141881	0.123156	0	1	1	Hhepaticus_DbFl_vs_Uninfected_Prdm1.fl.fl.Maf.fl.fl	ENSMUSG00000005465
Prkaca	459.619	0.176211	0.128942	0	1	1	Hhepaticus_DbFl_vs_Uninfected_Prdm1.fl.fl.Maf.fl.fl	ENSMUSG00000005469
Asf1b	1412.14	0.234362	0.230015	0	1	1	Hhepaticus_DbFl_vs_Uninfected_Prdm1.fl.fl.Maf.fl.fl	ENSMUSG00000005470
Ddx39	2989.71	-0.0749457	0.0771247	0	1	1	Hhepaticus_DbFl_vs_Uninfected_Prdm1.fl.fl.Maf.fl.fl	ENSMUSG00000005481
Dnajb1	13758.3	-0.354502	0.221585	0	1	1	Hhepaticus_DbFl_vs_Uninfected_Prdm1.fl.fl.Maf.fl.fl	ENSMUSG00000005483
Usp40	83.7742	0.101888	0.248889	0	1	1	Hhepaticus_DbFl_vs_Uninfected_Prdm1.fl.fl.Maf.fl.fl	ENSMUSG00000005501
Kbtbd4	486.302	0.134093	0.146419	0	1	1	Hhepaticus_DbFl_vs_Uninfected_Prdm1.fl.fl.Maf.fl.fl	ENSMUSG00000005505
Celf1	1363.94	-0.0860212	0.108009	0	1	1	Hhepaticus_DbFl_vs_Uninfected_Prdm1.fl.fl.Maf.fl.fl	ENSMUSG00000005506
Ndufs3	818.732	0.0116726	0.0715305	0	1	1	Hhepaticus_DbFl_vs_Uninfected_Prdm1.fl.fl.Maf.fl.fl	ENSMUSG00000005510
Por	1059.31	0.236241	0.183082	0	1	1	Hhepaticus_DbFl_vs_Uninfected_Prdm1.fl.fl.Maf.fl.fl	ENSMUSG00000005514
Igf1r	523.68	-0.147146	0.212946	0	1	1	Hhepaticus_DbFl_vs_Uninfected_Prdm1.fl.fl.Maf.fl.fl	ENSMUSG00000005533
Insr	163.126	-0.0614162	0.247945	0	1	1	Hhepaticus_DbFl_vs_Uninfected_Prdm1.fl.fl.Maf.fl.fl	ENSMUSG00000005534
Fcer2a	28.4023	-0.136369	0.843495	0	1	1	Hhepaticus_DbFl_vs_Uninfected_Prdm1.fl.fl.Maf.fl.fl	ENSMUSG00000005540
Trim28	1107.04	-0.185125	0.163995	0	1	1	Hhepaticus_DbFl_vs_Uninfected_Prdm1.fl.fl.Maf.fl.fl	ENSMUSG00000005566
Ube2m	145.655	0.0797947	0.287543	0	1	1	Hhepaticus_DbFl_vs_Uninfected_Prdm1.fl.fl.Maf.fl.fl	ENSMUSG00000005575
Mef2c	386.066	0.463281	0.839012	0	1	1	Hhepaticus_DbFl_vs_Uninfected_Prdm1.fl.fl.Maf.fl.fl	ENSMUSG00000005583
Ctr9	988.096	0.0795954	0.13075	0	1	1	Hhepaticus_DbFl_vs_Uninfected_Prdm1.fl.fl.Maf.fl.fl	ENSMUSG00000005609
Eif4g2	15944.8	-0.126359	0.195746	0	1	1	Hhepaticus_DbFl_vs_Uninfected_Prdm1.fl.fl.Maf.fl.fl	ENSMUSG00000005610
Pcyt1a	540.973	-0.668041	0.210382	-0.394897	0.692919	1	Hhepaticus_DbFl_vs_Uninfected_Prdm1.fl.fl.Maf.fl.fl	ENSMUSG00000005615
Zfp592	523.892	-0.133906	0.14661	0	1	1	Hhepaticus_DbFl_vs_Uninfected_Prdm1.fl.fl.Maf.fl.fl	ENSMUSG00000005621
Psmd4	3753.5	0.0102668	0.0789196	0	1	1	Hhepaticus_DbFl_vs_Uninfected_Prdm1.fl.fl.Maf.fl.fl	ENSMUSG00000005625
Snx6	1280.92	-0.00502146	0.17209	0	1	1	Hhepaticus_DbFl_vs_Uninfected_Prdm1.fl.fl.Maf.fl.fl	ENSMUSG00000005656
Mthfd2	2132.07	0.100811	0.141803	0	1	1	Hhepaticus_DbFl_vs_Uninfected_Prdm1.fl.fl.Maf.fl.fl	ENSMUSG00000005667
Kit	1358.54	0.0983827	0.368185	0	1	1	Hhepaticus_DbFl_vs_Uninfected_Prdm1.fl.fl.Maf.fl.fl	ENSMUSG00000005672
Tomm40l	253.387	0.0764185	0.189062	0	1	1	Hhepaticus_DbFl_vs_Uninfected_Prdm1.fl.fl.Maf.fl.fl	ENSMUSG00000005674
Nr1i3	178.81	-0.0607935	0.206146	0	1	1	Hhepaticus_DbFl_vs_Uninfected_Prdm1.fl.fl.Maf.fl.fl	ENSMUSG00000005677
Pan2	461.679	0.0324827	0.140975	0	1	1	Hhepaticus_DbFl_vs_Uninfected_Prdm1.fl.fl.Maf.fl.fl	ENSMUSG00000005682
Cs	1770.4	0.190864	0.0939025	0	1	1	Hhepaticus_DbFl_vs_Uninfected_Prdm1.fl.fl.Maf.fl.fl	ENSMUSG00000005683
Bcas2	1775.15	-0.023032	0.0775205	0	1	1	Hhepaticus_DbFl_vs_Uninfected_Prdm1.fl.fl.Maf.fl.fl	ENSMUSG00000005687
Sh2d1a	1735.53	0.918802	0.159729	2.09003	0.0366151	1	Hhepaticus_DbFl_vs_Uninfected_Prdm1.fl.fl.Maf.fl.fl	ENSMUSG00000005696
Ctcf	1172.19	0.0496374	0.17387	0	1	1	Hhepaticus_DbFl_vs_Uninfected_Prdm1.fl.fl.Maf.fl.fl	ENSMUSG00000005698
Pard6a	167.609	-0.255828	0.167071	0	1	1	Hhepaticus_DbFl_vs_Uninfected_Prdm1.fl.fl.Maf.fl.fl	ENSMUSG00000005699
Tfap4	38.7078	0.740982	0.426389	0.36591	0.714432	1	Hhepaticus_DbFl_vs_Uninfected_Prdm1.fl.fl.Maf.fl.fl	ENSMUSG00000005718
Ranbp1	1696.96	0.115145	0.126557	0	1	1	Hhepaticus_DbFl_vs_Uninfected_Prdm1.fl.fl.Maf.fl.fl	ENSMUSG00000005732
Cd247	2700.59	0.244494	0.0994712	0	1	1	Hhepaticus_DbFl_vs_Uninfected_Prdm1.fl.fl.Maf.fl.fl	ENSMUSG00000005763
Rfx5	135.398	0.242384	0.238453	0	1	1	Hhepaticus_DbFl_vs_Uninfected_Prdm1.fl.fl.Maf.fl.fl	ENSMUSG00000005774
Psmb4	1645.13	0.0324639	0.125066	0	1	1	Hhepaticus_DbFl_vs_Uninfected_Prdm1.fl.fl.Maf.fl.fl	ENSMUSG00000005779
Slc30a4	75.7551	-0.136511	0.458235	0	1	1	Hhepaticus_DbFl_vs_Uninfected_Prdm1.fl.fl.Maf.fl.fl	ENSMUSG00000005802
Sqor	61.8949	0.453448	0.556017	0	1	1	Hhepaticus_DbFl_vs_Uninfected_Prdm1.fl.fl.Maf.fl.fl	ENSMUSG00000005803
Bloc1s6	307.393	0.457125	0.160175	0	1	1	Hhepaticus_DbFl_vs_Uninfected_Prdm1.fl.fl.Maf.fl.fl	ENSMUSG00000005804
Metap1	638.517	-0.0345782	0.111479	0	1	1	Hhepaticus_DbFl_vs_Uninfected_Prdm1.fl.fl.Maf.fl.fl	ENSMUSG00000005813
Gpr108	842.871	0.0791085	0.120257	0	1	1	Hhepaticus_DbFl_vs_Uninfected_Prdm1.fl.fl.Maf.fl.fl	ENSMUSG00000005823
Tnfsf14	131.23	-0.643258	0.219751	-0.265279	0.790795	1	Hhepaticus_DbFl_vs_Uninfected_Prdm1.fl.fl.Maf.fl.fl	ENSMUSG00000005824
Rsl1d1	2439.78	-0.0812951	0.0845642	0	1	1	Hhepaticus_DbFl_vs_Uninfected_Prdm1.fl.fl.Maf.fl.fl	ENSMUSG00000005846
Apc	336.576	-0.135801	0.145355	0	1	1	Hhepaticus_DbFl_vs_Uninfected_Prdm1.fl.fl.Maf.fl.fl	ENSMUSG00000005871
Reep5	1300.4	0.133582	0.122535	0	1	1	Hhepaticus_DbFl_vs_Uninfected_Prdm1.fl.fl.Maf.fl.fl	ENSMUSG00000005873
Ergic3	630.494	0.138166	0.129454	0	1	1	Hhepaticus_DbFl_vs_Uninfected_Prdm1.fl.fl.Maf.fl.fl	ENSMUSG00000005881
Uqcc1	371.612	-0.21066	0.148952	0	1	1	Hhepaticus_DbFl_vs_Uninfected_Prdm1.fl.fl.Maf.fl.fl	ENSMUSG00000005882
Ncoa2	1120.25	-0.228583	0.127261	0	1	1	Hhepaticus_DbFl_vs_Uninfected_Prdm1.fl.fl.Maf.fl.fl	ENSMUSG00000005886
Nr2c2	895.763	-0.175313	0.228896	0	1	1	Hhepaticus_DbFl_vs_Uninfected_Prdm1.fl.fl.Maf.fl.fl	ENSMUSG00000005893
Smpd4	266.306	-0.0885708	0.179309	0	1	1	Hhepaticus_DbFl_vs_Uninfected_Prdm1.fl.fl.Maf.fl.fl	ENSMUSG00000005899
Pex1	154.334	-0.0475467	0.207655	0	1	1	Hhepaticus_DbFl_vs_Uninfected_Prdm1.fl.fl.Maf.fl.fl	ENSMUSG00000005907
Kctd20	847.005	0.00525878	0.107549	0	1	1	Hhepaticus_DbFl_vs_Uninfected_Prdm1.fl.fl.Maf.fl.fl	ENSMUSG00000005936
Itgae	2274.59	0.177262	0.206127	0	1	1	Hhepaticus_DbFl_vs_Uninfected_Prdm1.fl.fl.Maf.fl.fl	ENSMUSG00000005947
Ctns	122.51	-0.0726267	0.214804	0	1	1	Hhepaticus_DbFl_vs_Uninfected_Prdm1.fl.fl.Maf.fl.fl	ENSMUSG00000005949
Tuft1	86.6026	-0.219604	0.273679	0	1	1	Hhepaticus_DbFl_vs_Uninfected_Prdm1.fl.fl.Maf.fl.fl	ENSMUSG00000005968
Rcn1	171.219	-0.331174	0.228376	0	1	1	Hhepaticus_DbFl_vs_Uninfected_Prdm1.fl.fl.Maf.fl.fl	ENSMUSG00000005973
Trap1	1202.58	0.0270167	0.0858397	0	1	1	Hhepaticus_DbFl_vs_Uninfected_Prdm1.fl.fl.Maf.fl.fl	ENSMUSG00000005981
Naa60	594.749	0.302613	0.158635	0	1	1	Hhepaticus_DbFl_vs_Uninfected_Prdm1.fl.fl.Maf.fl.fl	ENSMUSG00000005982
1700037C18Rik	288.044	0.112723	0.152013	0	1	1	Hhepaticus_DbFl_vs_Uninfected_Prdm1.fl.fl.Maf.fl.fl	ENSMUSG00000005983
Tpr	5410.44	0.155126	0.10414	0	1	1	Hhepaticus_DbFl_vs_Uninfected_Prdm1.fl.fl.Maf.fl.fl	ENSMUSG00000006005
Odr4	482.986	0.0345827	0.156454	0	1	1	Hhepaticus_DbFl_vs_Uninfected_Prdm1.fl.fl.Maf.fl.fl	ENSMUSG00000006010
Prg4	304.703	-0.00574042	0.160729	0	1	1	Hhepaticus_DbFl_vs_Uninfected_Prdm1.fl.fl.Maf.fl.fl	ENSMUSG00000006014
Dhx34	85.5086	0.628136	0.331107	0.13039	0.896258	1	Hhepaticus_DbFl_vs_Uninfected_Prdm1.fl.fl.Maf.fl.fl	ENSMUSG00000006019
Kptn	312.01	0.0937675	0.120856	0	1	1	Hhepaticus_DbFl_vs_Uninfected_Prdm1.fl.fl.Maf.fl.fl	ENSMUSG00000006021
Napa	2806.09	0.0409624	0.0620413	0	1	1	Hhepaticus_DbFl_vs_Uninfected_Prdm1.fl.fl.Maf.fl.fl	ENSMUSG00000006024
Sra1	1764.25	0.0507307	0.133708	0	1	1	Hhepaticus_DbFl_vs_Uninfected_Prdm1.fl.fl.Maf.fl.fl	ENSMUSG00000006050
Atp5g1	1325.48	0.233466	0.109775	0	1	1	Hhepaticus_DbFl_vs_Uninfected_Prdm1.fl.fl.Maf.fl.fl	ENSMUSG00000006057
Snf8	495.361	-0.0310911	0.133686	0	1	1	Hhepaticus_DbFl_vs_Uninfected_Prdm1.fl.fl.Maf.fl.fl	ENSMUSG00000006058
Tbcb	1068.45	-0.180118	0.105886	0	1	1	Hhepaticus_DbFl_vs_Uninfected_Prdm1.fl.fl.Maf.fl.fl	ENSMUSG00000006095
Inpp5k	1039.52	0.164974	0.152972	0	1	1	Hhepaticus_DbFl_vs_Uninfected_Prdm1.fl.fl.Maf.fl.fl	ENSMUSG00000006127
Crkl	842.608	-0.219494	0.131036	0	1	1	Hhepaticus_DbFl_vs_Uninfected_Prdm1.fl.fl.Maf.fl.fl	ENSMUSG00000006134
Eps8l1	160.052	0.0225578	0.462076	0	1	1	Hhepaticus_DbFl_vs_Uninfected_Prdm1.fl.fl.Maf.fl.fl	ENSMUSG00000006154
Clint1	2128.28	-0.0997874	0.224512	0	1	1	Hhepaticus_DbFl_vs_Uninfected_Prdm1.fl.fl.Maf.fl.fl	ENSMUSG00000006169
Prss16	58.4919	0.359756	0.488908	0	1	1	Hhepaticus_DbFl_vs_Uninfected_Prdm1.fl.fl.Maf.fl.fl	ENSMUSG00000006179
Cdkal1	377.979	-0.0745445	0.149434	0	1	1	Hhepaticus_DbFl_vs_Uninfected_Prdm1.fl.fl.Maf.fl.fl	ENSMUSG00000006191
Htra1	22.6272	-0.218055	0.780016	0	1	1	Hhepaticus_DbFl_vs_Uninfected_Prdm1.fl.fl.Maf.fl.fl	ENSMUSG00000006205
Zbtb17	647.422	0.0457703	0.199705	0	1	1	Hhepaticus_DbFl_vs_Uninfected_Prdm1.fl.fl.Maf.fl.fl	ENSMUSG00000006215
Mob1b	472.828	-0.220423	0.108646	0	1	1	Hhepaticus_DbFl_vs_Uninfected_Prdm1.fl.fl.Maf.fl.fl	ENSMUSG00000006262
Atp6v1b2	1766.91	0.0787208	0.105178	0	1	1	Hhepaticus_DbFl_vs_Uninfected_Prdm1.fl.fl.Maf.fl.fl	ENSMUSG00000006273
Eps15l1	552.158	-0.0996363	0.113233	0	1	1	Hhepaticus_DbFl_vs_Uninfected_Prdm1.fl.fl.Maf.fl.fl	ENSMUSG00000006276
Tep1	230.981	-0.435707	0.183994	0	1	1	Hhepaticus_DbFl_vs_Uninfected_Prdm1.fl.fl.Maf.fl.fl	ENSMUSG00000006281
Ttc5	907.71	-0.00684881	0.130124	0	1	1	Hhepaticus_DbFl_vs_Uninfected_Prdm1.fl.fl.Maf.fl.fl	ENSMUSG00000006288
Osgep	591.69	0.234402	0.111459	0	1	1	Hhepaticus_DbFl_vs_Uninfected_Prdm1.fl.fl.Maf.fl.fl	ENSMUSG00000006289
Aamp	3273.9	0.169922	0.0753588	0	1	1	Hhepaticus_DbFl_vs_Uninfected_Prdm1.fl.fl.Maf.fl.fl	ENSMUSG00000006299
Tmbim1	550.845	-0.234444	0.205637	0	1	1	Hhepaticus_DbFl_vs_Uninfected_Prdm1.fl.fl.Maf.fl.fl	ENSMUSG00000006301
Arpc2	16326.9	0.108323	0.105824	0	1	1	Hhepaticus_DbFl_vs_Uninfected_Prdm1.fl.fl.Maf.fl.fl	ENSMUSG00000006304
Kmt2b	234.172	-0.172259	0.252569	0	1	1	Hhepaticus_DbFl_vs_Uninfected_Prdm1.fl.fl.Maf.fl.fl	ENSMUSG00000006307
Zbtb32	66.9428	0.426224	0.367004	0	1	1	Hhepaticus_DbFl_vs_Uninfected_Prdm1.fl.fl.Maf.fl.fl	ENSMUSG00000006310
Tmem147	434.538	-0.177287	0.119328	0	1	1	Hhepaticus_DbFl_vs_Uninfected_Prdm1.fl.fl.Maf.fl.fl	ENSMUSG00000006315
Rps9	9284.56	-0.157775	0.172555	0	1	1	Hhepaticus_DbFl_vs_Uninfected_Prdm1.fl.fl.Maf.fl.fl	ENSMUSG00000006333
Tfpt	162.231	-0.118552	0.190189	0	1	1	Hhepaticus_DbFl_vs_Uninfected_Prdm1.fl.fl.Maf.fl.fl	ENSMUSG00000006335
Susd2	172.782	-1.15261	0.330508	-1.7175	0.0858879	1	Hhepaticus_DbFl_vs_Uninfected_Prdm1.fl.fl.Maf.fl.fl	ENSMUSG00000006342
Ggt5	87.7451	-0.23128	0.331858	0	1	1	Hhepaticus_DbFl_vs_Uninfected_Prdm1.fl.fl.Maf.fl.fl	ENSMUSG00000006344
Ggt1	413.895	0.129009	0.413307	0	1	1	Hhepaticus_DbFl_vs_Uninfected_Prdm1.fl.fl.Maf.fl.fl	ENSMUSG00000006345
Crip2	375.805	-0.33019	0.222431	0	1	1	Hhepaticus_DbFl_vs_Uninfected_Prdm1.fl.fl.Maf.fl.fl	ENSMUSG00000006356
Crip1	7652	-0.264974	0.152153	0	1	1	Hhepaticus_DbFl_vs_Uninfected_Prdm1.fl.fl.Maf.fl.fl	ENSMUSG00000006360
Cbfa2t3	41.4994	-0.477062	0.510184	0	1	1	Hhepaticus_DbFl_vs_Uninfected_Prdm1.fl.fl.Maf.fl.fl	ENSMUSG00000006362
Fbln1	88.1892	-0.752456	0.619091	-0.270547	0.78674	1	Hhepaticus_DbFl_vs_Uninfected_Prdm1.fl.fl.Maf.fl.fl	ENSMUSG00000006369
Pgrmc1	767.533	-0.0346942	0.129532	0	1	1	Hhepaticus_DbFl_vs_Uninfected_Prdm1.fl.fl.Maf.fl.fl	ENSMUSG00000006373
Elovl1	956.613	0.210034	0.133114	0	1	1	Hhepaticus_DbFl_vs_Uninfected_Prdm1.fl.fl.Maf.fl.fl	ENSMUSG00000006390
Med8	554.72	0.272799	0.136469	0	1	1	Hhepaticus_DbFl_vs_Uninfected_Prdm1.fl.fl.Maf.fl.fl	ENSMUSG00000006392
Hyi	79.7922	-0.0234363	0.282046	0	1	1	Hhepaticus_DbFl_vs_Uninfected_Prdm1.fl.fl.Maf.fl.fl	ENSMUSG00000006395
Cdc20	336.444	0.391949	0.248619	0	1	1	Hhepaticus_DbFl_vs_Uninfected_Prdm1.fl.fl.Maf.fl.fl	ENSMUSG00000006398
Adamts4	32.9922	-0.514564	0.776692	0	1	1	Hhepaticus_DbFl_vs_Uninfected_Prdm1.fl.fl.Maf.fl.fl	ENSMUSG00000006403
Pfdn2	966.012	-0.117283	0.121835	0	1	1	Hhepaticus_DbFl_vs_Uninfected_Prdm1.fl.fl.Maf.fl.fl	ENSMUSG00000006412
Rnf114	2581.56	0.0728779	0.117334	0	1	1	Hhepaticus_DbFl_vs_Uninfected_Prdm1.fl.fl.Maf.fl.fl	ENSMUSG00000006418
C330007P06Rik	286.131	0.0162635	0.16622	0	1	1	Hhepaticus_DbFl_vs_Uninfected_Prdm1.fl.fl.Maf.fl.fl	ENSMUSG00000006423
Srm	313.862	0.0661532	0.178396	0	1	1	Hhepaticus_DbFl_vs_Uninfected_Prdm1.fl.fl.Maf.fl.fl	ENSMUSG00000006442
Rbm14	233.441	0.0263002	0.263478	0	1	1	Hhepaticus_DbFl_vs_Uninfected_Prdm1.fl.fl.Maf.fl.fl	ENSMUSG00000006456
Zdhhc24	71.9123	-0.233156	0.274285	0	1	1	Hhepaticus_DbFl_vs_Uninfected_Prdm1.fl.fl.Maf.fl.fl	ENSMUSG00000006463
Ndor1	175.643	0.276203	0.170376	0	1	1	Hhepaticus_DbFl_vs_Uninfected_Prdm1.fl.fl.Maf.fl.fl	ENSMUSG00000006471
Nsmf	183.949	0.143141	0.266404	0	1	1	Hhepaticus_DbFl_vs_Uninfected_Prdm1.fl.fl.Maf.fl.fl	ENSMUSG00000006476
Pdk1	553.346	0.197158	0.234384	0	1	1	Hhepaticus_DbFl_vs_Uninfected_Prdm1.fl.fl.Maf.fl.fl	ENSMUSG00000006494
Ptbp1	3210.46	-0.0643762	0.148452	0	1	1	Hhepaticus_DbFl_vs_Uninfected_Prdm1.fl.fl.Maf.fl.fl	ENSMUSG00000006498
Mvd	158.035	-0.213226	0.216121	0	1	1	Hhepaticus_DbFl_vs_Uninfected_Prdm1.fl.fl.Maf.fl.fl	ENSMUSG00000006517
Cyba	6612.23	-0.0570676	0.139321	0	1	1	Hhepaticus_DbFl_vs_Uninfected_Prdm1.fl.fl.Maf.fl.fl	ENSMUSG00000006519
Stimate	157.896	0.111689	0.282568	0	1	1	Hhepaticus_DbFl_vs_Uninfected_Prdm1.fl.fl.Maf.fl.fl	ENSMUSG00000006526
Sfmbt1	421.808	-0.0817445	0.220123	0	1	1	Hhepaticus_DbFl_vs_Uninfected_Prdm1.fl.fl.Maf.fl.fl	ENSMUSG00000006527
Cdt1	418.867	-0.0613328	0.142953	0	1	1	Hhepaticus_DbFl_vs_Uninfected_Prdm1.fl.fl.Maf.fl.fl	ENSMUSG00000006585
Aprt	800.149	0.085491	0.127723	0	1	1	Hhepaticus_DbFl_vs_Uninfected_Prdm1.fl.fl.Maf.fl.fl	ENSMUSG00000006589
Gtf2h1	702.206	0.0471944	0.105072	0	1	1	Hhepaticus_DbFl_vs_Uninfected_Prdm1.fl.fl.Maf.fl.fl	ENSMUSG00000006599
Abhd1	81.9233	0.0777962	0.21464	0	1	1	Hhepaticus_DbFl_vs_Uninfected_Prdm1.fl.fl.Maf.fl.fl	ENSMUSG00000006638
Slc5a6	96.051	-0.0856572	0.202814	0	1	1	Hhepaticus_DbFl_vs_Uninfected_Prdm1.fl.fl.Maf.fl.fl	ENSMUSG00000006641
Aplp1	132.595	-0.190798	0.226256	0	1	1	Hhepaticus_DbFl_vs_Uninfected_Prdm1.fl.fl.Maf.fl.fl	ENSMUSG00000006651
Qrich1	1622.17	0.0282209	0.116658	0	1	1	Hhepaticus_DbFl_vs_Uninfected_Prdm1.fl.fl.Maf.fl.fl	ENSMUSG00000006673
Usp19	929.289	-0.0292109	0.161162	0	1	1	Hhepaticus_DbFl_vs_Uninfected_Prdm1.fl.fl.Maf.fl.fl	ENSMUSG00000006676
Pola1	636.931	0.152258	0.258708	0	1	1	Hhepaticus_DbFl_vs_Uninfected_Prdm1.fl.fl.Maf.fl.fl	ENSMUSG00000006678
Cdc42	11196.8	-0.0351355	0.0909624	0	1	1	Hhepaticus_DbFl_vs_Uninfected_Prdm1.fl.fl.Maf.fl.fl	ENSMUSG00000006699
Pknox1	877.27	-0.178632	0.11404	0	1	1	Hhepaticus_DbFl_vs_Uninfected_Prdm1.fl.fl.Maf.fl.fl	ENSMUSG00000006705
Gmnn	454.044	0.335606	0.163057	0	1	1	Hhepaticus_DbFl_vs_Uninfected_Prdm1.fl.fl.Maf.fl.fl	ENSMUSG00000006715
Acot13	262.682	-0.224547	0.161319	0	1	1	Hhepaticus_DbFl_vs_Uninfected_Prdm1.fl.fl.Maf.fl.fl	ENSMUSG00000006717
Cdk4	1754.97	-0.072667	0.102125	0	1	1	Hhepaticus_DbFl_vs_Uninfected_Prdm1.fl.fl.Maf.fl.fl	ENSMUSG00000006728
B4galnt1	2191.61	0.117806	0.143689	0	1	1	Hhepaticus_DbFl_vs_Uninfected_Prdm1.fl.fl.Maf.fl.fl	ENSMUSG00000006731
Mettl1	170.574	-0.0514763	0.186585	0	1	1	Hhepaticus_DbFl_vs_Uninfected_Prdm1.fl.fl.Maf.fl.fl	ENSMUSG00000006732
Tspan31	1593.15	-0.136988	0.115395	0	1	1	Hhepaticus_DbFl_vs_Uninfected_Prdm1.fl.fl.Maf.fl.fl	ENSMUSG00000006736
Kif5b	6961.74	-0.0334456	0.103222	0	1	1	Hhepaticus_DbFl_vs_Uninfected_Prdm1.fl.fl.Maf.fl.fl	ENSMUSG00000006740
Saal1	156.725	-0.273979	0.208662	0	1	1	Hhepaticus_DbFl_vs_Uninfected_Prdm1.fl.fl.Maf.fl.fl	ENSMUSG00000006763
Cnp	1478.49	0.205665	0.122871	0	1	1	Hhepaticus_DbFl_vs_Uninfected_Prdm1.fl.fl.Maf.fl.fl	ENSMUSG00000006782
Sulf2	316.497	0.135437	0.217029	0	1	1	Hhepaticus_DbFl_vs_Uninfected_Prdm1.fl.fl.Maf.fl.fl	ENSMUSG00000006800
Sod2	1235.46	-0.0778977	0.0933216	0	1	1	Hhepaticus_DbFl_vs_Uninfected_Prdm1.fl.fl.Maf.fl.fl	ENSMUSG00000006818
Tmco6	97.3026	0.445324	0.210022	0	1	1	Hhepaticus_DbFl_vs_Uninfected_Prdm1.fl.fl.Maf.fl.fl	ENSMUSG00000006850
Stambp	287.001	0.405254	0.162586	0	1	1	Hhepaticus_DbFl_vs_Uninfected_Prdm1.fl.fl.Maf.fl.fl	ENSMUSG00000006906
Ezh1	876.028	0.121443	0.141766	0	1	1	Hhepaticus_DbFl_vs_Uninfected_Prdm1.fl.fl.Maf.fl.fl	ENSMUSG00000006920
Ctnnb1	1052.83	-0.220965	0.175842	0	1	1	Hhepaticus_DbFl_vs_Uninfected_Prdm1.fl.fl.Maf.fl.fl	ENSMUSG00000006932
Eif1b	261.025	0.124789	0.144743	0	1	1	Hhepaticus_DbFl_vs_Uninfected_Prdm1.fl.fl.Maf.fl.fl	ENSMUSG00000006941
Psmd2	3843.04	0.281892	0.151634	0	1	1	Hhepaticus_DbFl_vs_Uninfected_Prdm1.fl.fl.Maf.fl.fl	ENSMUSG00000006998
Syngr3	142.91	0.152114	0.339908	0	1	1	Hhepaticus_DbFl_vs_Uninfected_Prdm1.fl.fl.Maf.fl.fl	ENSMUSG00000007021
Vars	867.151	-0.219516	0.16003	0	1	1	Hhepaticus_DbFl_vs_Uninfected_Prdm1.fl.fl.Maf.fl.fl	ENSMUSG00000007029
Hspa1l	61.1094	-0.200127	0.911876	0	1	1	Hhepaticus_DbFl_vs_Uninfected_Prdm1.fl.fl.Maf.fl.fl	ENSMUSG00000007033
Abhd16a	837.672	-0.158704	0.123451	0	1	1	Hhepaticus_DbFl_vs_Uninfected_Prdm1.fl.fl.Maf.fl.fl	ENSMUSG00000007036
Neu1	596.723	0.516313	0.138408	0	1	1	Hhepaticus_DbFl_vs_Uninfected_Prdm1.fl.fl.Maf.fl.fl	ENSMUSG00000007038
Clic1	5715.92	0.066351	0.0992481	0	1	1	Hhepaticus_DbFl_vs_Uninfected_Prdm1.fl.fl.Maf.fl.fl	ENSMUSG00000007041
Lsm2	280.098	0.386562	0.156266	0	1	1	Hhepaticus_DbFl_vs_Uninfected_Prdm1.fl.fl.Maf.fl.fl	ENSMUSG00000007050
Pole	203.221	0.526346	0.198009	0	1	1	Hhepaticus_DbFl_vs_Uninfected_Prdm1.fl.fl.Maf.fl.fl	ENSMUSG00000007080
Stx1a	60.5764	-0.986188	0.310699	-1.29136	0.196578	1	Hhepaticus_DbFl_vs_Uninfected_Prdm1.fl.fl.Maf.fl.fl	ENSMUSG00000007207
Zfp775	58.6086	0.17489	0.274675	0	1	1	Hhepaticus_DbFl_vs_Uninfected_Prdm1.fl.fl.Maf.fl.fl	ENSMUSG00000007216
Mrpl49	380.876	-0.134923	0.102103	0	1	1	Hhepaticus_DbFl_vs_Uninfected_Prdm1.fl.fl.Maf.fl.fl	ENSMUSG00000007338
Mark3	554.466	-0.134158	0.215507	0	1	1	Hhepaticus_DbFl_vs_Uninfected_Prdm1.fl.fl.Maf.fl.fl	ENSMUSG00000007411
Gatad1	348.474	-0.0521191	0.166846	0	1	1	Hhepaticus_DbFl_vs_Uninfected_Prdm1.fl.fl.Maf.fl.fl	ENSMUSG00000007415
M6pr	4640.41	0.107158	0.13148	0	1	1	Hhepaticus_DbFl_vs_Uninfected_Prdm1.fl.fl.Maf.fl.fl	ENSMUSG00000007458
Lrrc8a	508.218	-0.0574857	0.172465	0	1	1	Hhepaticus_DbFl_vs_Uninfected_Prdm1.fl.fl.Maf.fl.fl	ENSMUSG00000007476
Mc5r	98.6787	-1.61548	0.514504	-2.00294	0.0451837	1	Hhepaticus_DbFl_vs_Uninfected_Prdm1.fl.fl.Maf.fl.fl	ENSMUSG00000007480
Ppp2r1a	2391.39	-0.0303345	0.104002	0	1	1	Hhepaticus_DbFl_vs_Uninfected_Prdm1.fl.fl.Maf.fl.fl	ENSMUSG00000007564
Fance	53.2515	-0.0408945	0.324008	0	1	1	Hhepaticus_DbFl_vs_Uninfected_Prdm1.fl.fl.Maf.fl.fl	ENSMUSG00000007570
Tinf2	1731.15	-0.329514	0.160276	0	1	1	Hhepaticus_DbFl_vs_Uninfected_Prdm1.fl.fl.Maf.fl.fl	ENSMUSG00000007589
Dus3l	349.58	-0.0602438	0.156912	0	1	1	Hhepaticus_DbFl_vs_Uninfected_Prdm1.fl.fl.Maf.fl.fl	ENSMUSG00000007603
Gtpbp3	73.9396	0.131736	0.266951	0	1	1	Hhepaticus_DbFl_vs_Uninfected_Prdm1.fl.fl.Maf.fl.fl	ENSMUSG00000007610
Tgfbr1	421.779	-0.291791	0.215051	0	1	1	Hhepaticus_DbFl_vs_Uninfected_Prdm1.fl.fl.Maf.fl.fl	ENSMUSG00000007613
Homer1	332.768	-0.489441	0.2235	0	1	1	Hhepaticus_DbFl_vs_Uninfected_Prdm1.fl.fl.Maf.fl.fl	ENSMUSG00000007617
Cav1	47.8225	-0.630017	0.726715	-0.0619976	0.950565	1	Hhepaticus_DbFl_vs_Uninfected_Prdm1.fl.fl.Maf.fl.fl	ENSMUSG00000007655
Arpp19	2805.03	-0.0229934	0.118857	0	1	1	Hhepaticus_DbFl_vs_Uninfected_Prdm1.fl.fl.Maf.fl.fl	ENSMUSG00000007656
Bcl2l1	2928.49	0.208848	0.191763	0	1	1	Hhepaticus_DbFl_vs_Uninfected_Prdm1.fl.fl.Maf.fl.fl	ENSMUSG00000007659
Khsrp	339.653	-0.0145858	0.189415	0	1	1	Hhepaticus_DbFl_vs_Uninfected_Prdm1.fl.fl.Maf.fl.fl	ENSMUSG00000007670
Ccdc124	1228	-0.0477151	0.116825	0	1	1	Hhepaticus_DbFl_vs_Uninfected_Prdm1.fl.fl.Maf.fl.fl	ENSMUSG00000007721
Cct4	4413.73	-0.221752	0.107708	0	1	1	Hhepaticus_DbFl_vs_Uninfected_Prdm1.fl.fl.Maf.fl.fl	ENSMUSG00000007739
0610009B22Rik	86.635	0.508112	0.335491	0	1	1	Hhepaticus_DbFl_vs_Uninfected_Prdm1.fl.fl.Maf.fl.fl	ENSMUSG00000007777
Zfp655	1388.61	-0.143328	0.113454	0	1	1	Hhepaticus_DbFl_vs_Uninfected_Prdm1.fl.fl.Maf.fl.fl	ENSMUSG00000007812
Rhoa	4177.9	-0.0543825	0.0669379	0	1	1	Hhepaticus_DbFl_vs_Uninfected_Prdm1.fl.fl.Maf.fl.fl	ENSMUSG00000007815
Zmiz1	677.689	-0.104758	0.148358	0	1	1	Hhepaticus_DbFl_vs_Uninfected_Prdm1.fl.fl.Maf.fl.fl	ENSMUSG00000007817
Ankrd26	218.56	-0.0278687	0.206419	0	1	1	Hhepaticus_DbFl_vs_Uninfected_Prdm1.fl.fl.Maf.fl.fl	ENSMUSG00000007827
Aldh16a1	238.591	0.189397	0.241938	0	1	1	Hhepaticus_DbFl_vs_Uninfected_Prdm1.fl.fl.Maf.fl.fl	ENSMUSG00000007833
Hnrnpa0	430.289	0.0398036	0.200037	0	1	1	Hhepaticus_DbFl_vs_Uninfected_Prdm1.fl.fl.Maf.fl.fl	ENSMUSG00000007836
Prrg2	96.8721	-0.167574	0.201671	0	1	1	Hhepaticus_DbFl_vs_Uninfected_Prdm1.fl.fl.Maf.fl.fl	ENSMUSG00000007837
Hnrnph1	2480.56	-0.266028	0.165591	0	1	1	Hhepaticus_DbFl_vs_Uninfected_Prdm1.fl.fl.Maf.fl.fl	ENSMUSG00000007850
Id3	448.141	-0.214885	0.34831	0	1	1	Hhepaticus_DbFl_vs_Uninfected_Prdm1.fl.fl.Maf.fl.fl	ENSMUSG00000007872
Arid1a	1462.76	-0.0611786	0.113758	0	1	1	Hhepaticus_DbFl_vs_Uninfected_Prdm1.fl.fl.Maf.fl.fl	ENSMUSG00000007880
Ctsd	1271.37	0.0972256	0.186592	0	1	1	Hhepaticus_DbFl_vs_Uninfected_Prdm1.fl.fl.Maf.fl.fl	ENSMUSG00000007891
Rplp1	4533.13	-0.123279	0.160405	0	1	1	Hhepaticus_DbFl_vs_Uninfected_Prdm1.fl.fl.Maf.fl.fl	ENSMUSG00000007892
Abhd8	456.454	0.123648	0.173465	0	1	1	Hhepaticus_DbFl_vs_Uninfected_Prdm1.fl.fl.Maf.fl.fl	ENSMUSG00000007950
Mid1ip1	316.76	-0.0840222	0.237934	0	1	1	Hhepaticus_DbFl_vs_Uninfected_Prdm1.fl.fl.Maf.fl.fl	ENSMUSG00000008035
Ap2s1	980.142	0.110403	0.134195	0	1	1	Hhepaticus_DbFl_vs_Uninfected_Prdm1.fl.fl.Maf.fl.fl	ENSMUSG00000008036
Fhl2	52.3163	-0.254734	0.324982	0	1	1	Hhepaticus_DbFl_vs_Uninfected_Prdm1.fl.fl.Maf.fl.fl	ENSMUSG00000008136
Emc10	856.906	0.325396	0.113433	0	1	1	Hhepaticus_DbFl_vs_Uninfected_Prdm1.fl.fl.Maf.fl.fl	ENSMUSG00000008140
Fnbp4	1845.13	-0.0422833	0.108444	0	1	1	Hhepaticus_DbFl_vs_Uninfected_Prdm1.fl.fl.Maf.fl.fl	ENSMUSG00000008200
Cers4	1082.82	-0.207452	0.181679	0	1	1	Hhepaticus_DbFl_vs_Uninfected_Prdm1.fl.fl.Maf.fl.fl	ENSMUSG00000008206
Scrn3	65.0654	-0.223552	0.26582	0	1	1	Hhepaticus_DbFl_vs_Uninfected_Prdm1.fl.fl.Maf.fl.fl	ENSMUSG00000008226
Phax	703.439	-0.0191402	0.130888	0	1	1	Hhepaticus_DbFl_vs_Uninfected_Prdm1.fl.fl.Maf.fl.fl	ENSMUSG00000008301
Tle1	107.547	-0.0253384	0.31539	0	1	1	Hhepaticus_DbFl_vs_Uninfected_Prdm1.fl.fl.Maf.fl.fl	ENSMUSG00000008305
1700109H08Rik	113.455	-0.112005	0.233035	0	1	1	Hhepaticus_DbFl_vs_Uninfected_Prdm1.fl.fl.Maf.fl.fl	ENSMUSG00000008307
Relt	86.8882	-0.112664	0.265562	0	1	1	Hhepaticus_DbFl_vs_Uninfected_Prdm1.fl.fl.Maf.fl.fl	ENSMUSG00000008318
Snrpb2	1266.03	0.046138	0.112633	0	1	1	Hhepaticus_DbFl_vs_Uninfected_Prdm1.fl.fl.Maf.fl.fl	ENSMUSG00000008333
Ubc	6575.23	-0.623245	0.197225	-0.194105	0.846094	1	Hhepaticus_DbFl_vs_Uninfected_Prdm1.fl.fl.Maf.fl.fl	ENSMUSG00000008348
Prpf31	720.177	0.216547	0.0919828	0	1	1	Hhepaticus_DbFl_vs_Uninfected_Prdm1.fl.fl.Maf.fl.fl	ENSMUSG00000008373
Sertad1	330.174	-0.546139	0.296476	0	1	1	Hhepaticus_DbFl_vs_Uninfected_Prdm1.fl.fl.Maf.fl.fl	ENSMUSG00000008384
Carhsp1	1273.7	-0.16159	0.121708	0	1	1	Hhepaticus_DbFl_vs_Uninfected_Prdm1.fl.fl.Maf.fl.fl	ENSMUSG00000008393
Elk3	332.758	0.344507	0.172514	0	1	1	Hhepaticus_DbFl_vs_Uninfected_Prdm1.fl.fl.Maf.fl.fl	ENSMUSG00000008398
Herpud2	736.424	-0.399849	0.161427	0	1	1	Hhepaticus_DbFl_vs_Uninfected_Prdm1.fl.fl.Maf.fl.fl	ENSMUSG00000008429
Rdh13	168.096	-0.0493568	0.238931	0	1	1	Hhepaticus_DbFl_vs_Uninfected_Prdm1.fl.fl.Maf.fl.fl	ENSMUSG00000008435
Nutf2	372.371	0.168821	0.155603	0	1	1	Hhepaticus_DbFl_vs_Uninfected_Prdm1.fl.fl.Maf.fl.fl	ENSMUSG00000008450
Arpc5	10883.4	0.10381	0.12842	0	1	1	Hhepaticus_DbFl_vs_Uninfected_Prdm1.fl.fl.Maf.fl.fl	ENSMUSG00000008475
Pou2f2	318.701	0.1175	0.194928	0	1	1	Hhepaticus_DbFl_vs_Uninfected_Prdm1.fl.fl.Maf.fl.fl	ENSMUSG00000008496
Mgst1	84.8397	-0.626979	0.632642	-0.0664145	0.947048	1	Hhepaticus_DbFl_vs_Uninfected_Prdm1.fl.fl.Maf.fl.fl	ENSMUSG00000008540
Nfib	37.313	-0.855279	0.67754	-0.398968	0.689917	1	Hhepaticus_DbFl_vs_Uninfected_Prdm1.fl.fl.Maf.fl.fl	ENSMUSG00000008575
Ubqln4	232.062	-0.118658	0.167911	0	1	1	Hhepaticus_DbFl_vs_Uninfected_Prdm1.fl.fl.Maf.fl.fl	ENSMUSG00000008604
Rps18	10656.7	-0.0890359	0.139028	0	1	1	Hhepaticus_DbFl_vs_Uninfected_Prdm1.fl.fl.Maf.fl.fl	ENSMUSG00000008668
Rpl10	4895.73	-0.0793954	0.187145	0	1	1	Hhepaticus_DbFl_vs_Uninfected_Prdm1.fl.fl.Maf.fl.fl	ENSMUSG00000008682
Rps15a	4583.74	-0.0101865	0.195522	0	1	1	Hhepaticus_DbFl_vs_Uninfected_Prdm1.fl.fl.Maf.fl.fl	ENSMUSG00000008683
Ncaph2	1631.79	-0.0523552	0.0882684	0	1	1	Hhepaticus_DbFl_vs_Uninfected_Prdm1.fl.fl.Maf.fl.fl	ENSMUSG00000008690
Hipk1	1998.78	-0.125895	0.143145	0	1	1	Hhepaticus_DbFl_vs_Uninfected_Prdm1.fl.fl.Maf.fl.fl	ENSMUSG00000008730
Man1a2	821.311	0.21199	0.145192	0	1	1	Hhepaticus_DbFl_vs_Uninfected_Prdm1.fl.fl.Maf.fl.fl	ENSMUSG00000008763
Acyp1	173.255	-0.0809616	0.224523	0	1	1	Hhepaticus_DbFl_vs_Uninfected_Prdm1.fl.fl.Maf.fl.fl	ENSMUSG00000008822
Hdac5	197.919	-0.628583	0.258974	-0.168435	0.866241	1	Hhepaticus_DbFl_vs_Uninfected_Prdm1.fl.fl.Maf.fl.fl	ENSMUSG00000008855
Rala	530.086	0.0547776	0.200697	0	1	1	Hhepaticus_DbFl_vs_Uninfected_Prdm1.fl.fl.Maf.fl.fl	ENSMUSG00000008859
Vdac3	1091.87	0.0893061	0.128581	0	1	1	Hhepaticus_DbFl_vs_Uninfected_Prdm1.fl.fl.Maf.fl.fl	ENSMUSG00000008892
Vps72	809.234	0.117392	0.100676	0	1	1	Hhepaticus_DbFl_vs_Uninfected_Prdm1.fl.fl.Maf.fl.fl	ENSMUSG00000008958
Gabpa	864.291	0.114589	0.115206	0	1	1	Hhepaticus_DbFl_vs_Uninfected_Prdm1.fl.fl.Maf.fl.fl	ENSMUSG00000008976
Bmp7	65.4794	0.0247848	0.368702	0	1	1	Hhepaticus_DbFl_vs_Uninfected_Prdm1.fl.fl.Maf.fl.fl	ENSMUSG00000008999
Dynll1	1540.44	-0.166673	0.235143	0	1	1	Hhepaticus_DbFl_vs_Uninfected_Prdm1.fl.fl.Maf.fl.fl	ENSMUSG00000009013
Pdcl	458.698	0.0914007	0.138735	0	1	1	Hhepaticus_DbFl_vs_Uninfected_Prdm1.fl.fl.Maf.fl.fl	ENSMUSG00000009030
Tmem184b	321.039	-0.0109108	0.244454	0	1	1	Hhepaticus_DbFl_vs_Uninfected_Prdm1.fl.fl.Maf.fl.fl	ENSMUSG00000009035
Nf2	496.942	0.0761747	0.155213	0	1	1	Hhepaticus_DbFl_vs_Uninfected_Prdm1.fl.fl.Maf.fl.fl	ENSMUSG00000009073
Cabp7	235.399	-0.0672539	0.135643	0	1	1	Hhepaticus_DbFl_vs_Uninfected_Prdm1.fl.fl.Maf.fl.fl	ENSMUSG00000009075
Zmat5	569.77	0.0305726	0.122464	0	1	1	Hhepaticus_DbFl_vs_Uninfected_Prdm1.fl.fl.Maf.fl.fl	ENSMUSG00000009076
Ewsr1	7614.68	0.107809	0.151026	0	1	1	Hhepaticus_DbFl_vs_Uninfected_Prdm1.fl.fl.Maf.fl.fl	ENSMUSG00000009079
Ap1b1	672.43	0.00759034	0.172776	0	1	1	Hhepaticus_DbFl_vs_Uninfected_Prdm1.fl.fl.Maf.fl.fl	ENSMUSG00000009090
Derl3	125.188	-0.0705298	0.7179	0	1	1	Hhepaticus_DbFl_vs_Uninfected_Prdm1.fl.fl.Maf.fl.fl	ENSMUSG00000009092
Bcl2l13	620.541	0.0803301	0.146335	0	1	1	Hhepaticus_DbFl_vs_Uninfected_Prdm1.fl.fl.Maf.fl.fl	ENSMUSG00000009112
Ccl8	33.8911	1.42281	0.878725	0.953485	0.340344	1	Hhepaticus_DbFl_vs_Uninfected_Prdm1.fl.fl.Maf.fl.fl	ENSMUSG00000009185
Lnpk	437.517	-0.0158858	0.143203	0	1	1	Hhepaticus_DbFl_vs_Uninfected_Prdm1.fl.fl.Maf.fl.fl	ENSMUSG00000009207
Rarres2	101.673	-0.440264	0.402799	0	1	1	Hhepaticus_DbFl_vs_Uninfected_Prdm1.fl.fl.Maf.fl.fl	ENSMUSG00000009281
Pttg1ip	1419.7	-0.0913171	0.0932578	0	1	1	Hhepaticus_DbFl_vs_Uninfected_Prdm1.fl.fl.Maf.fl.fl	ENSMUSG00000009291
Ube2g2	1163.6	0.0505534	0.125899	0	1	1	Hhepaticus_DbFl_vs_Uninfected_Prdm1.fl.fl.Maf.fl.fl	ENSMUSG00000009293
Elk1	77.513	-0.0292074	0.299964	0	1	1	Hhepaticus_DbFl_vs_Uninfected_Prdm1.fl.fl.Maf.fl.fl	ENSMUSG00000009406
Nav1	52.6785	-0.412727	0.633465	0	1	1	Hhepaticus_DbFl_vs_Uninfected_Prdm1.fl.fl.Maf.fl.fl	ENSMUSG00000009418
Tnpo1	1085.66	-0.0823296	0.106061	0	1	1	Hhepaticus_DbFl_vs_Uninfected_Prdm1.fl.fl.Maf.fl.fl	ENSMUSG00000009470
Rnmt	840.721	0.221798	0.126682	0	1	1	Hhepaticus_DbFl_vs_Uninfected_Prdm1.fl.fl.Maf.fl.fl	ENSMUSG00000009535
Srp14	1711.09	0.0993241	0.0990045	0	1	1	Hhepaticus_DbFl_vs_Uninfected_Prdm1.fl.fl.Maf.fl.fl	ENSMUSG00000009549
Cdk9	388.823	0.0192013	0.236446	0	1	1	Hhepaticus_DbFl_vs_Uninfected_Prdm1.fl.fl.Maf.fl.fl	ENSMUSG00000009555
Tor2a	696.047	0.193018	0.129059	0	1	1	Hhepaticus_DbFl_vs_Uninfected_Prdm1.fl.fl.Maf.fl.fl	ENSMUSG00000009563
Fpgs	75.5401	-0.0667603	0.331351	0	1	1	Hhepaticus_DbFl_vs_Uninfected_Prdm1.fl.fl.Maf.fl.fl	ENSMUSG00000009566
Mrtfb	278.426	-0.28887	0.207595	0	1	1	Hhepaticus_DbFl_vs_Uninfected_Prdm1.fl.fl.Maf.fl.fl	ENSMUSG00000009569
Cbx5	591.38	0.215518	0.202251	0	1	1	Hhepaticus_DbFl_vs_Uninfected_Prdm1.fl.fl.Maf.fl.fl	ENSMUSG00000009575
Apobec3	2278.7	0.400927	0.161923	0	1	1	Hhepaticus_DbFl_vs_Uninfected_Prdm1.fl.fl.Maf.fl.fl	ENSMUSG00000009585
St6galnac1	74.2922	-0.373591	0.352431	0	1	1	Hhepaticus_DbFl_vs_Uninfected_Prdm1.fl.fl.Maf.fl.fl	ENSMUSG00000009588
Vav2	88.3978	-0.222701	0.318854	0	1	1	Hhepaticus_DbFl_vs_Uninfected_Prdm1.fl.fl.Maf.fl.fl	ENSMUSG00000009621
Tex15	54.94	0.0312659	0.373246	0	1	1	Hhepaticus_DbFl_vs_Uninfected_Prdm1.fl.fl.Maf.fl.fl	ENSMUSG00000009628
Ppp2cb	161.743	0.0682375	0.315456	0	1	1	Hhepaticus_DbFl_vs_Uninfected_Prdm1.fl.fl.Maf.fl.fl	ENSMUSG00000009630
Dmap1	216.74	0.185372	0.138487	0	1	1	Hhepaticus_DbFl_vs_Uninfected_Prdm1.fl.fl.Maf.fl.fl	ENSMUSG00000009640
Mcu	318.353	0.108578	0.171594	0	1	1	Hhepaticus_DbFl_vs_Uninfected_Prdm1.fl.fl.Maf.fl.fl	ENSMUSG00000009647
Bcr	193.978	-0.219642	0.275095	0	1	1	Hhepaticus_DbFl_vs_Uninfected_Prdm1.fl.fl.Maf.fl.fl	ENSMUSG00000009681
Fxyd5	5889.64	0.0606319	0.140309	0	1	1	Hhepaticus_DbFl_vs_Uninfected_Prdm1.fl.fl.Maf.fl.fl	ENSMUSG00000009687
Pou6f1	227.218	-0.00817778	0.252887	0	1	1	Hhepaticus_DbFl_vs_Uninfected_Prdm1.fl.fl.Maf.fl.fl	ENSMUSG00000009739
Ubp1	1055.98	-0.0011644	0.144648	0	1	1	Hhepaticus_DbFl_vs_Uninfected_Prdm1.fl.fl.Maf.fl.fl	ENSMUSG00000009741
Nuak2	51.8461	-0.277866	0.43404	0	1	1	Hhepaticus_DbFl_vs_Uninfected_Prdm1.fl.fl.Maf.fl.fl	ENSMUSG00000009772
Ick	63.9516	0.113165	0.268422	0	1	1	Hhepaticus_DbFl_vs_Uninfected_Prdm1.fl.fl.Maf.fl.fl	ENSMUSG00000009828
Sdhb	2940.85	0.0722314	0.105823	0	1	1	Hhepaticus_DbFl_vs_Uninfected_Prdm1.fl.fl.Maf.fl.fl	ENSMUSG00000009863
Snap47	369.336	-0.0654181	0.194537	0	1	1	Hhepaticus_DbFl_vs_Uninfected_Prdm1.fl.fl.Maf.fl.fl	ENSMUSG00000009894
Kdsr	326.304	-0.0829631	0.137676	0	1	1	Hhepaticus_DbFl_vs_Uninfected_Prdm1.fl.fl.Maf.fl.fl	ENSMUSG00000009905
Vps4b	2119.72	0.0456807	0.161036	0	1	1	Hhepaticus_DbFl_vs_Uninfected_Prdm1.fl.fl.Maf.fl.fl	ENSMUSG00000009907
Rps25	5398.62	-0.0236451	0.163104	0	1	1	Hhepaticus_DbFl_vs_Uninfected_Prdm1.fl.fl.Maf.fl.fl	ENSMUSG00000009927
Taz	538.686	0.0765455	0.126958	0	1	1	Hhepaticus_DbFl_vs_Uninfected_Prdm1.fl.fl.Maf.fl.fl	ENSMUSG00000009995
Aldh3a2	418.55	0.291175	0.134695	0	1	1	Hhepaticus_DbFl_vs_Uninfected_Prdm1.fl.fl.Maf.fl.fl	ENSMUSG00000010025
Tmem115	311.128	0.080947	0.15606	0	1	1	Hhepaticus_DbFl_vs_Uninfected_Prdm1.fl.fl.Maf.fl.fl	ENSMUSG00000010045
Ifrd2	252.677	0.107856	0.182869	0	1	1	Hhepaticus_DbFl_vs_Uninfected_Prdm1.fl.fl.Maf.fl.fl	ENSMUSG00000010048
Tusc2	164.149	-0.0585348	0.170625	0	1	1	Hhepaticus_DbFl_vs_Uninfected_Prdm1.fl.fl.Maf.fl.fl	ENSMUSG00000010054
Nprl2	278.269	0.146375	0.146235	0	1	1	Hhepaticus_DbFl_vs_Uninfected_Prdm1.fl.fl.Maf.fl.fl	ENSMUSG00000010057
Rassf1	940.328	-0.513826	0.115024	0	1	1	Hhepaticus_DbFl_vs_Uninfected_Prdm1.fl.fl.Maf.fl.fl	ENSMUSG00000010067
Slc3a2	10808.9	-0.170321	0.137885	0	1	1	Hhepaticus_DbFl_vs_Uninfected_Prdm1.fl.fl.Maf.fl.fl	ENSMUSG00000010095
Nxf1	2578.01	-0.14053	0.140525	0	1	1	Hhepaticus_DbFl_vs_Uninfected_Prdm1.fl.fl.Maf.fl.fl	ENSMUSG00000010097
Stx5a	2286.97	-0.0657247	0.0996124	0	1	1	Hhepaticus_DbFl_vs_Uninfected_Prdm1.fl.fl.Maf.fl.fl	ENSMUSG00000010110
Tnfrsf13b	819.568	0.436592	0.393535	0	1	1	Hhepaticus_DbFl_vs_Uninfected_Prdm1.fl.fl.Maf.fl.fl	ENSMUSG00000010142
Prox1	36.7417	-0.357672	0.563941	0	1	1	Hhepaticus_DbFl_vs_Uninfected_Prdm1.fl.fl.Maf.fl.fl	ENSMUSG00000010175
2610507B11Rik	370.992	0.139317	0.14939	0	1	1	Hhepaticus_DbFl_vs_Uninfected_Prdm1.fl.fl.Maf.fl.fl	ENSMUSG00000010277
AI597479	157.468	0.48594	0.294837	0	1	1	Hhepaticus_DbFl_vs_Uninfected_Prdm1.fl.fl.Maf.fl.fl	ENSMUSG00000010290
Ifi35	1295.6	-0.132315	0.10925	0	1	1	Hhepaticus_DbFl_vs_Uninfected_Prdm1.fl.fl.Maf.fl.fl	ENSMUSG00000010358
Rdm1	231.104	-0.237939	0.167526	0	1	1	Hhepaticus_DbFl_vs_Uninfected_Prdm1.fl.fl.Maf.fl.fl	ENSMUSG00000010362
Nedd8	1889.59	-0.0136308	0.11539	0	1	1	Hhepaticus_DbFl_vs_Uninfected_Prdm1.fl.fl.Maf.fl.fl	ENSMUSG00000010376
Gosr1	1009.85	-0.0832294	0.114953	0	1	1	Hhepaticus_DbFl_vs_Uninfected_Prdm1.fl.fl.Maf.fl.fl	ENSMUSG00000010392
Mrpl52	386.202	0.0778404	0.194493	0	1	1	Hhepaticus_DbFl_vs_Uninfected_Prdm1.fl.fl.Maf.fl.fl	ENSMUSG00000010406
Kansl3	1002.98	0.0566988	0.169059	0	1	1	Hhepaticus_DbFl_vs_Uninfected_Prdm1.fl.fl.Maf.fl.fl	ENSMUSG00000010453
Uckl1os	101.775	-0.0165547	0.199109	0	1	1	Hhepaticus_DbFl_vs_Uninfected_Prdm1.fl.fl.Maf.fl.fl	ENSMUSG00000010492
Faf1	595.956	-0.272651	0.0982182	0	1	1	Hhepaticus_DbFl_vs_Uninfected_Prdm1.fl.fl.Maf.fl.fl	ENSMUSG00000010517
Mettl16	479.286	-0.18014	0.139011	0	1	1	Hhepaticus_DbFl_vs_Uninfected_Prdm1.fl.fl.Maf.fl.fl	ENSMUSG00000010554
Pigyl	161.895	0.0847814	0.168443	0	1	1	Hhepaticus_DbFl_vs_Uninfected_Prdm1.fl.fl.Maf.fl.fl	ENSMUSG00000010607
Rbm25	5278.73	-0.182243	0.137821	0	1	1	Hhepaticus_DbFl_vs_Uninfected_Prdm1.fl.fl.Maf.fl.fl	ENSMUSG00000010608
Psen2	1327.67	0.0617299	0.208164	0	1	1	Hhepaticus_DbFl_vs_Uninfected_Prdm1.fl.fl.Maf.fl.fl	ENSMUSG00000010609
Fads1	120.294	-0.120717	0.228018	0	1	1	Hhepaticus_DbFl_vs_Uninfected_Prdm1.fl.fl.Maf.fl.fl	ENSMUSG00000010663
Tnfrsf22	96.1508	0.0173135	0.232922	0	1	1	Hhepaticus_DbFl_vs_Uninfected_Prdm1.fl.fl.Maf.fl.fl	ENSMUSG00000010751
Cars	1338.82	-0.0256349	0.165884	0	1	1	Hhepaticus_DbFl_vs_Uninfected_Prdm1.fl.fl.Maf.fl.fl	ENSMUSG00000010755
Kdelr3	40.5766	0.128718	0.480269	0	1	1	Hhepaticus_DbFl_vs_Uninfected_Prdm1.fl.fl.Maf.fl.fl	ENSMUSG00000010830
Apip	172.304	0.157735	0.171404	0	1	1	Hhepaticus_DbFl_vs_Uninfected_Prdm1.fl.fl.Maf.fl.fl	ENSMUSG00000010911
Pdhx	283.537	-0.25604	0.120958	0	1	1	Hhepaticus_DbFl_vs_Uninfected_Prdm1.fl.fl.Maf.fl.fl	ENSMUSG00000010914
Vac14	323.277	0.261453	0.169418	0	1	1	Hhepaticus_DbFl_vs_Uninfected_Prdm1.fl.fl.Maf.fl.fl	ENSMUSG00000010936
Mcoln2	88.6128	0.0162001	0.287355	0	1	1	Hhepaticus_DbFl_vs_Uninfected_Prdm1.fl.fl.Maf.fl.fl	ENSMUSG00000011008
Akt1s1	129.84	0.122227	0.249795	0	1	1	Hhepaticus_DbFl_vs_Uninfected_Prdm1.fl.fl.Maf.fl.fl	ENSMUSG00000011096
Tbrg1	2142.12	-0.0860846	0.0829877	0	1	1	Hhepaticus_DbFl_vs_Uninfected_Prdm1.fl.fl.Maf.fl.fl	ENSMUSG00000011114
Brf1	603.695	-0.130249	0.118285	0	1	1	Hhepaticus_DbFl_vs_Uninfected_Prdm1.fl.fl.Maf.fl.fl	ENSMUSG00000011158
Odc1	10048.3	-0.367911	0.238817	0	1	1	Hhepaticus_DbFl_vs_Uninfected_Prdm1.fl.fl.Maf.fl.fl	ENSMUSG00000011179
Thg1l	87.6308	0.0101563	0.262625	0	1	1	Hhepaticus_DbFl_vs_Uninfected_Prdm1.fl.fl.Maf.fl.fl	ENSMUSG00000011254
Adam19	1314.29	0.205572	0.140931	0	1	1	Hhepaticus_DbFl_vs_Uninfected_Prdm1.fl.fl.Maf.fl.fl	ENSMUSG00000011256
Pabpc4	377.896	-0.09273	0.153529	0	1	1	Hhepaticus_DbFl_vs_Uninfected_Prdm1.fl.fl.Maf.fl.fl	ENSMUSG00000011257
Sugp1	968.267	0.0890734	0.116259	0	1	1	Hhepaticus_DbFl_vs_Uninfected_Prdm1.fl.fl.Maf.fl.fl	ENSMUSG00000011306
Zfp790	133.52	-0.0758553	0.289541	0	1	1	Hhepaticus_DbFl_vs_Uninfected_Prdm1.fl.fl.Maf.fl.fl	ENSMUSG00000011427
Fuz	271.873	0.0746111	0.166675	0	1	1	Hhepaticus_DbFl_vs_Uninfected_Prdm1.fl.fl.Maf.fl.fl	ENSMUSG00000011658
Pgam1	402.19	0.39199	0.211961	0	1	1	Hhepaticus_DbFl_vs_Uninfected_Prdm1.fl.fl.Maf.fl.fl	ENSMUSG00000011752
Evi5	52.1858	-0.862443	0.395983	-0.70074	0.483466	1	Hhepaticus_DbFl_vs_Uninfected_Prdm1.fl.fl.Maf.fl.fl	ENSMUSG00000011831
Evi5l	119.03	0.216029	0.209122	0	1	1	Hhepaticus_DbFl_vs_Uninfected_Prdm1.fl.fl.Maf.fl.fl	ENSMUSG00000011832
Snapc2	260	0.343164	0.133954	0	1	1	Hhepaticus_DbFl_vs_Uninfected_Prdm1.fl.fl.Maf.fl.fl	ENSMUSG00000011837
Git1	110.731	0.145304	0.259633	0	1	1	Hhepaticus_DbFl_vs_Uninfected_Prdm1.fl.fl.Maf.fl.fl	ENSMUSG00000011877
Gltp	1749.01	0.27955	0.102083	0	1	1	Hhepaticus_DbFl_vs_Uninfected_Prdm1.fl.fl.Maf.fl.fl	ENSMUSG00000011884
Bnip2	861.355	0.289705	0.164959	0	1	1	Hhepaticus_DbFl_vs_Uninfected_Prdm1.fl.fl.Maf.fl.fl	ENSMUSG00000011958
Ccnt1	1876.72	-0.258095	0.0746076	0	1	1	Hhepaticus_DbFl_vs_Uninfected_Prdm1.fl.fl.Maf.fl.fl	ENSMUSG00000011960
Brms1l	103.457	-0.194356	0.267756	0	1	1	Hhepaticus_DbFl_vs_Uninfected_Prdm1.fl.fl.Maf.fl.fl	ENSMUSG00000012076
Med15	1308.25	0.0395118	0.125664	0	1	1	Hhepaticus_DbFl_vs_Uninfected_Prdm1.fl.fl.Maf.fl.fl	ENSMUSG00000012114
Dhdds	221.846	0.198061	0.160782	0	1	1	Hhepaticus_DbFl_vs_Uninfected_Prdm1.fl.fl.Maf.fl.fl	ENSMUSG00000012117
Crybg2	53.9522	-0.341908	0.297077	0	1	1	Hhepaticus_DbFl_vs_Uninfected_Prdm1.fl.fl.Maf.fl.fl	ENSMUSG00000012123
Ubxn11	2515.09	-0.0893841	0.0989764	0	1	1	Hhepaticus_DbFl_vs_Uninfected_Prdm1.fl.fl.Maf.fl.fl	ENSMUSG00000012126
Tjap1	512.257	0.17007	0.16972	0	1	1	Hhepaticus_DbFl_vs_Uninfected_Prdm1.fl.fl.Maf.fl.fl	ENSMUSG00000012296
Ehf	66.0648	-0.773613	0.646906	-0.291619	0.770578	1	Hhepaticus_DbFl_vs_Uninfected_Prdm1.fl.fl.Maf.fl.fl	ENSMUSG00000012350
Rpl15	5351.13	-0.0475295	0.151046	0	1	1	Hhepaticus_DbFl_vs_Uninfected_Prdm1.fl.fl.Maf.fl.fl	ENSMUSG00000012405
Tmem167	1531.53	0.140424	0.110426	0	1	1	Hhepaticus_DbFl_vs_Uninfected_Prdm1.fl.fl.Maf.fl.fl	ENSMUSG00000012422
Mplkip	169.408	0.03929	0.182756	0	1	1	Hhepaticus_DbFl_vs_Uninfected_Prdm1.fl.fl.Maf.fl.fl	ENSMUSG00000012429
Kif11	1308.73	0.0247687	0.242701	0	1	1	Hhepaticus_DbFl_vs_Uninfected_Prdm1.fl.fl.Maf.fl.fl	ENSMUSG00000012443
Rpa3	383.254	0.061014	0.154201	0	1	1	Hhepaticus_DbFl_vs_Uninfected_Prdm1.fl.fl.Maf.fl.fl	ENSMUSG00000012483
Mlkl	94.2983	0.513852	0.359055	0	1	1	Hhepaticus_DbFl_vs_Uninfected_Prdm1.fl.fl.Maf.fl.fl	ENSMUSG00000012519
Tnpo3	1205.66	-0.0790769	0.122647	0	1	1	Hhepaticus_DbFl_vs_Uninfected_Prdm1.fl.fl.Maf.fl.fl	ENSMUSG00000012535
Ttll5	160.742	0.1416	0.218015	0	1	1	Hhepaticus_DbFl_vs_Uninfected_Prdm1.fl.fl.Maf.fl.fl	ENSMUSG00000012609
Zfp715	320.911	-0.229038	0.1149	0	1	1	Hhepaticus_DbFl_vs_Uninfected_Prdm1.fl.fl.Maf.fl.fl	ENSMUSG00000012640
Rps5	8791.41	-0.161081	0.175251	0	1	1	Hhepaticus_DbFl_vs_Uninfected_Prdm1.fl.fl.Maf.fl.fl	ENSMUSG00000012848
Podnl1	349.495	-0.0817836	0.24261	0	1	1	Hhepaticus_DbFl_vs_Uninfected_Prdm1.fl.fl.Maf.fl.fl	ENSMUSG00000012889
Adgrl1	371.547	-0.249073	0.205588	0	1	1	Hhepaticus_DbFl_vs_Uninfected_Prdm1.fl.fl.Maf.fl.fl	ENSMUSG00000013033
Enkd1	48.6485	0.115347	0.370976	0	1	1	Hhepaticus_DbFl_vs_Uninfected_Prdm1.fl.fl.Maf.fl.fl	ENSMUSG00000013155
Atp6v0d1	2015.39	-0.207851	0.0998084	0	1	1	Hhepaticus_DbFl_vs_Uninfected_Prdm1.fl.fl.Maf.fl.fl	ENSMUSG00000013160
Ptprs	218.868	0.19024	0.212258	0	1	1	Hhepaticus_DbFl_vs_Uninfected_Prdm1.fl.fl.Maf.fl.fl	ENSMUSG00000013236
Slc41a1	922.219	0.138764	0.204305	0	1	1	Hhepaticus_DbFl_vs_Uninfected_Prdm1.fl.fl.Maf.fl.fl	ENSMUSG00000013275
B4galnt2	43.4999	1.02985	1.04688	0.42497	0.670859	1	Hhepaticus_DbFl_vs_Uninfected_Prdm1.fl.fl.Maf.fl.fl	ENSMUSG00000013418
Nelfb	1246.7	0.183931	0.0900494	0	1	1	Hhepaticus_DbFl_vs_Uninfected_Prdm1.fl.fl.Maf.fl.fl	ENSMUSG00000013465
Tmem175	358.501	0.162977	0.12344	0	1	1	Hhepaticus_DbFl_vs_Uninfected_Prdm1.fl.fl.Maf.fl.fl	ENSMUSG00000013495
Tango2	256.131	0.0963604	0.181243	0	1	1	Hhepaticus_DbFl_vs_Uninfected_Prdm1.fl.fl.Maf.fl.fl	ENSMUSG00000013539
Ndufs2	1696.01	0.0722122	0.100908	0	1	1	Hhepaticus_DbFl_vs_Uninfected_Prdm1.fl.fl.Maf.fl.fl	ENSMUSG00000013593
Atraid	405.11	-0.0173955	0.13654	0	1	1	Hhepaticus_DbFl_vs_Uninfected_Prdm1.fl.fl.Maf.fl.fl	ENSMUSG00000013622
Cad	183.849	0.0696627	0.243829	0	1	1	Hhepaticus_DbFl_vs_Uninfected_Prdm1.fl.fl.Maf.fl.fl	ENSMUSG00000013629
Lypd8	183.092	0.708526	1.07953	0.11446	0.908873	1	Hhepaticus_DbFl_vs_Uninfected_Prdm1.fl.fl.Maf.fl.fl	ENSMUSG00000013643
Sh3bp5l	166.125	0.185801	0.221442	0	1	1	Hhepaticus_DbFl_vs_Uninfected_Prdm1.fl.fl.Maf.fl.fl	ENSMUSG00000013646
1810065E05Rik	65.2747	3.27871	1.3204	2.0401	0.0413403	1	Hhepaticus_DbFl_vs_Uninfected_Prdm1.fl.fl.Maf.fl.fl	ENSMUSG00000013653
Atad1	1075.39	0.141464	0.151068	0	1	1	Hhepaticus_DbFl_vs_Uninfected_Prdm1.fl.fl.Maf.fl.fl	ENSMUSG00000013662
Pten	524.874	-0.122548	0.201368	0	1	1	Hhepaticus_DbFl_vs_Uninfected_Prdm1.fl.fl.Maf.fl.fl	ENSMUSG00000013663
Pea15a	1244.57	-0.149133	0.111625	0	1	1	Hhepaticus_DbFl_vs_Uninfected_Prdm1.fl.fl.Maf.fl.fl	ENSMUSG00000013698
Timm23	1716.03	-0.0185798	0.0901106	0	1	1	Hhepaticus_DbFl_vs_Uninfected_Prdm1.fl.fl.Maf.fl.fl	ENSMUSG00000013701
Tnfaip8l2	377.128	0.10072	0.20373	0	1	1	Hhepaticus_DbFl_vs_Uninfected_Prdm1.fl.fl.Maf.fl.fl	ENSMUSG00000013707
Trnt1	2895.07	-0.0687511	0.14227	0	1	1	Hhepaticus_DbFl_vs_Uninfected_Prdm1.fl.fl.Maf.fl.fl	ENSMUSG00000013736
Ehmt2	464.776	0.109061	0.163515	0	1	1	Hhepaticus_DbFl_vs_Uninfected_Prdm1.fl.fl.Maf.fl.fl	ENSMUSG00000013787
Elof1	564.455	0.227211	0.125296	0	1	1	Hhepaticus_DbFl_vs_Uninfected_Prdm1.fl.fl.Maf.fl.fl	ENSMUSG00000013822
Med16	201.017	-0.0366529	0.206727	0	1	1	Hhepaticus_DbFl_vs_Uninfected_Prdm1.fl.fl.Maf.fl.fl	ENSMUSG00000013833
St3gal1	374.15	0.216405	0.148106	0	1	1	Hhepaticus_DbFl_vs_Uninfected_Prdm1.fl.fl.Maf.fl.fl	ENSMUSG00000013846
Tmem259	110.218	0.431628	0.266884	0	1	1	Hhepaticus_DbFl_vs_Uninfected_Prdm1.fl.fl.Maf.fl.fl	ENSMUSG00000013858
Rnf170	67.2365	0.598821	0.278777	0.0497136	0.960351	1	Hhepaticus_DbFl_vs_Uninfected_Prdm1.fl.fl.Maf.fl.fl	ENSMUSG00000013878
Dedd	495.077	0.180053	0.139853	0	1	1	Hhepaticus_DbFl_vs_Uninfected_Prdm1.fl.fl.Maf.fl.fl	ENSMUSG00000013973
Nit1	646.761	0.0963817	0.0996609	0	1	1	Hhepaticus_DbFl_vs_Uninfected_Prdm1.fl.fl.Maf.fl.fl	ENSMUSG00000013997
Prdm15	188.945	-0.0694857	0.222197	0	1	1	Hhepaticus_DbFl_vs_Uninfected_Prdm1.fl.fl.Maf.fl.fl	ENSMUSG00000014039
Rnf168	225.679	0.379622	0.189218	0	1	1	Hhepaticus_DbFl_vs_Uninfected_Prdm1.fl.fl.Maf.fl.fl	ENSMUSG00000014074
Chp1	1771.4	0.185767	0.163325	0	1	1	Hhepaticus_DbFl_vs_Uninfected_Prdm1.fl.fl.Maf.fl.fl	ENSMUSG00000014077
Klhl3	279.342	0.494886	0.203234	0	1	1	Hhepaticus_DbFl_vs_Uninfected_Prdm1.fl.fl.Maf.fl.fl	ENSMUSG00000014164
Tvp23b	686.509	0.116515	0.16571	0	1	1	Hhepaticus_DbFl_vs_Uninfected_Prdm1.fl.fl.Maf.fl.fl	ENSMUSG00000014177
Dnajc7	2294.62	-0.0520175	0.0839136	0	1	1	Hhepaticus_DbFl_vs_Uninfected_Prdm1.fl.fl.Maf.fl.fl	ENSMUSG00000014195
Cacybp	2594.15	-0.126733	0.171283	0	1	1	Hhepaticus_DbFl_vs_Uninfected_Prdm1.fl.fl.Maf.fl.fl	ENSMUSG00000014226
Cluap1	68.8124	-0.246032	0.216209	0	1	1	Hhepaticus_DbFl_vs_Uninfected_Prdm1.fl.fl.Maf.fl.fl	ENSMUSG00000014232
Zswim7	68.5969	-0.0756183	0.251329	0	1	1	Hhepaticus_DbFl_vs_Uninfected_Prdm1.fl.fl.Maf.fl.fl	ENSMUSG00000014243
Pigl	118.359	-0.43222	0.222868	0	1	1	Hhepaticus_DbFl_vs_Uninfected_Prdm1.fl.fl.Maf.fl.fl	ENSMUSG00000014245
Ndufa2	1887.57	-0.0636128	0.105409	0	1	1	Hhepaticus_DbFl_vs_Uninfected_Prdm1.fl.fl.Maf.fl.fl	ENSMUSG00000014294
Pam16	182.997	0.108748	0.185872	0	1	1	Hhepaticus_DbFl_vs_Uninfected_Prdm1.fl.fl.Maf.fl.fl	ENSMUSG00000014301
Glis2	69.0525	-0.406573	0.288325	0	1	1	Hhepaticus_DbFl_vs_Uninfected_Prdm1.fl.fl.Maf.fl.fl	ENSMUSG00000014303
Cox6c	2302.44	0.0340985	0.11252	0	1	1	Hhepaticus_DbFl_vs_Uninfected_Prdm1.fl.fl.Maf.fl.fl	ENSMUSG00000014313
Ube2z	677.697	0.145065	0.189942	0	1	1	Hhepaticus_DbFl_vs_Uninfected_Prdm1.fl.fl.Maf.fl.fl	ENSMUSG00000014349
Tmem87b	353.172	-0.11614	0.157967	0	1	1	Hhepaticus_DbFl_vs_Uninfected_Prdm1.fl.fl.Maf.fl.fl	ENSMUSG00000014353
Anapc1	1590.55	0.0928137	0.144117	0	1	1	Hhepaticus_DbFl_vs_Uninfected_Prdm1.fl.fl.Maf.fl.fl	ENSMUSG00000014355
Tsg101	1183.37	0.295113	0.0939263	0	1	1	Hhepaticus_DbFl_vs_Uninfected_Prdm1.fl.fl.Maf.fl.fl	ENSMUSG00000014402
Hps5	329.413	-0.238728	0.125362	0	1	1	Hhepaticus_DbFl_vs_Uninfected_Prdm1.fl.fl.Maf.fl.fl	ENSMUSG00000014418
Map3k4	231.863	-0.125225	0.207505	0	1	1	Hhepaticus_DbFl_vs_Uninfected_Prdm1.fl.fl.Maf.fl.fl	ENSMUSG00000014426
Piezo1	252.457	-0.289157	0.208763	0	1	1	Hhepaticus_DbFl_vs_Uninfected_Prdm1.fl.fl.Maf.fl.fl	ENSMUSG00000014444
Rnf166	832.449	-0.172589	0.13681	0	1	1	Hhepaticus_DbFl_vs_Uninfected_Prdm1.fl.fl.Maf.fl.fl	ENSMUSG00000014470
Ankrd28	272.348	0.126781	0.166251	0	1	1	Hhepaticus_DbFl_vs_Uninfected_Prdm1.fl.fl.Maf.fl.fl	ENSMUSG00000014496
Ankrd52	119.145	0.0808006	0.206877	0	1	1	Hhepaticus_DbFl_vs_Uninfected_Prdm1.fl.fl.Maf.fl.fl	ENSMUSG00000014498
Pkd2l2	150.281	-0.457962	0.156693	0	1	1	Hhepaticus_DbFl_vs_Uninfected_Prdm1.fl.fl.Maf.fl.fl	ENSMUSG00000014503
Srp19	912.867	0.13926	0.121449	0	1	1	Hhepaticus_DbFl_vs_Uninfected_Prdm1.fl.fl.Maf.fl.fl	ENSMUSG00000014504
Wdfy2	288.894	-0.0608394	0.159021	0	1	1	Hhepaticus_DbFl_vs_Uninfected_Prdm1.fl.fl.Maf.fl.fl	ENSMUSG00000014547
Rbsn	441.234	-0.103911	0.136851	0	1	1	Hhepaticus_DbFl_vs_Uninfected_Prdm1.fl.fl.Maf.fl.fl	ENSMUSG00000014550
Mrps25	568.49	-0.00813555	0.131266	0	1	1	Hhepaticus_DbFl_vs_Uninfected_Prdm1.fl.fl.Maf.fl.fl	ENSMUSG00000014551
Dguok	408.237	-0.184063	0.139253	0	1	1	Hhepaticus_DbFl_vs_Uninfected_Prdm1.fl.fl.Maf.fl.fl	ENSMUSG00000014554
Camta1	188.968	0.0804765	0.139894	0	1	1	Hhepaticus_DbFl_vs_Uninfected_Prdm1.fl.fl.Maf.fl.fl	ENSMUSG00000014592
Csf1	248.226	1.43452	0.299214	2.83929	0.00452144	1	Hhepaticus_DbFl_vs_Uninfected_Prdm1.fl.fl.Maf.fl.fl	ENSMUSG00000014599
Strip1	543.594	0.259517	0.107647	0	1	1	Hhepaticus_DbFl_vs_Uninfected_Prdm1.fl.fl.Maf.fl.fl	ENSMUSG00000014601
Slc25a11	863.75	0.0719485	0.123285	0	1	1	Hhepaticus_DbFl_vs_Uninfected_Prdm1.fl.fl.Maf.fl.fl	ENSMUSG00000014606
Chrne	91.3831	-0.316017	0.381372	0	1	1	Hhepaticus_DbFl_vs_Uninfected_Prdm1.fl.fl.Maf.fl.fl	ENSMUSG00000014609
Cmc2	288.38	-0.045141	0.147578	0	1	1	Hhepaticus_DbFl_vs_Uninfected_Prdm1.fl.fl.Maf.fl.fl	ENSMUSG00000014633
Chfr	1307.89	0.17613	0.136486	0	1	1	Hhepaticus_DbFl_vs_Uninfected_Prdm1.fl.fl.Maf.fl.fl	ENSMUSG00000014668
Tex261	1142.09	0.0700488	0.0941484	0	1	1	Hhepaticus_DbFl_vs_Uninfected_Prdm1.fl.fl.Maf.fl.fl	ENSMUSG00000014748
Fam120b	590.446	-0.179832	0.115336	0	1	1	Hhepaticus_DbFl_vs_Uninfected_Prdm1.fl.fl.Maf.fl.fl	ENSMUSG00000014763
Tbp	815.746	0.16585	0.116568	0	1	1	Hhepaticus_DbFl_vs_Uninfected_Prdm1.fl.fl.Maf.fl.fl	ENSMUSG00000014767
Psmb1	4216.28	-0.0185813	0.0976374	0	1	1	Hhepaticus_DbFl_vs_Uninfected_Prdm1.fl.fl.Maf.fl.fl	ENSMUSG00000014769
Pdcd2	282.199	0.344649	0.124535	0	1	1	Hhepaticus_DbFl_vs_Uninfected_Prdm1.fl.fl.Maf.fl.fl	ENSMUSG00000014771
Tppp3	66.5876	-0.459664	0.501736	0	1	1	Hhepaticus_DbFl_vs_Uninfected_Prdm1.fl.fl.Maf.fl.fl	ENSMUSG00000014846
Msh3	314.501	0.10823	0.177607	0	1	1	Hhepaticus_DbFl_vs_Uninfected_Prdm1.fl.fl.Maf.fl.fl	ENSMUSG00000014850
Tmem208	534.447	-0.0852598	0.119444	0	1	1	Hhepaticus_DbFl_vs_Uninfected_Prdm1.fl.fl.Maf.fl.fl	ENSMUSG00000014856
E2f4	705.644	0.121317	0.114348	0	1	1	Hhepaticus_DbFl_vs_Uninfected_Prdm1.fl.fl.Maf.fl.fl	ENSMUSG00000014859
Surf4	5196.59	0.0144419	0.126579	0	1	1	Hhepaticus_DbFl_vs_Uninfected_Prdm1.fl.fl.Maf.fl.fl	ENSMUSG00000014867
Surf2	667.483	-0.0658559	0.0780297	0	1	1	Hhepaticus_DbFl_vs_Uninfected_Prdm1.fl.fl.Maf.fl.fl	ENSMUSG00000014873
Dnajb9	1631.1	-0.272803	0.187958	0	1	1	Hhepaticus_DbFl_vs_Uninfected_Prdm1.fl.fl.Maf.fl.fl	ENSMUSG00000014905
Naf1	91.25	0.229673	0.247839	0	1	1	Hhepaticus_DbFl_vs_Uninfected_Prdm1.fl.fl.Maf.fl.fl	ENSMUSG00000014907
Yes1	109.13	-0.817626	0.224257	-1.03749	0.299509	1	Hhepaticus_DbFl_vs_Uninfected_Prdm1.fl.fl.Maf.fl.fl	ENSMUSG00000014932
Ppp1cb	3259.98	-0.0166605	0.0961988	0	1	1	Hhepaticus_DbFl_vs_Uninfected_Prdm1.fl.fl.Maf.fl.fl	ENSMUSG00000014956
Gorasp2	2250.34	0.0717613	0.115571	0	1	1	Hhepaticus_DbFl_vs_Uninfected_Prdm1.fl.fl.Maf.fl.fl	ENSMUSG00000014959
Tsen15	61.1589	-0.0767611	0.314269	0	1	1	Hhepaticus_DbFl_vs_Uninfected_Prdm1.fl.fl.Maf.fl.fl	ENSMUSG00000014980
Efr3a	2626.5	-0.153463	0.146504	0	1	1	Hhepaticus_DbFl_vs_Uninfected_Prdm1.fl.fl.Maf.fl.fl	ENSMUSG00000015002
Trappc2l	400.718	-0.0749195	0.123727	0	1	1	Hhepaticus_DbFl_vs_Uninfected_Prdm1.fl.fl.Maf.fl.fl	ENSMUSG00000015013
Ddx19a	315.886	0.128537	0.119696	0	1	1	Hhepaticus_DbFl_vs_Uninfected_Prdm1.fl.fl.Maf.fl.fl	ENSMUSG00000015023
Galns	130.592	0.0368993	0.265561	0	1	1	Hhepaticus_DbFl_vs_Uninfected_Prdm1.fl.fl.Maf.fl.fl	ENSMUSG00000015027
Rabl6	354.531	-0.0648644	0.123872	0	1	1	Hhepaticus_DbFl_vs_Uninfected_Prdm1.fl.fl.Maf.fl.fl	ENSMUSG00000015087
Edf1	1961.28	-0.053836	0.151837	0	1	1	Hhepaticus_DbFl_vs_Uninfected_Prdm1.fl.fl.Maf.fl.fl	ENSMUSG00000015092
Fbxw5	582.062	0.200172	0.156118	0	1	1	Hhepaticus_DbFl_vs_Uninfected_Prdm1.fl.fl.Maf.fl.fl	ENSMUSG00000015095
Slc25a13	76.9859	0.401524	0.34332	0	1	1	Hhepaticus_DbFl_vs_Uninfected_Prdm1.fl.fl.Maf.fl.fl	ENSMUSG00000015112
Ube2i	3547.34	0.0580448	0.0767629	0	1	1	Hhepaticus_DbFl_vs_Uninfected_Prdm1.fl.fl.Maf.fl.fl	ENSMUSG00000015120
Tsr3	432.356	0.102838	0.109336	0	1	1	Hhepaticus_DbFl_vs_Uninfected_Prdm1.fl.fl.Maf.fl.fl	ENSMUSG00000015126
Unkl	208.406	-0.131313	0.14389	0	1	1	Hhepaticus_DbFl_vs_Uninfected_Prdm1.fl.fl.Maf.fl.fl	ENSMUSG00000015127
Lrrk1	48.3056	-0.626921	0.49688	-0.0844446	0.932703	1	Hhepaticus_DbFl_vs_Uninfected_Prdm1.fl.fl.Maf.fl.fl	ENSMUSG00000015133
Actn1	599.959	0.433265	0.243878	0	1	1	Hhepaticus_DbFl_vs_Uninfected_Prdm1.fl.fl.Maf.fl.fl	ENSMUSG00000015143
Sirt2	1740.89	0.185129	0.104446	0	1	1	Hhepaticus_DbFl_vs_Uninfected_Prdm1.fl.fl.Maf.fl.fl	ENSMUSG00000015149
Hnrnpl	1754.45	0.0420892	0.148422	0	1	1	Hhepaticus_DbFl_vs_Uninfected_Prdm1.fl.fl.Maf.fl.fl	ENSMUSG00000015165
Nolc1	1090.04	-0.130373	0.105911	0	1	1	Hhepaticus_DbFl_vs_Uninfected_Prdm1.fl.fl.Maf.fl.fl	ENSMUSG00000015176
Casd1	173.885	-0.365934	0.161713	0	1	1	Hhepaticus_DbFl_vs_Uninfected_Prdm1.fl.fl.Maf.fl.fl	ENSMUSG00000015189
Mtmr1	470.846	-0.0285888	0.153427	0	1	1	Hhepaticus_DbFl_vs_Uninfected_Prdm1.fl.fl.Maf.fl.fl	ENSMUSG00000015214
Hmgb3	354.509	0.134783	0.190219	0	1	1	Hhepaticus_DbFl_vs_Uninfected_Prdm1.fl.fl.Maf.fl.fl	ENSMUSG00000015217
Map2	49.5022	-0.265269	0.450472	0	1	1	Hhepaticus_DbFl_vs_Uninfected_Prdm1.fl.fl.Maf.fl.fl	ENSMUSG00000015222
Abca1	49.0389	0.331686	0.641386	0	1	1	Hhepaticus_DbFl_vs_Uninfected_Prdm1.fl.fl.Maf.fl.fl	ENSMUSG00000015243
Nipsnap3b	876.995	0.10749	0.108547	0	1	1	Hhepaticus_DbFl_vs_Uninfected_Prdm1.fl.fl.Maf.fl.fl	ENSMUSG00000015247
Lage3	186.818	-0.0917936	0.174973	0	1	1	Hhepaticus_DbFl_vs_Uninfected_Prdm1.fl.fl.Maf.fl.fl	ENSMUSG00000015289
Ubl4a	486.021	-0.0735066	0.139078	0	1	1	Hhepaticus_DbFl_vs_Uninfected_Prdm1.fl.fl.Maf.fl.fl	ENSMUSG00000015290
Gdi1	2304.05	0.0192138	0.144973	0	1	1	Hhepaticus_DbFl_vs_Uninfected_Prdm1.fl.fl.Maf.fl.fl	ENSMUSG00000015291
Gadd45b	3510.56	-0.184583	0.23581	0	1	1	Hhepaticus_DbFl_vs_Uninfected_Prdm1.fl.fl.Maf.fl.fl	ENSMUSG00000015312
Slamf6	2016.9	0.90482	0.186084	1.71888	0.0856354	1	Hhepaticus_DbFl_vs_Uninfected_Prdm1.fl.fl.Maf.fl.fl	ENSMUSG00000015314
Slamf1	1948.61	-0.295053	0.138697	0	1	1	Hhepaticus_DbFl_vs_Uninfected_Prdm1.fl.fl.Maf.fl.fl	ENSMUSG00000015316
Zdhhc12	83.5492	0.548967	0.305607	0	1	1	Hhepaticus_DbFl_vs_Uninfected_Prdm1.fl.fl.Maf.fl.fl	ENSMUSG00000015335
Endog	139.967	0.0750103	0.17755	0	1	1	Hhepaticus_DbFl_vs_Uninfected_Prdm1.fl.fl.Maf.fl.fl	ENSMUSG00000015337
Cybb	867.137	0.103166	0.418372	0	1	1	Hhepaticus_DbFl_vs_Uninfected_Prdm1.fl.fl.Maf.fl.fl	ENSMUSG00000015340
Golga7	1481.72	0.279687	0.11482	0	1	1	Hhepaticus_DbFl_vs_Uninfected_Prdm1.fl.fl.Maf.fl.fl	ENSMUSG00000015341
Cd48	1452.65	-0.0360961	0.260534	0	1	1	Hhepaticus_DbFl_vs_Uninfected_Prdm1.fl.fl.Maf.fl.fl	ENSMUSG00000015355
Clpx	796.034	0.242074	0.119414	0	1	1	Hhepaticus_DbFl_vs_Uninfected_Prdm1.fl.fl.Maf.fl.fl	ENSMUSG00000015357
Trabd	417.554	0.462239	0.230157	0	1	1	Hhepaticus_DbFl_vs_Uninfected_Prdm1.fl.fl.Maf.fl.fl	ENSMUSG00000015363
Dennd6b	119.786	-0.311257	0.273157	0	1	1	Hhepaticus_DbFl_vs_Uninfected_Prdm1.fl.fl.Maf.fl.fl	ENSMUSG00000015377
Cd83	14678.4	-0.644505	0.364888	-0.16318	0.870377	1	Hhepaticus_DbFl_vs_Uninfected_Prdm1.fl.fl.Maf.fl.fl	ENSMUSG00000015396
Gzmb	2899.47	1.41221	0.276822	2.98839	0.00280454	1	Hhepaticus_DbFl_vs_Uninfected_Prdm1.fl.fl.Maf.fl.fl	ENSMUSG00000015437
Atf6b	474.092	0.216978	0.198792	0	1	1	Hhepaticus_DbFl_vs_Uninfected_Prdm1.fl.fl.Maf.fl.fl	ENSMUSG00000015461
Ppt2	97.4961	-0.17905	0.270387	0	1	1	Hhepaticus_DbFl_vs_Uninfected_Prdm1.fl.fl.Maf.fl.fl	ENSMUSG00000015474
Prrt1	76.7366	-0.184207	0.339609	0	1	1	Hhepaticus_DbFl_vs_Uninfected_Prdm1.fl.fl.Maf.fl.fl	ENSMUSG00000015476
Rnf5	352.472	0.42152	0.151329	0	1	1	Hhepaticus_DbFl_vs_Uninfected_Prdm1.fl.fl.Maf.fl.fl	ENSMUSG00000015478
Cacfd1	269.857	0.278209	0.170595	0	1	1	Hhepaticus_DbFl_vs_Uninfected_Prdm1.fl.fl.Maf.fl.fl	ENSMUSG00000015488
Hivep2	1317.08	0.00122118	0.142946	0	1	1	Hhepaticus_DbFl_vs_Uninfected_Prdm1.fl.fl.Maf.fl.fl	ENSMUSG00000015501
Arnt	1053.24	-0.14595	0.125919	0	1	1	Hhepaticus_DbFl_vs_Uninfected_Prdm1.fl.fl.Maf.fl.fl	ENSMUSG00000015522
Itga2	51.7165	-0.896612	0.371989	-0.837793	0.402147	1	Hhepaticus_DbFl_vs_Uninfected_Prdm1.fl.fl.Maf.fl.fl	ENSMUSG00000015533
Mocs2	275.201	0.0895728	0.158296	0	1	1	Hhepaticus_DbFl_vs_Uninfected_Prdm1.fl.fl.Maf.fl.fl	ENSMUSG00000015536
Nat9	86.3221	-0.20329	0.218758	0	1	1	Hhepaticus_DbFl_vs_Uninfected_Prdm1.fl.fl.Maf.fl.fl	ENSMUSG00000015542
Lpl	38.0172	-0.318989	0.574846	0	1	1	Hhepaticus_DbFl_vs_Uninfected_Prdm1.fl.fl.Maf.fl.fl	ENSMUSG00000015568
Atp6v0e	3115.07	-0.0213069	0.114705	0	1	1	Hhepaticus_DbFl_vs_Uninfected_Prdm1.fl.fl.Maf.fl.fl	ENSMUSG00000015575
Zfp318	125.139	-0.0184275	0.159142	0	1	1	Hhepaticus_DbFl_vs_Uninfected_Prdm1.fl.fl.Maf.fl.fl	ENSMUSG00000015597
Ttbk1	53.566	0.0400774	0.408896	0	1	1	Hhepaticus_DbFl_vs_Uninfected_Prdm1.fl.fl.Maf.fl.fl	ENSMUSG00000015599
Srf	104.413	0.308875	0.326148	0	1	1	Hhepaticus_DbFl_vs_Uninfected_Prdm1.fl.fl.Maf.fl.fl	ENSMUSG00000015605
Gata3	7639.29	-0.365344	0.240657	0	1	1	Hhepaticus_DbFl_vs_Uninfected_Prdm1.fl.fl.Maf.fl.fl	ENSMUSG00000015619
Hspa8	51762.1	-0.421554	0.210324	0	1	1	Hhepaticus_DbFl_vs_Uninfected_Prdm1.fl.fl.Maf.fl.fl	ENSMUSG00000015656
Pdzd11	447.422	0.315065	0.152148	0	1	1	Hhepaticus_DbFl_vs_Uninfected_Prdm1.fl.fl.Maf.fl.fl	ENSMUSG00000015668
Psma2	3471.96	0.0374275	0.103737	0	1	1	Hhepaticus_DbFl_vs_Uninfected_Prdm1.fl.fl.Maf.fl.fl	ENSMUSG00000015671
Mrpl32	1161.79	-0.11664	0.121367	0	1	1	Hhepaticus_DbFl_vs_Uninfected_Prdm1.fl.fl.Maf.fl.fl	ENSMUSG00000015672
Setdb1	278.514	0.371254	0.185903	0	1	1	Hhepaticus_DbFl_vs_Uninfected_Prdm1.fl.fl.Maf.fl.fl	ENSMUSG00000015697
Arnt2	54.682	-0.661206	0.34193	-0.222979	0.823552	1	Hhepaticus_DbFl_vs_Uninfected_Prdm1.fl.fl.Maf.fl.fl	ENSMUSG00000015709
Prune1	111.473	0.340128	0.302317	0	1	1	Hhepaticus_DbFl_vs_Uninfected_Prdm1.fl.fl.Maf.fl.fl	ENSMUSG00000015711
Cers2	1972.41	0.190216	0.11566	0	1	1	Hhepaticus_DbFl_vs_Uninfected_Prdm1.fl.fl.Maf.fl.fl	ENSMUSG00000015714
Capza2	6879.35	-0.0076858	0.118035	0	1	1	Hhepaticus_DbFl_vs_Uninfected_Prdm1.fl.fl.Maf.fl.fl	ENSMUSG00000015733
Plekho1	81.939	0.926823	0.319583	1.06971	0.28475	1	Hhepaticus_DbFl_vs_Uninfected_Prdm1.fl.fl.Maf.fl.fl	ENSMUSG00000015745
Vps45	274.83	0.00255619	0.129254	0	1	1	Hhepaticus_DbFl_vs_Uninfected_Prdm1.fl.fl.Maf.fl.fl	ENSMUSG00000015747
Prpf3	386.971	0.2878	0.144015	0	1	1	Hhepaticus_DbFl_vs_Uninfected_Prdm1.fl.fl.Maf.fl.fl	ENSMUSG00000015748
Anp32e	4238.66	0.191467	0.16244	0	1	1	Hhepaticus_DbFl_vs_Uninfected_Prdm1.fl.fl.Maf.fl.fl	ENSMUSG00000015749
Aph1a	95.8123	-0.071633	0.288804	0	1	1	Hhepaticus_DbFl_vs_Uninfected_Prdm1.fl.fl.Maf.fl.fl	ENSMUSG00000015750
Tab2	1432.51	0.0339333	0.219966	0	1	1	Hhepaticus_DbFl_vs_Uninfected_Prdm1.fl.fl.Maf.fl.fl	ENSMUSG00000015755
Ppil4	1486.84	-0.0378374	0.114892	0	1	1	Hhepaticus_DbFl_vs_Uninfected_Prdm1.fl.fl.Maf.fl.fl	ENSMUSG00000015757
Cnih1	433.308	0.132455	0.140086	0	1	1	Hhepaticus_DbFl_vs_Uninfected_Prdm1.fl.fl.Maf.fl.fl	ENSMUSG00000015759
Eps8	156.806	-0.950445	0.482466	-0.757531	0.448732	1	Hhepaticus_DbFl_vs_Uninfected_Prdm1.fl.fl.Maf.fl.fl	ENSMUSG00000015766
Med22	214.75	0.106579	0.248089	0	1	1	Hhepaticus_DbFl_vs_Uninfected_Prdm1.fl.fl.Maf.fl.fl	ENSMUSG00000015776
Surf1	453.22	-0.0830064	0.125495	0	1	1	Hhepaticus_DbFl_vs_Uninfected_Prdm1.fl.fl.Maf.fl.fl	ENSMUSG00000015790
Med28	2765.62	-0.0586155	0.108086	0	1	1	Hhepaticus_DbFl_vs_Uninfected_Prdm1.fl.fl.Maf.fl.fl	ENSMUSG00000015804
Qdpr	695.544	0.176737	0.105715	0	1	1	Hhepaticus_DbFl_vs_Uninfected_Prdm1.fl.fl.Maf.fl.fl	ENSMUSG00000015806
Sqstm1	10721.4	0.00576844	0.168215	0	1	1	Hhepaticus_DbFl_vs_Uninfected_Prdm1.fl.fl.Maf.fl.fl	ENSMUSG00000015837
Nfe2l2	2111.27	-0.195116	0.122662	0	1	1	Hhepaticus_DbFl_vs_Uninfected_Prdm1.fl.fl.Maf.fl.fl	ENSMUSG00000015839
Rxra	39.0306	-0.168137	0.401774	0	1	1	Hhepaticus_DbFl_vs_Uninfected_Prdm1.fl.fl.Maf.fl.fl	ENSMUSG00000015846
Adamtsl4	71.2066	-0.641001	0.395592	-0.141657	0.887351	1	Hhepaticus_DbFl_vs_Uninfected_Prdm1.fl.fl.Maf.fl.fl	ENSMUSG00000015850
Fcrls	42.2834	-0.47718	0.690886	0	1	1	Hhepaticus_DbFl_vs_Uninfected_Prdm1.fl.fl.Maf.fl.fl	ENSMUSG00000015852
Prpsap1	1157.24	-0.119655	0.0922083	0	1	1	Hhepaticus_DbFl_vs_Uninfected_Prdm1.fl.fl.Maf.fl.fl	ENSMUSG00000015869
Ncapg	378.519	0.423065	0.283944	0	1	1	Hhepaticus_DbFl_vs_Uninfected_Prdm1.fl.fl.Maf.fl.fl	ENSMUSG00000015880
Lcorl	304.549	-0.188922	0.19369	0	1	1	Hhepaticus_DbFl_vs_Uninfected_Prdm1.fl.fl.Maf.fl.fl	ENSMUSG00000015882
Lta4h	1984.86	-0.296256	0.114398	0	1	1	Hhepaticus_DbFl_vs_Uninfected_Prdm1.fl.fl.Maf.fl.fl	ENSMUSG00000015889
Dstn	564.841	0.209321	0.23454	0	1	1	Hhepaticus_DbFl_vs_Uninfected_Prdm1.fl.fl.Maf.fl.fl	ENSMUSG00000015932
Macroh2a1	3660.9	-0.050907	0.156181	0	1	1	Hhepaticus_DbFl_vs_Uninfected_Prdm1.fl.fl.Maf.fl.fl	ENSMUSG00000015937
Gtf2ird2	120.952	0.253619	0.268518	0	1	1	Hhepaticus_DbFl_vs_Uninfected_Prdm1.fl.fl.Maf.fl.fl	ENSMUSG00000015942
Bola1	83.1961	-0.245895	0.227001	0	1	1	Hhepaticus_DbFl_vs_Uninfected_Prdm1.fl.fl.Maf.fl.fl	ENSMUSG00000015943
Castor2	59.1182	-0.128145	0.340314	0	1	1	Hhepaticus_DbFl_vs_Uninfected_Prdm1.fl.fl.Maf.fl.fl	ENSMUSG00000015944
Ncf1	285.436	0.191715	0.328808	0	1	1	Hhepaticus_DbFl_vs_Uninfected_Prdm1.fl.fl.Maf.fl.fl	ENSMUSG00000015950
Adss	2451.87	-0.0616654	0.104451	0	1	1	Hhepaticus_DbFl_vs_Uninfected_Prdm1.fl.fl.Maf.fl.fl	ENSMUSG00000015961
Il17rb	96.1524	-2.50447	0.541774	-3.54301	0.00039559	0.644247	Hhepaticus_DbFl_vs_Uninfected_Prdm1.fl.fl.Maf.fl.fl	ENSMUSG00000015966
Chdh	50.6005	-1.73561	0.463799	-2.48092	0.0131045	1	Hhepaticus_DbFl_vs_Uninfected_Prdm1.fl.fl.Maf.fl.fl	ENSMUSG00000015970
Actr8	448.482	-0.447062	0.208314	0	1	1	Hhepaticus_DbFl_vs_Uninfected_Prdm1.fl.fl.Maf.fl.fl	ENSMUSG00000015971
Fnta	433.079	0.153588	0.151505	0	1	1	Hhepaticus_DbFl_vs_Uninfected_Prdm1.fl.fl.Maf.fl.fl	ENSMUSG00000015994
Mtrex	1009.24	0.0599472	0.15518	0	1	1	Hhepaticus_DbFl_vs_Uninfected_Prdm1.fl.fl.Maf.fl.fl	ENSMUSG00000016018
Celsr1	108.366	0.151535	0.276487	0	1	1	Hhepaticus_DbFl_vs_Uninfected_Prdm1.fl.fl.Maf.fl.fl	ENSMUSG00000016028
Fli1	2150.6	-0.0200499	0.104997	0	1	1	Hhepaticus_DbFl_vs_Uninfected_Prdm1.fl.fl.Maf.fl.fl	ENSMUSG00000016087
Utp25	96.7357	0.0289179	0.228794	0	1	1	Hhepaticus_DbFl_vs_Uninfected_Prdm1.fl.fl.Maf.fl.fl	ENSMUSG00000016181
Hsd11b1	1038.96	0.100607	0.19209	0	1	1	Hhepaticus_DbFl_vs_Uninfected_Prdm1.fl.fl.Maf.fl.fl	ENSMUSG00000016194
H2-M3	820.19	0.193749	0.102296	0	1	1	Hhepaticus_DbFl_vs_Uninfected_Prdm1.fl.fl.Maf.fl.fl	ENSMUSG00000016206
Lonrf3	57.1342	-1.04668	0.49837	-0.92646	0.354207	1	Hhepaticus_DbFl_vs_Uninfected_Prdm1.fl.fl.Maf.fl.fl	ENSMUSG00000016239
Atp5e	1729.49	0.028205	0.137188	0	1	1	Hhepaticus_DbFl_vs_Uninfected_Prdm1.fl.fl.Maf.fl.fl	ENSMUSG00000016252
Nelfcd	537.447	0.372255	0.163887	0	1	1	Hhepaticus_DbFl_vs_Uninfected_Prdm1.fl.fl.Maf.fl.fl	ENSMUSG00000016253
Ctsz	1219.98	-0.0573011	0.167961	0	1	1	Hhepaticus_DbFl_vs_Uninfected_Prdm1.fl.fl.Maf.fl.fl	ENSMUSG00000016256
Prelid3b	1353.13	0.122815	0.123268	0	1	1	Hhepaticus_DbFl_vs_Uninfected_Prdm1.fl.fl.Maf.fl.fl	ENSMUSG00000016257
Ube2a	979.833	-0.0664903	0.105062	0	1	1	Hhepaticus_DbFl_vs_Uninfected_Prdm1.fl.fl.Maf.fl.fl	ENSMUSG00000016308
Slc25a5	11019.6	0.0391474	0.0688887	0	1	1	Hhepaticus_DbFl_vs_Uninfected_Prdm1.fl.fl.Maf.fl.fl	ENSMUSG00000016319
Ppdpf	629.959	0.0595877	0.127471	0	1	1	Hhepaticus_DbFl_vs_Uninfected_Prdm1.fl.fl.Maf.fl.fl	ENSMUSG00000016344
Pls3	81.7421	0.112921	0.34227	0	1	1	Hhepaticus_DbFl_vs_Uninfected_Prdm1.fl.fl.Maf.fl.fl	ENSMUSG00000016382
Nkap	548.193	-0.0293879	0.12631	0	1	1	Hhepaticus_DbFl_vs_Uninfected_Prdm1.fl.fl.Maf.fl.fl	ENSMUSG00000016409
Ndufa1	1431.77	0.0658435	0.108523	0	1	1	Hhepaticus_DbFl_vs_Uninfected_Prdm1.fl.fl.Maf.fl.fl	ENSMUSG00000016427
E2f3	97.4412	0.373814	0.257551	0	1	1	Hhepaticus_DbFl_vs_Uninfected_Prdm1.fl.fl.Maf.fl.fl	ENSMUSG00000016477
Cr1l	1170.98	0.12552	0.0756921	0	1	1	Hhepaticus_DbFl_vs_Uninfected_Prdm1.fl.fl.Maf.fl.fl	ENSMUSG00000016481
Ppfibp1	532.966	0.569494	0.287747	0	1	1	Hhepaticus_DbFl_vs_Uninfected_Prdm1.fl.fl.Maf.fl.fl	ENSMUSG00000016487
Cd34	85.6052	-1.01089	0.614922	-0.69266	0.488523	1	Hhepaticus_DbFl_vs_Uninfected_Prdm1.fl.fl.Maf.fl.fl	ENSMUSG00000016494
Plgrkt	999.482	0.0511502	0.127561	0	1	1	Hhepaticus_DbFl_vs_Uninfected_Prdm1.fl.fl.Maf.fl.fl	ENSMUSG00000016495
Cd274	1617.88	-0.298015	0.221533	0	1	1	Hhepaticus_DbFl_vs_Uninfected_Prdm1.fl.fl.Maf.fl.fl	ENSMUSG00000016496
Pdcd1lg2	556.579	-0.32625	0.170117	0	1	1	Hhepaticus_DbFl_vs_Uninfected_Prdm1.fl.fl.Maf.fl.fl	ENSMUSG00000016498
Gtf3a	525.493	0.119451	0.102569	0	1	1	Hhepaticus_DbFl_vs_Uninfected_Prdm1.fl.fl.Maf.fl.fl	ENSMUSG00000016503
Mtif3	573.728	0.152677	0.105188	0	1	1	Hhepaticus_DbFl_vs_Uninfected_Prdm1.fl.fl.Maf.fl.fl	ENSMUSG00000016510
Lnx2	765.236	-0.0494714	0.140307	0	1	1	Hhepaticus_DbFl_vs_Uninfected_Prdm1.fl.fl.Maf.fl.fl	ENSMUSG00000016520
Dyrk3	64.1272	-0.442099	0.30069	0	1	1	Hhepaticus_DbFl_vs_Uninfected_Prdm1.fl.fl.Maf.fl.fl	ENSMUSG00000016526
Mapkapk2	906.943	0.176939	0.209587	0	1	1	Hhepaticus_DbFl_vs_Uninfected_Prdm1.fl.fl.Maf.fl.fl	ENSMUSG00000016528
Il10	1267.27	0.732285	0.422927	0.348339	0.727585	1	Hhepaticus_DbFl_vs_Uninfected_Prdm1.fl.fl.Maf.fl.fl	ENSMUSG00000016529
Lamp2	1463.95	0.234774	0.179481	0	1	1	Hhepaticus_DbFl_vs_Uninfected_Prdm1.fl.fl.Maf.fl.fl	ENSMUSG00000016534
Atxn10	1305.49	0.292375	0.133519	0	1	1	Hhepaticus_DbFl_vs_Uninfected_Prdm1.fl.fl.Maf.fl.fl	ENSMUSG00000016541
Eif3d	1536.32	-0.249033	0.104167	0	1	1	Hhepaticus_DbFl_vs_Uninfected_Prdm1.fl.fl.Maf.fl.fl	ENSMUSG00000016554
H3f3b	51530.9	-0.207815	0.132179	0	1	1	Hhepaticus_DbFl_vs_Uninfected_Prdm1.fl.fl.Maf.fl.fl	ENSMUSG00000016559
Nup50	1909.45	-0.166708	0.0941059	0	1	1	Hhepaticus_DbFl_vs_Uninfected_Prdm1.fl.fl.Maf.fl.fl	ENSMUSG00000016619
Ift27	342.041	-0.166667	0.145992	0	1	1	Hhepaticus_DbFl_vs_Uninfected_Prdm1.fl.fl.Maf.fl.fl	ENSMUSG00000016637
Pacsin2	470.458	0.238167	0.142466	0	1	1	Hhepaticus_DbFl_vs_Uninfected_Prdm1.fl.fl.Maf.fl.fl	ENSMUSG00000016664
Cmah	619.135	0.455913	0.194754	0	1	1	Hhepaticus_DbFl_vs_Uninfected_Prdm1.fl.fl.Maf.fl.fl	ENSMUSG00000016756
Ttll12	252.951	0.0969174	0.213122	0	1	1	Hhepaticus_DbFl_vs_Uninfected_Prdm1.fl.fl.Maf.fl.fl	ENSMUSG00000016757
Bik	43.2959	0.255654	0.409695	0	1	1	Hhepaticus_DbFl_vs_Uninfected_Prdm1.fl.fl.Maf.fl.fl	ENSMUSG00000016758
Tox4	2620.59	0.0633753	0.153946	0	1	1	Hhepaticus_DbFl_vs_Uninfected_Prdm1.fl.fl.Maf.fl.fl	ENSMUSG00000016831
Mrps18c	424.714	0.0349608	0.135796	0	1	1	Hhepaticus_DbFl_vs_Uninfected_Prdm1.fl.fl.Maf.fl.fl	ENSMUSG00000016833
Srsf6	1936.53	0.0271368	0.111026	0	1	1	Hhepaticus_DbFl_vs_Uninfected_Prdm1.fl.fl.Maf.fl.fl	ENSMUSG00000016921
Plcg1	928.451	0.164512	0.145638	0	1	1	Hhepaticus_DbFl_vs_Uninfected_Prdm1.fl.fl.Maf.fl.fl	ENSMUSG00000016933
Kctd2	64.8414	0.0937158	0.337393	0	1	1	Hhepaticus_DbFl_vs_Uninfected_Prdm1.fl.fl.Maf.fl.fl	ENSMUSG00000016940
Kctd5	525.147	-0.0300913	0.125207	0	1	1	Hhepaticus_DbFl_vs_Uninfected_Prdm1.fl.fl.Maf.fl.fl	ENSMUSG00000016946
Etaa1	370.031	-0.0504993	0.15765	0	1	1	Hhepaticus_DbFl_vs_Uninfected_Prdm1.fl.fl.Maf.fl.fl	ENSMUSG00000016984
Slpi	400.37	-0.572716	0.475896	0	1	1	Hhepaticus_DbFl_vs_Uninfected_Prdm1.fl.fl.Maf.fl.fl	ENSMUSG00000017002
Sdc4	2373.46	-0.370654	0.198983	0	1	1	Hhepaticus_DbFl_vs_Uninfected_Prdm1.fl.fl.Maf.fl.fl	ENSMUSG00000017009
Il13ra1	77.5163	-0.36554	0.373127	0	1	1	Hhepaticus_DbFl_vs_Uninfected_Prdm1.fl.fl.Maf.fl.fl	ENSMUSG00000017057
Nbr1	913.116	0.16987	0.14619	0	1	1	Hhepaticus_DbFl_vs_Uninfected_Prdm1.fl.fl.Maf.fl.fl	ENSMUSG00000017119
Cyth1	1154.84	-0.160713	0.135041	0	1	1	Hhepaticus_DbFl_vs_Uninfected_Prdm1.fl.fl.Maf.fl.fl	ENSMUSG00000017132
Rnd3	126.294	-0.266885	0.363396	0	1	1	Hhepaticus_DbFl_vs_Uninfected_Prdm1.fl.fl.Maf.fl.fl	ENSMUSG00000017144
Brca1	244.48	-0.0618157	0.299323	0	1	1	Hhepaticus_DbFl_vs_Uninfected_Prdm1.fl.fl.Maf.fl.fl	ENSMUSG00000017146
Nt5c3b	1057.62	-0.0354767	0.103567	0	1	1	Hhepaticus_DbFl_vs_Uninfected_Prdm1.fl.fl.Maf.fl.fl	ENSMUSG00000017176
Coa3	816.968	0.102451	0.179974	0	1	1	Hhepaticus_DbFl_vs_Uninfected_Prdm1.fl.fl.Maf.fl.fl	ENSMUSG00000017188
Med24	299.992	0.330348	0.178258	0	1	1	Hhepaticus_DbFl_vs_Uninfected_Prdm1.fl.fl.Maf.fl.fl	ENSMUSG00000017210
Psmd3	608.224	0.0636758	0.104836	0	1	1	Hhepaticus_DbFl_vs_Uninfected_Prdm1.fl.fl.Maf.fl.fl	ENSMUSG00000017221
Exosc10	1105.78	-0.147192	0.119233	0	1	1	Hhepaticus_DbFl_vs_Uninfected_Prdm1.fl.fl.Maf.fl.fl	ENSMUSG00000017264
Glod4	683.428	0.150286	0.131554	0	1	1	Hhepaticus_DbFl_vs_Uninfected_Prdm1.fl.fl.Maf.fl.fl	ENSMUSG00000017286
Vps53	347.925	-0.120354	0.152685	0	1	1	Hhepaticus_DbFl_vs_Uninfected_Prdm1.fl.fl.Maf.fl.fl	ENSMUSG00000017288
Taok1	1041.35	0.0975043	0.181728	0	1	1	Hhepaticus_DbFl_vs_Uninfected_Prdm1.fl.fl.Maf.fl.fl	ENSMUSG00000017291
Dnttip1	225.184	0.082983	0.25061	0	1	1	Hhepaticus_DbFl_vs_Uninfected_Prdm1.fl.fl.Maf.fl.fl	ENSMUSG00000017299
Acot8	169.254	-0.0822367	0.150382	0	1	1	Hhepaticus_DbFl_vs_Uninfected_Prdm1.fl.fl.Maf.fl.fl	ENSMUSG00000017307
Pyy	27.9829	-3.84967	2.75223	-1.1862	0.235542	1	Hhepaticus_DbFl_vs_Uninfected_Prdm1.fl.fl.Maf.fl.fl	ENSMUSG00000017311
Mpp2	56.525	-0.0848845	0.399105	0	1	1	Hhepaticus_DbFl_vs_Uninfected_Prdm1.fl.fl.Maf.fl.fl	ENSMUSG00000017314
Nlk	218.264	0.15297	0.197358	0	1	1	Hhepaticus_DbFl_vs_Uninfected_Prdm1.fl.fl.Maf.fl.fl	ENSMUSG00000017376
Traf4	1342.77	0.0402187	0.195421	0	1	1	Hhepaticus_DbFl_vs_Uninfected_Prdm1.fl.fl.Maf.fl.fl	ENSMUSG00000017386
Aldoc	148.994	0.690282	0.185541	0.567635	0.570283	1	Hhepaticus_DbFl_vs_Uninfected_Prdm1.fl.fl.Maf.fl.fl	ENSMUSG00000017390
Rpl19	4058.61	-0.00170805	0.171393	0	1	1	Hhepaticus_DbFl_vs_Uninfected_Prdm1.fl.fl.Maf.fl.fl	ENSMUSG00000017404
Nek8	262.049	0.132433	0.184701	0	1	1	Hhepaticus_DbFl_vs_Uninfected_Prdm1.fl.fl.Maf.fl.fl	ENSMUSG00000017405
Arl5b	1520.3	-0.536646	0.13627	0	1	1	Hhepaticus_DbFl_vs_Uninfected_Prdm1.fl.fl.Maf.fl.fl	ENSMUSG00000017418
Zfp207	3225.11	-0.0163438	0.133969	0	1	1	Hhepaticus_DbFl_vs_Uninfected_Prdm1.fl.fl.Maf.fl.fl	ENSMUSG00000017421
Psmd11	3057.44	0.212288	0.100295	0	1	1	Hhepaticus_DbFl_vs_Uninfected_Prdm1.fl.fl.Maf.fl.fl	ENSMUSG00000017428
Timp2	435.603	0.322201	0.308941	0	1	1	Hhepaticus_DbFl_vs_Uninfected_Prdm1.fl.fl.Maf.fl.fl	ENSMUSG00000017466
Zc3h18	442.319	-0.214706	0.191976	0	1	1	Hhepaticus_DbFl_vs_Uninfected_Prdm1.fl.fl.Maf.fl.fl	ENSMUSG00000017478
Top2b	1866.85	0.100306	0.0849864	0	1	1	Hhepaticus_DbFl_vs_Uninfected_Prdm1.fl.fl.Maf.fl.fl	ENSMUSG00000017485
Igfbp4	259.719	-0.213228	0.597976	0	1	1	Hhepaticus_DbFl_vs_Uninfected_Prdm1.fl.fl.Maf.fl.fl	ENSMUSG00000017493
Cdc6	464.533	0.0749434	0.269733	0	1	1	Hhepaticus_DbFl_vs_Uninfected_Prdm1.fl.fl.Maf.fl.fl	ENSMUSG00000017499
Suz12	1087.62	0.136484	0.15787	0	1	1	Hhepaticus_DbFl_vs_Uninfected_Prdm1.fl.fl.Maf.fl.fl	ENSMUSG00000017548
Atad5	387.528	0.0405979	0.226073	0	1	1	Hhepaticus_DbFl_vs_Uninfected_Prdm1.fl.fl.Maf.fl.fl	ENSMUSG00000017550
Crlf3	3209.01	0.170525	0.103658	0	1	1	Hhepaticus_DbFl_vs_Uninfected_Prdm1.fl.fl.Maf.fl.fl	ENSMUSG00000017561
Tnfaip1	521.388	0.0951382	0.128397	0	1	1	Hhepaticus_DbFl_vs_Uninfected_Prdm1.fl.fl.Maf.fl.fl	ENSMUSG00000017615
Abr	474.766	-0.00198947	0.1371	0	1	1	Hhepaticus_DbFl_vs_Uninfected_Prdm1.fl.fl.Maf.fl.fl	ENSMUSG00000017631
Rab11fip4	731.528	0.00797034	0.17162	0	1	1	Hhepaticus_DbFl_vs_Uninfected_Prdm1.fl.fl.Maf.fl.fl	ENSMUSG00000017639
Cd40	85.1741	-0.799709	0.512347	-0.419144	0.675111	1	Hhepaticus_DbFl_vs_Uninfected_Prdm1.fl.fl.Maf.fl.fl	ENSMUSG00000017652
Slc35c2	276.522	-0.116712	0.18891	0	1	1	Hhepaticus_DbFl_vs_Uninfected_Prdm1.fl.fl.Maf.fl.fl	ENSMUSG00000017664
Elmo2	367.97	0.0197855	0.150043	0	1	1	Hhepaticus_DbFl_vs_Uninfected_Prdm1.fl.fl.Maf.fl.fl	ENSMUSG00000017670
Wsb1	2885.93	-0.25422	0.1552	0	1	1	Hhepaticus_DbFl_vs_Uninfected_Prdm1.fl.fl.Maf.fl.fl	ENSMUSG00000017677
Ttpal	516.701	0.132667	0.122816	0	1	1	Hhepaticus_DbFl_vs_Uninfected_Prdm1.fl.fl.Maf.fl.fl	ENSMUSG00000017679
Rhot1	622.741	0.112406	0.173534	0	1	1	Hhepaticus_DbFl_vs_Uninfected_Prdm1.fl.fl.Maf.fl.fl	ENSMUSG00000017686
Rhbdl3	49.8587	-0.463586	0.32728	0	1	1	Hhepaticus_DbFl_vs_Uninfected_Prdm1.fl.fl.Maf.fl.fl	ENSMUSG00000017692
Ada	114.231	0.0899086	0.255377	0	1	1	Hhepaticus_DbFl_vs_Uninfected_Prdm1.fl.fl.Maf.fl.fl	ENSMUSG00000017697
Serinc3	2038.54	-0.20657	0.149821	0	1	1	Hhepaticus_DbFl_vs_Uninfected_Prdm1.fl.fl.Maf.fl.fl	ENSMUSG00000017707
Tha1	58.9889	0.399174	0.369161	0	1	1	Hhepaticus_DbFl_vs_Uninfected_Prdm1.fl.fl.Maf.fl.fl	ENSMUSG00000017713
Pgs1	325.927	-0.230665	0.14894	0	1	1	Hhepaticus_DbFl_vs_Uninfected_Prdm1.fl.fl.Maf.fl.fl	ENSMUSG00000017715
Birc5	764.199	0.382731	0.24466	0	1	1	Hhepaticus_DbFl_vs_Uninfected_Prdm1.fl.fl.Maf.fl.fl	ENSMUSG00000017716
Afmid	65.6232	-0.23893	0.238354	0	1	1	Hhepaticus_DbFl_vs_Uninfected_Prdm1.fl.fl.Maf.fl.fl	ENSMUSG00000017718
Pigt	389.923	0.230438	0.203358	0	1	1	Hhepaticus_DbFl_vs_Uninfected_Prdm1.fl.fl.Maf.fl.fl	ENSMUSG00000017721
Mmp9	67.9844	0.191484	0.477085	0	1	1	Hhepaticus_DbFl_vs_Uninfected_Prdm1.fl.fl.Maf.fl.fl	ENSMUSG00000017737
Pltp	284.477	0.0941881	0.238532	0	1	1	Hhepaticus_DbFl_vs_Uninfected_Prdm1.fl.fl.Maf.fl.fl	ENSMUSG00000017754
Slc12a7	342.291	-0.227577	0.174468	0	1	1	Hhepaticus_DbFl_vs_Uninfected_Prdm1.fl.fl.Maf.fl.fl	ENSMUSG00000017756
Ctsa	3133.77	0.364605	0.148111	0	1	1	Hhepaticus_DbFl_vs_Uninfected_Prdm1.fl.fl.Maf.fl.fl	ENSMUSG00000017760
Zswim1	180.405	0.137546	0.201077	0	1	1	Hhepaticus_DbFl_vs_Uninfected_Prdm1.fl.fl.Maf.fl.fl	ENSMUSG00000017764
Slc12a4	188.082	-0.465501	0.187906	0	1	1	Hhepaticus_DbFl_vs_Uninfected_Prdm1.fl.fl.Maf.fl.fl	ENSMUSG00000017765
Myo1c	341.243	-0.21973	0.227122	0	1	1	Hhepaticus_DbFl_vs_Uninfected_Prdm1.fl.fl.Maf.fl.fl	ENSMUSG00000017774
Crk	539.532	-0.0358647	0.153105	0	1	1	Hhepaticus_DbFl_vs_Uninfected_Prdm1.fl.fl.Maf.fl.fl	ENSMUSG00000017776
Cox7c	1793.68	0.0399608	0.119389	0	1	1	Hhepaticus_DbFl_vs_Uninfected_Prdm1.fl.fl.Maf.fl.fl	ENSMUSG00000017778
Pitpna	1407.73	0.178904	0.175584	0	1	1	Hhepaticus_DbFl_vs_Uninfected_Prdm1.fl.fl.Maf.fl.fl	ENSMUSG00000017781
Mlx	563.722	0.269568	0.107631	0	1	1	Hhepaticus_DbFl_vs_Uninfected_Prdm1.fl.fl.Maf.fl.fl	ENSMUSG00000017801
Retreg3	501.58	-0.0458483	0.156485	0	1	1	Hhepaticus_DbFl_vs_Uninfected_Prdm1.fl.fl.Maf.fl.fl	ENSMUSG00000017802
Dhx58	102.208	0.646345	0.392346	0.156449	0.875679	1	Hhepaticus_DbFl_vs_Uninfected_Prdm1.fl.fl.Maf.fl.fl	ENSMUSG00000017830
Rab5a	1752.41	0.0504508	0.166641	0	1	1	Hhepaticus_DbFl_vs_Uninfected_Prdm1.fl.fl.Maf.fl.fl	ENSMUSG00000017831
Nkiras2	386.521	0.140156	0.135145	0	1	1	Hhepaticus_DbFl_vs_Uninfected_Prdm1.fl.fl.Maf.fl.fl	ENSMUSG00000017837
Ppp2r5c	8028.68	0.173504	0.149046	0	1	1	Hhepaticus_DbFl_vs_Uninfected_Prdm1.fl.fl.Maf.fl.fl	ENSMUSG00000017843
Ift52	441.53	0.0413467	0.125332	0	1	1	Hhepaticus_DbFl_vs_Uninfected_Prdm1.fl.fl.Maf.fl.fl	ENSMUSG00000017858
Mybl2	102.25	0.570341	0.376698	0	1	1	Hhepaticus_DbFl_vs_Uninfected_Prdm1.fl.fl.Maf.fl.fl	ENSMUSG00000017861
Eya2	116.056	-0.546735	0.36796	0	1	1	Hhepaticus_DbFl_vs_Uninfected_Prdm1.fl.fl.Maf.fl.fl	ENSMUSG00000017897
B4galt5	486.841	-0.0142173	0.274425	0	1	1	Hhepaticus_DbFl_vs_Uninfected_Prdm1.fl.fl.Maf.fl.fl	ENSMUSG00000017929
Hnf4a	25.3133	-0.742594	0.983117	-0.160339	0.872614	1	Hhepaticus_DbFl_vs_Uninfected_Prdm1.fl.fl.Maf.fl.fl	ENSMUSG00000017950
Ddx27	715.382	-0.0526993	0.112986	0	1	1	Hhepaticus_DbFl_vs_Uninfected_Prdm1.fl.fl.Maf.fl.fl	ENSMUSG00000017999
Cyth3	438.149	-0.233058	0.190893	0	1	1	Hhepaticus_DbFl_vs_Uninfected_Prdm1.fl.fl.Maf.fl.fl	ENSMUSG00000018001
Cyth4	3627.37	-0.125076	0.0999074	0	1	1	Hhepaticus_DbFl_vs_Uninfected_Prdm1.fl.fl.Maf.fl.fl	ENSMUSG00000018008
Rrp7a	1411.37	0.129688	0.0804151	0	1	1	Hhepaticus_DbFl_vs_Uninfected_Prdm1.fl.fl.Maf.fl.fl	ENSMUSG00000018040
Cyb5r3	1052.52	0.286056	0.129453	0	1	1	Hhepaticus_DbFl_vs_Uninfected_Prdm1.fl.fl.Maf.fl.fl	ENSMUSG00000018042
Ints2	350.056	-0.0369374	0.212204	0	1	1	Hhepaticus_DbFl_vs_Uninfected_Prdm1.fl.fl.Maf.fl.fl	ENSMUSG00000018068
Med13l	830.748	0.0880702	0.157432	0	1	1	Hhepaticus_DbFl_vs_Uninfected_Prdm1.fl.fl.Maf.fl.fl	ENSMUSG00000018076
H2bc4	287.616	-0.0767344	0.226492	0	1	1	Hhepaticus_DbFl_vs_Uninfected_Prdm1.fl.fl.Maf.fl.fl	ENSMUSG00000018102
Mafk	510.867	-0.145767	0.192149	0	1	1	Hhepaticus_DbFl_vs_Uninfected_Prdm1.fl.fl.Maf.fl.fl	ENSMUSG00000018143
Med1	2590.16	-0.107349	0.0835005	0	1	1	Hhepaticus_DbFl_vs_Uninfected_Prdm1.fl.fl.Maf.fl.fl	ENSMUSG00000018160
Erbb3	57.2319	0.929255	0.381607	0.902217	0.366941	1	Hhepaticus_DbFl_vs_Uninfected_Prdm1.fl.fl.Maf.fl.fl	ENSMUSG00000018166
Stard3	313.055	0.306549	0.202178	0	1	1	Hhepaticus_DbFl_vs_Uninfected_Prdm1.fl.fl.Maf.fl.fl	ENSMUSG00000018167
Ikzf3	2982.97	-0.100728	0.215662	0	1	1	Hhepaticus_DbFl_vs_Uninfected_Prdm1.fl.fl.Maf.fl.fl	ENSMUSG00000018168
Mfng	421.725	0.12876	0.162934	0	1	1	Hhepaticus_DbFl_vs_Uninfected_Prdm1.fl.fl.Maf.fl.fl	ENSMUSG00000018169
Vmp1	2596.64	0.0952434	0.131213	0	1	1	Hhepaticus_DbFl_vs_Uninfected_Prdm1.fl.fl.Maf.fl.fl	ENSMUSG00000018171
Uchl5	1168.01	0.0530308	0.138124	0	1	1	Hhepaticus_DbFl_vs_Uninfected_Prdm1.fl.fl.Maf.fl.fl	ENSMUSG00000018189
Glrx2	278.333	0.318085	0.147509	0	1	1	Hhepaticus_DbFl_vs_Uninfected_Prdm1.fl.fl.Maf.fl.fl	ENSMUSG00000018196
Ro60	85.8363	-0.219113	0.243109	0	1	1	Hhepaticus_DbFl_vs_Uninfected_Prdm1.fl.fl.Maf.fl.fl	ENSMUSG00000018199
Stk4	3111.06	0.00983925	0.156584	0	1	1	Hhepaticus_DbFl_vs_Uninfected_Prdm1.fl.fl.Maf.fl.fl	ENSMUSG00000018209
Pmp22	76.2615	-0.359204	0.80427	0	1	1	Hhepaticus_DbFl_vs_Uninfected_Prdm1.fl.fl.Maf.fl.fl	ENSMUSG00000018217
Zcchc10	322.236	0.0512762	0.136807	0	1	1	Hhepaticus_DbFl_vs_Uninfected_Prdm1.fl.fl.Maf.fl.fl	ENSMUSG00000018239
Psmb6	3402.76	-0.0848529	0.0985295	0	1	1	Hhepaticus_DbFl_vs_Uninfected_Prdm1.fl.fl.Maf.fl.fl	ENSMUSG00000018286
Spag7	664.834	0.0944371	0.103971	0	1	1	Hhepaticus_DbFl_vs_Uninfected_Prdm1.fl.fl.Maf.fl.fl	ENSMUSG00000018287
Pfn1	29158.2	0.172574	0.0932925	0	1	1	Hhepaticus_DbFl_vs_Uninfected_Prdm1.fl.fl.Maf.fl.fl	ENSMUSG00000018293
Tomm34	1592.39	-0.245911	0.12008	0	1	1	Hhepaticus_DbFl_vs_Uninfected_Prdm1.fl.fl.Maf.fl.fl	ENSMUSG00000018322
Ywhab	2921.38	-0.0646609	0.115124	0	1	1	Hhepaticus_DbFl_vs_Uninfected_Prdm1.fl.fl.Maf.fl.fl	ENSMUSG00000018326
Ksr1	162.289	-0.00137394	0.311255	0	1	1	Hhepaticus_DbFl_vs_Uninfected_Prdm1.fl.fl.Maf.fl.fl	ENSMUSG00000018334
Gpx3	193.747	-0.358527	0.618497	0	1	1	Hhepaticus_DbFl_vs_Uninfected_Prdm1.fl.fl.Maf.fl.fl	ENSMUSG00000018339
Anxa6	4972.03	-0.16387	0.112698	0	1	1	Hhepaticus_DbFl_vs_Uninfected_Prdm1.fl.fl.Maf.fl.fl	ENSMUSG00000018340
Il12rb2	2680	0.282653	0.439903	0	1	1	Hhepaticus_DbFl_vs_Uninfected_Prdm1.fl.fl.Maf.fl.fl	ENSMUSG00000018341
Zkscan6	192.483	0.161291	0.155149	0	1	1	Hhepaticus_DbFl_vs_Uninfected_Prdm1.fl.fl.Maf.fl.fl	ENSMUSG00000018347
Kpna2	1303.46	0.143504	0.205188	0	1	1	Hhepaticus_DbFl_vs_Uninfected_Prdm1.fl.fl.Maf.fl.fl	ENSMUSG00000018362
Smurf2	280.784	-0.132074	0.186041	0	1	1	Hhepaticus_DbFl_vs_Uninfected_Prdm1.fl.fl.Maf.fl.fl	ENSMUSG00000018363
Cep95	167.324	-0.0622895	0.196844	0	1	1	Hhepaticus_DbFl_vs_Uninfected_Prdm1.fl.fl.Maf.fl.fl	ENSMUSG00000018372
Vezf1	661.651	0.0541214	0.113109	0	1	1	Hhepaticus_DbFl_vs_Uninfected_Prdm1.fl.fl.Maf.fl.fl	ENSMUSG00000018377
Srsf1	936.585	-0.310319	0.158258	0	1	1	Hhepaticus_DbFl_vs_Uninfected_Prdm1.fl.fl.Maf.fl.fl	ENSMUSG00000018379
Abi3	393.127	0.124012	0.198816	0	1	1	Hhepaticus_DbFl_vs_Uninfected_Prdm1.fl.fl.Maf.fl.fl	ENSMUSG00000018381
Kif3a	163.353	-0.248428	0.222175	0	1	1	Hhepaticus_DbFl_vs_Uninfected_Prdm1.fl.fl.Maf.fl.fl	ENSMUSG00000018395
Sept8	49.2096	-0.224914	0.359481	0	1	1	Hhepaticus_DbFl_vs_Uninfected_Prdm1.fl.fl.Maf.fl.fl	ENSMUSG00000018398
Mtmr4	396.123	0.158569	0.142062	0	1	1	Hhepaticus_DbFl_vs_Uninfected_Prdm1.fl.fl.Maf.fl.fl	ENSMUSG00000018401
Mrm1	120.133	0.0606874	0.227968	0	1	1	Hhepaticus_DbFl_vs_Uninfected_Prdm1.fl.fl.Maf.fl.fl	ENSMUSG00000018405
Kansl1	1385.85	0.0410339	0.106093	0	1	1	Hhepaticus_DbFl_vs_Uninfected_Prdm1.fl.fl.Maf.fl.fl	ENSMUSG00000018412
Gid4	313.659	-0.289623	0.130293	0	1	1	Hhepaticus_DbFl_vs_Uninfected_Prdm1.fl.fl.Maf.fl.fl	ENSMUSG00000018415
Dhx40	1120.09	-0.384889	0.107514	0	1	1	Hhepaticus_DbFl_vs_Uninfected_Prdm1.fl.fl.Maf.fl.fl	ENSMUSG00000018425
Ypel2	170.876	0.186486	0.223417	0	1	1	Hhepaticus_DbFl_vs_Uninfected_Prdm1.fl.fl.Maf.fl.fl	ENSMUSG00000018427
Nol11	672.699	-0.137124	0.149563	0	1	1	Hhepaticus_DbFl_vs_Uninfected_Prdm1.fl.fl.Maf.fl.fl	ENSMUSG00000018433
Derl2	1804.91	0.171013	0.135804	0	1	1	Hhepaticus_DbFl_vs_Uninfected_Prdm1.fl.fl.Maf.fl.fl	ENSMUSG00000018442
C1qbp	849.574	0.255745	0.11937	0	1	1	Hhepaticus_DbFl_vs_Uninfected_Prdm1.fl.fl.Maf.fl.fl	ENSMUSG00000018446
Rpain	336.388	0.205183	0.133075	0	1	1	Hhepaticus_DbFl_vs_Uninfected_Prdm1.fl.fl.Maf.fl.fl	ENSMUSG00000018449
6330403K07Rik	420.458	0.105534	0.207987	0	1	1	Hhepaticus_DbFl_vs_Uninfected_Prdm1.fl.fl.Maf.fl.fl	ENSMUSG00000018451
Chd3	1479.4	-0.163431	0.166226	0	1	1	Hhepaticus_DbFl_vs_Uninfected_Prdm1.fl.fl.Maf.fl.fl	ENSMUSG00000018474
Kdm6b	9206.3	-0.390474	0.191495	0	1	1	Hhepaticus_DbFl_vs_Uninfected_Prdm1.fl.fl.Maf.fl.fl	ENSMUSG00000018476
Appbp2	1206.45	-0.0654259	0.125168	0	1	1	Hhepaticus_DbFl_vs_Uninfected_Prdm1.fl.fl.Maf.fl.fl	ENSMUSG00000018481
Adora2b	45.3664	-0.863119	0.489988	-0.56768	0.570252	1	Hhepaticus_DbFl_vs_Uninfected_Prdm1.fl.fl.Maf.fl.fl	ENSMUSG00000018500
Ncor1	4014.8	-0.162549	0.178798	0	1	1	Hhepaticus_DbFl_vs_Uninfected_Prdm1.fl.fl.Maf.fl.fl	ENSMUSG00000018501
Trpv2	858.958	0.0709734	0.156119	0	1	1	Hhepaticus_DbFl_vs_Uninfected_Prdm1.fl.fl.Maf.fl.fl	ENSMUSG00000018507
Cwc25	1953.33	-0.722369	0.151124	-0.909228	0.36323	1	Hhepaticus_DbFl_vs_Uninfected_Prdm1.fl.fl.Maf.fl.fl	ENSMUSG00000018541
Pip4k2b	90.2419	0.575896	0.241115	0	1	1	Hhepaticus_DbFl_vs_Uninfected_Prdm1.fl.fl.Maf.fl.fl	ENSMUSG00000018547
Trim37	234.183	0.643548	0.2127	0.275435	0.782982	1	Hhepaticus_DbFl_vs_Uninfected_Prdm1.fl.fl.Maf.fl.fl	ENSMUSG00000018548
Ctdnep1	241.301	0.189037	0.214521	0	1	1	Hhepaticus_DbFl_vs_Uninfected_Prdm1.fl.fl.Maf.fl.fl	ENSMUSG00000018559
Elp5	852.698	0.207613	0.125946	0	1	1	Hhepaticus_DbFl_vs_Uninfected_Prdm1.fl.fl.Maf.fl.fl	ENSMUSG00000018565
Gabarap	2407.27	0.1324	0.125834	0	1	1	Hhepaticus_DbFl_vs_Uninfected_Prdm1.fl.fl.Maf.fl.fl	ENSMUSG00000018567
Cldn7	88.7363	0.331265	0.826687	0	1	1	Hhepaticus_DbFl_vs_Uninfected_Prdm1.fl.fl.Maf.fl.fl	ENSMUSG00000018569
Phf23	434.215	0.280348	0.217258	0	1	1	Hhepaticus_DbFl_vs_Uninfected_Prdm1.fl.fl.Maf.fl.fl	ENSMUSG00000018572
Acadvl	1743.83	0.000618418	0.0988252	0	1	1	Hhepaticus_DbFl_vs_Uninfected_Prdm1.fl.fl.Maf.fl.fl	ENSMUSG00000018574
Dnah11	134.879	-0.28538	0.208246	0	1	1	Hhepaticus_DbFl_vs_Uninfected_Prdm1.fl.fl.Maf.fl.fl	ENSMUSG00000018581
G3bp1	5250.78	-0.0657216	0.072226	0	1	1	Hhepaticus_DbFl_vs_Uninfected_Prdm1.fl.fl.Maf.fl.fl	ENSMUSG00000018583
Atox1	811.429	-0.113077	0.127705	0	1	1	Hhepaticus_DbFl_vs_Uninfected_Prdm1.fl.fl.Maf.fl.fl	ENSMUSG00000018585
Sparc	241.516	-0.365494	0.907852	0	1	1	Hhepaticus_DbFl_vs_Uninfected_Prdm1.fl.fl.Maf.fl.fl	ENSMUSG00000018593
Mief2	80.1142	-0.0923756	0.278136	0	1	1	Hhepaticus_DbFl_vs_Uninfected_Prdm1.fl.fl.Maf.fl.fl	ENSMUSG00000018599
Dusp14	1477.58	0.672698	0.265397	0.33058	0.740962	1	Hhepaticus_DbFl_vs_Uninfected_Prdm1.fl.fl.Maf.fl.fl	ENSMUSG00000018648
Tada2a	129.595	0.0420536	0.243008	0	1	1	Hhepaticus_DbFl_vs_Uninfected_Prdm1.fl.fl.Maf.fl.fl	ENSMUSG00000018651
Ikzf1	2125.04	-0.109355	0.106485	0	1	1	Hhepaticus_DbFl_vs_Uninfected_Prdm1.fl.fl.Maf.fl.fl	ENSMUSG00000018654
Pnpo	365.232	-0.0119876	0.182774	0	1	1	Hhepaticus_DbFl_vs_Uninfected_Prdm1.fl.fl.Maf.fl.fl	ENSMUSG00000018659
Cog1	406	0.163558	0.141644	0	1	1	Hhepaticus_DbFl_vs_Uninfected_Prdm1.fl.fl.Maf.fl.fl	ENSMUSG00000018661
Cbx1	817.805	0.155113	0.143917	0	1	1	Hhepaticus_DbFl_vs_Uninfected_Prdm1.fl.fl.Maf.fl.fl	ENSMUSG00000018666
Cdk5rap3	1097.58	-0.0561786	0.127923	0	1	1	Hhepaticus_DbFl_vs_Uninfected_Prdm1.fl.fl.Maf.fl.fl	ENSMUSG00000018669
Slc25a39	701.965	0.483511	0.146286	0	1	1	Hhepaticus_DbFl_vs_Uninfected_Prdm1.fl.fl.Maf.fl.fl	ENSMUSG00000018677
Sp2	758.088	0.075132	0.152305	0	1	1	Hhepaticus_DbFl_vs_Uninfected_Prdm1.fl.fl.Maf.fl.fl	ENSMUSG00000018678
Aatf	452.52	-0.0828026	0.142096	0	1	1	Hhepaticus_DbFl_vs_Uninfected_Prdm1.fl.fl.Maf.fl.fl	ENSMUSG00000018697
Dync1h1	813.968	-0.1686	0.167652	0	1	1	Hhepaticus_DbFl_vs_Uninfected_Prdm1.fl.fl.Maf.fl.fl	ENSMUSG00000018707
Pex12	65.9697	-0.00844298	0.260655	0	1	1	Hhepaticus_DbFl_vs_Uninfected_Prdm1.fl.fl.Maf.fl.fl	ENSMUSG00000018733
Ndel1	2122.84	-0.149296	0.128836	0	1	1	Hhepaticus_DbFl_vs_Uninfected_Prdm1.fl.fl.Maf.fl.fl	ENSMUSG00000018736
Slc25a35	83.8544	0.103249	0.243515	0	1	1	Hhepaticus_DbFl_vs_Uninfected_Prdm1.fl.fl.Maf.fl.fl	ENSMUSG00000018740
Zbtb4	315.015	0.0722401	0.219944	0	1	1	Hhepaticus_DbFl_vs_Uninfected_Prdm1.fl.fl.Maf.fl.fl	ENSMUSG00000018750
Mpdu1	583.552	0.190788	0.125241	0	1	1	Hhepaticus_DbFl_vs_Uninfected_Prdm1.fl.fl.Maf.fl.fl	ENSMUSG00000018761
Fxr2	223.215	0.133563	0.229968	0	1	1	Hhepaticus_DbFl_vs_Uninfected_Prdm1.fl.fl.Maf.fl.fl	ENSMUSG00000018765
Atp5g3	2147.68	0.156461	0.122977	0	1	1	Hhepaticus_DbFl_vs_Uninfected_Prdm1.fl.fl.Maf.fl.fl	ENSMUSG00000018770
Cd68	188.577	-0.291427	0.323966	0	1	1	Hhepaticus_DbFl_vs_Uninfected_Prdm1.fl.fl.Maf.fl.fl	ENSMUSG00000018774
Acsl1	157.178	-0.132766	0.199603	0	1	1	Hhepaticus_DbFl_vs_Uninfected_Prdm1.fl.fl.Maf.fl.fl	ENSMUSG00000018796
Smyd4	117.041	0.0985006	0.291917	0	1	1	Hhepaticus_DbFl_vs_Uninfected_Prdm1.fl.fl.Maf.fl.fl	ENSMUSG00000018809
Lsp1	10124.1	-0.0511218	0.109067	0	1	1	Hhepaticus_DbFl_vs_Uninfected_Prdm1.fl.fl.Maf.fl.fl	ENSMUSG00000018819
Zfyve27	515.872	-0.165751	0.131206	0	1	1	Hhepaticus_DbFl_vs_Uninfected_Prdm1.fl.fl.Maf.fl.fl	ENSMUSG00000018820
Avpi1	374.137	-0.287171	0.206899	0	1	1	Hhepaticus_DbFl_vs_Uninfected_Prdm1.fl.fl.Maf.fl.fl	ENSMUSG00000018821
Myh11	33.8141	0.494976	0.857692	0	1	1	Hhepaticus_DbFl_vs_Uninfected_Prdm1.fl.fl.Maf.fl.fl	ENSMUSG00000018830
Rad51d	247.719	0.166889	0.133852	0	1	1	Hhepaticus_DbFl_vs_Uninfected_Prdm1.fl.fl.Maf.fl.fl	ENSMUSG00000018841
Pank3	491.996	-0.055948	0.130144	0	1	1	Hhepaticus_DbFl_vs_Uninfected_Prdm1.fl.fl.Maf.fl.fl	ENSMUSG00000018846
Rars	878.223	0.0909316	0.1269	0	1	1	Hhepaticus_DbFl_vs_Uninfected_Prdm1.fl.fl.Maf.fl.fl	ENSMUSG00000018848
Mrpl58	594.429	0.0338845	0.111647	0	1	1	Hhepaticus_DbFl_vs_Uninfected_Prdm1.fl.fl.Maf.fl.fl	ENSMUSG00000018858
Fdxr	93.5708	0.058976	0.246851	0	1	1	Hhepaticus_DbFl_vs_Uninfected_Prdm1.fl.fl.Maf.fl.fl	ENSMUSG00000018861
Mrpl45	880.203	0.0340241	0.149278	0	1	1	Hhepaticus_DbFl_vs_Uninfected_Prdm1.fl.fl.Maf.fl.fl	ENSMUSG00000018882
Irf1	1854.64	0.0238385	0.166784	0	1	1	Hhepaticus_DbFl_vs_Uninfected_Prdm1.fl.fl.Maf.fl.fl	ENSMUSG00000018899
Slc22a5	93.4659	-0.391295	0.215832	0	1	1	Hhepaticus_DbFl_vs_Uninfected_Prdm1.fl.fl.Maf.fl.fl	ENSMUSG00000018900
P4ha2	41.8168	-1.10049	0.44354	-1.1623	0.245113	1	Hhepaticus_DbFl_vs_Uninfected_Prdm1.fl.fl.Maf.fl.fl	ENSMUSG00000018906
Arrb1	258.982	0.0227595	0.202699	0	1	1	Hhepaticus_DbFl_vs_Uninfected_Prdm1.fl.fl.Maf.fl.fl	ENSMUSG00000018909
Csf2	208.989	0.0368464	0.457439	0	1	1	Hhepaticus_DbFl_vs_Uninfected_Prdm1.fl.fl.Maf.fl.fl	ENSMUSG00000018916
Cxcl16	391.245	-0.693908	0.358636	-0.303778	0.761297	1	Hhepaticus_DbFl_vs_Uninfected_Prdm1.fl.fl.Maf.fl.fl	ENSMUSG00000018920
Pelp1	234.442	-0.274876	0.276309	0	1	1	Hhepaticus_DbFl_vs_Uninfected_Prdm1.fl.fl.Maf.fl.fl	ENSMUSG00000018921
Med11	1258.3	-0.151409	0.11915	0	1	1	Hhepaticus_DbFl_vs_Uninfected_Prdm1.fl.fl.Maf.fl.fl	ENSMUSG00000018923
Ccl6	233.343	-0.622027	0.385746	-0.0960854	0.923453	1	Hhepaticus_DbFl_vs_Uninfected_Prdm1.fl.fl.Maf.fl.fl	ENSMUSG00000018927
Ccl4	460.1	-0.256788	0.387924	0	1	1	Hhepaticus_DbFl_vs_Uninfected_Prdm1.fl.fl.Maf.fl.fl	ENSMUSG00000018930
Natd1	85.2777	0.255537	0.318527	0	1	1	Hhepaticus_DbFl_vs_Uninfected_Prdm1.fl.fl.Maf.fl.fl	ENSMUSG00000018931
Map2k3	1877.7	-0.140104	0.10143	0	1	1	Hhepaticus_DbFl_vs_Uninfected_Prdm1.fl.fl.Maf.fl.fl	ENSMUSG00000018932
Ywhah	3064.92	0.265053	0.162099	0	1	1	Hhepaticus_DbFl_vs_Uninfected_Prdm1.fl.fl.Maf.fl.fl	ENSMUSG00000018965
Sart3	599.861	-0.131961	0.125233	0	1	1	Hhepaticus_DbFl_vs_Uninfected_Prdm1.fl.fl.Maf.fl.fl	ENSMUSG00000018974
E2f2	237.589	0.334438	0.267058	0	1	1	Hhepaticus_DbFl_vs_Uninfected_Prdm1.fl.fl.Maf.fl.fl	ENSMUSG00000018983
Nars2	165.974	0.0346619	0.205432	0	1	1	Hhepaticus_DbFl_vs_Uninfected_Prdm1.fl.fl.Maf.fl.fl	ENSMUSG00000018995
Slc35b4	292.399	0.367865	0.203915	0	1	1	Hhepaticus_DbFl_vs_Uninfected_Prdm1.fl.fl.Maf.fl.fl	ENSMUSG00000018999
Dalrd3	381.844	-0.00699839	0.150944	0	1	1	Hhepaticus_DbFl_vs_Uninfected_Prdm1.fl.fl.Maf.fl.fl	ENSMUSG00000019039
Fis1	1411.06	0.142123	0.105995	0	1	1	Hhepaticus_DbFl_vs_Uninfected_Prdm1.fl.fl.Maf.fl.fl	ENSMUSG00000019054
Plod1	93.8209	-0.199646	0.298661	0	1	1	Hhepaticus_DbFl_vs_Uninfected_Prdm1.fl.fl.Maf.fl.fl	ENSMUSG00000019055
Rab3d	206.445	-0.336992	0.21778	0	1	1	Hhepaticus_DbFl_vs_Uninfected_Prdm1.fl.fl.Maf.fl.fl	ENSMUSG00000019066
Slc25a22	245.817	0.172477	0.291774	0	1	1	Hhepaticus_DbFl_vs_Uninfected_Prdm1.fl.fl.Maf.fl.fl	ENSMUSG00000019082
Atp6ap1	2274.97	0.218901	0.0890372	0	1	1	Hhepaticus_DbFl_vs_Uninfected_Prdm1.fl.fl.Maf.fl.fl	ENSMUSG00000019087
Dnase1l1	108.207	-0.357459	0.203169	0	1	1	Hhepaticus_DbFl_vs_Uninfected_Prdm1.fl.fl.Maf.fl.fl	ENSMUSG00000019088
Ccl9	61.9595	-0.709195	0.573967	-0.216446	0.82864	1	Hhepaticus_DbFl_vs_Uninfected_Prdm1.fl.fl.Maf.fl.fl	ENSMUSG00000019122
BC005537	1800.95	-0.240723	0.198825	0	1	1	Hhepaticus_DbFl_vs_Uninfected_Prdm1.fl.fl.Maf.fl.fl	ENSMUSG00000019132
Isyna1	831.168	0.23045	0.131847	0	1	1	Hhepaticus_DbFl_vs_Uninfected_Prdm1.fl.fl.Maf.fl.fl	ENSMUSG00000019139
Hars2	435.195	0.0239704	0.152726	0	1	1	Hhepaticus_DbFl_vs_Uninfected_Prdm1.fl.fl.Maf.fl.fl	ENSMUSG00000019143
Tmem160	325.167	0.143812	0.138673	0	1	1	Hhepaticus_DbFl_vs_Uninfected_Prdm1.fl.fl.Maf.fl.fl	ENSMUSG00000019158
Rab5c	1218.81	0.205987	0.139774	0	1	1	Hhepaticus_DbFl_vs_Uninfected_Prdm1.fl.fl.Maf.fl.fl	ENSMUSG00000019173
Mdh2	6732.4	0.0288376	0.0868907	0	1	1	Hhepaticus_DbFl_vs_Uninfected_Prdm1.fl.fl.Maf.fl.fl	ENSMUSG00000019179
H13	2870.69	0.160835	0.128329	0	1	1	Hhepaticus_DbFl_vs_Uninfected_Prdm1.fl.fl.Maf.fl.fl	ENSMUSG00000019188
Rnf145	1137.15	0.148855	0.0920438	0	1	1	Hhepaticus_DbFl_vs_Uninfected_Prdm1.fl.fl.Maf.fl.fl	ENSMUSG00000019189
Atp6v1e1	1155.16	0.0377969	0.115358	0	1	1	Hhepaticus_DbFl_vs_Uninfected_Prdm1.fl.fl.Maf.fl.fl	ENSMUSG00000019210
Chtf18	100.11	0.261115	0.280132	0	1	1	Hhepaticus_DbFl_vs_Uninfected_Prdm1.fl.fl.Maf.fl.fl	ENSMUSG00000019214
Ppp1r12c	300.034	-0.0826733	0.269295	0	1	1	Hhepaticus_DbFl_vs_Uninfected_Prdm1.fl.fl.Maf.fl.fl	ENSMUSG00000019254
Ahr	1545.31	-0.10316	0.132113	0	1	1	Hhepaticus_DbFl_vs_Uninfected_Prdm1.fl.fl.Maf.fl.fl	ENSMUSG00000019256
Map1s	284.674	-0.00475441	0.269748	0	1	1	Hhepaticus_DbFl_vs_Uninfected_Prdm1.fl.fl.Maf.fl.fl	ENSMUSG00000019261
Tmem129	192.488	0.141275	0.248699	0	1	1	Hhepaticus_DbFl_vs_Uninfected_Prdm1.fl.fl.Maf.fl.fl	ENSMUSG00000019295
Nop9	552.897	0.0898597	0.1203	0	1	1	Hhepaticus_DbFl_vs_Uninfected_Prdm1.fl.fl.Maf.fl.fl	ENSMUSG00000019297
Atp6v0a1	79.8177	0.00997099	0.441381	0	1	1	Hhepaticus_DbFl_vs_Uninfected_Prdm1.fl.fl.Maf.fl.fl	ENSMUSG00000019302
Psmc3ip	169.316	0.232805	0.175273	0	1	1	Hhepaticus_DbFl_vs_Uninfected_Prdm1.fl.fl.Maf.fl.fl	ENSMUSG00000019303
Grb7	497.563	-0.408793	0.225813	0	1	1	Hhepaticus_DbFl_vs_Uninfected_Prdm1.fl.fl.Maf.fl.fl	ENSMUSG00000019312
Zfp687	209.932	-0.195464	0.244331	0	1	1	Hhepaticus_DbFl_vs_Uninfected_Prdm1.fl.fl.Maf.fl.fl	ENSMUSG00000019338
D8Ertd738e	3527.85	-0.385951	0.169478	0	1	1	Hhepaticus_DbFl_vs_Uninfected_Prdm1.fl.fl.Maf.fl.fl	ENSMUSG00000019362
Calm3	2089.4	0.227243	0.121223	0	1	1	Hhepaticus_DbFl_vs_Uninfected_Prdm1.fl.fl.Maf.fl.fl	ENSMUSG00000019370
Cops3	643.276	0.131453	0.132849	0	1	1	Hhepaticus_DbFl_vs_Uninfected_Prdm1.fl.fl.Maf.fl.fl	ENSMUSG00000019373
Fkbp8	1546.03	0.0359488	0.11357	0	1	1	Hhepaticus_DbFl_vs_Uninfected_Prdm1.fl.fl.Maf.fl.fl	ENSMUSG00000019428
Ddx39b	1753.06	-0.19763	0.0844662	0	1	1	Hhepaticus_DbFl_vs_Uninfected_Prdm1.fl.fl.Maf.fl.fl	ENSMUSG00000019432
Gipc1	278.114	0.0237286	0.219039	0	1	1	Hhepaticus_DbFl_vs_Uninfected_Prdm1.fl.fl.Maf.fl.fl	ENSMUSG00000019433
Tlcd1	3145.86	-0.146414	0.173605	0	1	1	Hhepaticus_DbFl_vs_Uninfected_Prdm1.fl.fl.Maf.fl.fl	ENSMUSG00000019437
Plscr3	114.466	0.213897	0.245322	0	1	1	Hhepaticus_DbFl_vs_Uninfected_Prdm1.fl.fl.Maf.fl.fl	ENSMUSG00000019461
Ptger1	416.348	0.0937639	0.220442	0	1	1	Hhepaticus_DbFl_vs_Uninfected_Prdm1.fl.fl.Maf.fl.fl	ENSMUSG00000019464
Xab2	1447.98	0.092022	0.0867895	0	1	1	Hhepaticus_DbFl_vs_Uninfected_Prdm1.fl.fl.Maf.fl.fl	ENSMUSG00000019470
Cdc37	2678.73	-0.04544	0.0988253	0	1	1	Hhepaticus_DbFl_vs_Uninfected_Prdm1.fl.fl.Maf.fl.fl	ENSMUSG00000019471
Rab4a	259.968	-0.255962	0.175153	0	1	1	Hhepaticus_DbFl_vs_Uninfected_Prdm1.fl.fl.Maf.fl.fl	ENSMUSG00000019478
Trip10	102.493	-0.0973259	0.294999	0	1	1	Hhepaticus_DbFl_vs_Uninfected_Prdm1.fl.fl.Maf.fl.fl	ENSMUSG00000019487
Cops6	2146.63	0.140259	0.0808821	0	1	1	Hhepaticus_DbFl_vs_Uninfected_Prdm1.fl.fl.Maf.fl.fl	ENSMUSG00000019494
Ubb	67393.5	-0.321457	0.168576	0	1	1	Hhepaticus_DbFl_vs_Uninfected_Prdm1.fl.fl.Maf.fl.fl	ENSMUSG00000019505
Ap4m1	294.883	-0.0983661	0.141936	0	1	1	Hhepaticus_DbFl_vs_Uninfected_Prdm1.fl.fl.Maf.fl.fl	ENSMUSG00000019518
Gyg	634.352	0.172149	0.142535	0	1	1	Hhepaticus_DbFl_vs_Uninfected_Prdm1.fl.fl.Maf.fl.fl	ENSMUSG00000019528
Rcn3	53.6367	-0.517772	0.437768	0	1	1	Hhepaticus_DbFl_vs_Uninfected_Prdm1.fl.fl.Maf.fl.fl	ENSMUSG00000019539
Slc6a8	50.056	0.211771	0.384131	0	1	1	Hhepaticus_DbFl_vs_Uninfected_Prdm1.fl.fl.Maf.fl.fl	ENSMUSG00000019558
Arid3a	76.0174	-0.141966	0.292654	0	1	1	Hhepaticus_DbFl_vs_Uninfected_Prdm1.fl.fl.Maf.fl.fl	ENSMUSG00000019564
Ubxn6	491.488	-0.0135855	0.157901	0	1	1	Hhepaticus_DbFl_vs_Uninfected_Prdm1.fl.fl.Maf.fl.fl	ENSMUSG00000019578
Mydgf	955.536	-0.00866774	0.117094	0	1	1	Hhepaticus_DbFl_vs_Uninfected_Prdm1.fl.fl.Maf.fl.fl	ENSMUSG00000019579
Cyb561	54.989	0.0506891	0.534175	0	1	1	Hhepaticus_DbFl_vs_Uninfected_Prdm1.fl.fl.Maf.fl.fl	ENSMUSG00000019590
Ccdc12	1083.65	0.102508	0.0935278	0	1	1	Hhepaticus_DbFl_vs_Uninfected_Prdm1.fl.fl.Maf.fl.fl	ENSMUSG00000019659
Fmc1	215.718	-0.0421922	0.128939	0	1	1	Hhepaticus_DbFl_vs_Uninfected_Prdm1.fl.fl.Maf.fl.fl	ENSMUSG00000019689
Akt3	197.036	-0.342194	0.178795	0	1	1	Hhepaticus_DbFl_vs_Uninfected_Prdm1.fl.fl.Maf.fl.fl	ENSMUSG00000019699
Mrpl24	971.44	0.0320961	0.100453	0	1	1	Hhepaticus_DbFl_vs_Uninfected_Prdm1.fl.fl.Maf.fl.fl	ENSMUSG00000019710
Gle1	784.352	-0.0391705	0.112866	0	1	1	Hhepaticus_DbFl_vs_Uninfected_Prdm1.fl.fl.Maf.fl.fl	ENSMUSG00000019715
Lyst	262.785	-0.270877	0.216034	0	1	1	Hhepaticus_DbFl_vs_Uninfected_Prdm1.fl.fl.Maf.fl.fl	ENSMUSG00000019726
Slc35e1	470.025	-0.00184653	0.210468	0	1	1	Hhepaticus_DbFl_vs_Uninfected_Prdm1.fl.fl.Maf.fl.fl	ENSMUSG00000019731
Tmc4	86.8775	0.211521	0.450071	0	1	1	Hhepaticus_DbFl_vs_Uninfected_Prdm1.fl.fl.Maf.fl.fl	ENSMUSG00000019734
Polr2i	199.195	-0.0903782	0.21448	0	1	1	Hhepaticus_DbFl_vs_Uninfected_Prdm1.fl.fl.Maf.fl.fl	ENSMUSG00000019738
Krt10	58.0363	-0.378756	0.262117	0	1	1	Hhepaticus_DbFl_vs_Uninfected_Prdm1.fl.fl.Maf.fl.fl	ENSMUSG00000019761
Rmnd1	173.087	-0.140288	0.225473	0	1	1	Hhepaticus_DbFl_vs_Uninfected_Prdm1.fl.fl.Maf.fl.fl	ENSMUSG00000019763
Fbxo5	394.176	0.473326	0.278317	0	1	1	Hhepaticus_DbFl_vs_Uninfected_Prdm1.fl.fl.Maf.fl.fl	ENSMUSG00000019773
Mtrf1l	78.0256	-0.436138	0.27353	0	1	1	Hhepaticus_DbFl_vs_Uninfected_Prdm1.fl.fl.Maf.fl.fl	ENSMUSG00000019774
Hdac2	419.848	-0.219981	0.121932	0	1	1	Hhepaticus_DbFl_vs_Uninfected_Prdm1.fl.fl.Maf.fl.fl	ENSMUSG00000019777
Rwdd1	764.951	-0.0209746	0.109698	0	1	1	Hhepaticus_DbFl_vs_Uninfected_Prdm1.fl.fl.Maf.fl.fl	ENSMUSG00000019782
Stxbp5	276.548	0.00109759	0.196811	0	1	1	Hhepaticus_DbFl_vs_Uninfected_Prdm1.fl.fl.Maf.fl.fl	ENSMUSG00000019790
Hint3	197.824	0.104753	0.141661	0	1	1	Hhepaticus_DbFl_vs_Uninfected_Prdm1.fl.fl.Maf.fl.fl	ENSMUSG00000019791
Trmt11	273.147	0.354772	0.142414	0	1	1	Hhepaticus_DbFl_vs_Uninfected_Prdm1.fl.fl.Maf.fl.fl	ENSMUSG00000019792
Katna1	1126.04	-0.1546	0.0889681	0	1	1	Hhepaticus_DbFl_vs_Uninfected_Prdm1.fl.fl.Maf.fl.fl	ENSMUSG00000019794
Pcmt1	1630.41	-0.106639	0.13729	0	1	1	Hhepaticus_DbFl_vs_Uninfected_Prdm1.fl.fl.Maf.fl.fl	ENSMUSG00000019795
1700021F05Rik	121.637	-0.145204	0.238933	0	1	1	Hhepaticus_DbFl_vs_Uninfected_Prdm1.fl.fl.Maf.fl.fl	ENSMUSG00000019797
Sec63	645.63	0.182079	0.186134	0	1	1	Hhepaticus_DbFl_vs_Uninfected_Prdm1.fl.fl.Maf.fl.fl	ENSMUSG00000019802
Snx3	2915.18	0.0305157	0.123108	0	1	1	Hhepaticus_DbFl_vs_Uninfected_Prdm1.fl.fl.Maf.fl.fl	ENSMUSG00000019804
Aig1	422.161	-0.279473	0.121859	0	1	1	Hhepaticus_DbFl_vs_Uninfected_Prdm1.fl.fl.Maf.fl.fl	ENSMUSG00000019806
Adat2	97.903	-0.0752002	0.205239	0	1	1	Hhepaticus_DbFl_vs_Uninfected_Prdm1.fl.fl.Maf.fl.fl	ENSMUSG00000019808
Pex3	282.14	-0.154489	0.152304	0	1	1	Hhepaticus_DbFl_vs_Uninfected_Prdm1.fl.fl.Maf.fl.fl	ENSMUSG00000019809
Fuca2	505.573	0.195956	0.167226	0	1	1	Hhepaticus_DbFl_vs_Uninfected_Prdm1.fl.fl.Maf.fl.fl	ENSMUSG00000019810
Cep57l1	93.1756	-0.251654	0.255973	0	1	1	Hhepaticus_DbFl_vs_Uninfected_Prdm1.fl.fl.Maf.fl.fl	ENSMUSG00000019813
Ltv1	1065.23	-0.0307868	0.118756	0	1	1	Hhepaticus_DbFl_vs_Uninfected_Prdm1.fl.fl.Maf.fl.fl	ENSMUSG00000019814
Plagl1	201.85	-0.299054	0.295908	0	1	1	Hhepaticus_DbFl_vs_Uninfected_Prdm1.fl.fl.Maf.fl.fl	ENSMUSG00000019817
Cd164	6187.97	-0.132623	0.0981058	0	1	1	Hhepaticus_DbFl_vs_Uninfected_Prdm1.fl.fl.Maf.fl.fl	ENSMUSG00000019818
Utrn	3204.17	-0.0160833	0.146796	0	1	1	Hhepaticus_DbFl_vs_Uninfected_Prdm1.fl.fl.Maf.fl.fl	ENSMUSG00000019820
Smpd2	516.162	0.0296782	0.139834	0	1	1	Hhepaticus_DbFl_vs_Uninfected_Prdm1.fl.fl.Maf.fl.fl	ENSMUSG00000019822
Mical1	1273.13	0.0540618	0.11609	0	1	1	Hhepaticus_DbFl_vs_Uninfected_Prdm1.fl.fl.Maf.fl.fl	ENSMUSG00000019823
Zbtb24	438.675	0.0314153	0.107476	0	1	1	Hhepaticus_DbFl_vs_Uninfected_Prdm1.fl.fl.Maf.fl.fl	ENSMUSG00000019826
Rab32	78.5424	-0.25169	0.313806	0	1	1	Hhepaticus_DbFl_vs_Uninfected_Prdm1.fl.fl.Maf.fl.fl	ENSMUSG00000019832
Gtf3c6	453.58	-0.0121989	0.124698	0	1	1	Hhepaticus_DbFl_vs_Uninfected_Prdm1.fl.fl.Maf.fl.fl	ENSMUSG00000019837
Slc16a10	148.119	-0.603216	0.254254	-0.0717943	0.942766	1	Hhepaticus_DbFl_vs_Uninfected_Prdm1.fl.fl.Maf.fl.fl	ENSMUSG00000019838
Rev3l	510.988	-0.0983477	0.171111	0	1	1	Hhepaticus_DbFl_vs_Uninfected_Prdm1.fl.fl.Maf.fl.fl	ENSMUSG00000019841
Traf3ip2	404.297	-0.217038	0.117415	0	1	1	Hhepaticus_DbFl_vs_Uninfected_Prdm1.fl.fl.Maf.fl.fl	ENSMUSG00000019842
Fyn	2475.46	0.206883	0.163256	0	1	1	Hhepaticus_DbFl_vs_Uninfected_Prdm1.fl.fl.Maf.fl.fl	ENSMUSG00000019843
Tube1	131.293	-0.34993	0.292978	0	1	1	Hhepaticus_DbFl_vs_Uninfected_Prdm1.fl.fl.Maf.fl.fl	ENSMUSG00000019845
Prep	587.358	-0.0503433	0.187122	0	1	1	Hhepaticus_DbFl_vs_Uninfected_Prdm1.fl.fl.Maf.fl.fl	ENSMUSG00000019849
Tnfaip3	29915.8	-0.369655	0.195318	0	1	1	Hhepaticus_DbFl_vs_Uninfected_Prdm1.fl.fl.Maf.fl.fl	ENSMUSG00000019850
Perp	165.629	0.821481	0.293908	0.804735	0.420972	1	Hhepaticus_DbFl_vs_Uninfected_Prdm1.fl.fl.Maf.fl.fl	ENSMUSG00000019851
Reps1	414.122	-0.0607168	0.209122	0	1	1	Hhepaticus_DbFl_vs_Uninfected_Prdm1.fl.fl.Maf.fl.fl	ENSMUSG00000019854
Asf1a	540.146	-0.0311897	0.16194	0	1	1	Hhepaticus_DbFl_vs_Uninfected_Prdm1.fl.fl.Maf.fl.fl	ENSMUSG00000019857
Gopc	245.044	-0.294483	0.163726	0	1	1	Hhepaticus_DbFl_vs_Uninfected_Prdm1.fl.fl.Maf.fl.fl	ENSMUSG00000019861
Qrsl1	181.9	-0.294614	0.160851	0	1	1	Hhepaticus_DbFl_vs_Uninfected_Prdm1.fl.fl.Maf.fl.fl	ENSMUSG00000019863
Rtn4ip1	344.522	-0.190253	0.167829	0	1	1	Hhepaticus_DbFl_vs_Uninfected_Prdm1.fl.fl.Maf.fl.fl	ENSMUSG00000019864
Crybg1	3045.27	-0.142005	0.150801	0	1	1	Hhepaticus_DbFl_vs_Uninfected_Prdm1.fl.fl.Maf.fl.fl	ENSMUSG00000019866
Vta1	880.445	0.0298544	0.133485	0	1	1	Hhepaticus_DbFl_vs_Uninfected_Prdm1.fl.fl.Maf.fl.fl	ENSMUSG00000019868
Smpdl3a	1446.3	0.062484	0.123515	0	1	1	Hhepaticus_DbFl_vs_Uninfected_Prdm1.fl.fl.Maf.fl.fl	ENSMUSG00000019872
Reep3	818.369	0.000347385	0.126311	0	1	1	Hhepaticus_DbFl_vs_Uninfected_Prdm1.fl.fl.Maf.fl.fl	ENSMUSG00000019873
Pkib	75.0302	-0.145891	0.400581	0	1	1	Hhepaticus_DbFl_vs_Uninfected_Prdm1.fl.fl.Maf.fl.fl	ENSMUSG00000019876
Serinc1	4434.24	-0.113783	0.153796	0	1	1	Hhepaticus_DbFl_vs_Uninfected_Prdm1.fl.fl.Maf.fl.fl	ENSMUSG00000019877
Hsf2	340.619	-0.225054	0.178402	0	1	1	Hhepaticus_DbFl_vs_Uninfected_Prdm1.fl.fl.Maf.fl.fl	ENSMUSG00000019878
Echdc1	1149.6	-0.0032994	0.110673	0	1	1	Hhepaticus_DbFl_vs_Uninfected_Prdm1.fl.fl.Maf.fl.fl	ENSMUSG00000019883
Mgat4c	44.1001	2.56448	1.21513	1.62905	0.103302	1	Hhepaticus_DbFl_vs_Uninfected_Prdm1.fl.fl.Maf.fl.fl	ENSMUSG00000019888
Ptprk	37.8481	0.513637	0.603601	0	1	1	Hhepaticus_DbFl_vs_Uninfected_Prdm1.fl.fl.Maf.fl.fl	ENSMUSG00000019889
Ccdc59	1557.69	-0.213908	0.10501	0	1	1	Hhepaticus_DbFl_vs_Uninfected_Prdm1.fl.fl.Maf.fl.fl	ENSMUSG00000019897
Ppp1r12a	8735.65	-0.20267	0.180331	0	1	1	Hhepaticus_DbFl_vs_Uninfected_Prdm1.fl.fl.Maf.fl.fl	ENSMUSG00000019907
P4ha1	1187.2	-0.0231812	0.1782	0	1	1	Hhepaticus_DbFl_vs_Uninfected_Prdm1.fl.fl.Maf.fl.fl	ENSMUSG00000019916
Lims1	1308.01	0.242681	0.113816	0	1	1	Hhepaticus_DbFl_vs_Uninfected_Prdm1.fl.fl.Maf.fl.fl	ENSMUSG00000019920
Zwint	1371.76	0.177334	0.141132	0	1	1	Hhepaticus_DbFl_vs_Uninfected_Prdm1.fl.fl.Maf.fl.fl	ENSMUSG00000019923
Ube2d1	216.74	0.0588646	0.167717	0	1	1	Hhepaticus_DbFl_vs_Uninfected_Prdm1.fl.fl.Maf.fl.fl	ENSMUSG00000019927
Dcn	663.29	-0.758439	0.845982	-0.205059	0.837526	1	Hhepaticus_DbFl_vs_Uninfected_Prdm1.fl.fl.Maf.fl.fl	ENSMUSG00000019929
Cdk1	356.804	0.82726	0.302257	0.801626	0.422769	1	Hhepaticus_DbFl_vs_Uninfected_Prdm1.fl.fl.Maf.fl.fl	ENSMUSG00000019942
Atp2b1	7151.11	-0.390156	0.170925	0	1	1	Hhepaticus_DbFl_vs_Uninfected_Prdm1.fl.fl.Maf.fl.fl	ENSMUSG00000019943
Arid5b	1328.94	0.0206919	0.164793	0	1	1	Hhepaticus_DbFl_vs_Uninfected_Prdm1.fl.fl.Maf.fl.fl	ENSMUSG00000019947
Actr6	264.949	0.0656232	0.2045	0	1	1	Hhepaticus_DbFl_vs_Uninfected_Prdm1.fl.fl.Maf.fl.fl	ENSMUSG00000019948
Uhrf1bp1l	2220.33	-0.182599	0.143741	0	1	1	Hhepaticus_DbFl_vs_Uninfected_Prdm1.fl.fl.Maf.fl.fl	ENSMUSG00000019951
Poc1b	124.331	0.493489	0.232514	0	1	1	Hhepaticus_DbFl_vs_Uninfected_Prdm1.fl.fl.Maf.fl.fl	ENSMUSG00000019952
Dusp6	469.513	-0.142362	0.264084	0	1	1	Hhepaticus_DbFl_vs_Uninfected_Prdm1.fl.fl.Maf.fl.fl	ENSMUSG00000019960
Tmpo	2255.04	0.105777	0.134311	0	1	1	Hhepaticus_DbFl_vs_Uninfected_Prdm1.fl.fl.Maf.fl.fl	ENSMUSG00000019961
Kitl	55.1403	-0.0354735	0.511621	0	1	1	Hhepaticus_DbFl_vs_Uninfected_Prdm1.fl.fl.Maf.fl.fl	ENSMUSG00000019966
Psen1	1541.04	0.135384	0.106448	0	1	1	Hhepaticus_DbFl_vs_Uninfected_Prdm1.fl.fl.Maf.fl.fl	ENSMUSG00000019969
Sgk1	986.798	-0.165993	0.204184	0	1	1	Hhepaticus_DbFl_vs_Uninfected_Prdm1.fl.fl.Maf.fl.fl	ENSMUSG00000019970
Cep290	376.4	-0.775595	0.247784	-0.769349	0.441686	1	Hhepaticus_DbFl_vs_Uninfected_Prdm1.fl.fl.Maf.fl.fl	ENSMUSG00000019971
Ikbip	76.0364	0.390187	0.267136	0	1	1	Hhepaticus_DbFl_vs_Uninfected_Prdm1.fl.fl.Maf.fl.fl	ENSMUSG00000019975
Hbs1l	1583.74	0.0399234	0.140886	0	1	1	Hhepaticus_DbFl_vs_Uninfected_Prdm1.fl.fl.Maf.fl.fl	ENSMUSG00000019977
Epb41l2	499.523	-0.0133824	0.109194	0	1	1	Hhepaticus_DbFl_vs_Uninfected_Prdm1.fl.fl.Maf.fl.fl	ENSMUSG00000019978
Apaf1	1493.55	0.541791	0.235807	0	1	1	Hhepaticus_DbFl_vs_Uninfected_Prdm1.fl.fl.Maf.fl.fl	ENSMUSG00000019979
Myb	443.832	0.668315	0.216532	0.384943	0.70028	1	Hhepaticus_DbFl_vs_Uninfected_Prdm1.fl.fl.Maf.fl.fl	ENSMUSG00000019982
Med23	404.738	-0.0282635	0.164196	0	1	1	Hhepaticus_DbFl_vs_Uninfected_Prdm1.fl.fl.Maf.fl.fl	ENSMUSG00000019984
Ahi1	477.726	-0.204883	0.153913	0	1	1	Hhepaticus_DbFl_vs_Uninfected_Prdm1.fl.fl.Maf.fl.fl	ENSMUSG00000019986
Nedd1	526.232	0.186706	0.278293	0	1	1	Hhepaticus_DbFl_vs_Uninfected_Prdm1.fl.fl.Maf.fl.fl	ENSMUSG00000019988
Map7	156.702	0.248219	0.35836	0	1	1	Hhepaticus_DbFl_vs_Uninfected_Prdm1.fl.fl.Maf.fl.fl	ENSMUSG00000019996
Stx7	377.476	-0.0840785	0.203197	0	1	1	Hhepaticus_DbFl_vs_Uninfected_Prdm1.fl.fl.Maf.fl.fl	ENSMUSG00000019998
Pex7	248.135	0.198207	0.14193	0	1	1	Hhepaticus_DbFl_vs_Uninfected_Prdm1.fl.fl.Maf.fl.fl	ENSMUSG00000020003
Ifngr1	26865	-0.221362	0.137794	0	1	1	Hhepaticus_DbFl_vs_Uninfected_Prdm1.fl.fl.Maf.fl.fl	ENSMUSG00000020009
Cdk17	2023.94	-0.17196	0.130196	0	1	1	Hhepaticus_DbFl_vs_Uninfected_Prdm1.fl.fl.Maf.fl.fl	ENSMUSG00000020015
Snrpf	1056.06	-0.0533617	0.139093	0	1	1	Hhepaticus_DbFl_vs_Uninfected_Prdm1.fl.fl.Maf.fl.fl	ENSMUSG00000020018
Fgd6	85.5584	-0.623377	0.281502	-0.136464	0.891454	1	Hhepaticus_DbFl_vs_Uninfected_Prdm1.fl.fl.Maf.fl.fl	ENSMUSG00000020021
Ndufa12	1112.35	0.0563839	0.114083	0	1	1	Hhepaticus_DbFl_vs_Uninfected_Prdm1.fl.fl.Maf.fl.fl	ENSMUSG00000020022
Tmcc3	68.3506	-0.101092	0.434136	0	1	1	Hhepaticus_DbFl_vs_Uninfected_Prdm1.fl.fl.Maf.fl.fl	ENSMUSG00000020023
Cep83	433.573	0.19233	0.149701	0	1	1	Hhepaticus_DbFl_vs_Uninfected_Prdm1.fl.fl.Maf.fl.fl	ENSMUSG00000020024
Socs2	624.195	-0.028229	0.179066	0	1	1	Hhepaticus_DbFl_vs_Uninfected_Prdm1.fl.fl.Maf.fl.fl	ENSMUSG00000020027
Nudt4	605.397	-0.318631	0.198442	0	1	1	Hhepaticus_DbFl_vs_Uninfected_Prdm1.fl.fl.Maf.fl.fl	ENSMUSG00000020029
Tcp11l2	5187.58	-0.121592	0.214248	0	1	1	Hhepaticus_DbFl_vs_Uninfected_Prdm1.fl.fl.Maf.fl.fl	ENSMUSG00000020034
Cry1	865.409	0.0870506	0.17504	0	1	1	Hhepaticus_DbFl_vs_Uninfected_Prdm1.fl.fl.Maf.fl.fl	ENSMUSG00000020038
Btbd11	164.706	-0.473245	0.274529	0	1	1	Hhepaticus_DbFl_vs_Uninfected_Prdm1.fl.fl.Maf.fl.fl	ENSMUSG00000020042
Timp3	103.748	-0.532754	0.851978	0	1	1	Hhepaticus_DbFl_vs_Uninfected_Prdm1.fl.fl.Maf.fl.fl	ENSMUSG00000020044
Hsp90b1	13953.6	0.00146758	0.151819	0	1	1	Hhepaticus_DbFl_vs_Uninfected_Prdm1.fl.fl.Maf.fl.fl	ENSMUSG00000020048
Washc3	473.982	-0.102202	0.133874	0	1	1	Hhepaticus_DbFl_vs_Uninfected_Prdm1.fl.fl.Maf.fl.fl	ENSMUSG00000020056
Sirt1	341.156	-0.49466	0.220339	0	1	1	Hhepaticus_DbFl_vs_Uninfected_Prdm1.fl.fl.Maf.fl.fl	ENSMUSG00000020063
Herc4	818.544	0.0309545	0.112819	0	1	1	Hhepaticus_DbFl_vs_Uninfected_Prdm1.fl.fl.Maf.fl.fl	ENSMUSG00000020064
Hnrnph3	673.798	-0.189904	0.178913	0	1	1	Hhepaticus_DbFl_vs_Uninfected_Prdm1.fl.fl.Maf.fl.fl	ENSMUSG00000020069
Rufy2	213.47	-0.131263	0.182244	0	1	1	Hhepaticus_DbFl_vs_Uninfected_Prdm1.fl.fl.Maf.fl.fl	ENSMUSG00000020070
Ccar1	1892.91	-0.0797245	0.112303	0	1	1	Hhepaticus_DbFl_vs_Uninfected_Prdm1.fl.fl.Maf.fl.fl	ENSMUSG00000020074
[truncated: 9,917 more rows]

## Sheet: Hhepaticus_Prdm1KO
GeneSymbol	baseMean	log2FoldChange	lfcSE	stat	pvalue	padj	Comparison	GeneID
[truncated: 11,400 more rows]

[truncated: 2 more sheets: Hhepaticus_MafKO, Hhepaticus_DbKO]
