# Supplementary material for: Blimp-1 and c-Maf regulate immune gene networks to protect against distinct pathways of pathobiont-induced colitis
Source: Nat Immunol. 2024 Apr 12;25(5):886–901. doi: 10.1038/s41590-024-01814-z (PMC11065689; doi:10.1038/s41590-024-01814-z)
Supplement: Supplementary file 7 — Supplementary Table 6. [file 41590_2024_1814_MOESM7_ESM.xlsx]

## Sheet: Legend
	Supplementary Table 6
	Table contains the differentially expressed genes from sorted CD4+ T cells purified from colon LPL from H. hepaticus infected mice with Cd4Cre-mediated deletion of Prdm1, Maf, or both Prdm1 and Maf compared against the uninfected floxed control using DESeq2 software (Wald test; two-tailed) (fold change >=1.5 and BH adjusted p value<0.05) with c-Maf and Blimp-1 ChIP-seq binding sites overlapping w…

## Sheet: Hhepaticus_Prdm1KO
GeneSymbol	GeneID	padj	log2FoldChange	cMaf ChIP peak	Blimp1 ChIP peak
Klf6	ENSMUSG00000000078	0.00972562	-1.21432	TRUE	FALSE
Brat1	ENSMUSG00000000148	2.33662e-07	2.22862	TRUE	FALSE
Sema4f	ENSMUSG00000000627	0.0433751	1.32547	TRUE	FALSE
Icosl	ENSMUSG00000000732	0.0112979	-1.42542	TRUE	FALSE
Fasl	ENSMUSG00000000817	1.1175e-08	-2.11917	TRUE	FALSE
Uhrf1	ENSMUSG00000001228	0.00069645	1.59961		FALSE
Snd1	ENSMUSG00000001424	0.00109634	1.1782	TRUE	FALSE
Def8	ENSMUSG00000001482	0.00022565	1.76396	TRUE	FALSE
Itga3	ENSMUSG00000001507	0.00041177	1.76754	TRUE	FALSE
Akt1	ENSMUSG00000001729	0.00154899	1.44315	TRUE	FALSE
Spi1	ENSMUSG00000002111	0.0029077	-2.6818	TRUE	FALSE
Stat6	ENSMUSG00000002147	9.85604e-09	1.57967	TRUE	TRUE
Tmem161a	ENSMUSG00000002342	0.0020096	1.28526	TRUE	FALSE
Dyrk1b	ENSMUSG00000002409	0.0177113	1.93836	TRUE	FALSE
Golga2	ENSMUSG00000002546	0.0410857	0.997552	TRUE	FALSE
Ccdc97	ENSMUSG00000002608	0.0150229	1.22311	TRUE	FALSE
Adprh	ENSMUSG00000002844	1.391e-06	1.34804	TRUE	FALSE
Mcm2	ENSMUSG00000002870	1.50152e-05	1.44243	TRUE	FALSE
Adgre5	ENSMUSG00000002885	0.00333176	-1.26644	TRUE	FALSE
Cd36	ENSMUSG00000002944	1.1481e-05	-3.41152	TRUE	FALSE
Med25	ENSMUSG00000002968	0.0258514	1.21481	TRUE	FALSE
St8sia6	ENSMUSG00000003418	0.00636996	-2.08918	TRUE	FALSE
Impdh1	ENSMUSG00000003500	0.00167372	1.58094	TRUE	FALSE
Coq8b	ENSMUSG00000003762	0.0126885	1.46925	TRUE	FALSE
Gys1	ENSMUSG00000003865	0.00570246	1.82233	TRUE	FALSE
Hlf	ENSMUSG00000003949	0.0002455	-2.34007	TRUE	FALSE
Fam162a	ENSMUSG00000003955	2.35309e-05	1.52156	TRUE	TRUE
Ssbp2	ENSMUSG00000003992	0.00028957	-1.47998	TRUE	FALSE
Stat5a	ENSMUSG00000004043	0.0461498	1.10521	TRUE	FALSE
Akt2	ENSMUSG00000004056	0.00071253	1.21367	TRUE	FALSE
Chn2	ENSMUSG00000004633	0.00077165	-1.5268	TRUE	FALSE
Apba3	ENSMUSG00000004931	0.00033198	1.82185	TRUE	FALSE
Cd44	ENSMUSG00000005087	0.00020013	-1.25414	TRUE	TRUE
Wdr1	ENSMUSG00000005103	0.00017915	1.08101	TRUE	FALSE
Mcm5	ENSMUSG00000005410	0.00070601	1.28462	TRUE	FALSE
Pcyt1a	ENSMUSG00000005615	0.00076046	-1.46055	TRUE	TRUE
Sh2d1a	ENSMUSG00000005696	2.04132e-08	1.59555	TRUE	FALSE
Itgae	ENSMUSG00000005947	1.62188e-14	2.30183	TRUE	FALSE
Dhx34	ENSMUSG00000006019	0.00042541	1.95873	TRUE	FALSE
Zbtb32	ENSMUSG00000006310	0.00256129	1.93008	TRUE	FALSE
Crip1	ENSMUSG00000006360	2.39385e-08	-1.54703	TRUE	FALSE
B4galnt1	ENSMUSG00000006731	0.00146779	1.14981	TRUE	TRUE
Vars	ENSMUSG00000007029	0.00221177	1.1883	TRUE	TRUE
Pole	ENSMUSG00000007080	0.0005703	1.39048	TRUE	FALSE
Abhd8	ENSMUSG00000007950	0.024674	1.11041	TRUE	FALSE
Hipk1	ENSMUSG00000008730	8.34267e-05	-1.25856	TRUE	FALSE
Tmem184b	ENSMUSG00000009035	0.00024044	1.63945	TRUE	FALSE
Ap1b1	ENSMUSG00000009090	0.00636996	1.18551	TRUE	FALSE
Nav1	ENSMUSG00000009418	0.00055984	-3.37569	TRUE	FALSE
Rassf1	ENSMUSG00000010067	1.80484e-05	-1.16758	TRUE	FALSE
Odc1	ENSMUSG00000011179	0.0029391	-1.48413	TRUE	FALSE
Adam19	ENSMUSG00000011256	0.00040429	1.18479	TRUE	FALSE
Fuz	ENSMUSG00000011658	0.00018752	1.30407	TRUE	FALSE
Pgam1	ENSMUSG00000011752	0.0122495	1.27705	TRUE	TRUE
Evi5	ENSMUSG00000011831	0.00153944	-2.19766	TRUE	FALSE
Med15	ENSMUSG00000012114	0.00151847	1.07559	TRUE	FALSE
Tjap1	ENSMUSG00000012296	2.40989e-08	1.63066	TRUE	FALSE
Podnl1	ENSMUSG00000012889	0.00288633	1.49096	TRUE	FALSE
Slamf6	ENSMUSG00000015314	0.00127194	1.32839	TRUE	FALSE
Slamf1	ENSMUSG00000015316	0.00140731	-1.13722	TRUE	FALSE
Trabd	ENSMUSG00000015363	0.00512437	1.40405	TRUE	FALSE
Gzmb	ENSMUSG00000015437	5.05668e-19	-3.30223	TRUE	FALSE
Atf6b	ENSMUSG00000015461	4.28238e-11	1.9948	TRUE	FALSE
Cacfd1	ENSMUSG00000015488	0.00035244	1.30341	TRUE	FALSE
Hspa8	ENSMUSG00000015656	0.00933641	-1.3025	TRUE	FALSE
Celsr1	ENSMUSG00000016028	0.0403899	1.36255	TRUE	TRUE
Lnx2	ENSMUSG00000016520	7.43033e-05	1.23504	TRUE	FALSE
Il10	ENSMUSG00000016529	8.01536e-11	-3.66213	TRUE	TRUE
Ttll12	ENSMUSG00000016757	7.43033e-05	1.55267	TRUE	FALSE
Arl5b	ENSMUSG00000017418	4.57056e-09	-1.48868	TRUE	FALSE
Serinc3	ENSMUSG00000017707	0.00016875	-1.26536	TRUE	FALSE
Pigt	ENSMUSG00000017721	9.11377e-05	1.51071	TRUE	FALSE
Mybl2	ENSMUSG00000017861	0.00136435	2.02391	TRUE	FALSE
Eya2	ENSMUSG00000017897	0.00395917	-1.95711	TRUE	FALSE
Mtmr4	ENSMUSG00000018401	0.0105779	1.05145	TRUE	FALSE
Dhx40	ENSMUSG00000018425	1.21597e-05	-1.13979	TRUE	FALSE
Cwc25	ENSMUSG00000018541	6.26657e-09	-1.57711	TRUE	FALSE
Trim37	ENSMUSG00000018548	0.014648	1.26624	TRUE	FALSE
Dusp14	ENSMUSG00000018648	0.00023266	1.76175	TRUE	FALSE
Slc25a39	ENSMUSG00000018677	8.88209e-07	1.40046	TRUE	FALSE
Sp2	ENSMUSG00000018678	6.98627e-05	1.29265	TRUE	FALSE
Slc25a22	ENSMUSG00000019082	0.00011661	1.89704	TRUE	TRUE
Map1s	ENSMUSG00000019261	0.00193691	1.60542	TRUE	FALSE
Atp6v0a1	ENSMUSG00000019302	0.0289977	-1.96298	TRUE	FALSE
D8Ertd738e	ENSMUSG00000019362	0.0044132	-1.20317	TRUE	FALSE
Calm3	ENSMUSG00000019370	4.01056e-05	1.16873	TRUE	FALSE
Lyst	ENSMUSG00000019726	1.67826e-05	-1.69442	TRUE	FALSE
Mical1	ENSMUSG00000019823	1.00634e-05	1.17341	TRUE	FALSE
Slc16a10	ENSMUSG00000019838	7.03794e-16	-2.91576	TRUE	FALSE
Dusp6	ENSMUSG00000019960	0.00041177	-1.72945	TRUE	FALSE
Tmpo	ENSMUSG00000019961	0.0492075	0.962311	TRUE	FALSE
Apaf1	ENSMUSG00000019979	2.14027e-05	1.75825	TRUE	FALSE
Ddit4	ENSMUSG00000020108	0.0149395	1.1836	TRUE	FALSE
Plek	ENSMUSG00000020120	0.0424414	-1.48285	TRUE	FALSE
Cabin1	ENSMUSG00000020196	0.048786	0.969588	TRUE	FALSE
Sf3a2	ENSMUSG00000020211	1.80836e-09	1.82583	TRUE	FALSE
Fzr1	ENSMUSG00000020235	6.89189e-07	1.55092	TRUE	FALSE
Itk	ENSMUSG00000020395	0.00365019	-1.06139	TRUE	FALSE
Pttg1	ENSMUSG00000020415	2.81116e-06	-1.33767	TRUE	FALSE
Btg2	ENSMUSG00000020423	4.72995e-07	-1.38915	TRUE	FALSE
Myo1g	ENSMUSG00000020437	5.5516e-07	1.52534	TRUE	FALSE
Smtn	ENSMUSG00000020439	0.00237521	2.11883	TRUE	FALSE
Zkscan17	ENSMUSG00000020472	5.68689e-05	1.48793	TRUE	FALSE
Ppm1d	ENSMUSG00000020525	0.00210657	1.18591	TRUE	FALSE
Fam20a	ENSMUSG00000020614	4.86925e-05	1.88492	TRUE	FALSE
Ncoa1	ENSMUSG00000020647	0.026873	-1.09724	TRUE	FALSE
Grhl1	ENSMUSG00000020656	4.86709e-08	2.31647	TRUE	FALSE
Ccl1	ENSMUSG00000020702	4.74779e-05	-2.52282	TRUE	FALSE
Slc25a19	ENSMUSG00000020744	1.91801e-10	1.45219	TRUE	FALSE
Tsen54	ENSMUSG00000020781	2.06489e-06	1.36508	TRUE	FALSE
Atp2a3	ENSMUSG00000020788	7.98736e-05	1.45831	TRUE	FALSE
Sec14l1	ENSMUSG00000020823	1.61628e-11	1.98655	TRUE	FALSE
Abcc3	ENSMUSG00000020865	0.0472738	1.89617	TRUE	FALSE
Pik3r5	ENSMUSG00000020901	0.00123175	-1.41851	TRUE	FALSE
Adprm	ENSMUSG00000020910	0.00061964	1.44666	TRUE	TRUE
Tmem101	ENSMUSG00000020921	0.0075257	1.55542	TRUE	FALSE
Eftud2	ENSMUSG00000020929	0.0101617	1.0068	TRUE	FALSE
Pygl	ENSMUSG00000021069	1.99976e-10	-3.72932	TRUE	FALSE
Hif1a	ENSMUSG00000021109	0.0004921	1.42729	TRUE	FALSE
Hsp90aa1	ENSMUSG00000021270	3.50943e-05	-2.188	TRUE	FALSE
Traf3	ENSMUSG00000021277	0.0330423	1.1239	TRUE	FALSE
Gcnt2	ENSMUSG00000021360	4.88421e-08	-2.41373	TRUE	FALSE
Susd3	ENSMUSG00000021384	0.00210657	1.14016	TRUE	FALSE
Aspn	ENSMUSG00000021388	1.0977e-06	-3.71986	TRUE	FALSE
Ly86	ENSMUSG00000021423	1.48967e-06	-3.66494	TRUE	FALSE
Ctsl	ENSMUSG00000021477	0.00083033	-2.07261	TRUE	FALSE
Glrx	ENSMUSG00000021591	0.00866958	-1.21387	TRUE	FALSE
Arsk	ENSMUSG00000021592	0.0377799	-1.59829	TRUE	FALSE
F2rl2	ENSMUSG00000021675	0.00450026	-1.639	TRUE	FALSE
Plk2	ENSMUSG00000021701	0.00206077	-1.43354	TRUE	FALSE
Prxl2a	ENSMUSG00000021792	0.00016445	-1.52496	TRUE	FALSE
Anxa11	ENSMUSG00000021866	1.17239e-06	2.03745	TRUE	FALSE
Spryd7	ENSMUSG00000021930	0.00029351	-1.59925	TRUE	FALSE
Rgcc	ENSMUSG00000022018	2.78677e-17	-2.53051	TRUE	TRUE
Tnfrsf10b	ENSMUSG00000022074	5.08417e-07	-1.40437	TRUE	FALSE
Rcbtb2	ENSMUSG00000022106	4.13152e-23	-2.6265	TRUE	TRUE
Lrp10	ENSMUSG00000022175	0.0110645	1.20517	TRUE	FALSE
Sub1	ENSMUSG00000022205	2.78129e-09	-1.31174	TRUE	FALSE
Trio	ENSMUSG00000022263	9.16289e-08	-3.17217	TRUE	TRUE
C1qtnf6	ENSMUSG00000022440	0.00032349	2.14092	TRUE	FALSE
Slc38a2	ENSMUSG00000022462	0.0216478	-0.947251	TRUE	FALSE
1810013L24Rik	ENSMUSG00000022507	0.00549034	-0.960026	TRUE	FALSE
Hes1	ENSMUSG00000022528	2.7053e-08	-2.9134	TRUE	FALSE
Slc52a2	ENSMUSG00000022560	0.00020809	1.41216	TRUE	FALSE
Cd200	ENSMUSG00000022661	0.00874215	1.45516	TRUE	FALSE
Cd200r1	ENSMUSG00000022667	0.00129891	-1.31557	TRUE	FALSE
St3gal6	ENSMUSG00000022747	5.78568e-10	-2.17378	TRUE	FALSE
Popdc2	ENSMUSG00000022803	0.00025963	2.94199	TRUE	FALSE
Samsn1	ENSMUSG00000022876	0.0002812	-1.46839	TRUE	FALSE
App	ENSMUSG00000022892	0.0199136	-2.12592	TRUE	FALSE
Cd86	ENSMUSG00000022901	0.0403899	-1.20073	TRUE	FALSE
Pros1	ENSMUSG00000022912	0.00050232	-1.99678	TRUE	FALSE
Itsn1	ENSMUSG00000022957	2.35821e-07	-2.62289	TRUE	FALSE
Larp4	ENSMUSG00000023025	0.0133157	0.997994	TRUE	TRUE
Slc4a8	ENSMUSG00000023032	0.0299232	1.10106	TRUE	FALSE
Cdkn1a	ENSMUSG00000023067	6.91325e-11	-1.90093	TRUE	FALSE
Sympk	ENSMUSG00000023118	0.0374159	1.10789	TRUE	FALSE
Parp3	ENSMUSG00000023249	0.0338344	0.974694	TRUE	TRUE
Cd4	ENSMUSG00000023274	0.00783199	1.13016	TRUE	FALSE
Tpi1	ENSMUSG00000023456	6.89189e-07	1.84404	TRUE	FALSE
Tnfrsf12a	ENSMUSG00000023905	0.00513899	-1.95457	TRUE	FALSE
Paqr4	ENSMUSG00000023909	0.00544125	1.54177	TRUE	FALSE
Hsp90ab1	ENSMUSG00000023944	0.00115569	-1.52005	TRUE	FALSE
Enpp4	ENSMUSG00000023961	1.40604e-09	-2.62296	TRUE	FALSE
Foxp4	ENSMUSG00000023991	0.00129366	1.61272	TRUE	FALSE
Mtch1	ENSMUSG00000024012	0.0333211	1.20186	TRUE	FALSE
Fgd2	ENSMUSG00000024013	0.00313244	-2.55302	TRUE	FALSE
Tff1	ENSMUSG00000024032	0.0037794	1.64425	TRUE	FALSE
Prkd3	ENSMUSG00000024070	8.65102e-10	-1.76639	TRUE	FALSE
Crim1	ENSMUSG00000024074	8.22758e-11	-3.15591	TRUE	FALSE
Washc1	ENSMUSG00000024101	1.02932e-09	1.6257	TRUE	FALSE
Spsb3	ENSMUSG00000024160	0.0437202	0.935867	TRUE	FALSE
Rfx2	ENSMUSG00000024206	0.00026036	-2.2547	TRUE	FALSE
Mllt1	ENSMUSG00000024212	0.0362882	1.30256	TRUE	FALSE
Adamts10	ENSMUSG00000024299	0.00013813	1.36085	TRUE	FALSE
Myo1f	ENSMUSG00000024300	0.00297093	1.38972	TRUE	TRUE
Tap2	ENSMUSG00000024339	0.00063031	1.25309	TRUE	FALSE
Tmem173	ENSMUSG00000024349	0.0154636	1.22075	TRUE	FALSE
Lta	ENSMUSG00000024402	0.00497801	1.28526	TRUE	FALSE
Ttc39c	ENSMUSG00000024424	0.047818	1.07644	TRUE	TRUE
Nr3c1	ENSMUSG00000024431	1.07643e-08	-2.2008	TRUE	TRUE
Impa2	ENSMUSG00000024525	6.0705e-12	1.68254	TRUE	FALSE
Gnaq	ENSMUSG00000024639	0.0403899	-1.26728	TRUE	FALSE
Anxa1	ENSMUSG00000024659	4.52083e-08	-2.47373	TRUE	FALSE
Incenp	ENSMUSG00000024660	0.0423904	1.01642	TRUE	FALSE
Ehd1	ENSMUSG00000024772	0.0475132	1.21417	TRUE	FALSE
Tnfrsf25	ENSMUSG00000024793	0.00277741	1.08552	TRUE	TRUE
Syvn1	ENSMUSG00000024807	6.45221e-05	1.58873	TRUE	FALSE
Tjp2	ENSMUSG00000024812	0.00061964	1.31731	TRUE	FALSE
Uhrf2	ENSMUSG00000024817	2.79625e-06	-1.48264	TRUE	FALSE
Rps6kb2	ENSMUSG00000024830	0.00682	1.00067	FALSE	TRUE
Klc2	ENSMUSG00000024862	0.0225995	1.52521	TRUE	FALSE
Scyl1	ENSMUSG00000024941	9.98406e-06	1.23175	TRUE	FALSE
Capn1	ENSMUSG00000024942	7.81192e-16	2.24115	TRUE	FALSE
Men1	ENSMUSG00000024947	0.00026414	1.46738	TRUE	FALSE
Rps6ka4	ENSMUSG00000024952	1.6176e-10	2.48004	TRUE	FALSE
Pik3ap1	ENSMUSG00000025017	0.00014212	-2.15375	TRUE	FALSE
Xpnpep1	ENSMUSG00000025027	0.00099112	1.23398	TRUE	FALSE
Arhgdia	ENSMUSG00000025132	0.0001591	1.32715	TRUE	FALSE
Aspscr1	ENSMUSG00000025142	0.00047269	1.1139	TRUE	FALSE
Slc16a3	ENSMUSG00000025161	1.11016e-18	3.97136	TRUE	FALSE
Cd7	ENSMUSG00000025163	0.00701922	1.5358	TRUE	FALSE
Nfkb2	ENSMUSG00000025225	0.0006574	1.43487	TRUE	FALSE
Dnase1l3	ENSMUSG00000025279	4.28238e-11	2.44973	TRUE	FALSE
Ptprj	ENSMUSG00000025314	0.00345903	1.15709	TRUE	FALSE
Nab2	ENSMUSG00000025402	0.00556733	1.23013	TRUE	FALSE
Shmt2	ENSMUSG00000025403	0.00251777	1.20957	TRUE	FALSE
Pip4k2c	ENSMUSG00000025417	0.00018455	1.39685	FALSE	TRUE
Ifitm1	ENSMUSG00000025491	3.47833e-06	4.26166	TRUE	FALSE
Cant1	ENSMUSG00000025575	0.00129891	1.17128	TRUE	FALSE
Cbx2	ENSMUSG00000025577	0.00028696	2.81794	TRUE	FALSE
Pde8a	ENSMUSG00000025584	1.28293e-05	-1.81563	TRUE	FALSE
Il6	ENSMUSG00000025746	0.0102687	-2.70218	TRUE	FALSE
Larp1b	ENSMUSG00000025762	0.0117597	-1.33492	TRUE	FALSE
Ccr1	ENSMUSG00000025804	4.82942e-08	-3.58068	TRUE	FALSE
Pard3	ENSMUSG00000025812	6.75391e-07	-2.95502	FALSE	TRUE
Arl10	ENSMUSG00000025870	0.0091229	1.90567	TRUE	FALSE
4833439L19Rik	ENSMUSG00000025871	0.00010391	1.26513	TRUE	FALSE
Il17a	ENSMUSG00000025929	0.036144	-2.07142	TRUE	FALSE
Klf7	ENSMUSG00000025959	0.00691514	-1.20349	TRUE	FALSE
Cd28	ENSMUSG00000026012	0.00034252	-1.22573	TRUE	FALSE
Raph1	ENSMUSG00000026014	0.00028454	-1.64075	TRUE	FALSE
Il1rl1	ENSMUSG00000026069	0.0394857	-1.27824	TRUE	TRUE
Il1r1	ENSMUSG00000026072	0.00015609	1.62679	TRUE	FALSE
Nabp1	ENSMUSG00000026107	0.0196926	-1.14139	TRUE	FALSE
Mgat4a	ENSMUSG00000026110	5.04702e-12	-1.88867	TRUE	FALSE
Zap70	ENSMUSG00000026117	0.0372488	0.82167	TRUE	FALSE
Tuba4a	ENSMUSG00000026202	5.07305e-07	-1.83134	TRUE	FALSE
Tmem163	ENSMUSG00000026347	0.0140162	1.29994	TRUE	TRUE
Mcm6	ENSMUSG00000026355	0.00308216	1.23891	TRUE	FALSE
Rgs1	ENSMUSG00000026358	1.84492e-08	-1.83648	TRUE	FALSE
Rgs2	ENSMUSG00000026360	0.011816	-1.84121	TRUE	FALSE
Cd55	ENSMUSG00000026399	0.00055984	-1.85021	TRUE	FALSE
Glul	ENSMUSG00000026473	0.00024221	-1.24347	TRUE	TRUE
Coq8a	ENSMUSG00000026489	6.33629e-05	1.89924	TRUE	FALSE
Mpzl1	ENSMUSG00000026566	0.00967428	1.62414	TRUE	FALSE
Eprs	ENSMUSG00000026615	1.63149e-07	-1.67279	TRUE	FALSE
Atf3	ENSMUSG00000026628	3.63132e-17	-3.32193	TRUE	FALSE
Batf3	ENSMUSG00000026630	1.0169e-05	3.64307	FALSE	TRUE
Nmt2	ENSMUSG00000026643	3.56946e-05	-1.43267	TRUE	FALSE
Enkur	ENSMUSG00000026679	4.23898e-09	-2.61381	TRUE	FALSE
Vim	ENSMUSG00000026728	0.00639326	-1.28739	TRUE	FALSE
Gpd2	ENSMUSG00000026827	7.43309e-09	-1.40599	TRUE	TRUE
Ermn	ENSMUSG00000026830	7.84796e-15	4.92561	TRUE	FALSE
Stom	ENSMUSG00000026880	0.0377925	1.48043	TRUE	FALSE
Neb	ENSMUSG00000026950	0.00549034	-1.37112	TRUE	FALSE
Arrdc1	ENSMUSG00000026972	7.5356e-06	1.12835	TRUE	FALSE
Ly75	ENSMUSG00000026980	3.71971e-12	2.08478	TRUE	FALSE
Itprid2	ENSMUSG00000027007	0.00167723	-1.31002	TRUE	FALSE
Haus2	ENSMUSG00000027285	0.00567258	-1.08749	TRUE	FALSE
Rasgrp1	ENSMUSG00000027347	0.0402417	-1.055	TRUE	TRUE
Acoxl	ENSMUSG00000027380	2.40538e-08	-2.68144	TRUE	TRUE
Cst3	ENSMUSG00000027447	9.16289e-08	-1.94738	TRUE	FALSE
Rbck1	ENSMUSG00000027466	2.12304e-09	1.48957	FALSE	TRUE
Kif3b	ENSMUSG00000027475	0.000464	1.35404	TRUE	FALSE
Ptpn1	ENSMUSG00000027540	0.0203967	0.996412	TRUE	TRUE
Ggt7	ENSMUSG00000027603	1.05066e-05	1.84021	TRUE	FALSE
Il2	ENSMUSG00000027720	5.29294e-07	-2.26808	TRUE	TRUE
Ampd2	ENSMUSG00000027889	3.26185e-06	1.67766	TRUE	FALSE
Crtc2	ENSMUSG00000027936	0.0047698	1.17342	TRUE	FALSE
Pla2g12a	ENSMUSG00000027999	3.35239e-05	1.67535	TRUE	FALSE
Lmna	ENSMUSG00000028063	0.00034346	-2.38169	TRUE	TRUE
Dclk2	ENSMUSG00000028078	0.00124378	1.9109	TRUE	FALSE
Pias3	ENSMUSG00000028101	7.52148e-05	1.44069	TRUE	FALSE
Them4	ENSMUSG00000028145	0.00398036	-1.36847	TRUE	FALSE
Tspan5	ENSMUSG00000028152	0.0387792	1.23848	TRUE	FALSE
Ppp3ca	ENSMUSG00000028161	0.023927	-1.05957	TRUE	FALSE
Atp6v0d2	ENSMUSG00000028238	3.76697e-14	3.12917	TRUE	TRUE
Lmo4	ENSMUSG00000028266	1.96831e-05	-1.90382	TRUE	FALSE
Slc44a1	ENSMUSG00000028412	0.00946473	-1.56513	TRUE	FALSE
Pigo	ENSMUSG00000028454	1.48031e-06	1.96787	TRUE	FALSE
Tesk1	ENSMUSG00000028458	0.00597898	-1.19715	TRUE	FALSE
Sit1	ENSMUSG00000028460	1.49304e-06	-1.65497	TRUE	FALSE
Sgip1	ENSMUSG00000028524	0.00196512	1.48074	TRUE	FALSE
Tnfrsf8	ENSMUSG00000028602	2.88712e-13	2.92175	TRUE	FALSE
Cap1	ENSMUSG00000028656	5.05179e-08	1.53341	TRUE	FALSE
Lypla2	ENSMUSG00000028670	6.14142e-22	2.89367	TRUE	FALSE
Zfp362	ENSMUSG00000028799	5.77176e-05	1.62327	TRUE	FALSE
Maco1	ENSMUSG00000028826	0.0001043	-1.32768	TRUE	FALSE
Rcc1	ENSMUSG00000028896	0.00907552	1.24989	TRUE	FALSE
Kcnab2	ENSMUSG00000028931	0.0120383	1.22763	TRUE	FALSE
Smarcd3	ENSMUSG00000028949	0.00110518	1.57955	TRUE	TRUE
Fastk	ENSMUSG00000028959	3.92699e-09	1.76928	TRUE	FALSE
Abcb1b	ENSMUSG00000028970	0.00018863	-1.37089	TRUE	FALSE
Lzic	ENSMUSG00000028990	0.0427968	1.07918	TRUE	FALSE
Cdk11b	ENSMUSG00000029062	6.34623e-12	-1.81985	TRUE	FALSE
Man2b2	ENSMUSG00000029119	1.3344e-05	1.48982	TRUE	FALSE
Klf3	ENSMUSG00000029178	1.05325e-06	-1.64377	TRUE	FALSE
Stap1	ENSMUSG00000029254	0.0147695	-0.924378	TRUE	FALSE
Zfp326	ENSMUSG00000029290	0.00870202	-1.02203	TRUE	FALSE
Abcg3	ENSMUSG00000029299	0.00040684	-1.83119	TRUE	FALSE
Cxcl3	ENSMUSG00000029379	4.01845e-06	2.64084	TRUE	FALSE
Pus1	ENSMUSG00000029507	0.0103863	0.97031	TRUE	FALSE
Hsph1	ENSMUSG00000029657	0.0295882	-1.98828	TRUE	FALSE
Igf2bp3	ENSMUSG00000029814	0.00112066	2.21192	TRUE	TRUE
Zc3hav1	ENSMUSG00000029826	0.0225995	-0.948127	TRUE	FALSE
Foxp1	ENSMUSG00000030067	8.35953e-07	-1.37319	TRUE	TRUE
Usp18	ENSMUSG00000030107	0.0361488	2.29196	TRUE	FALSE
Mlf2	ENSMUSG00000030120	3.64439e-05	1.16115	TRUE	FALSE
Lag3	ENSMUSG00000030124	1.02578e-33	4.5217	TRUE	FALSE
Tuba8	ENSMUSG00000030137	2.32835e-05	3.39347	TRUE	FALSE
Klrc1	ENSMUSG00000030167	0.00010841	2.27615	TRUE	FALSE
Adipor2	ENSMUSG00000030168	0.00814976	1.18149	TRUE	FALSE
Etv6	ENSMUSG00000030199	2.04643e-08	1.46341	TRUE	TRUE
Bhlhe41	ENSMUSG00000030256	6.89189e-07	3.03	TRUE	FALSE
Lrmp	ENSMUSG00000030263	0.00672052	1.16805	TRUE	FALSE
Bcat1	ENSMUSG00000030268	7.40054e-05	2.42555	TRUE	FALSE
Atg7	ENSMUSG00000030314	0.0121826	1.03568	TRUE	TRUE
Vamp1	ENSMUSG00000030337	0.00054519	-1.60107	TRUE	FALSE
Tnfrsf1a	ENSMUSG00000030341	4.65385e-12	-2.08874	TRUE	FALSE
Vasp	ENSMUSG00000030403	1.31848e-06	1.70148	TRUE	FALSE
U2af2	ENSMUSG00000030435	2.16022e-13	1.46397	TRUE	FALSE
Tyrobp	ENSMUSG00000030579	2.22382e-06	-3.29277	TRUE	FALSE
Sytl2	ENSMUSG00000030616	0.0299232	-1.15914	TRUE	FALSE
Pde3b	ENSMUSG00000030671	1.25665e-07	-1.92726	TRUE	FALSE
Aldoa	ENSMUSG00000030695	0.00534697	1.04762	TRUE	FALSE
Rnf40	ENSMUSG00000030816	1.45067e-06	1.32855	TRUE	FALSE
Plk1	ENSMUSG00000030867	0.0227428	1.77489	TRUE	FALSE
Rexo5	ENSMUSG00000030924	0.00750836	-1.18146	TRUE	FALSE
Zranb1	ENSMUSG00000030967	0.00272362	-1.18212	TRUE	FALSE
Cd40lg	ENSMUSG00000031132	0.00086212	-1.30041	TRUE	FALSE
Rbmx	ENSMUSG00000031134	0.00262611	-1.02314	TRUE	FALSE
Pim2	ENSMUSG00000031155	3.77839e-07	1.96396	TRUE	FALSE
Was	ENSMUSG00000031165	1.03164e-06	1.27522	TRUE	FALSE
Zmym3	ENSMUSG00000031310	0.0217125	1.1312	TRUE	FALSE
Morf4l2	ENSMUSG00000031422	9.78548e-07	-1.26224	TRUE	FALSE
Tsc22d3	ENSMUSG00000031431	0.00110819	-1.35499	TRUE	FALSE
Cd209a	ENSMUSG00000031494	1.16278e-08	-6.06744	FALSE	TRUE
Dusp4	ENSMUSG00000031530	0.00797116	1.55455	TRUE	FALSE
Eif2ak3	ENSMUSG00000031668	7.11815e-06	-1.30313	TRUE	FALSE
Ccl17	ENSMUSG00000031780	9.03574e-08	-5.49994	TRUE	FALSE
Ciapin1	ENSMUSG00000031781	1.11727e-07	1.36367	TRUE	FALSE
Jak3	ENSMUSG00000031805	4.36675e-17	2.96939	TRUE	FALSE
Crispld2	ENSMUSG00000031825	0.0150338	-2.21246	TRUE	FALSE
Cotl1	ENSMUSG00000031827	0.00245619	1.40315	TRUE	FALSE
Atp13a1	ENSMUSG00000031862	0.00512437	1.1888	TRUE	FALSE
Sesn3	ENSMUSG00000032009	0.0191188	1.05003	TRUE	TRUE
Usp2	ENSMUSG00000032010	3.96515e-06	-2.24027	TRUE	FALSE
Crtam	ENSMUSG00000032021	1.7025e-05	2.28932	TRUE	TRUE
Nlrx1	ENSMUSG00000032109	4.69268e-05	2.45772	TRUE	FALSE
Slc37a4	ENSMUSG00000032114	0.014648	1.33444	TRUE	FALSE
Hyou1	ENSMUSG00000032115	1.0328e-06	1.9764	TRUE	FALSE
Rab27a	ENSMUSG00000032202	0.00092616	1.18326	TRUE	FALSE
Nedd4	ENSMUSG00000032216	0.0373465	-1.67654	TRUE	TRUE
Dnaja4	ENSMUSG00000032285	0.0145079	-1.81518	TRUE	FALSE
Pkm	ENSMUSG00000032294	2.41185e-05	1.39047	TRUE	FALSE
Rcn2	ENSMUSG00000032320	4.61397e-09	-1.36267	TRUE	FALSE
Tspan3	ENSMUSG00000032324	2.76307e-06	1.45942	TRUE	FALSE
Oas3	ENSMUSG00000032661	0.0077712	1.86882	TRUE	TRUE
1700025G04Rik	ENSMUSG00000032666	0.00130667	1.29971	TRUE	TRUE
Malt1	ENSMUSG00000032688	5.93709e-06	-1.45327	TRUE	FALSE
Ccdc88a	ENSMUSG00000032740	0.00042541	-2.34103	TRUE	FALSE
Ilvbl	ENSMUSG00000032763	0.017456	1.04516	TRUE	FALSE
Zswim6	ENSMUSG00000032846	0.0223214	-1.20929	TRUE	FALSE
Fbxw8	ENSMUSG00000032867	8.11377e-06	1.897	TRUE	FALSE
Chpf	ENSMUSG00000032997	1.53362e-05	1.92785	TRUE	FALSE
Gas7	ENSMUSG00000033066	0.00592873	-1.83203	TRUE	FALSE
Triobp	ENSMUSG00000033088	0.0145899	1.13094	TRUE	FALSE
Gga1	ENSMUSG00000033128	0.00171618	1.56173	TRUE	TRUE
Atp1a1	ENSMUSG00000033161	0.0269102	0.955131	TRUE	FALSE
Ttc28	ENSMUSG00000033209	0.00721815	-1.99749	TRUE	FALSE
Kctd17	ENSMUSG00000033287	0.0061198	1.71703	TRUE	TRUE
Gstt2	ENSMUSG00000033318	0.00025832	1.31704	TRUE	FALSE
Dnm2	ENSMUSG00000033335	4.33181e-05	1.08824	TRUE	FALSE
Vav3	ENSMUSG00000033721	1.20914e-10	-1.67823	TRUE	TRUE
Klf9	ENSMUSG00000033863	0.024495	-1.13363	TRUE	TRUE
Lgals3bp	ENSMUSG00000033880	0.00716729	1.46644	TRUE	FALSE
Trim36	ENSMUSG00000033949	7.00388e-07	-2.15273	TRUE	FALSE
Pqlc1	ENSMUSG00000034006	3.01568e-05	1.484	TRUE	FALSE
Cd226	ENSMUSG00000034028	2.08492e-05	-2.06612	TRUE	TRUE
Rpap1	ENSMUSG00000034032	0.00834375	1.38635	TRUE	FALSE
Batf	ENSMUSG00000034266	0.00139317	1.16271	TRUE	FALSE
Ramp1	ENSMUSG00000034353	3.75053e-05	-2.38582	TRUE	FALSE
Wdr5b	ENSMUSG00000034379	0.00087399	1.50516	TRUE	FALSE
Lif	ENSMUSG00000034394	2.51881e-21	3.31619	TRUE	TRUE
Tbc1d10a	ENSMUSG00000034412	0.0021771	1.17899	TRUE	TRUE
Ppp1r18	ENSMUSG00000034595	1.78666e-06	1.50862	TRUE	FALSE
Tiparp	ENSMUSG00000034640	6.72715e-11	-2.11687	TRUE	FALSE
Tdg	ENSMUSG00000034674	0.00341687	1.13519	TRUE	FALSE
Dusp5	ENSMUSG00000034765	0.00701922	-1.33694	TRUE	FALSE
Cobll1	ENSMUSG00000034903	1.30911e-06	-1.74038	TRUE	FALSE
Ncaph	ENSMUSG00000034906	0.0175447	1.41343	TRUE	FALSE
Tjp3	ENSMUSG00000034917	0.0036865	1.58491	TRUE	FALSE
Ccl5	ENSMUSG00000035042	0.0239275	-1.42659	TRUE	FALSE
Trim13	ENSMUSG00000035235	1.8178e-05	-2.08101	TRUE	FALSE
Gdpd5	ENSMUSG00000035314	0.00031539	1.76992	TRUE	FALSE
Ky	ENSMUSG00000035606	8.9898e-21	-4.68769	TRUE	FALSE
Grhpr	ENSMUSG00000035637	0.0180837	1.21307	TRUE	FALSE
Pim3	ENSMUSG00000035828	0.00314658	1.47339	TRUE	FALSE
Lysmd3	ENSMUSG00000035840	0.00930517	-1.13871	TRUE	FALSE
Ddx11	ENSMUSG00000035842	0.0128914	1.13692	TRUE	FALSE
Fnip1	ENSMUSG00000035992	0.00041237	-1.21268	TRUE	FALSE
Slc2a6	ENSMUSG00000036067	2.04e-39	3.60844	FALSE	TRUE
Hist1h1c	ENSMUSG00000036181	0.0232828	-1.16929	TRUE	FALSE
Edc4	ENSMUSG00000036270	0.00365809	1.27966	TRUE	FALSE
P2ry14	ENSMUSG00000036381	4.28238e-11	-3.18486	TRUE	FALSE
Calm2	ENSMUSG00000036438	0.0121826	-0.908838	TRUE	TRUE
Elf1	ENSMUSG00000036461	0.0285717	-0.996333	TRUE	FALSE
Ppfibp2	ENSMUSG00000036528	1.39245e-06	-3.84073	TRUE	TRUE
Sbf1	ENSMUSG00000036529	3.73814e-05	1.36748	TRUE	FALSE
Cdc42ep3	ENSMUSG00000036533	1.37793e-08	-2.04803	TRUE	FALSE
Chst12	ENSMUSG00000036599	0.00136493	1.32772	TRUE	FALSE
Tubb4b	ENSMUSG00000036752	0.00202249	-1.17628	TRUE	FALSE
Map11	ENSMUSG00000036948	0.0106555	1.34286	TRUE	FALSE
Hk1	ENSMUSG00000037012	0.0140162	1.29121	TRUE	FALSE
Aff3	ENSMUSG00000037138	2.8588e-07	2.19246	TRUE	TRUE
Spry1	ENSMUSG00000037211	7.59074e-09	-2.48738	TRUE	FALSE
Mex3c	ENSMUSG00000037253	5.85797e-06	-1.76513	TRUE	FALSE
4932438A13Rik	ENSMUSG00000037270	0.0101495	-1.14315	TRUE	FALSE
Tap1	ENSMUSG00000037321	0.00064075	1.22829	TRUE	FALSE
Capn15	ENSMUSG00000037326	2.14539e-05	1.7273	TRUE	FALSE
Ctbp1	ENSMUSG00000037373	0.00019188	0.999888	TRUE	TRUE
Tedc1	ENSMUSG00000037466	0.00625931	1.33824	TRUE	FALSE
H2-DMb2	ENSMUSG00000037548	5.78414e-05	-3.1522	TRUE	FALSE
Plekhg2	ENSMUSG00000037552	0.0235473	1.37441	TRUE	FALSE
H2-DMa	ENSMUSG00000037649	0.00029297	-1.58781	TRUE	FALSE
Gpr160	ENSMUSG00000037661	4.67984e-18	3.13436	TRUE	FALSE
Atp8a1	ENSMUSG00000037685	0.0363967	-1.03712	TRUE	FALSE
Acer2	ENSMUSG00000038007	0.00403776	-1.70979	TRUE	FALSE
Prdm1	ENSMUSG00000038151	8.51676e-23	2.66322	TRUE	TRUE
Mylip	ENSMUSG00000038175	0.00101432	-1.61868	TRUE	FALSE
Sema7a	ENSMUSG00000038264	0.00508094	2.63383	TRUE	TRUE
Trpc4ap	ENSMUSG00000038324	0.00322482	1.09944	TRUE	FALSE
Txnip	ENSMUSG00000038393	0.0001528	-1.82621	TRUE	FALSE
Pmepa1	ENSMUSG00000038400	0.0217144	-1.43296	TRUE	FALSE
Tfdp1	ENSMUSG00000038482	0.00149511	1.28132	TRUE	FALSE
Ptpn3	ENSMUSG00000038764	3.78733e-07	2.29289	TRUE	FALSE
Arhgap18	ENSMUSG00000039031	0.00010882	-1.34388	TRUE	FALSE
Rreb1	ENSMUSG00000039087	0.00255904	-1.77946	TRUE	TRUE
L3mbtl3	ENSMUSG00000039089	0.00158924	-1.37942	TRUE	FALSE
F13a1	ENSMUSG00000039109	0.0172022	-3.26882	TRUE	FALSE
Runx2	ENSMUSG00000039153	0.0369687	1.33567	TRUE	TRUE
Akna	ENSMUSG00000039158	6.89189e-07	1.78297	TRUE	FALSE
Stx11	ENSMUSG00000039232	1.20002e-07	1.46567	TRUE	FALSE
Dusp10	ENSMUSG00000039384	0.00440567	-1.62163	TRUE	TRUE
Asb6	ENSMUSG00000039483	0.00446684	1.2632	TRUE	FALSE
Dse	ENSMUSG00000039497	1.03549e-08	-2.927	TRUE	TRUE
Ptpa	ENSMUSG00000039515	0.0125389	1.09372	TRUE	FALSE
Coro7	ENSMUSG00000039637	5.21251e-05	1.33825	TRUE	FALSE
Tbc1d2	ENSMUSG00000039813	0.0109833	3.79305	TRUE	TRUE
Fgl2	ENSMUSG00000039899	1.42395e-11	-2.88162	TRUE	TRUE
Zc3h12d	ENSMUSG00000039981	6.61332e-06	1.48798	TRUE	FALSE
Dtx4	ENSMUSG00000039982	0.00044253	-1.73263	TRUE	FALSE
Fam102b	ENSMUSG00000040339	1.47087e-08	-1.89367	TRUE	FALSE
Pitpnc1	ENSMUSG00000040430	0.0144123	-1.07636	TRUE	TRUE
Pvr	ENSMUSG00000040511	5.29294e-07	-1.49581	TRUE	FALSE
Tsfm	ENSMUSG00000040521	0.0396308	1.10601	TRUE	FALSE
Abcb1a	ENSMUSG00000040584	0.00554992	-1.16085	TRUE	FALSE
Dnph1	ENSMUSG00000040658	0.00792216	1.46863	TRUE	FALSE
Camta2	ENSMUSG00000040712	0.00169544	1.3493	TRUE	FALSE
Ccr6	ENSMUSG00000040899	6.98627e-05	1.92409	TRUE	FALSE
Cables1	ENSMUSG00000040957	0.00018306	1.56468	TRUE	TRUE
Stx3	ENSMUSG00000041488	0.00245513	-2.12503	TRUE	FALSE
Rnf123	ENSMUSG00000041528	0.00262611	1.24403	TRUE	FALSE
Gcn1	ENSMUSG00000041638	0.0149395	1.1074	TRUE	FALSE
Rnpep	ENSMUSG00000041926	0.00093477	1.21969	TRUE	FALSE
Pigs	ENSMUSG00000041958	0.0257843	1.0869	TRUE	FALSE
Znrf3	ENSMUSG00000041961	2.33378e-09	-2.51478	TRUE	FALSE
Rapgef5	ENSMUSG00000041992	0.0100038	1.70469	TRUE	FALSE
Dzip1	ENSMUSG00000042156	0.00274706	-1.83985	TRUE	FALSE
Ccr8	ENSMUSG00000042262	0.00756214	-1.4438	TRUE	FALSE
Itga1	ENSMUSG00000042284	0.00264469	-1.90848	TRUE	FALSE
Mrtfa	ENSMUSG00000042292	0.0055554	1.37457	TRUE	FALSE
Specc1	ENSMUSG00000042331	3.55415e-05	-2.94287	TRUE	FALSE
Ikbke	ENSMUSG00000042349	0.031982	1.0769	TRUE	FALSE
Arel1	ENSMUSG00000042350	0.00109355	1.21023	TRUE	FALSE
Grap2	ENSMUSG00000042351	4.93472e-14	-2.00053	TRUE	TRUE
Gzmk	ENSMUSG00000042385	0.00512437	2.0948	TRUE	FALSE
Zfp513	ENSMUSG00000043059	0.0248777	1.44782	TRUE	FALSE
Synpo	ENSMUSG00000043079	5.67972e-05	2.46101	TRUE	TRUE
Simc1	ENSMUSG00000043183	0.00090576	-1.22966	TRUE	FALSE
Tmem64	ENSMUSG00000043252	1.18996e-05	-1.64505	TRUE	FALSE
Filip1l	ENSMUSG00000043336	1.39416e-06	-2.01695	TRUE	FALSE
Hilpda	ENSMUSG00000043421	0.00272185	-1.23153	TRUE	FALSE
Casc1	ENSMUSG00000043541	1.38532e-10	2.39178	TRUE	FALSE
Dpy19l3	ENSMUSG00000043671	9.76478e-13	1.73092	TRUE	TRUE
Zrsr1	ENSMUSG00000044068	7.33017e-05	-1.93428	TRUE	FALSE
Rsbn1	ENSMUSG00000044098	0.0269102	-1.03576	TRUE	FALSE
Pheta1	ENSMUSG00000044134	0.0148578	1.96846	TRUE	FALSE
Hepacam2	ENSMUSG00000044156	0.0001898	-2.99947	TRUE	FALSE
Gpr146	ENSMUSG00000044197	0.00328205	1.23717	TRUE	FALSE
Phlpp1	ENSMUSG00000044340	0.00077474	1.31353	TRUE	TRUE
Serpinb1a	ENSMUSG00000044734	0.00446818	-1.23803	TRUE	FALSE
Zfp36	ENSMUSG00000044786	0.0482271	-1.3678	TRUE	FALSE
Zfp444	ENSMUSG00000044876	7.15731e-06	1.64063	TRUE	FALSE
4930503L19Rik	ENSMUSG00000044906	0.0289977	-1.17217	TRUE	FALSE
E130308A19Rik	ENSMUSG00000045071	0.0273596	1.33162	TRUE	FALSE
Dipk2a	ENSMUSG00000045414	0.00344076	-1.48518	TRUE	FALSE
Glb1	ENSMUSG00000045594	7.26297e-05	1.3951	TRUE	FALSE
Adrb2	ENSMUSG00000045730	2.71172e-08	-1.84561	TRUE	FALSE
Ptprcap	ENSMUSG00000045826	0.00156952	1.07775	TRUE	FALSE
Tmem104	ENSMUSG00000045980	0.00024339	1.95189	TRUE	FALSE
E2f8	ENSMUSG00000046179	8.90118e-05	2.0842	TRUE	FALSE
Plaur	ENSMUSG00000046223	9.58061e-05	-1.96723	TRUE	TRUE
Camk2n1	ENSMUSG00000046447	3.72284e-06	-1.88151	TRUE	FALSE
Unc119b	ENSMUSG00000046562	0.00138468	1.20727	TRUE	FALSE
Ppp1r3b	ENSMUSG00000046794	0.0052307	-1.72798	TRUE	FALSE
Adck2	ENSMUSG00000046947	0.0169274	1.34693	TRUE	FALSE
Tshz1	ENSMUSG00000046982	0.00012953	-1.23034	TRUE	FALSE
Neurl3	ENSMUSG00000047180	3.21803e-08	-1.91837	TRUE	FALSE
Arl4a	ENSMUSG00000047446	0.0390984	-0.996511	TRUE	TRUE
Gimap6	ENSMUSG00000047867	2.22181e-07	-1.14405	TRUE	FALSE
Cxcr5	ENSMUSG00000047880	1.04915e-11	2.99924	TRUE	TRUE
Trappc9	ENSMUSG00000047921	0.00050392	1.58687	TRUE	FALSE
Marcksl1	ENSMUSG00000047945	0.00143955	1.39112	TRUE	FALSE
Entpd1	ENSMUSG00000048120	1.42818e-05	-1.87447	TRUE	FALSE
F2r	ENSMUSG00000048376	0.00647494	-1.44459	TRUE	FALSE
Cxcr6	ENSMUSG00000048521	8.08482e-05	-1.71728	TRUE	FALSE
Lemd3	ENSMUSG00000048661	0.0147872	-1.28369	TRUE	FALSE
Ggnbp1	ENSMUSG00000048731	1.77881e-05	2.05813	TRUE	FALSE
Vps37c	ENSMUSG00000048832	0.0239132	1.22667	TRUE	FALSE
Atxn7l2	ENSMUSG00000048997	0.0462216	1.26874	TRUE	FALSE
Ccr2	ENSMUSG00000049103	1.05055e-22	-3.01903	TRUE	TRUE
Zbtb45	ENSMUSG00000049600	1.67143e-05	1.58573	TRUE	FALSE
Nckap5	ENSMUSG00000049690	7.33017e-05	-3.42885	TRUE	FALSE
Sv2c	ENSMUSG00000051111	2.68646e-07	2.5915	TRUE	FALSE
Gimap9	ENSMUSG00000051124	2.52056e-06	-1.07904	TRUE	TRUE
Gpr183	ENSMUSG00000051212	0.00380439	-1.1276	TRUE	FALSE
Ncald	ENSMUSG00000051359	2.46821e-09	2.84769	TRUE	FALSE
Trim32	ENSMUSG00000051675	0.0214499	1.43029	TRUE	FALSE
Ttn	ENSMUSG00000051747	0.00075974	1.55283	TRUE	FALSE
Arf3	ENSMUSG00000051853	0.0493662	0.892636	TRUE	FALSE
Gnpda1	ENSMUSG00000052102	1.391e-06	1.92401	TRUE	FALSE
Acvr2a	ENSMUSG00000052155	0.00636996	-1.50438	TRUE	FALSE
Nup188	ENSMUSG00000052533	6.58595e-10	1.72391	TRUE	FALSE
Magi3	ENSMUSG00000052539	0.0388156	-1.66953	TRUE	FALSE
Rab7b	ENSMUSG00000052688	1.52575e-08	-4.73153	TRUE	FALSE
Junb	ENSMUSG00000052837	0.00520592	1.76047	TRUE	FALSE
Bcl3	ENSMUSG00000053175	0.00460775	1.41165	TRUE	FALSE
Ficd	ENSMUSG00000053334	0.00350905	1.42226	TRUE	FALSE
Tg	ENSMUSG00000053469	1.83629e-05	1.74702	TRUE	FALSE
Ier2	ENSMUSG00000053560	0.00102629	-1.32671	TRUE	FALSE
Dennd4a	ENSMUSG00000053641	0.00178631	-1.15242	TRUE	FALSE
Pde5a	ENSMUSG00000053965	1.32687e-06	2.60542	TRUE	FALSE
Rhob	ENSMUSG00000054364	0.00679649	-1.71603	TRUE	FALSE
Gm9947	ENSMUSG00000054493	4.41746e-06	7.7372	TRUE	FALSE
Actn4	ENSMUSG00000054808	0.00939189	0.954059	TRUE	FALSE
Tmem158	ENSMUSG00000054871	0.00021108	3.0993	TRUE	FALSE
Adap1	ENSMUSG00000056413	8.18256e-05	1.70777	TRUE	FALSE
Ptafr	ENSMUSG00000056529	1.99976e-10	-3.28697	TRUE	FALSE
Prelid2	ENSMUSG00000056671	0.0461452	1.11304	TRUE	TRUE
Glipr1	ENSMUSG00000056888	0.047818	-1.17112	TRUE	FALSE
Sipa1	ENSMUSG00000056917	0.031679	1.23687	TRUE	FALSE
Ero1lb	ENSMUSG00000057069	0.023927	-1.09986	TRUE	FALSE
Ece1	ENSMUSG00000057530	7.27283e-05	1.59742	TRUE	FALSE
Bak1	ENSMUSG00000057789	5.08668e-11	2.13015	TRUE	TRUE
Unc13d	ENSMUSG00000057948	1.636e-07	1.71177	TRUE	FALSE
Itpk1	ENSMUSG00000057963	1.04858e-08	1.69142	TRUE	TRUE
40787	ENSMUSG00000058013	0.00643686	-1.28524	TRUE	FALSE
Egln2	ENSMUSG00000058709	0.00887869	1.16153	TRUE	FALSE
Ntrk3	ENSMUSG00000059146	1.0922e-07	2.00283	TRUE	TRUE
40057	ENSMUSG00000059248	0.002649	1.02473	TRUE	FALSE
Max	ENSMUSG00000059436	3.65255e-08	1.71482	TRUE	FALSE
Calcrl	ENSMUSG00000059588	0.00090618	-1.82197	TRUE	FALSE
Tnip2	ENSMUSG00000059866	0.0353178	1.15878	TRUE	FALSE
H2-Eb1	ENSMUSG00000060586	1.63978e-07	-3.8335	TRUE	FALSE
Marf1	ENSMUSG00000060657	0.02108	1.20946	TRUE	FALSE
Clasrp	ENSMUSG00000061028	0.0431062	1.04291	TRUE	FALSE
Slc38a10	ENSMUSG00000061306	0.023927	1.07574	TRUE	FALSE
Hipk2	ENSMUSG00000061436	1.45982e-11	2.16367	TRUE	FALSE
Pgghg	ENSMUSG00000062031	0.00162942	1.54586	TRUE	FALSE
Qk	ENSMUSG00000062078	0.0219066	-1.00547	TRUE	FALSE
Ncs1	ENSMUSG00000062661	0.00010616	1.95814	TRUE	FALSE
Slc39a4	ENSMUSG00000063354	1.95061e-05	1.40274	TRUE	FALSE
Bcl9l	ENSMUSG00000063382	0.0419105	1.31788	TRUE	FALSE
Dpp3	ENSMUSG00000063904	0.00059094	1.06078	TRUE	FALSE
Trerf1	ENSMUSG00000064043	6.15434e-05	1.27991	TRUE	TRUE
Wdr6	ENSMUSG00000066357	0.017731	1.20914	TRUE	FALSE
Ifi208	ENSMUSG00000066677	0.00876266	-2.00197	TRUE	FALSE
Dok1	ENSMUSG00000068335	0.00020975	1.54895	TRUE	FALSE
Trp53i11	ENSMUSG00000068735	0.00948928	1.35994	TRUE	FALSE
Il3ra	ENSMUSG00000068758	0.00482365	1.49411	TRUE	FALSE
Dazap1	ENSMUSG00000069565	2.67008e-05	1.19379	TRUE	TRUE
Marcks	ENSMUSG00000069662	5.69461e-06	-2.47372	TRUE	FALSE
Ahnak	ENSMUSG00000069833	1.32687e-06	-1.61962	TRUE	FALSE
Sco1	ENSMUSG00000069844	0.015208	1.24814	TRUE	FALSE
9930111J21Rik2	ENSMUSG00000069892	0.00788197	-1.30362	TRUE	FALSE
Fcho1	ENSMUSG00000070000	4.36814e-11	2.24242	TRUE	FALSE
Itgad	ENSMUSG00000070369	4.72995e-07	6.50139	TRUE	FALSE
Hs3st3b1	ENSMUSG00000070407	1.16711e-07	-2.02767	TRUE	FALSE
Rbm47	ENSMUSG00000070780	8.57687e-06	1.99345	TRUE	TRUE
Srsf3	ENSMUSG00000071172	0.0142096	-0.932705	TRUE	TRUE
Csf2rb	ENSMUSG00000071713	1.00466e-05	-4.16338	TRUE	FALSE
Ccnf	ENSMUSG00000072082	0.044238	1.56154	TRUE	FALSE
Lratd2	ENSMUSG00000072568	0.0235334	-1.7779	TRUE	FALSE
Gm5127	ENSMUSG00000073010	0.00152361	-2.12329	TRUE	FALSE
Pgap1	ENSMUSG00000073678	0.0217948	-1.27603	TRUE	FALSE
Tox2	ENSMUSG00000074607	4.28598e-13	2.30439	TRUE	FALSE
Tspyl3	ENSMUSG00000074671	0.00076091	1.62983	TRUE	FALSE
Arrdc3	ENSMUSG00000074794	0.0138136	-1.5516	TRUE	FALSE
Gas2l3	ENSMUSG00000074802	0.00414436	-1.27528	TRUE	FALSE
Hps6	ENSMUSG00000074811	0.00692047	1.66039	TRUE	FALSE
Spata5l1	ENSMUSG00000074876	0.0298594	1.69824	TRUE	FALSE
Grk6	ENSMUSG00000074886	1.99976e-10	1.49263	TRUE	FALSE
Amd1	ENSMUSG00000075232	0.00903451	-1.25958	TRUE	FALSE
Wipf1	ENSMUSG00000075284	0.0290012	1.24799	TRUE	FALSE
Zc3h3	ENSMUSG00000075600	2.88239e-05	2.13977	TRUE	FALSE
Ly6a	ENSMUSG00000075602	0.0103017	1.57023	TRUE	FALSE
Selenot	ENSMUSG00000075700	0.0429736	-1.01465	TRUE	FALSE
Bnip3	ENSMUSG00000078566	0.00158924	1.77956	TRUE	FALSE
Cisd3	ENSMUSG00000078695	0.0135171	1.143	TRUE	FALSE
Mon1b	ENSMUSG00000078908	0.0151048	1.30116	TRUE	FALSE
Hsbp1l1	ENSMUSG00000078963	1.3344e-05	2.33918	TRUE	FALSE
Ulbp1	ENSMUSG00000079685	0.0448719	-1.47341	TRUE	FALSE
Gm11175	ENSMUSG00000080058	0.00525633	1.44848	TRUE	FALSE
BB031773	ENSMUSG00000085041	0.00010753	2.52614	TRUE	FALSE
Gm12709	ENSMUSG00000085181	0.0404203	1.63524	TRUE	FALSE
Gm12940	ENSMUSG00000085334	0.0461319	-1.06936	TRUE	FALSE
Gm16229	ENSMUSG00000085731	1.38106e-08	2.99116	TRUE	FALSE
Gm11454	ENSMUSG00000086152	0.0275684	1.6735	TRUE	FALSE
Snhg12	ENSMUSG00000086290	0.00142071	-1.72742	TRUE	FALSE
Gm11707	ENSMUSG00000086481	0.00190965	-2.00957	TRUE	FALSE
Gm12534	ENSMUSG00000086517	0.00145884	2.29969	TRUE	FALSE
A730081D07Rik	ENSMUSG00000086693	4.24143e-05	-2.11642	TRUE	FALSE
Bach2it1	ENSMUSG00000087049	0.0199136	-1.87242	FALSE	TRUE
Gm15283	ENSMUSG00000087700	0.00063289	1.715	TRUE	FALSE
Mir17hg	ENSMUSG00000089726	0.0163669	-1.54875	TRUE	FALSE
Rasgef1b	ENSMUSG00000089809	0.00119814	-1.76424	TRUE	FALSE
Bcl2a1b	ENSMUSG00000089929	7.8541e-06	-1.43753	TRUE	FALSE
Tarbp1	ENSMUSG00000090290	0.0224455	1.39235	FALSE	TRUE
Dthd1	ENSMUSG00000090326	0.0007339	2.91224	TRUE	TRUE
Gypc	ENSMUSG00000090523	0.0440023	1.16078	TRUE	TRUE
Apold1	ENSMUSG00000090698	0.0163669	-2.7874	TRUE	FALSE
Malat1	ENSMUSG00000092341	0.0111872	-1.22285	TRUE	FALSE
Gm20402	ENSMUSG00000092405	0.00039334	1.92964	TRUE	FALSE
Trbv12-1	ENSMUSG00000095574	0.0103863	1.98208	TRUE	TRUE
Nim1k	ENSMUSG00000095930	0.0141976	-1.58374	TRUE	FALSE
Gm47283	ENSMUSG00000096768	0.00102926	-2.28414	TRUE	FALSE
Gm26532	ENSMUSG00000097296	3.26527e-05	-2.17371	TRUE	FALSE
E030030I06Rik	ENSMUSG00000097327	0.0246193	-1.82124	TRUE	TRUE
Gm20033	ENSMUSG00000097640	0.00312681	-1.34181	TRUE	TRUE
2310015A10Rik	ENSMUSG00000097729	0.00011055	1.70363	TRUE	FALSE
Snhg6	ENSMUSG00000098234	0.0207706	-1.22468	TRUE	FALSE
Bcl2a1d	ENSMUSG00000099974	0.0036043	-1.21785	TRUE	FALSE
Gm29585	ENSMUSG00000100548	2.46719e-06	1.86192	TRUE	FALSE
Gm38062	ENSMUSG00000104488	0.0100027	-2.07748	TRUE	FALSE
Gbp5	ENSMUSG00000105504	1.49304e-06	2.1021	TRUE	FALSE
Gm20559	ENSMUSG00000106734	9.48764e-06	-2.12536	TRUE	FALSE
Gm31718	ENSMUSG00000110697	4.86345e-13	3.39849	TRUE	TRUE
Gm33104	ENSMUSG00000110902	0.00083544	-1.58658	TRUE	FALSE
Gm35028	ENSMUSG00000111078	3.42882e-11	9.65177	TRUE	TRUE
Gm47389	ENSMUSG00000111362	7.47658e-09	8.78464	TRUE	FALSE
Btbd8	ENSMUSG00000111375	0.00109634	-1.9452	TRUE	FALSE
Gm36723	ENSMUSG00000113669	7.24599e-08	-2.63795	TRUE	TRUE
Gm49180	ENSMUSG00000115735	0.001119	2.23393	TRUE	TRUE
Gm49553	ENSMUSG00000116433	3.84524e-09	-2.78081	TRUE	FALSE
1700023B13Rik	ENSMUSG00000117050	8.02774e-10	-1.90553	TRUE	FALSE
A530088E08Rik	ENSMUSG00000117872	0.0285806	1.2259	TRUE	FALSE

## Sheet: Hhepaticus_MafKO
GeneSymbol	GeneID	padj	log2FoldChange	cMaf ChIP peak	Blimp1 ChIP peak
Klf6	ENSMUSG00000000078	1.7686400588718e-09	-1.73927	TRUE	FALSE
Axin2	ENSMUSG00000000142	1.07662151274771e-06	-1.79999	TRUE	FALSE
Brat1	ENSMUSG00000000148	0.000178169	1.78413	TRUE	FALSE
Ccnd2	ENSMUSG00000000184	0.0171064	-1.04139	TRUE	FALSE
Grasp	ENSMUSG00000000531	0.0204094	-1.3059	TRUE	FALSE
Rab5b	ENSMUSG00000000711	0.0273638	1.08746	TRUE	FALSE
Polr3d	ENSMUSG00000000776	0.000692315	-1.27863	TRUE	FALSE
Ddx3x	ENSMUSG00000000787	8.29528946225481e-07	-1.74299	TRUE	FALSE
Hip1r	ENSMUSG00000000915	0.0156173	-1.28271	TRUE	FALSE
Luzp1	ENSMUSG00000001089	0.0183581	-1.27737	TRUE	FALSE
Uhrf1	ENSMUSG00000001228	6.13214072537463e-05	1.66204	TRUE	FALSE
Ube2c	ENSMUSG00000001403	3.01840005465111e-10	2.08778	TRUE	FALSE
Mef2d	ENSMUSG00000001419	0.0246556	-1.20549	TRUE	FALSE
Itga3	ENSMUSG00000001507	0.00205575	1.58242	TRUE	FALSE
Ifrd1	ENSMUSG00000001627	5.55920425913945e-06	-1.59173	TRUE	FALSE
Spag5	ENSMUSG00000002055	4.52896694319257e-05	1.80549	TRUE	TRUE
Daxx	ENSMUSG00000002307	3.61276150137297e-05	1.66861	TRUE	FALSE
Slc25a42	ENSMUSG00000002346	0.00951476	1.48465	TRUE	FALSE
Ikzf4	ENSMUSG00000002578	0.00472334	1.11004	TRUE	FALSE
Qtrt1	ENSMUSG00000002825	0.00502017	-1.13417	TRUE	FALSE
Adprh	ENSMUSG00000002844	0.00551089	1.03979	TRUE	FALSE
Mcm2	ENSMUSG00000002870	1.46888129814205e-06	1.45425	TRUE	FALSE
Adgre5	ENSMUSG00000002885	0.00215583	-1.23361	TRUE	FALSE
Fosb	ENSMUSG00000003545	1.71223661125008e-10	-4.23763	TRUE	FALSE
Insig2	ENSMUSG00000003721	0.0394955	1.04108	TRUE	FALSE
Il7r	ENSMUSG00000003882	6.1236151210049e-05	-1.49316	TRUE	FALSE
Hlf	ENSMUSG00000003949	7.75156783386224e-15	-3.70426	TRUE	FALSE
Fam162a	ENSMUSG00000003955	0.0247035	1.12251	TRUE	TRUE
Dnmt1	ENSMUSG00000004099	0.00879839	1.12426	TRUE	FALSE
Ppan	ENSMUSG00000004100	0.00484892	-1.04905	TRUE	FALSE
Atn1	ENSMUSG00000004263	0.0482974	-1.66	TRUE	TRUE
Cul3	ENSMUSG00000004364	0.0190729	-1.13005	TRUE	FALSE
Coro1c	ENSMUSG00000004530	0.0315685	1.04352	TRUE	FALSE
Cstb	ENSMUSG00000005054	0.0260376	-0.991971	TRUE	FALSE
Cd44	ENSMUSG00000005087	2.41771763006942e-08	-1.45474	TRUE	TRUE
Wdr1	ENSMUSG00000005103	2.28178741759466e-05	1.09179	TRUE	FALSE
Spc25	ENSMUSG00000005233	1.37158658256876e-06	1.93236	TRUE	FALSE
Mcm5	ENSMUSG00000005410	1.41866078183074e-08	1.58057	TRUE	FALSE
Asf1b	ENSMUSG00000005470	0.00221682	1.39769	TRUE	FALSE
Pcyt1a	ENSMUSG00000005615	0.00113045	-1.36943	TRUE	TRUE
Itgae	ENSMUSG00000005947	1.75847786464886e-13	2.11269	TRUE	FALSE
Crip1	ENSMUSG00000006360	2.8478984524474e-10	-1.57319	TRUE	FALSE
B4galnt1	ENSMUSG00000006731	0.0364125	0.972807	TRUE	TRUE
Pole	ENSMUSG00000007080	6.27600250001847e-07	1.60827	TRUE	FALSE
Homer1	ENSMUSG00000007617	3.15476125023194e-07	-1.80272	TRUE	FALSE
Hnrnph1	ENSMUSG00000007850	0.000160542	-1.28046	TRUE	FALSE
Ubc	ENSMUSG00000008348	0.00305957	-1.26718	TRUE	FALSE
Sertad1	ENSMUSG00000008384	2.16997830622366e-07	-2.21751	TRUE	FALSE
Hipk1	ENSMUSG00000008730	0.00605768	-1.05446	TRUE	FALSE
Apobec3	ENSMUSG00000009585	8.27696688924009e-06	1.36071	TRUE	FALSE
Pou6f1	ENSMUSG00000009739	0.000576423	-1.5847	TRUE	FALSE
Rassf1	ENSMUSG00000010067	1.15614674855062e-07	-1.2279	TRUE	FALSE
Odc1	ENSMUSG00000011179	1.09879698979806e-11	-2.24195	TRUE	FALSE
Adam19	ENSMUSG00000011256	4.64497707408594e-07	1.33029	TRUE	FALSE
Pgam1	ENSMUSG00000011752	0.000200812	1.45364	TRUE	TRUE
Kif11	ENSMUSG00000012443	0.00100925	1.49216	TRUE	FALSE
Podnl1	ENSMUSG00000012889	0.000848007	-1.51912	TRUE	FALSE
Klhl3	ENSMUSG00000014164	1.38980834985806e-07	1.69621	TRUE	FALSE
Wdfy2	ENSMUSG00000014547	0.0176207	-1.06093	TRUE	TRUE
Csf1	ENSMUSG00000014599	7.61486384534602e-05	1.89215	TRUE	TRUE
Yes1	ENSMUSG00000014932	2.8572997022921e-13	-2.31231	TRUE	FALSE
Slamf1	ENSMUSG00000015316	0.0339475	-0.964513	TRUE	FALSE
Zdhhc12	ENSMUSG00000015335	0.0202062	1.45801	TRUE	FALSE
Cd83	ENSMUSG00000015396	0.0243655	-1.62303	TRUE	TRUE
Gzmb	ENSMUSG00000015437	8.56010179965119e-13	2.5922	TRUE	FALSE
Atf6b	ENSMUSG00000015461	0.00067159	1.33978	TRUE	FALSE
Hspa8	ENSMUSG00000015656	0.0352697	-1.15736	TRUE	FALSE
Arnt2	ENSMUSG00000015709	4.36033065508439e-24	-7.01373	TRUE	FALSE
Ncapg	ENSMUSG00000015880	2.03637712602602e-05	1.88887	TRUE	FALSE
Ncf1	ENSMUSG00000015950	1.28071588653832e-08	2.4978	TRUE	FALSE
Ppfibp1	ENSMUSG00000016487	6.80385688035733e-06	1.97296	TRUE	FALSE
Dyrk3	ENSMUSG00000016526	0.000144676	-1.89363	TRUE	FALSE
Il10	ENSMUSG00000016529	1.15160607429408e-12	-3.64765	TRUE	TRUE
Ttll12	ENSMUSG00000016757	0.0254055	1.17506	TRUE	FALSE
Brca1	ENSMUSG00000017146	0.00397049	1.58139	TRUE	FALSE
Arl5b	ENSMUSG00000017418	3.04038807316056e-15	-1.66957	TRUE	FALSE
Cdc6	ENSMUSG00000017499	0.00417589	1.48757	TRUE	FALSE
Birc5	ENSMUSG00000017716	2.07657388071121e-06	1.81728	TRUE	FALSE
Pigt	ENSMUSG00000017721	0.0152472	1.18591	TRUE	FALSE
Dhx58	ENSMUSG00000017830	0.021876	1.70669	TRUE	FALSE
Ift52	ENSMUSG00000017858	0.00250491	1.01352	TRUE	FALSE
Mybl2	ENSMUSG00000017861	2.68566422369134e-05	2.26493	TRUE	FALSE
Eya2	ENSMUSG00000017897	0.0385766	-1.58045	TRUE	FALSE
Pmp22	ENSMUSG00000018217	0.00762387	-3.2074	TRUE	FALSE
Kdm6b	ENSMUSG00000018476	8.78429007257451e-07	-1.58486	TRUE	TRUE
Cwc25	ENSMUSG00000018541	7.26422583286259e-27	-2.17876	TRUE	FALSE
Trim37	ENSMUSG00000018548	0.00397145	1.30053	TRUE	FALSE
P4ha2	ENSMUSG00000018906	0.00316756	-2.13639	FALSE	TRUE
E2f2	ENSMUSG00000018983	0.00210891	1.52332	TRUE	FALSE
BC005537	ENSMUSG00000019132	0.0495467	-1.10283	TRUE	FALSE
D8Ertd738e	ENSMUSG00000019362	6.64341049538519e-06	-1.40728	TRUE	FALSE
Ubb	ENSMUSG00000019505	1.06591551742169e-05	-1.38634	TRUE	FALSE
Lyst	ENSMUSG00000019726	3.24456738223532e-05	-1.57424	TRUE	FALSE
Fbxo5	ENSMUSG00000019773	0.0166876	1.40664	TRUE	FALSE
Plagl1	ENSMUSG00000019817	0.0105152	-1.51447	TRUE	FALSE
Cd164	ENSMUSG00000019818	5.30970517748656e-08	-1.1449	TRUE	FALSE
Slc16a10	ENSMUSG00000019838	1.18900918904731e-17	-2.81527	TRUE	FALSE
Tnfaip3	ENSMUSG00000019850	0.0319718	-1.12276	TRUE	FALSE
Reps1	ENSMUSG00000019854	6.30288594858673e-06	-1.61161	TRUE	FALSE
Dusp6	ENSMUSG00000019960	0.0111143	-1.40455	TRUE	FALSE
Tmpo	ENSMUSG00000019961	0.000848452	1.09259	TRUE	FALSE
Apaf1	ENSMUSG00000019979	0.000638397	1.4961	TRUE	FALSE
Fzr1	ENSMUSG00000020235	0.000542527	1.25492	TRUE	FALSE
Nudcd2	ENSMUSG00000020328	0.0203048	1.08344	TRUE	FALSE
Havcr2	ENSMUSG00000020399	5.94036523083828e-06	1.57895	TRUE	FALSE
Pttg1	ENSMUSG00000020415	2.06958415332975e-07	-1.34329	TRUE	FALSE
Btg2	ENSMUSG00000020423	1.29971144273906e-05	-1.24056	TRUE	FALSE
Myo1g	ENSMUSG00000020437	0.00500821	1.12932	TRUE	FALSE
Shmt1	ENSMUSG00000020534	0.00183491	1.3996	TRUE	FALSE
Trib2	ENSMUSG00000020601	3.25255398349819e-09	1.55901	TRUE	FALSE
Gna13	ENSMUSG00000020611	0.0143803	-1.06721	TRUE	FALSE
Fam20a	ENSMUSG00000020614	1.18843313682386e-05	1.88403	TRUE	FALSE
1700012B07Rik	ENSMUSG00000020617	0.00100471	2.04433	TRUE	FALSE
Rnf144a	ENSMUSG00000020642	0.00699537	-1.60961	TRUE	FALSE
Ncoa1	ENSMUSG00000020647	0.0260163	-1.05609	TRUE	FALSE
Rrm2	ENSMUSG00000020649	1.73185716121907e-06	1.97432	TRUE	FALSE
Slc25a19	ENSMUSG00000020744	1.12921881556816e-17	1.62793	TRUE	FALSE
Snhg16	ENSMUSG00000020812	0.00400459	-1.25281	TRUE	FALSE
Nr1d1	ENSMUSG00000020889	3.27058960335793e-07	-2.5438	TRUE	FALSE
Pik3r5	ENSMUSG00000020901	0.0117746	-1.22189	TRUE	FALSE
Adprm	ENSMUSG00000020910	0.00399961	1.28387	TRUE	TRUE
Top2a	ENSMUSG00000020914	1.58648483078038e-05	1.57263	TRUE	FALSE
Hif1a	ENSMUSG00000021109	2.16997830622366e-07	1.6664	TRUE	FALSE
Susd6	ENSMUSG00000021133	0.025628	-0.858774	TRUE	TRUE
Esyt2	ENSMUSG00000021171	0.0161489	-0.995695	TRUE	FALSE
Fos	ENSMUSG00000021250	3.63664785126532e-05	-2.30844	TRUE	FALSE
Hsp90aa1	ENSMUSG00000021270	0.0157927	-1.56232	TRUE	FALSE
Gpr132	ENSMUSG00000021298	0.0135876	-0.922289	TRUE	TRUE
Gpld1	ENSMUSG00000021340	1.6455588874534e-07	2.02338	TRUE	FALSE
Tbc1d7	ENSMUSG00000021368	0.0167577	1.34097	TRUE	FALSE
Susd3	ENSMUSG00000021384	8.6540243466794e-08	1.39658	TRUE	FALSE
Ctsl	ENSMUSG00000021477	0.000427385	-2.00902	TRUE	FALSE
Mxd3	ENSMUSG00000021485	0.0330268	1.1361	TRUE	FALSE
Jmy	ENSMUSG00000021690	2.15701888026216e-10	-2.63507	TRUE	FALSE
Nr1d2	ENSMUSG00000021775	1.50108884219134e-05	-1.39429	TRUE	FALSE
Prxl2a	ENSMUSG00000021792	0.00169089	-1.32761	TRUE	FALSE
Anxa11	ENSMUSG00000021866	0.0270378	1.32027	TRUE	FALSE
Rnase4	ENSMUSG00000021876	1.0780748458688e-08	-3.84182	TRUE	FALSE
Spryd7	ENSMUSG00000021930	0.00183491	-1.40439	TRUE	FALSE
Rnaseh2b	ENSMUSG00000021932	0.00188021	1.41902	TRUE	FALSE
Lats2	ENSMUSG00000021959	0.00203289	-1.36615	TRUE	FALSE
Lcp1	ENSMUSG00000021998	0.000361051	1.43571	TRUE	FALSE
Tnfsf11	ENSMUSG00000022015	2.78521659960668e-18	-2.84146	TRUE	FALSE
Rgcc	ENSMUSG00000022018	6.90574728293319e-31	-2.97656	TRUE	TRUE
Diaph3	ENSMUSG00000022021	0.0137067	1.30051	TRUE	FALSE
Tnfrsf10b	ENSMUSG00000022074	9.7798297151629e-08	-1.37434	TRUE	FALSE
Rcbtb2	ENSMUSG00000022106	4.83289758771549e-22	-2.40595	TRUE	TRUE
Acod1	ENSMUSG00000022126	0.00635818	1.4396	TRUE	FALSE
Trio	ENSMUSG00000022263	9.56173835262038e-08	-2.94143	TRUE	FALSE
Mtbp	ENSMUSG00000022369	0.0327046	1.10908	TRUE	FALSE
Dscc1	ENSMUSG00000022422	0.0288881	1.6369	TRUE	FALSE
C1qtnf6	ENSMUSG00000022440	9.06934574930654e-06	2.33574	TRUE	FALSE
Slc38a2	ENSMUSG00000022462	2.09275810984074e-08	-1.26152	TRUE	FALSE
Hes1	ENSMUSG00000022528	9.8259186665402e-09	-2.78389	TRUE	FALSE
Cd200	ENSMUSG00000022661	1.23925532977976e-10	2.26116	TRUE	FALSE
Zbtb20	ENSMUSG00000022708	0.00182176	-1.54502	TRUE	TRUE
St3gal6	ENSMUSG00000022747	0.00277465	-1.3735	TRUE	FALSE
Hcls1	ENSMUSG00000022831	0.000770603	0.962239	TRUE	FALSE
Pros1	ENSMUSG00000022912	0.0218639	-1.52761	TRUE	FALSE
Itsn1	ENSMUSG00000022957	2.0698988016058e-10	-2.82124	TRUE	FALSE
Ifngr2	ENSMUSG00000022965	0.00687782	-1.32838	TRUE	FALSE
Nr4a1	ENSMUSG00000023034	0.00223692	-1.26311	TRUE	FALSE
Cdkn1a	ENSMUSG00000023067	6.08492375023292e-11	-1.79984	TRUE	FALSE
Serping1	ENSMUSG00000023224	0.0190063	-2.71013	TRUE	FALSE
Cd4	ENSMUSG00000023274	0.0481693	0.996232	TRUE	FALSE
Dtwd1	ENSMUSG00000023330	0.0120777	1.35697	TRUE	FALSE
Poc1a	ENSMUSG00000023345	0.0263887	1.27909	TRUE	FALSE
Tpi1	ENSMUSG00000023456	8.82081035156533e-10	1.98424	TRUE	FALSE
Tnfrsf12a	ENSMUSG00000023905	0.000673022	-2.04598	TRUE	FALSE
Hsp90ab1	ENSMUSG00000023944	0.00487548	-1.35827	TRUE	FALSE
Ubr2	ENSMUSG00000023977	0.00848954	-1.01111	TRUE	FALSE
Tff1	ENSMUSG00000024032	4.04905650356624e-11	2.53036	TRUE	FALSE
Sik1	ENSMUSG00000024042	4.26676639090433e-05	-1.96148	TRUE	FALSE
Xdh	ENSMUSG00000024066	0.000302139	1.60616	TRUE	FALSE
Prkd3	ENSMUSG00000024070	2.84846200712654e-06	-1.43493	TRUE	FALSE
Crim1	ENSMUSG00000024074	1.00677852799544e-09	-2.75982	TRUE	FALSE
Washc1	ENSMUSG00000024101	0.00969297	1.06545	TRUE	FALSE
Dusp1	ENSMUSG00000024190	0.000567606	-1.88909	TRUE	FALSE
Rfx2	ENSMUSG00000024206	5.95473401328751e-14	-3.6737	TRUE	FALSE
Svil	ENSMUSG00000024236	0.00892654	-0.988434	TRUE	FALSE
Map4k3	ENSMUSG00000024242	0.0152422	-1.68366	TRUE	FALSE
Ccny	ENSMUSG00000024286	0.0443784	-0.980121	TRUE	FALSE
Myo1f	ENSMUSG00000024300	0.0354889	1.1678	TRUE	TRUE
Tapbp	ENSMUSG00000024308	0.00598709	1.06955	TRUE	FALSE
Tap2	ENSMUSG00000024339	0.000217888	1.24333	TRUE	FALSE
Tmem173	ENSMUSG00000024349	0.00100925	1.32195	TRUE	FALSE
Map3k2	ENSMUSG00000024383	0.0137596	-0.920291	TRUE	FALSE
Nr3c1	ENSMUSG00000024431	1.31599777219329e-14	-2.52842	TRUE	TRUE
Smad4	ENSMUSG00000024515	0.00893796	-1.35496	TRUE	FALSE
Tle4	ENSMUSG00000024642	8.15683969516504e-07	-1.63521	TRUE	TRUE
Incenp	ENSMUSG00000024660	0.00200228	1.12292	TRUE	FALSE
Cdca5	ENSMUSG00000024791	0.000881144	1.59853	TRUE	FALSE
Kif20b	ENSMUSG00000024795	0.0119281	1.26022	TRUE	FALSE
Uhrf2	ENSMUSG00000024817	9.53844131713541e-17	-1.95939	TRUE	FALSE
Rps6kb2	ENSMUSG00000024830	9.89142026082787e-08	1.24851	FALSE	TRUE
Pola2	ENSMUSG00000024833	0.0308556	1.05222	TRUE	FALSE
Chka	ENSMUSG00000024843	1.06403423982552e-08	-2.11058	TRUE	FALSE
Capn1	ENSMUSG00000024942	0.0177882	1.16871	TRUE	FALSE
Men1	ENSMUSG00000024947	0.00217248	1.30723	TRUE	FALSE
Fermt3	ENSMUSG00000024965	0.000400333	1.2144	TRUE	TRUE
Pdcd4	ENSMUSG00000024975	0.0418112	-1.0861	TRUE	TRUE
Zdhhc6	ENSMUSG00000024982	0.00720016	1.29349	TRUE	FALSE
Cep55	ENSMUSG00000024989	0.000202177	2.05743	TRUE	FALSE
Xpnpep1	ENSMUSG00000025027	0.00335957	1.13554	TRUE	FALSE
Taf5	ENSMUSG00000025049	0.0145564	-1.26613	TRUE	FALSE
Arhgap19	ENSMUSG00000025154	4.44390267765228e-07	2.4288	TRUE	FALSE
Slc16a3	ENSMUSG00000025161	1.35651441758118e-13	3.27209	TRUE	FALSE
Cd7	ENSMUSG00000025163	1.37158658256876e-06	1.98206	TRUE	FALSE
Pi4k2a	ENSMUSG00000025178	0.00786144	-1.03158	TRUE	FALSE
Tsr2	ENSMUSG00000025264	0.00498374	-1.1335	TRUE	FALSE
Irf7	ENSMUSG00000025498	0.000775591	-1.44557	TRUE	FALSE
Pde8a	ENSMUSG00000025584	0.000781086	-1.48783	TRUE	FALSE
Tma16	ENSMUSG00000025591	0.0438353	-0.994658	TRUE	FALSE
Mcrip2	ENSMUSG00000025732	0.00766217	-1.76002	TRUE	FALSE
Plk4	ENSMUSG00000025758	0.0493678	1.0824	TRUE	FALSE
Pard3	ENSMUSG00000025812	3.36315316924779e-09	-3.0809	TRUE	TRUE
Smad7	ENSMUSG00000025880	5.2171871806477e-05	-1.68317	TRUE	FALSE
Coq10b	ENSMUSG00000025981	0.0433148	-1.02704	TRUE	FALSE
Cd28	ENSMUSG00000026012	7.25485219986282e-05	-1.22827	TRUE	FALSE
Sgo2a	ENSMUSG00000026039	0.000269574	1.82673	TRUE	FALSE
Tex30	ENSMUSG00000026049	0.0360614	-0.918075	TRUE	FALSE
Il1r1	ENSMUSG00000026072	7.20794881114952e-08	1.88239	TRUE	FALSE
Il1r2	ENSMUSG00000026073	1.03735314913012e-13	2.27784	TRUE	FALSE
Gls	ENSMUSG00000026103	0.00123269	-1.21316	TRUE	FALSE
Stat1	ENSMUSG00000026104	0.0287371	1.07544	TRUE	TRUE
Mgat4a	ENSMUSG00000026110	0.000475718	-1.23974	TRUE	FALSE
Ccl20	ENSMUSG00000026166	0.000977666	-2.02976	TRUE	FALSE
Tuba4a	ENSMUSG00000026202	3.45180939872357e-11	-2.04889	TRUE	FALSE
Serpine2	ENSMUSG00000026249	0.000121587	2.67105	TRUE	FALSE
Mcm6	ENSMUSG00000026355	1.15614674855062e-07	1.55639	TRUE	FALSE
Rgs1	ENSMUSG00000026358	4.37116839293534e-09	-1.78391	TRUE	FALSE
Rgs2	ENSMUSG00000026360	0.000854061	-2.01608	TRUE	FALSE
Elk4	ENSMUSG00000026436	0.000377558	-1.18733	TRUE	TRUE
Glul	ENSMUSG00000026473	3.46922403019152e-10	-1.54527	TRUE	TRUE
Abl2	ENSMUSG00000026596	0.00963524	-1.08231	TRUE	FALSE
Soat1	ENSMUSG00000026600	0.0223794	1.24333	TRUE	FALSE
Eprs	ENSMUSG00000026615	1.33104547703105e-20	-2.26321	TRUE	FALSE
Bpnt1	ENSMUSG00000026617	0.00323157	-1.30855	TRUE	FALSE
Nek2	ENSMUSG00000026622	0.000131186	2.13602	TRUE	FALSE
Atf3	ENSMUSG00000026628	4.67311061816593e-33	-4.10065	TRUE	FALSE
Nmt2	ENSMUSG00000026643	3.31953820587817e-09	-1.64999	TRUE	FALSE
Sephs1	ENSMUSG00000026662	0.022345	1.15485	TRUE	FALSE
Optn	ENSMUSG00000026672	0.000982789	1.26311	TRUE	FALSE
Enkur	ENSMUSG00000026679	6.06828266457225e-31	-4.46992	TRUE	FALSE
Nuf2	ENSMUSG00000026683	3.26996258672342e-07	2.32778	TRUE	FALSE
Stxbp1	ENSMUSG00000026797	1.42648683747521e-05	-2.26548	TRUE	FALSE
Nr4a2	ENSMUSG00000026826	5.70512900873541e-07	-1.61636	TRUE	FALSE
Ermn	ENSMUSG00000026830	3.24731498706999e-14	4.50699	TRUE	FALSE
Ifih1	ENSMUSG00000026896	0.023414	1.23809	TRUE	FALSE
Sapcd2	ENSMUSG00000026955	0.0456058	1.41447	TRUE	FALSE
Ly75	ENSMUSG00000026980	2.60319825450942e-08	1.72448	TRUE	FALSE
Frmd5	ENSMUSG00000027238	1.3728823129671e-05	-2.57299	TRUE	FALSE
Nusap1	ENSMUSG00000027306	8.45900864423843e-07	2.1085	TRUE	FALSE
Rad51	ENSMUSG00000027323	0.0334602	1.23788	TRUE	FALSE
Knstrn	ENSMUSG00000027331	0.0441987	1.11764	TRUE	FALSE
Fam98b	ENSMUSG00000027349	0.0481693	-1.07437	TRUE	FALSE
Nop56	ENSMUSG00000027405	0.000104454	-1.13707	TRUE	FALSE
Cst3	ENSMUSG00000027447	0.000761318	-1.44125	TRUE	FALSE
Aurka	ENSMUSG00000027496	0.000843306	1.52661	TRUE	FALSE
Pag1	ENSMUSG00000027508	0.0146464	-1.10828	TRUE	FALSE
Zbp1	ENSMUSG00000027514	0.000145456	1.47326	TRUE	FALSE
Nfatc2	ENSMUSG00000027544	1.06591551742169e-05	-1.51931	TRUE	TRUE
Dsn1	ENSMUSG00000027635	0.00963644	1.46043	TRUE	FALSE
Samhd1	ENSMUSG00000027639	0.00249509	0.971273	TRUE	FALSE
Src	ENSMUSG00000027646	0.00410904	-1.78994	TRUE	FALSE
Tti1	ENSMUSG00000027650	0.0465323	1.13653	TRUE	TRUE
Skil	ENSMUSG00000027660	0.0147641	-1.08391	TRUE	FALSE
Ccna2	ENSMUSG00000027715	2.00352308457416e-07	1.68066	TRUE	FALSE
Il2	ENSMUSG00000027720	0.0065742	-1.51679	TRUE	TRUE
Tsc22d2	ENSMUSG00000027806	1.53980144560799e-06	-1.53863	TRUE	FALSE
Gpsm2	ENSMUSG00000027883	0.000629324	1.48567	TRUE	FALSE
Clcc1	ENSMUSG00000027884	0.0126175	1.04981	TRUE	FALSE
Cks1b	ENSMUSG00000028044	4.04197779052854e-06	1.58256	TRUE	TRUE
Lmna	ENSMUSG00000028063	6.21284962588776e-20	-4.3384	TRUE	TRUE
Them4	ENSMUSG00000028145	8.50053742689807e-05	-1.50376	TRUE	FALSE
Nfkb1	ENSMUSG00000028163	0.0395254	-1.07146	TRUE	TRUE
Cdh17	ENSMUSG00000028217	0.0191028	2.30587	TRUE	FALSE
Lmo4	ENSMUSG00000028266	1.19961162566731e-22	-3.13395	TRUE	FALSE
Gbp2	ENSMUSG00000028270	0.00101429	1.55111	TRUE	TRUE
Smc2	ENSMUSG00000028312	0.00355552	1.2441	TRUE	FALSE
Nr4a3	ENSMUSG00000028341	4.4939666043087e-14	-2.83864	TRUE	TRUE
B4galt1	ENSMUSG00000028413	0.000190252	-1.25092	TRUE	TRUE
Sit1	ENSMUSG00000028460	1.54201355024324e-14	-2.07913	TRUE	FALSE
Tnfrsf8	ENSMUSG00000028602	0.0135876	1.48274	TRUE	FALSE
Cpt2	ENSMUSG00000028607	0.00253189	1.6777	TRUE	FALSE
Cap1	ENSMUSG00000028656	9.17444331821978e-06	1.32215	TRUE	FALSE
Lypla2	ENSMUSG00000028670	1.77752125706361e-05	1.63619	TRUE	FALSE
Kif2c	ENSMUSG00000028678	5.14532674856668e-08	2.54396	TRUE	FALSE
Stil	ENSMUSG00000028718	0.00121615	1.66802	TRUE	FALSE
Rnf19b	ENSMUSG00000028793	3.40759996036316e-05	-1.79336	TRUE	TRUE
Phc2	ENSMUSG00000028796	0.000101627	-1.62939	TRUE	TRUE
Sfpq	ENSMUSG00000028820	0.000129055	-1.51479	TRUE	FALSE
Maco1	ENSMUSG00000028826	0.0127519	-1.06621	TRUE	FALSE
Cdca8	ENSMUSG00000028873	0.00058017	1.38951	TRUE	FALSE
Smpdl3b	ENSMUSG00000028885	2.60090248278447e-08	2.62089	TRUE	FALSE
Rcc1	ENSMUSG00000028896	0.00235577	1.28082	TRUE	FALSE
Rheb	ENSMUSG00000028945	0.043495	-0.922539	TRUE	FALSE
Abcb1b	ENSMUSG00000028970	9.80727379795268e-11	-1.74621	TRUE	FALSE
Mthfr	ENSMUSG00000029009	9.42054750350571e-06	-1.69276	TRUE	FALSE
Ski	ENSMUSG00000029050	0.00182478	-1.31617	TRUE	FALSE
Cdk11b	ENSMUSG00000029062	3.03466833050148e-26	-2.27015	TRUE	FALSE
Cd38	ENSMUSG00000029084	0.0200023	1.24853	TRUE	FALSE
Fosl2	ENSMUSG00000029135	8.72234697645031e-08	-1.67845	TRUE	FALSE
Zfp326	ENSMUSG00000029290	2.36763583619147e-05	-1.16836	TRUE	FALSE
Aff1	ENSMUSG00000029313	0.00143556	-1.34844	TRUE	FALSE
Gpat3	ENSMUSG00000029314	0.0215815	-1.49467	TRUE	FALSE
Antxr2	ENSMUSG00000029338	5.63453307598272e-09	-1.77831	TRUE	FALSE
Tfip11	ENSMUSG00000029345	3.11381214003004e-07	-1.57829	TRUE	FALSE
Srrd	ENSMUSG00000029346	7.74996686833434e-06	-1.67348	TRUE	TRUE
Rfc5	ENSMUSG00000029363	0.00234871	1.17271	TRUE	FALSE
Cxcl3	ENSMUSG00000029379	9.0322299725123e-11	3.15567	TRUE	FALSE
Kntc1	ENSMUSG00000029414	0.00394325	1.49571	TRUE	FALSE
Cit	ENSMUSG00000029516	0.0268527	1.28744	TRUE	FALSE
Fam3c	ENSMUSG00000029672	0.000381853	1.15699	TRUE	FALSE
Mepce	ENSMUSG00000029726	5.22393918984621e-07	-1.95711	TRUE	FALSE
Zyx	ENSMUSG00000029860	0.00237532	1.05619	TRUE	FALSE
Isy1	ENSMUSG00000030056	0.049404	-0.981971	TRUE	FALSE
Plxna1	ENSMUSG00000030084	1.94418843274624e-07	-2.89099	TRUE	FALSE
Lag3	ENSMUSG00000030124	1.43323146797863e-17	3.22243	TRUE	FALSE
Klrc1	ENSMUSG00000030167	1.37381924585879e-05	2.30594	TRUE	FALSE
Etv6	ENSMUSG00000030199	0.00772417	1.03141	TRUE	TRUE
Emp1	ENSMUSG00000030208	6.58062908303649e-20	-2.48065	TRUE	FALSE
Dera	ENSMUSG00000030225	3.92017859605687e-05	1.06955	TRUE	FALSE
Bcat1	ENSMUSG00000030268	5.33182083559147e-06	2.52697	TRUE	FALSE
Vamp1	ENSMUSG00000030337	3.18164645204941e-12	-2.30359	TRUE	FALSE
Rad51ap1	ENSMUSG00000030346	0.000292914	1.77861	TRUE	FALSE
Iqgap1	ENSMUSG00000030536	0.0272517	-0.874102	TRUE	FALSE
Art2b	ENSMUSG00000030651	6.70658356756755e-07	2.10036	TRUE	FALSE
Coro1a	ENSMUSG00000030707	0.00099704	1.14022	TRUE	FALSE
Plk1	ENSMUSG00000030867	3.93609258255401e-08	2.79235	TRUE	FALSE
Oat	ENSMUSG00000030934	0.0415516	-0.848568	TRUE	FALSE
Zranb1	ENSMUSG00000030967	0.0107833	-1.07252	TRUE	FALSE
Sash3	ENSMUSG00000031101	2.56845446691207e-06	1.33831	TRUE	FALSE
Car5b	ENSMUSG00000031373	1.60958205183244e-06	1.95531	TRUE	FALSE
Tsc22d3	ENSMUSG00000031431	1.54652605572178e-08	-1.70867	TRUE	FALSE
Cd209a	ENSMUSG00000031494	0.000978789	-3.72869	FALSE	TRUE
Gsr	ENSMUSG00000031584	0.000323614	1.29427	TRUE	FALSE
Sap30	ENSMUSG00000031609	0.000179154	-1.50478	TRUE	FALSE
Casp3	ENSMUSG00000031628	2.29269941820288e-06	1.50187	TRUE	FALSE
Ccl17	ENSMUSG00000031780	0.00346795	-3.13482	TRUE	FALSE
Ciapin1	ENSMUSG00000031781	0.0273969	0.947286	TRUE	FALSE
Jak3	ENSMUSG00000031805	4.37401148500275e-05	1.76181	TRUE	FALSE
Crispld2	ENSMUSG00000031825	0.0378323	-1.91826	TRUE	FALSE
Rrad	ENSMUSG00000031880	9.54905201706203e-06	-1.3931	TRUE	FALSE
Izumo1r	ENSMUSG00000031933	0.0289038	1.36324	TRUE	FALSE
Usp2	ENSMUSG00000032010	1.42764022050452e-18	-3.31155	TRUE	FALSE
Dcps	ENSMUSG00000032040	0.0136029	1.13828	TRUE	FALSE
Nlrx1	ENSMUSG00000032109	0.0041974	1.94967	TRUE	FALSE
Slc37a4	ENSMUSG00000032114	0.0463588	1.19818	TRUE	FALSE
Pde4a	ENSMUSG00000032177	0.0061195	-1.48164	TRUE	FALSE
Lysmd2	ENSMUSG00000032184	0.0157694	1.53981	TRUE	FALSE
Rab27a	ENSMUSG00000032202	6.35174881872171e-09	1.46936	TRUE	FALSE
Nedd4	ENSMUSG00000032216	7.08497966663378e-06	-2.3894	TRUE	TRUE
Pkm	ENSMUSG00000032294	6.15122252878907e-05	1.29855	TRUE	FALSE
Psma4	ENSMUSG00000032301	0.00841828	0.904036	TRUE	TRUE
Rcn2	ENSMUSG00000032320	9.89142026082787e-08	-1.24084	TRUE	FALSE
Gclc	ENSMUSG00000032350	7.21815520709437e-05	-1.63708	TRUE	FALSE
Car12	ENSMUSG00000032373	0.0465531	1.88291	TRUE	FALSE
Dapk2	ENSMUSG00000032380	0.00988789	1.68252	TRUE	TRUE
Parp16	ENSMUSG00000032392	0.000238593	-2.17927	TRUE	FALSE
Smad3	ENSMUSG00000032402	0.0455821	-0.948248	TRUE	TRUE
Slc25a38	ENSMUSG00000032519	0.000533722	-1.29177	TRUE	FALSE
Traip	ENSMUSG00000032586	0.0177694	1.3601	TRUE	FALSE
Oas3	ENSMUSG00000032661	0.0268581	1.63302	TRUE	FALSE
Abtb2	ENSMUSG00000032724	0.00221817	-1.35111	TRUE	FALSE
Zswim6	ENSMUSG00000032846	0.00108739	-1.33128	TRUE	FALSE
Slc7a6os	ENSMUSG00000033106	0.0171064	-1.06444	TRUE	FALSE
Ttc28	ENSMUSG00000033209	0.00756561	-1.87185	TRUE	FALSE
Gstt2	ENSMUSG00000033318	1.98858288549751e-10	1.67295	TRUE	FALSE
Crlf2	ENSMUSG00000033467	0.0232708	1.26991	TRUE	FALSE
Cysltr2	ENSMUSG00000033470	0.00970679	1.24677	TRUE	FALSE
Vav3	ENSMUSG00000033721	5.17694178056296e-13	-1.69095	TRUE	TRUE
Klf9	ENSMUSG00000033863	0.000178137	-1.32645	TRUE	TRUE
Lgals3bp	ENSMUSG00000033880	5.54123959504019e-06	1.81921	TRUE	FALSE
Map9	ENSMUSG00000033900	5.91226684168764e-13	-3.02621	TRUE	FALSE
Mapkbp1	ENSMUSG00000033902	0.0490274	-1.40074	TRUE	FALSE
Trim36	ENSMUSG00000033949	2.52888284217283e-13	-2.62719	TRUE	FALSE
Sik3	ENSMUSG00000034135	0.0354889	-1.05017	TRUE	TRUE
Batf	ENSMUSG00000034266	8.93665880681422e-05	1.21401	TRUE	FALSE
Wdr5b	ENSMUSG00000034379	0.023675	1.23861	TRUE	FALSE
Ccpg1	ENSMUSG00000034563	0.00055646	-1.35922	TRUE	FALSE
Ppp1r18	ENSMUSG00000034595	0.0124142	1.09931	TRUE	FALSE
Tiparp	ENSMUSG00000034640	2.67270502555089e-22	-2.60681	TRUE	FALSE
Tdg	ENSMUSG00000034674	0.00980387	1.05133	TRUE	FALSE
Dusp5	ENSMUSG00000034765	0.000104601	-1.50619	TRUE	FALSE
BC030867	ENSMUSG00000034773	0.00119367	2.09919	TRUE	FALSE
Cobll1	ENSMUSG00000034903	3.99298431388882e-08	-1.76953	TRUE	FALSE
Ncaph	ENSMUSG00000034906	4.13793435341764e-10	2.25308	TRUE	FALSE
Xkr6	ENSMUSG00000035067	0.000145456	-2.42188	TRUE	FALSE
Arhgap5	ENSMUSG00000035133	0.0236131	-1.01967	FALSE	TRUE
Trim13	ENSMUSG00000035235	0.0433181	-1.36155	TRUE	FALSE
Gnptab	ENSMUSG00000035311	0.00361231	1.22594	TRUE	FALSE
Fbxo33	ENSMUSG00000035329	0.0182229	-1.10194	TRUE	FALSE
Fignl1	ENSMUSG00000035455	0.000298647	2.05429	TRUE	FALSE
Eif1	ENSMUSG00000035530	0.000596778	-1.08236	TRUE	FALSE
Ky	ENSMUSG00000035606	7.55214534253397e-06	-2.23609	TRUE	FALSE
Grhpr	ENSMUSG00000035637	0.00611333	1.23629	TRUE	FALSE
Melk	ENSMUSG00000035683	1.28866639128773e-05	1.91499	TRUE	FALSE
Ggta1	ENSMUSG00000035778	0.00370814	1.40487	TRUE	TRUE
Fnip1	ENSMUSG00000035992	0.0015345	-1.115	TRUE	FALSE
Lzts1	ENSMUSG00000036306	2.87606174032424e-08	2.71547	TRUE	FALSE
Abt1	ENSMUSG00000036376	0.000332575	-1.40473	TRUE	FALSE
Gadd45a	ENSMUSG00000036390	0.000323172	-1.55705	TRUE	FALSE
Calm2	ENSMUSG00000036438	0.000198279	-0.989222	TRUE	TRUE
Ppfibp2	ENSMUSG00000036528	0.00117145	-2.59411	TRUE	TRUE
Cdc42ep3	ENSMUSG00000036533	1.72274415879161e-13	-2.28542	TRUE	FALSE
Chst12	ENSMUSG00000036599	0.00734296	1.18956	TRUE	FALSE
Tubb4b	ENSMUSG00000036752	0.000521493	-1.18211	TRUE	FALSE
Kif15	ENSMUSG00000036768	0.0045006	1.5482	TRUE	FALSE
Dna2	ENSMUSG00000036875	9.90363135962291e-08	2.55197	TRUE	FALSE
Nfkbid	ENSMUSG00000036931	1.60178223742699e-05	-1.386	TRUE	FALSE
Tmem71	ENSMUSG00000036944	0.000659493	1.22311	TRUE	FALSE
Bcorl1	ENSMUSG00000036959	0.00178312	-1.56495	TRUE	FALSE
Hk1	ENSMUSG00000037012	0.043918	1.15725	TRUE	FALSE
Spry1	ENSMUSG00000037211	1.01468867647031e-15	-2.93865	TRUE	FALSE
Mex3c	ENSMUSG00000037253	2.32117053052071e-09	-1.96798	TRUE	FALSE
4932438A13Rik	ENSMUSG00000037270	0.00485569	-1.13436	TRUE	FALSE
Tap1	ENSMUSG00000037321	7.21912029174617e-09	1.51069	TRUE	FALSE
Map4k1	ENSMUSG00000037337	0.0155477	1.07978	TRUE	FALSE
Muc3	ENSMUSG00000037390	0.0484173	-2.11505	FALSE	TRUE
Klf10	ENSMUSG00000037465	6.49730702177931e-11	-1.95798	TRUE	FALSE
Ppfia1	ENSMUSG00000037519	0.0378378	-1.04278	TRUE	FALSE
Tob1	ENSMUSG00000037573	2.41844784233088e-06	-1.64614	TRUE	FALSE
Ckap2	ENSMUSG00000037725	0.000377558	1.59025	TRUE	FALSE
Ptger2	ENSMUSG00000037759	0.0204948	1.09595	TRUE	FALSE
Adh4	ENSMUSG00000037797	2.77161516253335e-05	-2.96125	TRUE	TRUE
Cpe	ENSMUSG00000037852	0.00044954	-2.12737	TRUE	FALSE
Nufip2	ENSMUSG00000037857	0.00928826	-1.02798	TRUE	FALSE
Dusp8	ENSMUSG00000037887	0.0270558	-1.19114	TRUE	FALSE
Acer2	ENSMUSG00000038007	0.000571408	-1.76969	TRUE	FALSE
Atp6v0a2	ENSMUSG00000038023	0.043001	1.04511	TRUE	FALSE
Kmt2c	ENSMUSG00000038056	0.0330268	-0.914591	TRUE	FALSE
Mylip	ENSMUSG00000038175	0.000205167	-1.63145	TRUE	FALSE
Prkab2	ENSMUSG00000038205	0.000377377	-1.29183	TRUE	FALSE
Sbf2	ENSMUSG00000038371	3.13804018275223e-06	-2.68502	TRUE	FALSE
Ttk	ENSMUSG00000038379	0.00100366	2.39707	TRUE	FALSE
Txnip	ENSMUSG00000038393	0.0153396	-1.3991	TRUE	FALSE
Pmepa1	ENSMUSG00000038400	0.0010654	-1.59609	TRUE	FALSE
Ptov1	ENSMUSG00000038502	0.000370025	-1.8606	TRUE	FALSE
Cep85l	ENSMUSG00000038594	0.00231278	-1.36523	TRUE	FALSE
Herc1	ENSMUSG00000038664	0.00108808	-1.07474	TRUE	FALSE
Ptpn3	ENSMUSG00000038764	0.0270408	1.42528	TRUE	FALSE
Itpkb	ENSMUSG00000038855	1.37588963926659e-08	-2.17426	TRUE	TRUE
Irs2	ENSMUSG00000038894	1.38980834985806e-07	-2.34707	TRUE	FALSE
Rreb1	ENSMUSG00000039087	0.00174572	-1.69744	TRUE	TRUE
Dusp10	ENSMUSG00000039384	0.000213812	-1.75928	TRUE	TRUE
Neil3	ENSMUSG00000039396	0.000712936	2.19135	TRUE	FALSE
Prpf18	ENSMUSG00000039449	0.0287409	0.966164	TRUE	FALSE
Dse	ENSMUSG00000039497	0.000198279	-2.01886	TRUE	TRUE
Cpeb2	ENSMUSG00000039782	0.00725885	-1.51794	TRUE	FALSE
4932438H23Rik	ENSMUSG00000039851	1.36804874982475e-09	-3.1204	TRUE	FALSE
Zc3h12d	ENSMUSG00000039981	4.29625528147861e-09	1.63418	TRUE	FALSE
Dtx4	ENSMUSG00000039982	2.07359023597346e-09	-2.25183	TRUE	FALSE
Bub1b	ENSMUSG00000040084	1.62256514560576e-06	1.55418	TRUE	FALSE
Pnrc1	ENSMUSG00000040128	0.00257858	-1.28268	TRUE	FALSE
Pclaf	ENSMUSG00000040204	4.62005613904022e-13	2.03546	TRUE	FALSE
Gbp7	ENSMUSG00000040253	0.00797562	1.0861	TRUE	FALSE
Fam102b	ENSMUSG00000040339	6.90449966861649e-06	-1.55504	TRUE	FALSE
Slc25a28	ENSMUSG00000040414	0.000381853	-1.69537	TRUE	FALSE
Pitpnc1	ENSMUSG00000040430	0.0306602	-1.00068	TRUE	TRUE
Xaf1	ENSMUSG00000040483	0.000959152	1.51695	TRUE	FALSE
Ltbp4	ENSMUSG00000040488	0.00435169	-3.01097	TRUE	FALSE
Btaf1	ENSMUSG00000040565	8.56787259161971e-05	-0.987099	TRUE	FALSE
Iffo2	ENSMUSG00000041025	0.000453108	-1.72131	TRUE	FALSE
Arhgap11a	ENSMUSG00000041219	0.000799199	1.39889	TRUE	FALSE
Elovl6	ENSMUSG00000041220	0.000781086	1.31918	TRUE	TRUE
Chd7	ENSMUSG00000041235	0.000994597	-1.12738	TRUE	FALSE
Rusc1	ENSMUSG00000041263	0.0402412	-1.19862	TRUE	FALSE
Sntb2	ENSMUSG00000041308	0.022299	1.17409	TRUE	FALSE
Pik3r1	ENSMUSG00000041417	0.00100212	-1.31236	TRUE	FALSE
Ccnb1	ENSMUSG00000041431	3.51384478044207e-06	2.30443	TRUE	FALSE
Kif14	ENSMUSG00000041498	0.000142923	2.34345	TRUE	FALSE
Nop53	ENSMUSG00000041560	0.000100559	-1.17385	TRUE	FALSE
Rnpep	ENSMUSG00000041926	0.00382108	1.11535	TRUE	FALSE
Mvk	ENSMUSG00000041939	9.42054750350571e-06	-2.139	TRUE	FALSE
Pigs	ENSMUSG00000041958	0.00639206	1.11973	TRUE	FALSE
Znrf3	ENSMUSG00000041961	6.70077261486013e-06	-1.9667	TRUE	FALSE
Dzip1	ENSMUSG00000042156	0.0185812	-1.54737	TRUE	FALSE
Tnfrsf14	ENSMUSG00000042333	0.0285153	1.3483	TRUE	FALSE
Arel1	ENSMUSG00000042350	0.0126305	1.06073	TRUE	FALSE
Grap2	ENSMUSG00000042351	1.63055132812642e-12	-1.81032	TRUE	TRUE
Gzmk	ENSMUSG00000042385	1.3237100509982e-06	2.74506	TRUE	FALSE
Atf4	ENSMUSG00000042406	7.66735184397686e-06	-1.47602	TRUE	FALSE
Elmsan1	ENSMUSG00000042507	6.54641442095616e-06	-1.90595	TRUE	TRUE
Sh2b3	ENSMUSG00000042594	0.000188439	-1.49345	TRUE	FALSE
Maff	ENSMUSG00000042622	3.6834685425884e-09	-1.88661	TRUE	FALSE
Simc1	ENSMUSG00000043183	4.16763890859879e-13	-1.74824	TRUE	FALSE
Tmem64	ENSMUSG00000043252	8.3046865989678e-07	-1.66664	TRUE	FALSE
Otud1	ENSMUSG00000043415	0.0341078	-1.60813	TRUE	FALSE
Hilpda	ENSMUSG00000043421	1.75823539262905e-11	-1.75993	TRUE	FALSE
Casc1	ENSMUSG00000043541	2.45182712576699e-05	1.76694	TRUE	FALSE
Zrsr1	ENSMUSG00000044068	0.0103405	-1.46549	TRUE	FALSE
Rsbn1	ENSMUSG00000044098	6.49730702177931e-11	-1.57673	TRUE	FALSE
Foxo1	ENSMUSG00000044167	0.00611847	-1.17319	TRUE	FALSE
Gpr146	ENSMUSG00000044197	0.00427701	1.17745	TRUE	FALSE
Ubr3	ENSMUSG00000044308	0.0299545	-1.07579	TRUE	FALSE
Lncpint	ENSMUSG00000044471	0.00180599	-1.58031	TRUE	FALSE
Csrnp2	ENSMUSG00000044636	0.00398113	-1.78166	TRUE	FALSE
Tlr1	ENSMUSG00000044827	0.00049536	1.61562	TRUE	FALSE
4930503L19Rik	ENSMUSG00000044906	1.38980834985806e-07	-1.66053	TRUE	FALSE
Fzd5	ENSMUSG00000045005	0.00154774	-1.85134	TRUE	FALSE
Cenph	ENSMUSG00000045273	0.00131612	1.52714	TRUE	FALSE
Cenpe	ENSMUSG00000045328	0.00890141	1.32754	TRUE	FALSE
Dipk2a	ENSMUSG00000045414	1.68058975974175e-28	-3.2467	TRUE	FALSE
Glb1	ENSMUSG00000045594	0.0017648	1.20644	TRUE	FALSE
Adrb2	ENSMUSG00000045730	6.42005957324285e-27	-2.69867	TRUE	FALSE
Mms22l	ENSMUSG00000045751	0.0361591	1.08973	TRUE	FALSE
Paip2b	ENSMUSG00000045896	0.000842266	-1.11527	TRUE	TRUE
Ifit2	ENSMUSG00000045932	0.0251567	1.549	TRUE	FALSE
9930021J03Rik	ENSMUSG00000046138	0.00258545	-1.23461	TRUE	TRUE
E2f8	ENSMUSG00000046179	1.21359852997776e-07	2.39925	TRUE	FALSE
Gjb2	ENSMUSG00000046352	1.88669178396752e-05	2.10202	TRUE	FALSE
Camk2n1	ENSMUSG00000046447	5.57501778849588e-05	-1.6411	TRUE	FALSE
Ar	ENSMUSG00000046532	0.000107001	-1.44455	TRUE	FALSE
Tmem251	ENSMUSG00000046675	0.0258054	-0.979439	TRUE	FALSE
C87436	ENSMUSG00000046679	0.0346051	-1.06432	TRUE	TRUE
Irgm1	ENSMUSG00000046879	0.00446695	1.38095	TRUE	FALSE
Neurl3	ENSMUSG00000047180	8.89443910856259e-08	-1.77935	TRUE	FALSE
Tgif1	ENSMUSG00000047407	0.0270408	-0.991639	TRUE	FALSE
Arl4a	ENSMUSG00000047446	5.37301007642037e-07	-1.33397	TRUE	TRUE
Fbxo30	ENSMUSG00000047648	1.43427424354309e-07	-1.79516	TRUE	FALSE
Rell1	ENSMUSG00000047881	0.0125296	-1.38693	TRUE	FALSE
Crebrf	ENSMUSG00000048249	3.45806851966923e-05	-1.15993	TRUE	FALSE
Ckap2l	ENSMUSG00000048327	0.0484173	1.29329	FALSE	TRUE
Nrip1	ENSMUSG00000048490	8.70025929483225e-06	-1.43937	TRUE	FALSE
Tob2	ENSMUSG00000048546	0.00321677	-1.77966	TRUE	FALSE
Lemd3	ENSMUSG00000048661	3.10482712787765e-07	-1.74791	TRUE	FALSE
Ggnbp1	ENSMUSG00000048731	0.000363787	1.77705	TRUE	FALSE
Foxo3	ENSMUSG00000048756	3.0653076131102e-07	-1.62013	TRUE	FALSE
Hexim1	ENSMUSG00000048878	0.000311393	-1.67381	TRUE	FALSE
Aff4	ENSMUSG00000049470	0.000347397	-0.991247	TRUE	FALSE
Zbtb45	ENSMUSG00000049600	0.000692315	1.36088	TRUE	FALSE
Nckap5	ENSMUSG00000049690	0.000144258	-3.05314	TRUE	FALSE
Zfp672	ENSMUSG00000049755	7.25485219986282e-05	-1.37147	TRUE	FALSE
Suox	ENSMUSG00000049858	0.000978789	1.54596	TRUE	FALSE
Arl4c	ENSMUSG00000049866	0.0126963	-1.16039	TRUE	FALSE
H2afx	ENSMUSG00000049932	0.0477961	0.965171	TRUE	FALSE
Haspin	ENSMUSG00000050107	0.00730162	1.37648	TRUE	FALSE
Hic2	ENSMUSG00000050240	0.00213035	-1.89782	TRUE	TRUE
Fbxl22	ENSMUSG00000050503	0.00447799	-1.35152	TRUE	FALSE
Fam78a	ENSMUSG00000050592	0.0117597	1.51975	TRUE	FALSE
Sgms2	ENSMUSG00000050931	0.045111	2.1172	TRUE	FALSE
Sv2c	ENSMUSG00000051111	2.36994884189511e-06	2.3146	TRUE	FALSE
Taf7	ENSMUSG00000051316	2.13546575804654e-05	-1.33646	TRUE	TRUE
Ncald	ENSMUSG00000051359	0.000246185	1.98031	TRUE	FALSE
Irf2bp2	ENSMUSG00000051495	0.000331795	-1.06967	TRUE	FALSE
Gnpda1	ENSMUSG00000052102	8.51162409556138e-07	1.84863	TRUE	FALSE
Opa3	ENSMUSG00000052214	1.32480064580568e-05	-1.1526	TRUE	FALSE
Nav2	ENSMUSG00000052512	5.18634886288784e-08	-1.88467	TRUE	FALSE
Magi3	ENSMUSG00000052539	0.00230651	-1.893	TRUE	FALSE
St6galnac3	ENSMUSG00000052544	0.0302442	-1.28919	TRUE	FALSE
Bcl3	ENSMUSG00000053175	0.00512865	1.34208	TRUE	FALSE
Tg	ENSMUSG00000053469	3.27514024678273e-07	1.83587	TRUE	FALSE
Ier2	ENSMUSG00000053560	1.23983511841603e-06	-1.52679	TRUE	FALSE
Tanc2	ENSMUSG00000053580	0.00177317	-1.50447	TRUE	FALSE
Dennd4a	ENSMUSG00000053641	3.39072113321843e-08	-1.42387	TRUE	FALSE
Nebl	ENSMUSG00000053702	0.0153396	-1.10487	TRUE	TRUE
Exoc6	ENSMUSG00000053799	0.0335003	1.11945	TRUE	FALSE
Mat2a	ENSMUSG00000053907	9.79594571951493e-05	-1.23305	TRUE	FALSE
Pde5a	ENSMUSG00000053965	3.44731898477099e-11	3.05067	TRUE	FALSE
D630008O14Rik	ENSMUSG00000054006	0.000271475	-1.41177	TRUE	TRUE
Taf4b	ENSMUSG00000054321	2.99176429570111e-05	-1.35507	TRUE	FALSE
Kcnn4	ENSMUSG00000054342	2.13546575804654e-05	-1.23545	TRUE	TRUE
Rhob	ENSMUSG00000054364	0.0111554	-1.57572	TRUE	FALSE
Sh3bp2	ENSMUSG00000054520	0.0396293	1.67191	TRUE	FALSE
1600014C10Rik	ENSMUSG00000054676	0.0326595	1.00888	TRUE	FALSE
Ap1s3	ENSMUSG00000054702	0.0209829	1.0882	TRUE	FALSE
Pdlim1	ENSMUSG00000055044	0.00791732	-1.00788	TRUE	TRUE
Maf	ENSMUSG00000055435	2.22330491745145e-63	-9.11109	TRUE	FALSE
Cdca7	ENSMUSG00000055612	0.00180928	1.53245	TRUE	FALSE
Trim34a	ENSMUSG00000056144	0.000453108	1.6556	TRUE	FALSE
Lig1	ENSMUSG00000056394	0.0111006	1.00079	TRUE	TRUE
Adap1	ENSMUSG00000056413	0.000581224	1.53464	TRUE	FALSE
Tatdn2	ENSMUSG00000056952	0.00129715	-1.81648	TRUE	FALSE
Bcl2	ENSMUSG00000057329	0.0256795	-1.08572	TRUE	TRUE
Mpp7	ENSMUSG00000057440	0.0280609	-1.31032	TRUE	FALSE
Mex3b	ENSMUSG00000057706	0.0132892	-1.47097	TRUE	FALSE
Bak1	ENSMUSG00000057789	1.55880802044455e-08	1.84318	TRUE	TRUE
Sept11	ENSMUSG00000058013	0.0126175	-1.19074	TRUE	FALSE
Gstp3	ENSMUSG00000058216	0.0011548	1.2778	TRUE	FALSE
Tubb2a	ENSMUSG00000058672	4.19185185070716e-05	-1.80351	TRUE	FALSE
Thra	ENSMUSG00000058756	0.00370814	-1.87644	TRUE	FALSE
Hist1h1b	ENSMUSG00000058773	0.000149138	1.61174	TRUE	FALSE
Hspa2	ENSMUSG00000059970	0.0168918	-1.25474	TRUE	FALSE
Gtf2i	ENSMUSG00000060261	0.000829711	1.1334	TRUE	FALSE
Ipmk	ENSMUSG00000060733	0.000824693	-1.2669	TRUE	FALSE
Hipk2	ENSMUSG00000061436	0.00661871	1.27601	TRUE	TRUE
Dot1l	ENSMUSG00000061589	0.000938088	-1.33661	TRUE	FALSE
Zfp954	ENSMUSG00000062116	0.00277782	-1.0652	TRUE	FALSE
Tgif2	ENSMUSG00000062175	0.00427701	-1.13522	TRUE	FALSE
Btbd9	ENSMUSG00000062202	0.028126	-1.10303	TRUE	FALSE
Tnfaip8	ENSMUSG00000062210	2.35973749333514e-12	-1.19033	TRUE	FALSE
Slc39a4	ENSMUSG00000063354	0.00158071	1.18094	TRUE	FALSE
Gpx1	ENSMUSG00000063856	0.0056774	-1.14094	TRUE	FALSE
Dpp3	ENSMUSG00000063904	0.00257858	0.984343	TRUE	FALSE
Cnnm2	ENSMUSG00000064105	0.00111017	-1.50965	TRUE	FALSE
Snord118	ENSMUSG00000064899	0.0107769	-1.86148	TRUE	FALSE
Snord104	ENSMUSG00000065126	0.00051604	-1.83005	TRUE	FALSE
Msl2	ENSMUSG00000066415	0.00477544	-1.09818	TRUE	FALSE
Flvcr1	ENSMUSG00000066595	0.00120777	-1.24007	TRUE	FALSE
Polr1c	ENSMUSG00000067148	0.0156772	-0.881965	TRUE	FALSE
H2-Q10	ENSMUSG00000067235	0.00725885	-1.38195	TRUE	FALSE
Cenpm	ENSMUSG00000068101	6.46428323061539e-06	1.46752	FALSE	TRUE
Cst7	ENSMUSG00000068129	0.000191965	1.19908	TRUE	FALSE
Dok1	ENSMUSG00000068335	0.0214174	1.21272	TRUE	FALSE
Syt11	ENSMUSG00000068923	0.0471757	0.937079	TRUE	FALSE
Ahnak	ENSMUSG00000069833	2.33450113397718e-29	-2.62588	TRUE	FALSE
Fryl	ENSMUSG00000070733	7.16515835135521e-06	-1.2211	TRUE	TRUE
Rbm47	ENSMUSG00000070780	2.13733967074354e-11	2.4449	TRUE	FALSE
Ccnyl1	ENSMUSG00000070871	0.00138866	-1.72813	TRUE	FALSE
Srsf3	ENSMUSG00000071172	0.00254579	-0.957439	TRUE	TRUE
Ccnf	ENSMUSG00000072082	3.52277219613259e-09	2.68321	TRUE	FALSE
Slfn10-ps	ENSMUSG00000072621	0.0195182	1.16556	TRUE	FALSE
5031425E22Rik	ENSMUSG00000073147	0.0165883	-1.21169	TRUE	FALSE
Wdr90	ENSMUSG00000073434	0.0287522	-1.32369	TRUE	FALSE
Klhl21	ENSMUSG00000073700	0.0243024	-1.28178	TRUE	FALSE
Spc24	ENSMUSG00000074476	0.000777903	1.34249	TRUE	FALSE
Tspyl3	ENSMUSG00000074671	0.000799199	1.56674	TRUE	FALSE
Il22	ENSMUSG00000074695	1.92638391524807e-17	2.60699	TRUE	FALSE
Arrdc3	ENSMUSG00000074794	0.000247473	-1.79193	TRUE	FALSE
Gas2l3	ENSMUSG00000074802	0.0155477	-1.14577	TRUE	FALSE
AW112010	ENSMUSG00000075010	1.9655485442029e-06	1.79904	TRUE	FALSE
Gm10800	ENSMUSG00000075014	0.019413	-1.54089	FALSE	TRUE
Amd1	ENSMUSG00000075232	0.000326521	-1.37908	TRUE	FALSE
Cenpw	ENSMUSG00000075266	0.0465531	1.08302	TRUE	FALSE
Selenot	ENSMUSG00000075700	0.0248176	-1.00731	TRUE	FALSE
Tcrg-V4	ENSMUSG00000076745	0.0401225	-1.98138	FALSE	TRUE
Bnip3	ENSMUSG00000078566	0.00051604	1.78176	TRUE	FALSE
Ifi47	ENSMUSG00000078920	0.002624	1.26287	TRUE	FALSE
Hsbp1l1	ENSMUSG00000078963	0.0019709	1.83796	TRUE	FALSE
Ifi27l2a	ENSMUSG00000079017	0.00021673	1.67387	TRUE	FALSE
Kifc1	ENSMUSG00000079553	0.0495467	1.37049	TRUE	FALSE
Pisd-ps1	ENSMUSG00000082286	0.0208486	-1.23321	TRUE	TRUE
A930006K02Rik	ENSMUSG00000084866	0.0126175	-1.44668	TRUE	FALSE
BB031773	ENSMUSG00000085041	0.000291917	2.34294	TRUE	FALSE
Snhg15	ENSMUSG00000085156	0.0250176	-1.18093	TRUE	FALSE
Kdm6bos	ENSMUSG00000085178	0.00028695	-1.97471	TRUE	FALSE
Trmt61b	ENSMUSG00000085492	0.000134364	-1.75611	TRUE	FALSE
Gm16229	ENSMUSG00000085731	0.0084845	1.84201	TRUE	FALSE
Zfp703	ENSMUSG00000085795	0.0126175	-1.32082	TRUE	FALSE
Gm14718	ENSMUSG00000085808	7.78172633527838e-06	-2.16463	TRUE	FALSE
Snhg12	ENSMUSG00000086290	1.25444414359817e-08	-2.30149	TRUE	FALSE
Gm12534	ENSMUSG00000086517	0.000113146	2.46195	TRUE	FALSE
Bach2it1	ENSMUSG00000087049	4.29036263185481e-05	-2.42882	TRUE	TRUE
E230016M11Rik	ENSMUSG00000087231	0.0270378	-1.35945	TRUE	FALSE
Epb41l4aos	ENSMUSG00000087590	0.00205172	-1.69568	TRUE	FALSE
Gm15283	ENSMUSG00000087700	1.53354742606086e-06	1.96638	TRUE	FALSE
Mir17hg	ENSMUSG00000089726	5.32153795090491e-05	-1.91198	TRUE	FALSE
Bcl2a1b	ENSMUSG00000089929	0.00646868	-1.11116	TRUE	FALSE
4930523C07Rik	ENSMUSG00000090394	1.65040457386666e-05	-1.11247	TRUE	FALSE
Phf11c	ENSMUSG00000091144	0.0149759	1.56082	TRUE	FALSE
Phf11b	ENSMUSG00000091649	5.69519436298828e-08	1.5548	TRUE	FALSE
Malat1	ENSMUSG00000092341	0.000291922	-1.3582	TRUE	FALSE
Nim1k	ENSMUSG00000095930	0.00193719	-1.66671	TRUE	FALSE
Samd11	ENSMUSG00000096351	4.76412910831805e-07	-1.8491	TRUE	FALSE
1700113A16Rik	ENSMUSG00000096935	0.00529688	-1.48939	TRUE	FALSE
E030030I06Rik	ENSMUSG00000097327	0.00213035	-2.00506	TRUE	TRUE
Gm20033	ENSMUSG00000097640	0.00188334	-1.30536	TRUE	TRUE
5430416N02Rik	ENSMUSG00000097772	0.000881144	-1.35787	TRUE	FALSE
Gm27166	ENSMUSG00000098519	6.54657935455468e-08	3.78137	TRUE	FALSE
Gm17767	ENSMUSG00000099413	1.32814265516734e-11	3.83232	TRUE	TRUE
Gm29585	ENSMUSG00000100548	0.0265882	1.26622	TRUE	FALSE
A630081D01Rik	ENSMUSG00000102721	0.0483756	-1.60112	TRUE	TRUE
Gm37352	ENSMUSG00000103593	4.13897302080589e-05	-2.19244	TRUE	FALSE
Gm38062	ENSMUSG00000104488	0.0302766	-1.80076	TRUE	FALSE
Gbp5	ENSMUSG00000105504	2.62421308569426e-13	2.61539	TRUE	FALSE
Gm47389	ENSMUSG00000111362	0.0287652	4.408	TRUE	FALSE
Gm36235	ENSMUSG00000113930	2.76855484145265e-06	4.11326	TRUE	FALSE
Gm49180	ENSMUSG00000115735	8.94556544868706e-08	2.93776	TRUE	TRUE
Gm49553	ENSMUSG00000116433	0.000145362	-1.89093	TRUE	FALSE
4930478L05Rik	ENSMUSG00000116628	0.00215774	-1.72667	TRUE	FALSE
1700023B13Rik	ENSMUSG00000117050	9.95687879903604e-10	-1.79114	TRUE	FALSE

## Sheet: Hhepaticus_DbKO
GeneSymbol	GeneID	padj	log2FoldChange	cMaf ChIP peak	Blimp1 ChIP peak
Brat1	ENSMUSG00000000148	2.13292704596538e-11	2.73182	TRUE	FALSE
Sema4f	ENSMUSG00000000627	0.00701018	1.56041	TRUE	FALSE
Fasl	ENSMUSG00000000817	0.000115571	-1.77215	TRUE	FALSE
Uhrf1	ENSMUSG00000001228	0.0160855	1.44574	TRUE	FALSE
Rarg	ENSMUSG00000001288	0.0347126	1.69911	TRUE	FALSE
Smg5	ENSMUSG00000001415	0.0107027	1.13297	TRUE	FALSE
Snd1	ENSMUSG00000001424	0.010809	1.12448	TRUE	FALSE
Col18a1	ENSMUSG00000001435	0.0274106	3.1995	TRUE	FALSE
Def8	ENSMUSG00000001482	8.9284156189117e-08	2.25406	TRUE	FALSE
Itga3	ENSMUSG00000001507	0.00436962	1.66893	TRUE	FALSE
Akt1	ENSMUSG00000001729	0.000132944	1.65847	TRUE	FALSE
Nacc1	ENSMUSG00000001910	0.0163836	1.37297	TRUE	FALSE
Slc1a5	ENSMUSG00000001918	0.00650346	1.19419	TRUE	FALSE
Stat6	ENSMUSG00000002147	3.46037669361828e-05	1.39738	TRUE	TRUE
Tmem161a	ENSMUSG00000002342	0.000261413	1.44281	TRUE	FALSE
Dyrk1b	ENSMUSG00000002409	4.03015491557227e-05	2.72933	TRUE	FALSE
Axl	ENSMUSG00000002602	3.02445174569834e-14	3.04801	TRUE	FALSE
Ccdc97	ENSMUSG00000002608	7.19442807484749e-05	1.58223	TRUE	FALSE
Med6	ENSMUSG00000002679	0.000247522	-1.10546	TRUE	TRUE
Med25	ENSMUSG00000002968	2.2600951807332e-11	2.18639	TRUE	FALSE
Impdh1	ENSMUSG00000003500	2.81052433654632e-08	2.2829	TRUE	FALSE
Coq8b	ENSMUSG00000003762	0.00218377	1.69114	TRUE	FALSE
Gys1	ENSMUSG00000003865	0.00998821	1.85602	TRUE	FALSE
Il7r	ENSMUSG00000003882	0.0103695	-1.34835	TRUE	TRUE
Hlf	ENSMUSG00000003949	0.000110397	-2.57159	TRUE	FALSE
Akt2	ENSMUSG00000004056	0.0152406	1.12218	TRUE	FALSE
Prcc	ENSMUSG00000004895	1.37191313260445e-05	1.62449	TRUE	TRUE
Cstb	ENSMUSG00000005054	0.0410759	-1.0477	TRUE	FALSE
Ccn4	ENSMUSG00000005124	0.0221253	1.82771	TRUE	FALSE
Cic	ENSMUSG00000005442	0.00473717	1.57714	TRUE	FALSE
Tfap4	ENSMUSG00000005718	0.0232942	1.95667	TRUE	FALSE
Itgae	ENSMUSG00000005947	9.448777146785e-22	2.83014	TRUE	FALSE
Dhx34	ENSMUSG00000006019	0.000590952	2.02309	TRUE	TRUE
Crip1	ENSMUSG00000006360	0.0150639	-1.12801	TRUE	FALSE
Adamts4	ENSMUSG00000006403	0.011673	3.34158	TRUE	FALSE
Rbm14	ENSMUSG00000006456	0.0240098	1.45653	TRUE	FALSE
B4galnt1	ENSMUSG00000006731	1.67091030702362e-06	1.43174	TRUE	TRUE
Vars	ENSMUSG00000007029	1.60586445500578e-12	1.88352	TRUE	TRUE
Pole	ENSMUSG00000007080	0.0260644	1.22239	TRUE	FALSE
Abhd8	ENSMUSG00000007950	0.00468168	1.25658	TRUE	FALSE
Hipk1	ENSMUSG00000008730	2.90242461300516e-05	-1.35245	TRUE	FALSE
Tmem184b	ENSMUSG00000009035	2.46013682403806e-06	1.96795	TRUE	FALSE
Nf2	ENSMUSG00000009073	0.000909183	1.25225	TRUE	FALSE
Ap1b1	ENSMUSG00000009090	0.000641112	1.35349	TRUE	FALSE
Odc1	ENSMUSG00000011179	0.00163235	-1.60728	TRUE	FALSE
Adam19	ENSMUSG00000011256	0.00496506	1.132	TRUE	FALSE
Fuz	ENSMUSG00000011658	1.4908960341789e-07	1.59793	TRUE	FALSE
Tjap1	ENSMUSG00000012296	1.86405590920255e-05	1.48098	TRUE	FALSE
Podnl1	ENSMUSG00000012889	0.00415491	-1.57794	TRUE	FALSE
Ptprs	ENSMUSG00000013236	0.00294166	1.43185	TRUE	FALSE
Slc41a1	ENSMUSG00000013275	0.00730727	1.35796	TRUE	FALSE
Csf1	ENSMUSG00000014599	3.53240681358881e-07	2.43647	TRUE	TRUE
Map2	ENSMUSG00000015222	0.0481183	1.91665	TRUE	FALSE
Slamf1	ENSMUSG00000015316	4.19529334712697e-10	-1.62821	TRUE	FALSE
Trabd	ENSMUSG00000015363	0.000425437	1.63717	TRUE	FALSE
Gzmb	ENSMUSG00000015437	1.4111496320416e-18	-3.48304	TRUE	FALSE
Atf6b	ENSMUSG00000015461	2.14392115667012e-18	2.50703	TRUE	FALSE
Cacfd1	ENSMUSG00000015488	0.000533545	1.33747	TRUE	FALSE
Hspa8	ENSMUSG00000015656	0.0413375	-1.25733	TRUE	FALSE
Arnt2	ENSMUSG00000015709	3.02445174569834e-14	-4.55324	TRUE	FALSE
Ncf1	ENSMUSG00000015950	0.0205372	1.68892	TRUE	FALSE
Celsr1	ENSMUSG00000016028	0.0459056	1.42156	TRUE	TRUE
Il10	ENSMUSG00000016529	1.29802447605045e-22	-5.44029	TRUE	TRUE
Ttll12	ENSMUSG00000016757	0.00217574	1.43958	TRUE	FALSE
Cyth1	ENSMUSG00000017132	0.0232078	1.03928	TRUE	FALSE
Arl5b	ENSMUSG00000017418	0.00496506	-1.12341	TRUE	FALSE
Abr	ENSMUSG00000017631	0.000168657	1.22877	TRUE	FALSE
Serinc3	ENSMUSG00000017707	1.1241279194946e-06	-1.49562	TRUE	FALSE
Pigt	ENSMUSG00000017721	3.56611339941803e-05	1.62406	TRUE	FALSE
Myo1c	ENSMUSG00000017774	0.0131064	1.38468	TRUE	FALSE
B4galt5	ENSMUSG00000017929	0.00247727	1.71089	TRUE	FALSE
Mfng	ENSMUSG00000018169	0.024137	1.12441	TRUE	FALSE
Cwc25	ENSMUSG00000018541	0.000177469	-1.32464	TRUE	FALSE
Pip4k2b	ENSMUSG00000018547	0.00164968	1.56096	TRUE	FALSE
Dusp14	ENSMUSG00000018648	0.000109801	1.90907	TRUE	FALSE
Slc25a39	ENSMUSG00000018677	2.3906640030314e-09	1.61242	TRUE	FALSE
Sp2	ENSMUSG00000018678	2.32473729457586e-06	1.45936	TRUE	FALSE
Fxr2	ENSMUSG00000018765	0.0260644	1.34013	FALSE	TRUE
Pelp1	ENSMUSG00000018921	0.000184925	1.88088	TRUE	FALSE
Slc25a22	ENSMUSG00000019082	0.000102511	2.00477	TRUE	TRUE
Map1s	ENSMUSG00000019261	2.43334564375918e-08	2.34511	TRUE	FALSE
Calm3	ENSMUSG00000019370	9.84054568745343e-06	1.25346	TRUE	FALSE
Fkbp8	ENSMUSG00000019428	0.00113772	1.07484	TRUE	FALSE
Mical1	ENSMUSG00000019823	0.000115571	1.15177	TRUE	FALSE
Slc16a10	ENSMUSG00000019838	3.29099559704673e-09	-2.45849	TRUE	FALSE
Adora2a	ENSMUSG00000020178	0.0459941	1.03964	TRUE	FALSE
Sf3a2	ENSMUSG00000020211	2.89011273660961e-12	2.09156	TRUE	FALSE
Fzr1	ENSMUSG00000020235	7.10970633903854e-05	1.44501	TRUE	FALSE
Mgat1	ENSMUSG00000020346	0.000714505	1.50225	TRUE	FALSE
Smtn	ENSMUSG00000020439	0.0301319	1.9023	TRUE	FALSE
Zkscan17	ENSMUSG00000020472	1.07232728774121e-05	1.62209	TRUE	FALSE
Rnf187	ENSMUSG00000020496	0.024457	1.01672	TRUE	FALSE
Srebf1	ENSMUSG00000020538	0.00321121	1.46863	TRUE	FALSE
Slc25a19	ENSMUSG00000020744	0.00522895	1.0639	TRUE	FALSE
Tmem94	ENSMUSG00000020747	0.0130239	1.33676	TRUE	FALSE
Unk	ENSMUSG00000020770	0.00524446	1.29758	TRUE	FALSE
Tsen54	ENSMUSG00000020781	0.000478373	1.23463	TRUE	FALSE
Atp2a3	ENSMUSG00000020788	5.7299535242051e-11	2.02862	TRUE	FALSE
Mink1	ENSMUSG00000020827	0.00409728	1.26343	TRUE	FALSE
Eftud2	ENSMUSG00000020929	0.0400983	0.983878	TRUE	FALSE
Hsp90aa1	ENSMUSG00000021270	2.58620817839674e-05	-2.34334	TRUE	FALSE
Carmil1	ENSMUSG00000021338	0.0151791	2.33949	TRUE	FALSE
Sema4d	ENSMUSG00000021451	0.044516	1.04641	TRUE	TRUE
F2rl2	ENSMUSG00000021675	3.56611339941803e-05	-2.1814	TRUE	FALSE
Anxa11	ENSMUSG00000021866	1.136282958899e-10	2.56201	TRUE	FALSE
Sh3bp5	ENSMUSG00000021892	0.00108686	1.09508	TRUE	TRUE
Bap1	ENSMUSG00000021901	0.000448715	1.25669	TRUE	FALSE
Extl3	ENSMUSG00000021978	1.7912647436847e-08	1.71605	TRUE	FALSE
Rgcc	ENSMUSG00000022018	0.0101539	-1.36955	TRUE	TRUE
Rcbtb2	ENSMUSG00000022106	1.34875475973934e-07	-1.81796	TRUE	TRUE
Ednrb	ENSMUSG00000022122	0.000653999	-1.82905	TRUE	FALSE
Fyb	ENSMUSG00000022148	0.000395901	-0.897872	TRUE	FALSE
Lrp10	ENSMUSG00000022175	9.77232012815952e-07	1.70292	TRUE	FALSE
Sub1	ENSMUSG00000022205	8.01772097240174e-10	-1.38513	TRUE	FALSE
Brd1	ENSMUSG00000022387	0.0132917	-1.01769	TRUE	FALSE
Zc3h7b	ENSMUSG00000022390	0.00215174	1.69614	TRUE	FALSE
C1qtnf6	ENSMUSG00000022440	6.25834517770149e-06	2.54838	TRUE	FALSE
1810013L24Rik	ENSMUSG00000022507	0.000180067	-1.09879	TRUE	FALSE
Glyr1	ENSMUSG00000022536	0.03714	0.876574	TRUE	FALSE
Slc52a2	ENSMUSG00000022560	5.59338017649678e-05	1.53386	TRUE	FALSE
Scrib	ENSMUSG00000022568	0.00142437	1.83034	TRUE	FALSE
Arc	ENSMUSG00000022602	0.0019729	2.2942	TRUE	FALSE
St3gal6	ENSMUSG00000022747	9.18433903813711e-05	-1.73743	TRUE	FALSE
Itgb5	ENSMUSG00000022817	0.00386145	2.41679	TRUE	FALSE
Hcls1	ENSMUSG00000022831	0.0333159	0.907478	TRUE	FALSE
Samsn1	ENSMUSG00000022876	0.00088446	-1.47876	TRUE	FALSE
Paxbp1	ENSMUSG00000022974	0.0180692	-1.17998	TRUE	TRUE
Cdkn1a	ENSMUSG00000023067	2.89856611849181e-06	-1.6427	TRUE	FALSE
Gtf2ird1	ENSMUSG00000023079	0.00306436	1.84939	TRUE	FALSE
Sympk	ENSMUSG00000023118	3.38636047114401e-05	1.51655	TRUE	FALSE
Paqr4	ENSMUSG00000023909	8.34826206497944e-05	1.919	TRUE	FALSE
Hsp90ab1	ENSMUSG00000023944	0.0166932	-1.40428	TRUE	FALSE
Foxp4	ENSMUSG00000023991	3.21116918587895e-07	2.18082	TRUE	FALSE
Mtch1	ENSMUSG00000024012	0.000548237	1.52004	TRUE	FALSE
Slc37a1	ENSMUSG00000024036	0.0136557	1.24874	TRUE	TRUE
Washc1	ENSMUSG00000024101	0.0232942	1.10299	TRUE	FALSE
Kdm4b	ENSMUSG00000024201	0.00697711	1.33059	TRUE	FALSE
Mllt1	ENSMUSG00000024212	9.28277751618189e-05	1.78015	TRUE	FALSE
Adamts10	ENSMUSG00000024299	5.88663139772591e-09	1.7641	TRUE	FALSE
Tap2	ENSMUSG00000024339	0.0121272	1.16537	TRUE	FALSE
Bag6	ENSMUSG00000024392	0.0103341	1.35922	TRUE	FALSE
Lta	ENSMUSG00000024402	0.000199952	1.51783	TRUE	FALSE
Nr3c1	ENSMUSG00000024431	0.00751092	-1.53814	TRUE	TRUE
Impa2	ENSMUSG00000024525	0.00102208	1.21925	TRUE	FALSE
Tcof1	ENSMUSG00000024613	0.0140255	0.99094	TRUE	FALSE
Ddb1	ENSMUSG00000024740	0.0207347	0.966276	TRUE	FALSE
Syvn1	ENSMUSG00000024807	4.52434780188676e-08	1.98664	TRUE	FALSE
Tjp2	ENSMUSG00000024812	6.4584328103744e-06	1.56182	TRUE	FALSE
Uhrf2	ENSMUSG00000024817	1.22917826902999e-07	-1.65815	TRUE	FALSE
Pitpnm1	ENSMUSG00000024851	2.51985264677743e-07	1.98813	FALSE	TRUE
Klc2	ENSMUSG00000024862	1.02957402801363e-06	2.33579	TRUE	FALSE
Scyl1	ENSMUSG00000024941	9.03480310754515e-09	1.44387	TRUE	FALSE
Capn1	ENSMUSG00000024942	5.89698126941071e-20	2.5246	TRUE	FALSE
Men1	ENSMUSG00000024947	1.80922650858163e-05	1.65651	TRUE	FALSE
Rps6ka4	ENSMUSG00000024952	1.42307954332357e-13	2.82382	TRUE	FALSE
Arhgdia	ENSMUSG00000025132	1.42203600756664e-06	1.56326	TRUE	FALSE
Aspscr1	ENSMUSG00000025142	3.43259839158567e-06	1.29735	TRUE	FALSE
Slc16a3	ENSMUSG00000025161	3.77012222662683e-09	3.09692	TRUE	FALSE
Cd7	ENSMUSG00000025163	0.048463	1.4357	TRUE	FALSE
Dnmbp	ENSMUSG00000025195	0.0274754	1.34242	TRUE	FALSE
Nfkb2	ENSMUSG00000025225	1.77300775821829e-05	1.69237	TRUE	FALSE
Ptprj	ENSMUSG00000025314	1.14337239604013e-06	1.49812	TRUE	FALSE
Nab2	ENSMUSG00000025402	4.07314565292477e-07	1.69254	TRUE	FALSE
Shmt2	ENSMUSG00000025403	0.00485583	1.22939	TRUE	FALSE
Mbd6	ENSMUSG00000025409	0.0117647	1.66622	TRUE	FALSE
Pip4k2c	ENSMUSG00000025417	0.000107386	1.48406	FALSE	TRUE
Cant1	ENSMUSG00000025575	1.16377379403106e-09	1.63578	TRUE	FALSE
Cbx2	ENSMUSG00000025577	0.00163291	2.68469	TRUE	FALSE
Pde8a	ENSMUSG00000025584	0.0142166	-1.44094	TRUE	FALSE
Rab40c	ENSMUSG00000025730	0.00133339	1.72439	TRUE	FALSE
Sdc3	ENSMUSG00000025743	0.00310548	2.66688	TRUE	FALSE
Hgs	ENSMUSG00000025793	0.017233	1.25782	TRUE	FALSE
Ccr1	ENSMUSG00000025804	0.00783396	-2.40211	TRUE	FALSE
Zfp282	ENSMUSG00000025821	0.0200225	1.33759	TRUE	FALSE
Arl10	ENSMUSG00000025870	0.00858976	2.01036	TRUE	FALSE
Il17a	ENSMUSG00000025929	6.11153692922373e-08	-3.94364	TRUE	FALSE
Klf7	ENSMUSG00000025959	0.000728239	-1.38214	TRUE	FALSE
Cd28	ENSMUSG00000026012	0.0181555	-1.10091	TRUE	FALSE
Il1rl1	ENSMUSG00000026069	2.80977196105652e-06	-1.97891	TRUE	TRUE
Nabp1	ENSMUSG00000026107	0.00399931	-1.29156	TRUE	FALSE
Ccl20	ENSMUSG00000026166	1.07056022858183e-10	-3.68633	TRUE	FALSE
Ppm1f	ENSMUSG00000026181	0.0147885	1.40703	TRUE	FALSE
Thap4	ENSMUSG00000026279	0.00853279	1.33694	TRUE	FALSE
Rgs1	ENSMUSG00000026358	1.44919866162089e-12	-2.23151	TRUE	FALSE
Coq8a	ENSMUSG00000026489	0.0166932	1.56014	TRUE	FALSE
Eprs	ENSMUSG00000026615	0.00354615	-1.32248	TRUE	FALSE
Atf3	ENSMUSG00000026628	0.0353309	-1.55766	TRUE	FALSE
Batf3	ENSMUSG00000026630	0.00392426	2.95673	TRUE	TRUE
Gpd2	ENSMUSG00000026827	0.0459941	-0.977986	TRUE	TRUE
Sh3glb2	ENSMUSG00000026860	0.00846071	1.08398	TRUE	FALSE
Gsn	ENSMUSG00000026879	8.6752315412853e-05	2.83875	TRUE	FALSE
Gpsm1	ENSMUSG00000026930	0.00194073	1.69542	TRUE	FALSE
Abca2	ENSMUSG00000026944	0.00147813	1.28586	TRUE	FALSE
Neb	ENSMUSG00000026950	2.31495877646792e-48	-4.68335	TRUE	FALSE
Arrdc1	ENSMUSG00000026972	0.000723862	1.05203	TRUE	FALSE
Ly75	ENSMUSG00000026980	0.000204586	1.52936	TRUE	FALSE
Ext2	ENSMUSG00000027198	0.00877696	1.1067	TRUE	FALSE
Acoxl	ENSMUSG00000027380	0.00043851	-2.0922	TRUE	TRUE
Rbck1	ENSMUSG00000027466	1.15836385101985e-06	1.39262	FALSE	TRUE
Rbm38	ENSMUSG00000027510	4.41263891057379e-06	1.35899	TRUE	FALSE
Ggt7	ENSMUSG00000027603	2.42573904668502e-09	2.31101	TRUE	FALSE
Il2	ENSMUSG00000027720	0.00088446	-1.87753	TRUE	TRUE
Dhx36	ENSMUSG00000027770	0.00469516	-1.04363	TRUE	FALSE
Ampd2	ENSMUSG00000027889	5.50757279480095e-13	2.27066	TRUE	FALSE
Crtc2	ENSMUSG00000027936	0.00179559	1.27206	TRUE	FALSE
Zbtb7b	ENSMUSG00000028042	0.00468321	1.48216	TRUE	FALSE
Arhgef2	ENSMUSG00000028059	0.000124512	1.58232	TRUE	FALSE
Pear1	ENSMUSG00000028073	4.75138034182815e-06	1.31518	TRUE	FALSE
Dclk2	ENSMUSG00000028078	1.79039843922667e-07	2.6596	TRUE	FALSE
Pias3	ENSMUSG00000028101	2.22886677365784e-07	1.71364	TRUE	FALSE
Them4	ENSMUSG00000028145	0.0215563	-1.32051	TRUE	FALSE
Atp6v0d2	ENSMUSG00000028238	7.40915220302562e-15	3.36026	TRUE	TRUE
Lmo4	ENSMUSG00000028266	1.11326705815134e-08	-2.40825	TRUE	FALSE
Col15a1	ENSMUSG00000028339	0.00564289	3.12005	TRUE	FALSE
Pigo	ENSMUSG00000028454	5.50120403857822e-07	2.10732	TRUE	FALSE
Sit1	ENSMUSG00000028460	0.0317464	-1.22012	TRUE	FALSE
Tln1	ENSMUSG00000028465	0.00300842	1.1942	TRUE	FALSE
Tnfrsf8	ENSMUSG00000028602	3.65363501989786e-11	2.85411	TRUE	FALSE
Cap1	ENSMUSG00000028656	1.89038140110986e-10	1.74506	TRUE	FALSE
Lypla2	ENSMUSG00000028670	7.58438792395974e-29	3.40111	TRUE	FALSE
Lrrc41	ENSMUSG00000028703	0.00309339	1.13738	TRUE	FALSE
Zfp362	ENSMUSG00000028799	0.000883049	1.54317	TRUE	FALSE
Maco1	ENSMUSG00000028826	0.0137003	-1.16008	TRUE	FALSE
AU040320	ENSMUSG00000028830	0.0221207	1.08852	TRUE	FALSE
Map7d1	ENSMUSG00000028849	0.00683834	1.47451	TRUE	FALSE
Sesn2	ENSMUSG00000028893	0.000125534	1.89118	TRUE	FALSE
Padi2	ENSMUSG00000028927	0.011019	1.35827	TRUE	FALSE
Kcnab2	ENSMUSG00000028931	0.000220721	1.5141	TRUE	FALSE
Smarcd3	ENSMUSG00000028949	9.63379820938845e-12	2.51778	TRUE	TRUE
Fastk	ENSMUSG00000028959	1.29907531875519e-15	2.23346	TRUE	FALSE
Abcb1b	ENSMUSG00000028970	0.0013956	-1.34151	TRUE	FALSE
Casz1	ENSMUSG00000028977	4.35815548027359e-05	2.46953	TRUE	TRUE
Cdk11b	ENSMUSG00000029062	0.00250896	-1.25854	TRUE	FALSE
Nadk	ENSMUSG00000029063	0.0474055	0.93525	TRUE	FALSE
Emilin1	ENSMUSG00000029163	0.000369154	3.71469	TRUE	FALSE
Hnrnpdl	ENSMUSG00000029328	0.0310716	-0.940895	TRUE	FALSE
Pus1	ENSMUSG00000029507	0.0351314	0.952783	TRUE	FALSE
Pxn	ENSMUSG00000029528	0.0370579	1.39525	TRUE	TRUE
Fscn1	ENSMUSG00000029581	0.00558314	2.86555	TRUE	FALSE
Plbd2	ENSMUSG00000029598	0.00048302	1.68758	TRUE	FALSE
Zyx	ENSMUSG00000029860	9.29926011834863e-08	1.44792	TRUE	FALSE
Ephb6	ENSMUSG00000029869	0.0153758	1.86822	TRUE	FALSE
Lrig1	ENSMUSG00000030029	0.00048302	1.5594	TRUE	TRUE
Nup210	ENSMUSG00000030091	0.000360324	1.56792	TRUE	TRUE
Mlf2	ENSMUSG00000030120	1.04323608491371e-05	1.23863	TRUE	FALSE
Lag3	ENSMUSG00000030124	9.30916369335974e-07	2.4593	TRUE	FALSE
Plekha5	ENSMUSG00000030231	0.0301319	-1.18986	TRUE	FALSE
Bhlhe41	ENSMUSG00000030256	0.00473717	2.27891	TRUE	FALSE
Bcat1	ENSMUSG00000030268	2.0374316381244e-05	2.66357	TRUE	FALSE
Creld1	ENSMUSG00000030284	0.00528679	1.70124	TRUE	FALSE
Vamp1	ENSMUSG00000030337	0.00641773	-1.51341	TRUE	FALSE
Vasp	ENSMUSG00000030403	3.02445174569834e-14	2.3675	TRUE	FALSE
U2af2	ENSMUSG00000030435	3.93331955530167e-27	1.89947	TRUE	FALSE
Slc7a10	ENSMUSG00000030495	1.157906168962e-08	4.49884	TRUE	FALSE
Pde3b	ENSMUSG00000030671	0.000144362	-1.68511	TRUE	FALSE
Sh2b1	ENSMUSG00000030733	2.58620817839674e-05	1.50709	TRUE	FALSE
Rnf40	ENSMUSG00000030816	1.33099409748412e-10	1.60121	TRUE	FALSE
Ptpn5	ENSMUSG00000030854	0.00154371	2.5838	TRUE	FALSE
Fam53b	ENSMUSG00000030956	0.000400616	1.43893	TRUE	FALSE
Zranb1	ENSMUSG00000030967	0.000958646	-1.2849	TRUE	FALSE
Stk26	ENSMUSG00000031112	0.00852574	-1.23724	TRUE	FALSE
Cd40lg	ENSMUSG00000031132	3.91960646661841e-12	-2.02255	TRUE	FALSE
Was	ENSMUSG00000031165	1.58533306000958e-13	1.64012	TRUE	FALSE
Morf4l2	ENSMUSG00000031422	0.00644773	-1.04777	TRUE	FALSE
Dusp4	ENSMUSG00000031530	0.000306125	1.91296	TRUE	FALSE
Ciapin1	ENSMUSG00000031781	0.00020908	1.20783	TRUE	FALSE
B3gnt3	ENSMUSG00000031803	0.0269201	2.30774	FALSE	TRUE
Jak3	ENSMUSG00000031805	5.42432646753182e-16	3.06071	TRUE	FALSE
Cotl1	ENSMUSG00000031827	0.00799106	1.39655	TRUE	FALSE
Atp13a1	ENSMUSG00000031862	0.000568736	1.34923	TRUE	FALSE
Wwp2	ENSMUSG00000031930	0.019734	1.04462	TRUE	FALSE
Bcar1	ENSMUSG00000031955	0.0232942	2.71297	TRUE	FALSE
Oaf	ENSMUSG00000032014	0.0032727	2.04045	TRUE	FALSE
Crtam	ENSMUSG00000032021	0.00323382	1.95128	TRUE	TRUE
Nlrx1	ENSMUSG00000032109	1.86271002276183e-08	3.13407	TRUE	FALSE
Hyou1	ENSMUSG00000032115	4.75690920814941e-08	2.21432	TRUE	FALSE
Fam81a	ENSMUSG00000032224	1.05281700852814e-05	3.62353	TRUE	FALSE
Car12	ENSMUSG00000032373	0.00961788	2.35159	TRUE	FALSE
Dapk2	ENSMUSG00000032380	0.0356387	1.71086	TRUE	TRUE
Atxn2l	ENSMUSG00000032637	0.00142623	1.51693	TRUE	TRUE
Oas3	ENSMUSG00000032661	0.00665442	2.00078	TRUE	TRUE
Malt1	ENSMUSG00000032688	4.67210193864351e-05	-1.4447	TRUE	FALSE
Gab3	ENSMUSG00000032750	0.0183915	-1.63699	TRUE	TRUE
Arap1	ENSMUSG00000032812	1.68103157203611e-07	1.94068	TRUE	FALSE
Zswim6	ENSMUSG00000032846	0.000329417	-1.53313	TRUE	TRUE
Fbxw8	ENSMUSG00000032867	4.3343980626223e-10	2.42804	TRUE	FALSE
Chpf	ENSMUSG00000032997	7.25627978906995e-14	2.85275	TRUE	FALSE
Triobp	ENSMUSG00000033088	0.00992543	1.20113	TRUE	FALSE
Gga1	ENSMUSG00000033128	1.2473754682212e-07	2.18972	TRUE	TRUE
Atp1a1	ENSMUSG00000033161	0.000880087	1.12377	TRUE	FALSE
Kctd17	ENSMUSG00000033287	0.000360324	2.05933	TRUE	TRUE
Dnm2	ENSMUSG00000033335	1.53266005208921e-12	1.44863	TRUE	FALSE
Crlf2	ENSMUSG00000033467	0.0413701	1.34484	TRUE	FALSE
Casp4	ENSMUSG00000033538	0.024737	-0.941735	TRUE	FALSE
Vav3	ENSMUSG00000033721	0.000524966	-1.27888	TRUE	TRUE
Trim36	ENSMUSG00000033949	0.00111437	-1.78553	TRUE	FALSE
Tnks1bp1	ENSMUSG00000033955	0.00891581	1.8014	TRUE	FALSE
Rpap1	ENSMUSG00000034032	2.97686734717039e-05	1.79713	TRUE	FALSE
Emid1	ENSMUSG00000034164	0.000320615	3.69773	TRUE	FALSE
Arhgap27	ENSMUSG00000034255	4.38249238764562e-05	1.74208	TRUE	FALSE
Lif	ENSMUSG00000034394	0.000103415	1.93211	TRUE	TRUE
Tbc1d10a	ENSMUSG00000034412	9.29747328720632e-07	1.51944	TRUE	TRUE
Gbp8	ENSMUSG00000034438	0.00169179	-1.33533	TRUE	FALSE
Ppp1r18	ENSMUSG00000034595	1.38615460350604e-10	1.86229	TRUE	FALSE
Tiparp	ENSMUSG00000034640	1.67091030702362e-06	-1.83985	TRUE	FALSE
Prr7	ENSMUSG00000034686	0.00529535	1.48546	TRUE	FALSE
Tjp3	ENSMUSG00000034917	0.00162683	1.72852	TRUE	FALSE
Dapk3	ENSMUSG00000034974	0.00812221	1.05717	TRUE	FALSE
Baz1a	ENSMUSG00000035021	0.00307465	-1.16182	TRUE	FALSE
Epn1	ENSMUSG00000035203	0.00344251	1.63375	TRUE	FALSE
Gdpd5	ENSMUSG00000035314	2.02479427611768e-17	3.1801	TRUE	FALSE
Leng8	ENSMUSG00000035545	0.000500676	1.51222	TRUE	FALSE
Ky	ENSMUSG00000035606	8.52864184932065e-19	-5.35001	TRUE	FALSE
Arhgap45	ENSMUSG00000035697	0.00438725	1.10242	TRUE	FALSE
Pim3	ENSMUSG00000035828	1.84086886572247e-06	1.99083	TRUE	FALSE
Palm	ENSMUSG00000035863	0.027778	1.86587	TRUE	FALSE
Fnip1	ENSMUSG00000035992	0.0119461	-1.11742	TRUE	FALSE
Slc2a6	ENSMUSG00000036067	9.61135614859002e-22	2.98929	FALSE	TRUE
Mgat5	ENSMUSG00000036155	0.00432757	1.23346	TRUE	TRUE
Edc4	ENSMUSG00000036270	0.000344914	1.4664	TRUE	FALSE
Calm2	ENSMUSG00000036438	0.0382502	-0.89935	TRUE	TRUE
Sbf1	ENSMUSG00000036529	7.40915220302562e-15	2.03917	TRUE	FALSE
Cdc42ep3	ENSMUSG00000036533	0.0103695	-1.42493	TRUE	FALSE
Amdhd2	ENSMUSG00000036820	0.0129843	1.18502	TRUE	FALSE
Ttc7	ENSMUSG00000036918	1.4323759334385e-10	1.85786	TRUE	FALSE
Map11	ENSMUSG00000036948	2.62415173517824e-05	1.75747	TRUE	FALSE
Hk1	ENSMUSG00000037012	0.00266218	1.47424	TRUE	FALSE
Mex3c	ENSMUSG00000037253	0.0291932	-1.3267	TRUE	FALSE
4932438A13Rik	ENSMUSG00000037270	0.0499334	-1.10003	TRUE	FALSE
Capn15	ENSMUSG00000037326	8.43052780900838e-13	2.46657	TRUE	FALSE
Ctbp1	ENSMUSG00000037373	6.7716640989722e-07	1.14948	TRUE	TRUE
Tedc1	ENSMUSG00000037466	0.000131068	1.61275	TRUE	FALSE
Plekhg2	ENSMUSG00000037552	0.000369202	1.76822	TRUE	FALSE
Wdtc1	ENSMUSG00000037622	5.59338017649678e-05	2.02152	TRUE	FALSE
Gpr160	ENSMUSG00000037661	0.000196208	1.90587	TRUE	FALSE
Cpe	ENSMUSG00000037852	0.000347932	-2.44208	TRUE	FALSE
Tmem156	ENSMUSG00000037913	0.0103341	-1.43574	TRUE	FALSE
Igsf8	ENSMUSG00000038034	0.0435567	1.46329	TRUE	FALSE
Phf20	ENSMUSG00000038116	2.20348661546032e-05	-1.29139	TRUE	FALSE
Prdm1	ENSMUSG00000038151	3.22005029640359e-06	1.73026	TRUE	TRUE
Sema7a	ENSMUSG00000038264	0.0197559	2.5187	TRUE	TRUE
Scaf1	ENSMUSG00000038406	1.07819322789661e-05	1.9233	TRUE	FALSE
Egr1	ENSMUSG00000038418	0.00212909	1.85335	TRUE	FALSE
Nfe2l1	ENSMUSG00000038615	3.3548887947521e-05	1.59399	TRUE	FALSE
Creb3l2	ENSMUSG00000038648	0.0123118	1.29065	TRUE	FALSE
Ptpn3	ENSMUSG00000038764	0.00729029	1.7004	TRUE	FALSE
Akna	ENSMUSG00000039158	1.61081530464462e-11	2.26117	TRUE	FALSE
Npepl1	ENSMUSG00000039263	0.000610063	1.28023	TRUE	FALSE
Tnrc18	ENSMUSG00000039477	0.00763416	1.75691	TRUE	FALSE
Asb6	ENSMUSG00000039483	4.08375770473008e-07	1.73492	TRUE	FALSE
Ptpa	ENSMUSG00000039515	0.000644818	1.27867	TRUE	FALSE
Ap5z1	ENSMUSG00000039623	0.0145029	1.51237	TRUE	FALSE
Coro7	ENSMUSG00000039637	1.04816545573063e-06	1.53172	TRUE	FALSE
Tbc1d2	ENSMUSG00000039813	0.0127595	3.91468	TRUE	TRUE
Rapgef1	ENSMUSG00000039844	0.0172456	1.139	TRUE	TRUE
4932438H23Rik	ENSMUSG00000039851	1.8385912994323e-06	-3.02618	TRUE	FALSE
5330417C22Rik	ENSMUSG00000040412	0.000307169	3.19331	TRUE	FALSE
Pitpnc1	ENSMUSG00000040430	3.56053959597421e-05	-1.38148	TRUE	TRUE
Arglu1	ENSMUSG00000040459	0.0110482	-1.17028	TRUE	FALSE
Dgkz	ENSMUSG00000040479	0.000199952	1.4991	TRUE	FALSE
Ltbp4	ENSMUSG00000040488	2.4848742039148e-05	4.24504	TRUE	FALSE
Pvr	ENSMUSG00000040511	0.0291932	-1.10868	TRUE	FALSE
Dnph1	ENSMUSG00000040658	0.00600337	1.55554	TRUE	FALSE
Efhd2	ENSMUSG00000040659	0.000424654	1.25847	TRUE	FALSE
Ap1g2	ENSMUSG00000040701	0.0381573	0.978039	TRUE	FALSE
Camta2	ENSMUSG00000040712	9.11885538214961e-11	2.05227	TRUE	FALSE
Erf	ENSMUSG00000040857	0.0371231	1.74673	TRUE	FALSE
Arhgef1	ENSMUSG00000040940	1.01734271236414e-05	1.60553	TRUE	FALSE
Cables1	ENSMUSG00000040957	1.78949708976314e-05	1.76566	TRUE	TRUE
Rgl2	ENSMUSG00000041354	0.0269615	1.22066	TRUE	FALSE
Rnf123	ENSMUSG00000041528	9.90080845423561e-05	1.45439	TRUE	FALSE
Gcn1	ENSMUSG00000041638	3.29093018699436e-08	1.65006	TRUE	FALSE
Poldip3	ENSMUSG00000041815	0.00539142	-0.893625	TRUE	FALSE
Il17f	ENSMUSG00000041872	1.03875429403274e-07	-4.44842	TRUE	TRUE
Mrtfa	ENSMUSG00000042292	2.00675755181095e-05	1.77583	TRUE	FALSE
Grap2	ENSMUSG00000042351	1.96883538463996e-05	-1.51235	TRUE	TRUE
Thsd7b	ENSMUSG00000042581	0.040148	-2.02153	TRUE	FALSE
Krba1	ENSMUSG00000042810	0.0216422	1.56324	TRUE	FALSE
Zfp513	ENSMUSG00000043059	2.56996081239518e-05	2.05658	TRUE	FALSE
Synpo	ENSMUSG00000043079	5.93759835487786e-06	2.75017	TRUE	TRUE
Tmem64	ENSMUSG00000043252	6.39964928918287e-05	-1.64937	TRUE	FALSE
Hilpda	ENSMUSG00000043421	0.016147	-1.18979	TRUE	FALSE
Irf2bp1	ENSMUSG00000044030	0.00715914	1.6326	TRUE	FALSE
Zrsr1	ENSMUSG00000044068	0.00600887	-1.69289	TRUE	FALSE
Pheta1	ENSMUSG00000044134	1.5313500713504e-06	3.02194	TRUE	FALSE
Phlpp1	ENSMUSG00000044340	7.88079336582816e-05	1.47892	TRUE	TRUE
Tmem201	ENSMUSG00000044700	5.49203542687031e-05	1.78264	TRUE	FALSE
Serpinb1a	ENSMUSG00000044734	1.4229269381399e-09	-1.89355	TRUE	FALSE
Zfp444	ENSMUSG00000044876	0.00218239	1.42235	TRUE	FALSE
4930503L19Rik	ENSMUSG00000044906	0.000958646	-1.44566	TRUE	FALSE
Prkce	ENSMUSG00000045038	0.00150993	-1.20004	TRUE	TRUE
Wdr81	ENSMUSG00000045374	0.0150387	1.63132	TRUE	FALSE
Dipk2a	ENSMUSG00000045414	0.000163366	-1.77704	TRUE	FALSE
Adrb2	ENSMUSG00000045730	1.59743630094359e-05	-1.68122	TRUE	FALSE
Tmem104	ENSMUSG00000045980	0.000857543	1.94998	TRUE	FALSE
Gjb2	ENSMUSG00000046352	0.000190497	2.16671	TRUE	FALSE
Unc119b	ENSMUSG00000046562	0.0114918	1.1561	TRUE	FALSE
Ltb4r1	ENSMUSG00000046908	0.000353949	-1.99344	TRUE	FALSE
Adck2	ENSMUSG00000046947	0.0321493	1.35745	TRUE	FALSE
Tshz1	ENSMUSG00000046982	0.00392426	-1.15111	TRUE	FALSE
Spata2	ENSMUSG00000047030	2.86301342992779e-05	1.74508	TRUE	FALSE
Neurl3	ENSMUSG00000047180	6.42481231285669e-05	-1.67925	TRUE	FALSE
Rexo1	ENSMUSG00000047417	0.000896549	1.33007	TRUE	FALSE
Wbp1l	ENSMUSG00000047731	0.000794132	1.36051	TRUE	FALSE
Gimap6	ENSMUSG00000047867	3.12443880652954e-10	-1.29556	TRUE	FALSE
Cxcr5	ENSMUSG00000047880	0.0283541	1.65452	TRUE	TRUE
Trappc9	ENSMUSG00000047921	1.30074008489418e-05	1.87615	TRUE	FALSE
Mfap1b	ENSMUSG00000048222	0.038148	-1.01474	TRUE	FALSE
Cxcr6	ENSMUSG00000048521	1.32527451509322e-08	-2.24683	TRUE	FALSE
Ggnbp1	ENSMUSG00000048731	7.86411382782397e-05	2.05698	TRUE	FALSE
Slc35e4	ENSMUSG00000048807	0.00488961	2.40938	TRUE	FALSE
Vps37c	ENSMUSG00000048832	0.000360958	1.54888	TRUE	FALSE
Atxn7l2	ENSMUSG00000048997	0.000705159	1.65423	TRUE	FALSE
Ccr2	ENSMUSG00000049103	2.87266749658421e-37	-3.93684	TRUE	TRUE
Themis	ENSMUSG00000049109	0.0435567	-1.41133	TRUE	FALSE
Iba57	ENSMUSG00000049287	0.00767151	1.58432	TRUE	FALSE
Zfp219	ENSMUSG00000049295	0.0206546	1.6184	TRUE	FALSE
Zbtb45	ENSMUSG00000049600	0.0422372	1.21409	TRUE	FALSE
2310022A10Rik	ENSMUSG00000049643	0.000733829	1.545	TRUE	FALSE
Urgcp	ENSMUSG00000049680	0.0166771	1.22147	TRUE	FALSE
Nckap5	ENSMUSG00000049690	0.00474243	-2.93723	TRUE	FALSE
Tmsb4x	ENSMUSG00000049775	0.000280068	-1.35871	TRUE	TRUE
Prag1	ENSMUSG00000050271	0.000544079	2.28192	TRUE	FALSE
Plekho2	ENSMUSG00000050721	0.0160855	1.36723	TRUE	FALSE
P2ry10	ENSMUSG00000050921	0.0473842	-1.03575	TRUE	FALSE
Gimap9	ENSMUSG00000051124	2.22886677365784e-07	-1.16351	TRUE	TRUE
Gpr183	ENSMUSG00000051212	1.02957402801363e-06	-1.47779	TRUE	FALSE
2900026A02Rik	ENSMUSG00000051339	0.000375532	2.46021	TRUE	FALSE
Ppp1r37	ENSMUSG00000051403	0.0019729	1.57457	TRUE	TRUE
Arf3	ENSMUSG00000051853	1.39175047221855e-05	1.17803	TRUE	FALSE
Nup188	ENSMUSG00000052533	9.63379820938845e-12	1.8972	TRUE	FALSE
Junb	ENSMUSG00000052837	3.22005029640359e-06	2.48662	TRUE	FALSE
Socs3	ENSMUSG00000053113	0.0484653	1.36567	TRUE	FALSE
3110082I17Rik	ENSMUSG00000053553	0.0153758	1.59281	TRUE	FALSE
Gm9947	ENSMUSG00000054493	0.00846071	5.45515	TRUE	FALSE
Actn4	ENSMUSG00000054808	0.000262803	1.1016	TRUE	FALSE
Tmem158	ENSMUSG00000054871	1.46117858435839e-07	4.17706	TRUE	FALSE
Maf	ENSMUSG00000055435	7.23770873587497e-25	-6.44157	TRUE	FALSE
Hmcn2	ENSMUSG00000055632	0.00336385	2.81006	TRUE	FALSE
Adap1	ENSMUSG00000056413	7.89262890098335e-08	2.12231	TRUE	FALSE
Cebpb	ENSMUSG00000056501	0.00449453	1.62749	TRUE	FALSE
Sipa1	ENSMUSG00000056917	4.15349374226977e-06	1.83119	TRUE	FALSE
Sphk2	ENSMUSG00000057342	0.0470623	1.36019	TRUE	FALSE
Bak1	ENSMUSG00000057789	5.10526839103482e-08	1.98275	TRUE	TRUE
Unc13d	ENSMUSG00000057948	6.30825646174083e-11	2.03767	TRUE	FALSE
Itpk1	ENSMUSG00000057963	0.046072	1.12503	TRUE	TRUE
Egln2	ENSMUSG00000058709	8.5054092268492e-05	1.42918	TRUE	FALSE
Hist1h1b	ENSMUSG00000058773	0.0324806	-1.479	TRUE	FALSE
0610039K10Rik	ENSMUSG00000058812	0.0109722	-1.89652	TRUE	FALSE
Sept9	ENSMUSG00000059248	0.035036	0.962318	TRUE	FALSE
Zc3h4	ENSMUSG00000059273	0.000218716	1.42859	TRUE	FALSE
Max	ENSMUSG00000059436	1.11326705815134e-08	1.83091	TRUE	TRUE
Ap2a1	ENSMUSG00000060279	1.04642473270315e-13	2.16926	TRUE	FALSE
Trmt61a	ENSMUSG00000060950	0.0376445	1.65029	TRUE	FALSE
Clasrp	ENSMUSG00000061028	0.0321738	1.10376	TRUE	FALSE
Slc38a10	ENSMUSG00000061306	2.08701339044722e-06	1.51727	TRUE	FALSE
Hipk2	ENSMUSG00000061436	0.000424324	1.5648	TRUE	TRUE
U2af1	ENSMUSG00000061613	0.000177204	-0.98663	TRUE	FALSE
Pgghg	ENSMUSG00000062031	0.000282191	1.73191	TRUE	FALSE
Qk	ENSMUSG00000062078	7.23849466488455e-05	-1.27615	TRUE	FALSE
Srpk2	ENSMUSG00000062604	7.83919037303923e-05	-1.16215	TRUE	FALSE
Mapk3	ENSMUSG00000063065	0.01525	1.66372	TRUE	FALSE
Clip2	ENSMUSG00000063146	0.0353808	1.57872	TRUE	FALSE
Slc39a4	ENSMUSG00000063354	0.000306125	1.35571	TRUE	FALSE
Gpx1	ENSMUSG00000063856	0.00858315	-1.22163	TRUE	FALSE
Dpp3	ENSMUSG00000063904	0.0301319	0.958329	TRUE	FALSE
Wdr6	ENSMUSG00000066357	0.000653508	1.46321	TRUE	FALSE
Fbxl18	ENSMUSG00000066640	6.07788653920235e-08	2.48686	TRUE	FALSE
Cst7	ENSMUSG00000068129	0.022145	1.08724	TRUE	FALSE
Zfp120	ENSMUSG00000068134	5.50307579750733e-05	-1.35704	TRUE	FALSE
Dok1	ENSMUSG00000068335	0.0049938	1.43103	TRUE	FALSE
Trp53i11	ENSMUSG00000068735	3.7323998966273e-09	2.19106	TRUE	FALSE
Il3ra	ENSMUSG00000068758	0.000320615	1.7565	TRUE	FALSE
Dazap1	ENSMUSG00000069565	7.89262890098335e-08	1.38711	TRUE	TRUE
Ahnak	ENSMUSG00000069833	0.000456238	-1.44426	TRUE	FALSE
9930111J21Rik2	ENSMUSG00000069892	0.0419331	-1.24733	TRUE	FALSE
Fcho1	ENSMUSG00000070000	1.92341772322246e-14	2.60705	TRUE	FALSE
Hs3st3b1	ENSMUSG00000070407	0.0162841	-1.42453	TRUE	FALSE
Zscan25	ENSMUSG00000070420	0.0351314	1.76154	TRUE	FALSE
Fryl	ENSMUSG00000070733	0.0302359	-1.02161	TRUE	TRUE
Ccnyl1	ENSMUSG00000070871	0.044516	-1.58567	TRUE	FALSE
Jund	ENSMUSG00000071076	5.42667777925974e-09	2.0734	TRUE	FALSE
Eml3	ENSMUSG00000071647	0.0232931	1.28096	TRUE	FALSE
Plekhf1	ENSMUSG00000074170	0.0301319	-1.51383	TRUE	FALSE
Zfp628	ENSMUSG00000074406	0.00716886	1.94301	TRUE	FALSE
4931440P22Rik	ENSMUSG00000074580	0.0170965	-1.3219	TRUE	TRUE
Tox2	ENSMUSG00000074607	9.98633878533534e-12	2.31762	TRUE	FALSE
Arrdc3	ENSMUSG00000074794	0.00621573	-1.72685	TRUE	FALSE
Spata5l1	ENSMUSG00000074876	0.00248587	2.08111	TRUE	FALSE
Grk6	ENSMUSG00000074886	8.53268748708361e-07	1.36317	TRUE	FALSE
Zc3h3	ENSMUSG00000075600	1.99596625310514e-08	2.67465	TRUE	FALSE
Selenot	ENSMUSG00000075700	0.0235884	-1.09373	TRUE	FALSE
Mon1b	ENSMUSG00000078908	0.00625705	1.42805	TRUE	FALSE
Capn3	ENSMUSG00000079110	0.0203822	1.87192	TRUE	TRUE
Gm11175	ENSMUSG00000080058	1.61081530464462e-11	2.50593	TRUE	FALSE
1700061F12Rik	ENSMUSG00000085580	4.76870651784259e-05	-3.73472	TRUE	FALSE
Gm16229	ENSMUSG00000085731	5.86970161078231e-12	3.53446	TRUE	FALSE
Snhg12	ENSMUSG00000086290	0.0108661	-1.64629	TRUE	FALSE
Gm14453	ENSMUSG00000087442	0.00877696	1.25796	TRUE	FALSE
1500009L16Rik	ENSMUSG00000087651	0.0387932	-2.05373	TRUE	FALSE
Shkbp1	ENSMUSG00000089832	5.42432646753182e-16	1.8429	TRUE	FALSE
Bcl2a1b	ENSMUSG00000089929	1.7347887448238e-07	-1.64185	TRUE	FALSE
Lrrc32	ENSMUSG00000090958	2.76371884481083e-09	3.47855	TRUE	FALSE
Gm20402	ENSMUSG00000092405	3.56398255092195e-06	2.37725	TRUE	FALSE
Ppp2r3d	ENSMUSG00000093803	4.67512348376384e-05	1.36456	TRUE	TRUE
Trbv12-1	ENSMUSG00000095574	0.00646141	2.17783	TRUE	TRUE
Gm26740	ENSMUSG00000097705	0.00563685	-1.57205	TRUE	FALSE
2310015A10Rik	ENSMUSG00000097729	1.28671923813172e-06	2.00778	TRUE	FALSE
Snhg6	ENSMUSG00000098234	0.00165374	-1.46109	TRUE	FALSE
Bcl2a1d	ENSMUSG00000099974	4.87460358524132e-05	-1.47835	TRUE	FALSE
Gm29585	ENSMUSG00000100548	9.93754692911315e-07	1.97691	TRUE	FALSE
Gm38062	ENSMUSG00000104488	0.0111761	-2.20657	TRUE	FALSE
Gm43065	ENSMUSG00000105986	0.0267247	-1.73153	TRUE	FALSE
Gm44199	ENSMUSG00000107560	0.0196173	-1.96902	TRUE	FALSE
Gm44876	ENSMUSG00000108524	0.000216944	2.19406	TRUE	FALSE
Gm45371	ENSMUSG00000109954	0.00302954	2.03033	TRUE	FALSE
Gm31718	ENSMUSG00000110697	3.03458724615089e-11	3.34113	TRUE	TRUE
Gm33104	ENSMUSG00000110902	9.53390163589414e-05	-1.82047	TRUE	FALSE
Gm35028	ENSMUSG00000111078	9.11733325005293e-08	8.16535	TRUE	TRUE
Gm47389	ENSMUSG00000111362	9.66057476783317e-05	6.60915	TRUE	FALSE
Gm36723	ENSMUSG00000113669	0.000313816	-2.14079	TRUE	TRUE
Gm49180	ENSMUSG00000115735	0.0165424	1.99781	TRUE	TRUE
Gm49553	ENSMUSG00000116433	0.00052872	-2.04827	TRUE	FALSE
1700023B13Rik	ENSMUSG00000117050	7.92834486518922e-07	-1.75766	TRUE	FALSE
