# Supplementary material for: Blimp-1 and c-Maf regulate immune gene networks to protect against distinct pathways of pathobiont-induced colitis
Source: Nat Immunol. 2024 Apr 12;25(5):886–901. doi: 10.1038/s41590-024-01814-z (PMC11065689; doi:10.1038/s41590-024-01814-z)
Supplement: Supplementary file 8 — Supplementary Table 7. [file 41590_2024_1814_MOESM8_ESM.xlsx]

## Sheet: Legend
Supplementary Table 7
Table contains the differentially accessible ATAC-seq peaks detected with DeSeq2 software on sorted CD4+ T cells purified from colon LPL from H. hepaticus infected mice with Cd4Cre-mediated deletion of Prdm1, Maf, or both Prdm1 and Maf compared against the uninfected floxed control (fold change >=1.5 and BH adjusted p value<0.05). Results of differential accessibility analysis are summarised in t…

## Sheet: DiffAccesPeaks
PEAK_ID	GeneAssociated	KmeansCluster	Hhepaticus_DbFl Differentially_Accessible	Hhepaticus_Prdm1KO Differentially_Accessible	Hhepaticus_MafKO Differentially_Accessible	Hhepaticus_DbKO Differentially_Accessible	Chromosome	Start	End	GeneAnnotation	GeneID
PeakName_11504	0610010F05Rik	2	FALSE	FALSE	TRUE	TRUE	chr11	23565841	23566131	3' UTR	ENSMUSG00000042208
PeakName_38367	0610012D04Rik	7	FALSE	FALSE	FALSE	TRUE	chr17	87364190	87364571	Promoter (<=1kb)	ENSMUSG00000089755
PeakName_38368	0610012D04Rik	5	FALSE	TRUE	TRUE	TRUE	chr17	87365253	87365842	Promoter (<=1kb)	ENSMUSG00000089755
PeakName_56600	0610025J13Rik	3	FALSE	FALSE	TRUE	TRUE	chr4	98322241	98322635	Promoter (<=1kb)	ENSMUSG00000046683
PeakName_54028	0610031O16Rik	6	FALSE	TRUE	FALSE	FALSE	chr3	138239912	138240202	Promoter (<=1kb)	ENSMUSG00000099146
PeakName_67510	0610040F04Rik	2	FALSE	FALSE	TRUE	TRUE	chr6	108606820	108607206	Intron (ENSMUST00000137478.3/ENSMUSG00000087341.4, intron 3 of 6)	ENSMUSG00000087341
PeakName_60864	0610040J01Rik	6	FALSE	TRUE	FALSE	TRUE	chr5	63837123	63837379	Intron (ENSMUST00000081747.7/ENSMUSG00000060512.7, intron 1 of 3)	ENSMUSG00000060512
PeakName_60865	0610040J01Rik	5	FALSE	FALSE	FALSE	TRUE	chr5	63886642	63887467	Intron (ENSMUST00000081747.7/ENSMUSG00000060512.7, intron 2 of 3)	ENSMUSG00000060512
PeakName_56678	0610043K17Rik	2	FALSE	FALSE	TRUE	TRUE	chr4	101392318	101392539	Intron (ENSMUST00000123107.7/ENSMUSG00000087361.7, intron 3 of 3)	ENSMUSG00000087361
PeakName_28677	1100001I12Rik	3	FALSE	FALSE	TRUE	FALSE	chr15	38635009	38635470	Distal Intergenic	ENSMUSG00000115547
PeakName_28678	1100001I12Rik	5	FALSE	TRUE	FALSE	TRUE	chr15	38636115	38636349	Distal Intergenic	ENSMUSG00000115547
PeakName_54016	1110002E22Rik	5	FALSE	FALSE	FALSE	TRUE	chr3	138062689	138063017	Promoter (2-3kb)	ENSMUSG00000090066
PeakName_8004	1110002J07Rik	2	FALSE	FALSE	TRUE	TRUE	chr10	66905150	66905482	Distal Intergenic	ENSMUSG00000097134
PeakName_17165	1110002L01Rik	1	FALSE	TRUE	FALSE	TRUE	chr12	3426029	3426256	Promoter (<=1kb)	ENSMUSG00000071456
PeakName_397	1110002O04Rik	5	FALSE	TRUE	TRUE	TRUE	chr1	35851962	35852480	Distal Intergenic	ENSMUSG00000102531
PeakName_398	1110002O04Rik	1	FALSE	TRUE	TRUE	TRUE	chr1	35860749	35861157	Distal Intergenic	ENSMUSG00000102531
PeakName_400	1110002O04Rik	3	FALSE	FALSE	TRUE	TRUE	chr1	35869293	35870130	Distal Intergenic	ENSMUSG00000102531
PeakName_401	1110002O04Rik	1	FALSE	TRUE	TRUE	TRUE	chr1	35889987	35890974	Distal Intergenic	ENSMUSG00000102531
PeakName_73117	1110004F10Rik	1	TRUE	TRUE	TRUE	TRUE	chr7	116039476	116040546	Promoter (<=1kb)	ENSMUSG00000030663
PeakName_62768	1110006O24Rik	5	FALSE	FALSE	FALSE	TRUE	chr5	115629732	115629955	Promoter (1-2kb)	ENSMUSG00000107121
PeakName_38247	1110020A21Rik	1	FALSE	TRUE	FALSE	TRUE	chr17	84944338	84944712	Intron (ENSMUST00000234288.1/ENSMUSG00000097047.2, intron 2 of 3)	ENSMUSG00000097047
PeakName_30413	1110025M09Rik	7	TRUE	FALSE	FALSE	TRUE	chr15	81561967	81562458	Distal Intergenic	ENSMUSG00000103520
PeakName_14635	1110028F11Rik	1	FALSE	TRUE	TRUE	TRUE	chr11	87701964	87702240	Promoter (<=1kb)	ENSMUSG00000085972
PeakName_14636	1110028F11Rik	1	FALSE	FALSE	TRUE	TRUE	chr11	87702483	87702734	Promoter (<=1kb)	ENSMUSG00000085972
PeakName_51549	1110032F04Rik	2	TRUE	TRUE	TRUE	TRUE	chr3	68869150	68870790	Promoter (<=1kb)	ENSMUSG00000046999
PeakName_29895	1110038F14Rik	7	FALSE	TRUE	TRUE	TRUE	chr15	76949277	76949772	Promoter (<=1kb)	ENSMUSG00000063236
PeakName_29897	1110038F14Rik	7	FALSE	FALSE	FALSE	TRUE	chr15	76955894	76956160	Distal Intergenic	ENSMUSG00000063236
PeakName_46795	1110051M20Rik	4	FALSE	TRUE	FALSE	FALSE	chr2	91444400	91444867	Promoter (<=1kb)	ENSMUSG00000040591
PeakName_42019	1110059E24Rik	7	FALSE	TRUE	TRUE	TRUE	chr19	21578518	21579233	Distal Intergenic	ENSMUSG00000035171
PeakName_42022	1110059E24Rik	5	FALSE	TRUE	FALSE	TRUE	chr19	21605315	21605606	Promoter (<=1kb)	ENSMUSG00000035171
PeakName_42023	1110059E24Rik	4	FALSE	TRUE	FALSE	FALSE	chr19	21615055	21615467	3' UTR	ENSMUSG00000035171
PeakName_42025	1110059E24Rik	4	FALSE	TRUE	TRUE	TRUE	chr19	21628924	21629423	Promoter (1-2kb)	ENSMUSG00000035171
PeakName_42028	1110059E24Rik	6	FALSE	TRUE	FALSE	FALSE	chr19	21643976	21644292	Intron (ENSMUST00000177577.1/ENSMUSG00000035171.9, intron 1 of 2)	ENSMUSG00000035171
PeakName_59774	1110060G06Rik	2	FALSE	TRUE	TRUE	TRUE	chr5	20749542	20749980	Distal Intergenic	ENSMUSG00000105036
PeakName_49699	1200007C13Rik	2	FALSE	FALSE	TRUE	TRUE	chr2	167817080	167817597	Distal Intergenic	ENSMUSG00000087684
PeakName_49700	1200007C13Rik	6	FALSE	TRUE	FALSE	TRUE	chr2	167831071	167831586	Promoter (2-3kb)	ENSMUSG00000087684
PeakName_49701	1200007C13Rik	6	FALSE	TRUE	FALSE	FALSE	chr2	167839267	167839902	Distal Intergenic	ENSMUSG00000087684
PeakName_49702	1200007C13Rik	6	FALSE	TRUE	FALSE	FALSE	chr2	167840223	167840735	Distal Intergenic	ENSMUSG00000087684
PeakName_81952	1300017J02Rik	5	FALSE	TRUE	FALSE	TRUE	chr9	103286363	103286943	Promoter (1-2kb)	ENSMUSG00000033688
PeakName_73928	1500002F19Rik	6	FALSE	TRUE	FALSE	FALSE	chr7	132932001	132932301	Promoter (<=1kb)	ENSMUSG00000097595
PeakName_52086	1500004A13Rik	2	FALSE	FALSE	TRUE	FALSE	chr3	88831579	88832095	Promoter (<=1kb)	ENSMUSG00000098912
PeakName_52087	1500004A13Rik	5	FALSE	TRUE	TRUE	TRUE	chr3	88832406	88832818	Promoter (<=1kb)	ENSMUSG00000098912
PeakName_30484	1500009C09Rik	7	FALSE	TRUE	FALSE	TRUE	chr15	82259554	82259905	5' UTR	ENSMUSG00000068099
PeakName_9001	1500009L16Rik	1	FALSE	FALSE	FALSE	TRUE	chr10	83722333	83722997	Promoter (<=1kb)	ENSMUSG00000087651
PeakName_41987	1500015L24Rik	4	FALSE	TRUE	FALSE	FALSE	chr19	20362224	20362505	Intron (ENSMUST00000235940.1/ENSMUSG00000094732.2, intron 1 of 8)	ENSMUSG00000094732
PeakName_41993	1500015L24Rik	7	FALSE	FALSE	FALSE	TRUE	chr19	20434573	20434864	Exon (ENSMUST00000235626.1/ENSMUSG00000114469.2, exon 2 of 6)	ENSMUSG00000094732
PeakName_9177	1500026H17Rik	2	FALSE	FALSE	TRUE	TRUE	chr10	89703075	89703464	Downstream (2-3kb)	ENSMUSG00000097383
PeakName_34563	1600002D24Rik	2	FALSE	TRUE	TRUE	FALSE	chr16	95769549	95770332	Intron (ENSMUST00000233116.1/ENSMUSG00000117232.1, intron 2 of 4)	ENSMUSG00000117232
PeakName_34565	1600002D24Rik	5	TRUE	TRUE	TRUE	TRUE	chr16	95778661	95779774	Intron (ENSMUST00000233116.1/ENSMUSG00000117232.1, intron 2 of 4)	ENSMUSG00000117232
PeakName_34566	1600002D24Rik	3	FALSE	FALSE	FALSE	TRUE	chr16	95798143	95799059	Intron (ENSMUST00000233116.1/ENSMUSG00000117232.1, intron 2 of 4)	ENSMUSG00000117232
PeakName_34571	1600002D24Rik	1	FALSE	TRUE	TRUE	TRUE	chr16	95820727	95821503	Intron (ENSMUST00000233116.1/ENSMUSG00000117232.1, intron 2 of 4)	ENSMUSG00000117232
PeakName_34572	1600002D24Rik	1	FALSE	TRUE	FALSE	TRUE	chr16	95827103	95827817	Intron (ENSMUST00000233116.1/ENSMUSG00000117232.1, intron 2 of 4)	ENSMUSG00000117232
PeakName_34573	1600002D24Rik	6	FALSE	FALSE	FALSE	TRUE	chr16	95860436	95861279	Intron (ENSMUST00000233116.1/ENSMUSG00000117232.1, intron 2 of 4)	ENSMUSG00000117232
PeakName_34575	1600002D24Rik	6	FALSE	FALSE	FALSE	TRUE	chr16	95886247	95886498	Intron (ENSMUST00000233116.1/ENSMUSG00000117232.1, intron 2 of 4)	ENSMUSG00000117232
PeakName_34576	1600002D24Rik	1	FALSE	FALSE	FALSE	TRUE	chr16	95893297	95893990	Intron (ENSMUST00000233116.1/ENSMUSG00000117232.1, intron 2 of 4)	ENSMUSG00000117232
PeakName_34580	1600002D24Rik	6	FALSE	TRUE	FALSE	FALSE	chr16	95921162	95921490	Intron (ENSMUST00000233375.1/ENSMUSG00000117232.1, intron 1 of 3)	ENSMUSG00000117232
PeakName_34581	1600002D24Rik	6	FALSE	TRUE	FALSE	TRUE	chr16	95929642	95930241	Promoter (<=1kb)	ENSMUSG00000117232
PeakName_72884	1600010M07Rik	5	FALSE	TRUE	TRUE	TRUE	chr7	110166195	110166622	Distal Intergenic	ENSMUSG00000101585
PeakName_70591	1600014C10Rik	6	FALSE	TRUE	FALSE	TRUE	chr7	38189278	38189935	Intron (ENSMUST00000165308.7/ENSMUSG00000054676.15, intron 2 of 3)	ENSMUSG00000054676
PeakName_36818	1600014C23Rik	4	FALSE	TRUE	FALSE	TRUE	chr17	45718342	45718700	Distal Intergenic	ENSMUSG00000094690
PeakName_50686	1600017P15Rik	6	FALSE	TRUE	FALSE	FALSE	chr3	30593754	30594043	Promoter (1-2kb)	ENSMUSG00000102505
PeakName_66763	1600020E01Rik	2	FALSE	FALSE	FALSE	TRUE	chr6	86541691	86541992	Intron (ENSMUST00000204068.2/ENSMUSG00000097048.7, intron 3 of 3)	ENSMUSG00000097048
PeakName_66766	1600020E01Rik	7	FALSE	FALSE	FALSE	TRUE	chr6	86547823	86548440	Promoter (<=1kb)	ENSMUSG00000097048
PeakName_66767	1600020E01Rik	7	FALSE	FALSE	TRUE	TRUE	chr6	86562905	86563407	Intron (ENSMUST00000204008.2/ENSMUSG00000097048.7, intron 4 of 5)	ENSMUSG00000097048
PeakName_60121	1700001C02Rik	4	FALSE	TRUE	TRUE	TRUE	chr5	30476591	30476887	Intron (ENSMUST00000127815.1/ENSMUSG00000029182.10, intron 1 of 1)	ENSMUSG00000029182
PeakName_60122	1700001C02Rik	2	FALSE	FALSE	FALSE	TRUE	chr5	30482365	30482669	Intron (ENSMUST00000199129.4/ENSMUSG00000029182.10, intron 3 of 3)	ENSMUSG00000029182
PeakName_36980	1700001C19Rik	2	FALSE	FALSE	TRUE	TRUE	chr17	47430887	47431118	Intron (ENSMUST00000061885.8/ENSMUSG00000047150.8, intron 3 of 3)	ENSMUSG00000047150
PeakName_36982	1700001C19Rik	6	FALSE	TRUE	FALSE	FALSE	chr17	47437028	47437466	Promoter (<=1kb)	ENSMUSG00000047150
PeakName_75541	1700001D01Rik	1	FALSE	TRUE	FALSE	TRUE	chr8	61288753	61289075	Promoter (<=1kb)	ENSMUSG00000099419
PeakName_64325	1700001J03Rik	4	FALSE	TRUE	FALSE	FALSE	chr5	146187479	146187767	Promoter (2-3kb)	ENSMUSG00000095040
PeakName_43177	1700001K23Rik	7	FALSE	TRUE	TRUE	TRUE	chr19	53254254	53254881	Promoter (<=1kb)	ENSMUSG00000118314
PeakName_43179	1700001K23Rik	1	FALSE	TRUE	FALSE	TRUE	chr19	53264790	53265291	Promoter (<=1kb)	ENSMUSG00000118314
PeakName_44829	1700001O22Rik	6	FALSE	TRUE	FALSE	FALSE	chr2	30769256	30769552	Distal Intergenic	ENSMUSG00000044320
PeakName_48842	1700003F12Rik	2	FALSE	FALSE	FALSE	TRUE	chr2	154549574	154550026	Promoter (<=1kb)	ENSMUSG00000038523
PeakName_24296	1700006H21Rik	7	FALSE	FALSE	TRUE	TRUE	chr13	107700247	107700615	Distal Intergenic	ENSMUSG00000102000
PeakName_24297	1700006H21Rik	2	FALSE	FALSE	TRUE	TRUE	chr13	107700623	107701017	Distal Intergenic	ENSMUSG00000102000
PeakName_10289	1700006J14Rik	4	FALSE	FALSE	FALSE	FALSE	chr10	120375298	120375892	Intron (ENSMUST00000041178.11/ENSMUSG00000034764.15, intron 2 of 2)	ENSMUSG00000034764
PeakName_3722	1700006P03Rik	4	FALSE	FALSE	FALSE	TRUE	chr1	137324006	137324229	Promoter (1-2kb)	ENSMUSG00000102738
PeakName_32859	1700007L15Rik	1	FALSE	TRUE	FALSE	TRUE	chr16	33337153	33338071	Distal Intergenic	ENSMUSG00000097318
PeakName_32860	1700007L15Rik	1	FALSE	TRUE	TRUE	TRUE	chr16	33343497	33344168	Distal Intergenic	ENSMUSG00000097318
PeakName_32861	1700007L15Rik	6	FALSE	TRUE	FALSE	TRUE	chr16	33344518	33344763	Distal Intergenic	ENSMUSG00000097318
PeakName_32862	1700007L15Rik	1	FALSE	TRUE	TRUE	TRUE	chr16	33344874	33345357	Distal Intergenic	ENSMUSG00000097318
PeakName_32863	1700007L15Rik	6	FALSE	FALSE	FALSE	TRUE	chr16	33355671	33356277	Distal Intergenic	ENSMUSG00000097318
PeakName_32864	1700007L15Rik	6	FALSE	TRUE	FALSE	TRUE	chr16	33357794	33358222	Distal Intergenic	ENSMUSG00000097318
PeakName_32865	1700007L15Rik	1	FALSE	TRUE	TRUE	TRUE	chr16	33370594	33371325	Distal Intergenic	ENSMUSG00000097318
PeakName_70681	1700008O03Rik	3	FALSE	FALSE	TRUE	TRUE	chr7	44373656	44374703	Promoter (<=1kb)	ENSMUSG00000008028
PeakName_55271	1700009N14Rik	3	FALSE	FALSE	TRUE	TRUE	chr4	39493656	39494011	Distal Intergenic	ENSMUSG00000028287
PeakName_35016	1700010I14Rik	5	FALSE	TRUE	TRUE	TRUE	chr17	8991226	8991498	Promoter (2-3kb)	ENSMUSG00000023873
PeakName_35017	1700010I14Rik	7	FALSE	TRUE	TRUE	TRUE	chr17	9002412	9002786	Intron (ENSMUST00000024650.11/ENSMUSG00000023873.13, intron 7 of 9)	ENSMUSG00000023873
PeakName_35018	1700010I14Rik	5	FALSE	TRUE	TRUE	TRUE	chr17	9005290	9005831	Exon (ENSMUST00000024650.11/ENSMUSG00000023873.13, exon 9 of 10)	ENSMUSG00000023873
PeakName_35021	1700010I14Rik	2	FALSE	FALSE	TRUE	FALSE	chr17	9042805	9043018	Distal Intergenic	ENSMUSG00000023873
PeakName_72017	1700010L04Rik	5	FALSE	TRUE	TRUE	TRUE	chr7	82810795	82811911	Distal Intergenic	ENSMUSG00000030636
PeakName_72019	1700010L04Rik	5	FALSE	TRUE	TRUE	TRUE	chr7	82843797	82844067	Distal Intergenic	ENSMUSG00000030636
PeakName_21913	1700011B04Rik	6	FALSE	TRUE	FALSE	TRUE	chr13	35189021	35189781	Promoter (2-3kb)	ENSMUSG00000102099
PeakName_75397	1700011L03Rik	7	FALSE	FALSE	TRUE	TRUE	chr8	46919924	46920584	Distal Intergenic	ENSMUSG00000109759
PeakName_75399	1700011L03Rik	4	FALSE	TRUE	FALSE	TRUE	chr8	46941189	46941966	Distal Intergenic	ENSMUSG00000109759
PeakName_75400	1700011L03Rik	5	TRUE	TRUE	TRUE	TRUE	chr8	46943322	46943863	Downstream (2-3kb)	ENSMUSG00000109759
PeakName_16290	1700012B07Rik	2	FALSE	FALSE	TRUE	TRUE	chr11	109788450	109788751	3' UTR	ENSMUSG00000020617
PeakName_16291	1700012B07Rik	5	FALSE	TRUE	TRUE	TRUE	chr11	109790198	109790728	Intron (ENSMUST00000106674.7/ENSMUSG00000020617.13, intron 5 of 5)	ENSMUSG00000020617
PeakName_16293	1700012B07Rik	4	FALSE	TRUE	FALSE	FALSE	chr11	109813704	109814325	Promoter (<=1kb)	ENSMUSG00000020617
PeakName_16294	1700012B07Rik	7	FALSE	FALSE	FALSE	TRUE	chr11	109822352	109822687	Intron (ENSMUST00000106674.7/ENSMUSG00000020617.13, intron 1 of 5)	ENSMUSG00000020617
PeakName_78564	1700012B09Rik	2	FALSE	FALSE	TRUE	TRUE	chr9	14759353	14759560	Promoter (2-3kb)	ENSMUSG00000031927
PeakName_72951	1700012D14Rik	6	FALSE	FALSE	FALSE	TRUE	chr7	111156436	111156791	Distal Intergenic	ENSMUSG00000110424
PeakName_72952	1700012D14Rik	3	FALSE	FALSE	TRUE	TRUE	chr7	111172095	111172415	Distal Intergenic	ENSMUSG00000110424
PeakName_29533	1700012I11Rik	5	FALSE	TRUE	FALSE	TRUE	chr15	67206129	67206354	Distal Intergenic	ENSMUSG00000102069
PeakName_29534	1700012I11Rik	5	FALSE	FALSE	FALSE	TRUE	chr15	67209267	67209782	Distal Intergenic	ENSMUSG00000102069
PeakName_29537	1700012I11Rik	2	FALSE	FALSE	TRUE	TRUE	chr15	67235081	67235700	Intron (ENSMUST00000187233.1/ENSMUSG00000102069.1, intron 1 of 8)	ENSMUSG00000102069
PeakName_29538	1700012I11Rik	5	FALSE	TRUE	TRUE	TRUE	chr15	67283183	67283784	Intron (ENSMUST00000187233.1/ENSMUSG00000102069.1, intron 4 of 8)	ENSMUSG00000102069
PeakName_29540	1700012I11Rik	1	FALSE	TRUE	TRUE	TRUE	chr15	67290874	67291253	Intron (ENSMUST00000187233.1/ENSMUSG00000102069.1, intron 5 of 8)	ENSMUSG00000102069
PeakName_29543	1700012I11Rik	2	FALSE	FALSE	TRUE	TRUE	chr15	67398075	67398338	Distal Intergenic	ENSMUSG00000102069
PeakName_29545	1700012I11Rik	2	FALSE	FALSE	TRUE	TRUE	chr15	67409985	67410465	Distal Intergenic	ENSMUSG00000102069
PeakName_29547	1700012I11Rik	4	FALSE	TRUE	FALSE	FALSE	chr15	67434359	67434652	Distal Intergenic	ENSMUSG00000102069
PeakName_29549	1700012I11Rik	7	FALSE	FALSE	FALSE	TRUE	chr15	67521578	67521831	Distal Intergenic	ENSMUSG00000102069
PeakName_29550	1700012I11Rik	6	FALSE	FALSE	FALSE	TRUE	chr15	67545677	67546145	Distal Intergenic	ENSMUSG00000102069
PeakName_24071	1700012J22Rik	4	FALSE	FALSE	FALSE	FALSE	chr13	99647791	99648406	Distal Intergenic	ENSMUSG00000103545
PeakName_64464	1700013A02Rik	3	FALSE	FALSE	TRUE	TRUE	chr5	148554694	148555093	Promoter (<=1kb)	ENSMUSG00000106899
PeakName_68130	1700013D24Rik	1	FALSE	TRUE	TRUE	TRUE	chr6	124360601	124360896	Distal Intergenic	ENSMUSG00000079346
PeakName_20199	1700013N06Rik	2	FALSE	FALSE	TRUE	FALSE	chr12	106851739	106852036	Intron (ENSMUST00000156376.1/ENSMUSG00000085801.1, intron 2 of 4)	ENSMUSG00000085801
PeakName_20201	1700013N06Rik	5	FALSE	TRUE	TRUE	TRUE	chr12	106871468	106871962	Intron (ENSMUST00000156376.1/ENSMUSG00000085801.1, intron 3 of 4)	ENSMUSG00000085801
PeakName_23088	1700014D04Rik	1	FALSE	FALSE	TRUE	FALSE	chr13	59741772	59742371	Promoter (<=1kb)	ENSMUSG00000051054
PeakName_23089	1700014D04Rik	7	FALSE	FALSE	FALSE	TRUE	chr13	59750980	59751243	Distal Intergenic	ENSMUSG00000051054
PeakName_62460	1700016B01Rik	2	FALSE	FALSE	TRUE	TRUE	chr5	112130028	112130327	Distal Intergenic	ENSMUSG00000104538
PeakName_62461	1700016B01Rik	4	FALSE	TRUE	FALSE	FALSE	chr5	112153624	112154133	Promoter (2-3kb)	ENSMUSG00000104538
PeakName_5221	1700016C15Rik	6	FALSE	TRUE	FALSE	FALSE	chr1	177700596	177700836	Distal Intergenic	ENSMUSG00000015962
PeakName_5225	1700016C15Rik	2	FALSE	TRUE	TRUE	TRUE	chr1	177744592	177744873	Intron (ENSMUST00000016106.5/ENSMUSG00000015962.5, intron 4 of 5)	ENSMUSG00000015962
PeakName_74604	1700016D06Rik	2	FALSE	FALSE	TRUE	FALSE	chr8	11700321	11700672	Promoter (<=1kb)	ENSMUSG00000031509
PeakName_61751	1700016F12Rik	4	FALSE	TRUE	FALSE	TRUE	chr5	96857126	96857630	Distal Intergenic	ENSMUSG00000104955
PeakName_61752	1700016F12Rik	3	FALSE	FALSE	TRUE	TRUE	chr5	96860014	96860308	Distal Intergenic	ENSMUSG00000104955
PeakName_21022	1700016G22Rik	3	FALSE	FALSE	TRUE	TRUE	chr13	5844430	5845063	Distal Intergenic	ENSMUSG00000100625
PeakName_21024	1700016G22Rik	7	FALSE	FALSE	FALSE	TRUE	chr13	5846828	5847226	Distal Intergenic	ENSMUSG00000100625
PeakName_13810	1700016K19Rik	1	FALSE	TRUE	TRUE	TRUE	chr11	75978007	75978412	Distal Intergenic	ENSMUSG00000053783
PeakName_13811	1700016K19Rik	6	FALSE	TRUE	FALSE	FALSE	chr11	75980494	75980865	Distal Intergenic	ENSMUSG00000053783
PeakName_13814	1700016K19Rik	6	FALSE	TRUE	FALSE	FALSE	chr11	75992584	75992875	Distal Intergenic	ENSMUSG00000053783
PeakName_1985	1700016L21Rik	5	FALSE	FALSE	FALSE	TRUE	chr1	80416321	80416830	Distal Intergenic	ENSMUSG00000101483
PeakName_1986	1700016L21Rik	5	FALSE	TRUE	FALSE	TRUE	chr1	80418651	80419177	Distal Intergenic	ENSMUSG00000101483
PeakName_1989	1700016L21Rik	6	FALSE	TRUE	FALSE	FALSE	chr1	80447598	80447867	Promoter (1-2kb)	ENSMUSG00000101483
PeakName_80109	1700017B05Rik	2	FALSE	FALSE	TRUE	FALSE	chr9	57261017	57261280	Promoter (<=1kb)	ENSMUSG00000032300
PeakName_80110	1700017B05Rik	1	FALSE	FALSE	FALSE	TRUE	chr9	57261472	57261835	Promoter (<=1kb)	ENSMUSG00000032300
PeakName_80115	1700017B05Rik	6	FALSE	TRUE	FALSE	FALSE	chr9	57278149	57278794	Distal Intergenic	ENSMUSG00000032300
PeakName_80116	1700017B05Rik	7	FALSE	TRUE	TRUE	TRUE	chr9	57288427	57288914	Distal Intergenic	ENSMUSG00000032300
PeakName_41707	1700017D01Rik	7	FALSE	FALSE	FALSE	TRUE	chr19	11107628	11108567	Intron (ENSMUST00000025635.7/ENSMUSG00000024729.7, intron 4 of 6)	ENSMUSG00000024729
PeakName_41709	1700017D01Rik	1	FALSE	FALSE	TRUE	TRUE	chr19	11129727	11130138	Promoter (<=1kb)	ENSMUSG00000024729
PeakName_50945	1700017G19Rik	3	FALSE	FALSE	FALSE	TRUE	chr3	40522506	40522808	Promoter (<=1kb)	ENSMUSG00000037884
PeakName_50946	1700017G19Rik	3	FALSE	FALSE	TRUE	TRUE	chr3	40522857	40523217	Promoter (<=1kb)	ENSMUSG00000037884
PeakName_50948	1700017G19Rik	6	FALSE	FALSE	FALSE	TRUE	chr3	40525394	40525673	Promoter (2-3kb)	ENSMUSG00000037884
PeakName_49814	1700017J07Rik	3	FALSE	FALSE	FALSE	TRUE	chr2	168980832	168981420	Promoter (2-3kb)	ENSMUSG00000086348
PeakName_50774	1700017M07Rik	4	FALSE	TRUE	TRUE	TRUE	chr3	35276042	35276352	Promoter (<=1kb)	ENSMUSG00000105651
PeakName_39604	1700018A14Rik	1	FALSE	TRUE	TRUE	FALSE	chr18	46200810	46201242	Promoter (1-2kb)	ENSMUSG00000103616
PeakName_68291	1700018A23Rik	7	FALSE	FALSE	FALSE	TRUE	chr6	126816387	126816893	Distal Intergenic	ENSMUSG00000107368
PeakName_77763	1700018B08Rik	6	FALSE	TRUE	FALSE	FALSE	chr8	121539014	121539552	Promoter (2-3kb)	ENSMUSG00000031809
PeakName_77764	1700018B08Rik	5	FALSE	TRUE	TRUE	TRUE	chr8	121539963	121540267	Promoter (1-2kb)	ENSMUSG00000031809
PeakName_84268	1700018G05Rik	4	FALSE	TRUE	TRUE	FALSE	chrX	102934010	102934378	Distal Intergenic	ENSMUSG00000109745
PeakName_77434	1700018P08Rik	2	FALSE	FALSE	TRUE	FALSE	chr8	116343719	116344003	Distal Intergenic	ENSMUSG00000110709
PeakName_1073	1700019A02Rik	5	FALSE	TRUE	TRUE	TRUE	chr1	53149985	53150314	Distal Intergenic	ENSMUSG00000060715
PeakName_1074	1700019A02Rik	7	FALSE	FALSE	FALSE	TRUE	chr1	53150571	53150872	Distal Intergenic	ENSMUSG00000060715
PeakName_21914	1700019C18Rik	7	FALSE	FALSE	TRUE	TRUE	chr13	35208234	35208758	Intron (ENSMUST00000221688.1/ENSMUSG00000113770.1, intron 2 of 5)	ENSMUSG00000113770
PeakName_61318	1700019F05Rik	5	FALSE	FALSE	FALSE	TRUE	chr5	73854062	73854329	Distal Intergenic	ENSMUSG00000107027
PeakName_78497	1700019J19Rik	5	FALSE	FALSE	FALSE	TRUE	chr9	14041724	14041984	Distal Intergenic	ENSMUSG00000111489
PeakName_78498	1700019J19Rik	4	FALSE	TRUE	FALSE	TRUE	chr9	14042042	14042529	Distal Intergenic	ENSMUSG00000111489
PeakName_78499	1700019J19Rik	2	FALSE	FALSE	TRUE	TRUE	chr9	14058622	14059013	Distal Intergenic	ENSMUSG00000111489
PeakName_78500	1700019J19Rik	4	FALSE	TRUE	TRUE	TRUE	chr9	14061292	14061747	Distal Intergenic	ENSMUSG00000111489
PeakName_78503	1700019J19Rik	1	FALSE	FALSE	FALSE	FALSE	chr9	14079135	14079511	Distal Intergenic	ENSMUSG00000111489
PeakName_78504	1700019J19Rik	5	FALSE	TRUE	FALSE	TRUE	chr9	14080096	14080666	Distal Intergenic	ENSMUSG00000111489
PeakName_78505	1700019J19Rik	7	FALSE	FALSE	FALSE	TRUE	chr9	14087682	14088292	Promoter (1-2kb)	ENSMUSG00000111489
PeakName_78508	1700019J19Rik	1	FALSE	TRUE	TRUE	TRUE	chr9	14092833	14093788	Promoter (2-3kb)	ENSMUSG00000111489
PeakName_41290	1700020D05Rik	3	FALSE	FALSE	TRUE	TRUE	chr19	5506219	5506428	Promoter (2-3kb)	ENSMUSG00000100937
PeakName_6701	1700020N01Rik	6	FALSE	TRUE	FALSE	FALSE	chr10	21529353	21529769	Distal Intergenic	ENSMUSG00000050844
PeakName_6702	1700020N01Rik	1	FALSE	TRUE	FALSE	TRUE	chr10	21532236	21532609	Distal Intergenic	ENSMUSG00000050844
PeakName_6705	1700020N01Rik	1	FALSE	TRUE	TRUE	TRUE	chr10	21559642	21560413	Distal Intergenic	ENSMUSG00000050844
PeakName_6708	1700020N01Rik	4	FALSE	FALSE	FALSE	FALSE	chr10	21619128	21619645	Promoter (2-3kb)	ENSMUSG00000050844
PeakName_2578	1700020N18Rik	2	FALSE	FALSE	TRUE	TRUE	chr1	91405462	91406263	Promoter (<=1kb)	ENSMUSG00000100253
PeakName_6693	1700021A07Rik	1	FALSE	TRUE	TRUE	FALSE	chr10	21419088	21419585	Promoter (<=1kb)	ENSMUSG00000037535
PeakName_50008	1700021F07Rik	1	FALSE	FALSE	FALSE	TRUE	chr2	173469597	173470239	Distal Intergenic	ENSMUSG00000027518
PeakName_50009	1700021F07Rik	2	FALSE	FALSE	TRUE	TRUE	chr2	173499609	173499895	Distal Intergenic	ENSMUSG00000027518
PeakName_50010	1700021F07Rik	1	FALSE	TRUE	TRUE	TRUE	chr2	173534521	173535047	Distal Intergenic	ENSMUSG00000027518
PeakName_50011	1700021F07Rik	4	FALSE	TRUE	FALSE	FALSE	chr2	173546309	173546683	Distal Intergenic	ENSMUSG00000027518
PeakName_57163	1700021J08Rik	4	FALSE	TRUE	TRUE	TRUE	chr4	117005360	117005939	Promoter (2-3kb)	ENSMUSG00000086890
PeakName_59970	1700022A21Rik	4	FALSE	TRUE	FALSE	FALSE	chr5	24636099	24636794	Distal Intergenic	ENSMUSG00000038165
PeakName_35860	1700023B13Rik	1	FALSE	FALSE	TRUE	TRUE	chr17	29094969	29095783	Promoter (<=1kb)	ENSMUSG00000117050
PeakName_16295	1700023C21Rik	7	FALSE	TRUE	TRUE	TRUE	chr11	109845665	109846007	Promoter (<=1kb)	ENSMUSG00000087393
PeakName_16297	1700023C21Rik	4	FALSE	TRUE	TRUE	TRUE	chr11	109872277	109872618	Distal Intergenic	ENSMUSG00000087393
PeakName_25559	1700024G13Rik	5	FALSE	FALSE	TRUE	TRUE	chr14	32388227	32388562	Promoter (<=1kb)	ENSMUSG00000072473
PeakName_23206	1700024I08Rik	5	FALSE	TRUE	TRUE	TRUE	chr13	63689895	63690412	Intron (ENSMUST00000222372.1/ENSMUSG00000113825.1, intron 4 of 4)	ENSMUSG00000113825
PeakName_23208	1700024I08Rik	5	FALSE	TRUE	TRUE	TRUE	chr13	63701774	63702295	Intron (ENSMUST00000222372.1/ENSMUSG00000113825.1, intron 4 of 4)	ENSMUSG00000113825
PeakName_41710	1700025F22Rik	4	FALSE	TRUE	FALSE	TRUE	chr19	11165292	11165557	Promoter (<=1kb)	ENSMUSG00000024728
PeakName_4034	1700025G04Rik	7	FALSE	TRUE	TRUE	TRUE	chr1	151893843	151894439	Intron (ENSMUST00000187603.6/ENSMUSG00000032666.16, intron 5 of 6)	ENSMUSG00000032666
PeakName_4035	1700025G04Rik	5	FALSE	TRUE	FALSE	TRUE	chr1	151960591	151961110	Intron (ENSMUST00000187603.6/ENSMUSG00000032666.16, intron 3 of 6)	ENSMUSG00000032666
PeakName_4036	1700025G04Rik	7	FALSE	TRUE	TRUE	TRUE	chr1	151973120	151973667	Intron (ENSMUST00000187603.6/ENSMUSG00000032666.16, intron 3 of 6)	ENSMUSG00000032666
PeakName_4037	1700025G04Rik	7	FALSE	FALSE	TRUE	TRUE	chr1	151974467	151974812	Exon (ENSMUST00000121533.2/ENSMUSG00000032666.16, exon 4 of 7)	ENSMUSG00000032666
PeakName_4038	1700025G04Rik	7	FALSE	FALSE	TRUE	TRUE	chr1	151981088	151981464	Intron (ENSMUST00000187603.6/ENSMUSG00000032666.16, intron 2 of 6)	ENSMUSG00000032666
PeakName_4039	1700025G04Rik	5	FALSE	FALSE	FALSE	TRUE	chr1	151984995	151985245	Intron (ENSMUST00000187603.6/ENSMUSG00000032666.16, intron 2 of 6)	ENSMUSG00000032666
PeakName_4040	1700025G04Rik	5	FALSE	FALSE	TRUE	FALSE	chr1	152008401	152009378	Intron (ENSMUST00000187603.6/ENSMUSG00000032666.16, intron 1 of 6)	ENSMUSG00000032666
PeakName_4041	1700025G04Rik	4	FALSE	FALSE	TRUE	FALSE	chr1	152010247	152010946	Intron (ENSMUST00000187603.6/ENSMUSG00000032666.16, intron 1 of 6)	ENSMUSG00000032666
PeakName_4043	1700025G04Rik	5	FALSE	TRUE	TRUE	TRUE	chr1	152024973	152025622	Intron (ENSMUST00000187603.6/ENSMUSG00000032666.16, intron 1 of 6)	ENSMUSG00000032666
PeakName_4044	1700025G04Rik	5	FALSE	TRUE	FALSE	TRUE	chr1	152032628	152032993	Intron (ENSMUST00000187603.6/ENSMUSG00000032666.16, intron 1 of 6)	ENSMUSG00000032666
PeakName_4045	1700025G04Rik	7	FALSE	FALSE	FALSE	TRUE	chr1	152037196	152037418	Intron (ENSMUST00000187603.6/ENSMUSG00000032666.16, intron 1 of 6)	ENSMUSG00000032666
PeakName_4046	1700025G04Rik	7	FALSE	FALSE	FALSE	TRUE	chr1	152038055	152038560	Intron (ENSMUST00000187603.6/ENSMUSG00000032666.16, intron 1 of 6)	ENSMUSG00000032666
PeakName_4047	1700025G04Rik	5	FALSE	TRUE	TRUE	TRUE	chr1	152042368	152042835	Intron (ENSMUST00000187603.6/ENSMUSG00000032666.16, intron 1 of 6)	ENSMUSG00000032666
PeakName_4048	1700025G04Rik	5	FALSE	TRUE	TRUE	TRUE	chr1	152053129	152053754	Promoter (1-2kb)	ENSMUSG00000032666
PeakName_4050	1700025G04Rik	5	FALSE	TRUE	TRUE	TRUE	chr1	152074879	152075709	Intron (ENSMUST00000187603.6/ENSMUSG00000032666.16, intron 1 of 6)	ENSMUSG00000032666
PeakName_32632	1700025H01Rik	2	FALSE	FALSE	TRUE	FALSE	chr16	30172906	30173155	Distal Intergenic	ENSMUSG00000101888
PeakName_32633	1700025H01Rik	6	FALSE	FALSE	FALSE	FALSE	chr16	30176360	30176820	Distal Intergenic	ENSMUSG00000101888
PeakName_32634	1700025H01Rik	7	FALSE	FALSE	TRUE	TRUE	chr16	30177732	30178130	Distal Intergenic	ENSMUSG00000101888
PeakName_61288	1700025M24Rik	3	FALSE	FALSE	TRUE	TRUE	chr5	73285520	73285980	Promoter (1-2kb)	ENSMUSG00000100175
PeakName_8965	1700025N21Rik	6	FALSE	TRUE	FALSE	FALSE	chr10	83140544	83140838	Promoter (1-2kb)	ENSMUSG00000090200
PeakName_48258	1700026D11Rik	1	FALSE	TRUE	TRUE	TRUE	chr2	132509088	132510029	Intron (ENSMUST00000151417.7/ENSMUSG00000086379.7, intron 3 of 3)	ENSMUSG00000086379
PeakName_48262	1700026D11Rik	2	FALSE	FALSE	TRUE	TRUE	chr2	132518349	132518641	Intron (ENSMUST00000154067.7/ENSMUSG00000086379.7, intron 2 of 3)	ENSMUSG00000086379
PeakName_60915	1700027F09Rik	5	TRUE	TRUE	TRUE	TRUE	chr5	64455403	64456050	Intron (ENSMUST00000199362.1/ENSMUSG00000105105.1, intron 3 of 3)	ENSMUSG00000100911
PeakName_60916	1700027F09Rik	3	FALSE	FALSE	FALSE	TRUE	chr5	64466384	64466816	Promoter (1-2kb)	ENSMUSG00000100911
PeakName_7365	1700027J07Rik	2	TRUE	TRUE	TRUE	TRUE	chr10	43745694	43746160	Promoter (<=1kb)	ENSMUSG00000111422
PeakName_7366	1700027J07Rik	2	FALSE	FALSE	TRUE	TRUE	chr10	43746614	43746970	Promoter (<=1kb)	ENSMUSG00000111422
PeakName_8925	1700028I16Rik	5	TRUE	TRUE	TRUE	TRUE	chr10	82796915	82797484	Distal Intergenic	ENSMUSG00000056821
PeakName_62238	1700028K03Rik	1	FALSE	TRUE	FALSE	TRUE	chr5	107545940	107546406	Exon (ENSMUST00000160160.4/ENSMUSG00000106631.1, exon 5 of 6)	ENSMUSG00000089798
PeakName_50401	1700029B24Rik	4	FALSE	TRUE	FALSE	FALSE	chr3	10239906	10240174	Promoter (1-2kb)	ENSMUSG00000102834
PeakName_50403	1700029B24Rik	5	FALSE	TRUE	FALSE	TRUE	chr3	10243583	10244024	Promoter (1-2kb)	ENSMUSG00000102834
PeakName_46869	1700029I15Rik	5	FALSE	TRUE	FALSE	TRUE	chr2	92379728	92380252	Promoter (2-3kb)	ENSMUSG00000044916
PeakName_4679	1700029M03Rik	1	FALSE	FALSE	TRUE	TRUE	chr1	164965884	164966642	Distal Intergenic	ENSMUSG00000101189
PeakName_4680	1700029M03Rik	1	FALSE	TRUE	TRUE	TRUE	chr1	164972822	164973239	Distal Intergenic	ENSMUSG00000101189
PeakName_4682	1700029M03Rik	3	FALSE	FALSE	TRUE	FALSE	chr1	164977407	164977673	Distal Intergenic	ENSMUSG00000101189
PeakName_4683	1700029M03Rik	4	FALSE	TRUE	FALSE	FALSE	chr1	164986711	164987016	Distal Intergenic	ENSMUSG00000101189
PeakName_4684	1700029M03Rik	3	FALSE	TRUE	FALSE	FALSE	chr1	164987751	164988498	Distal Intergenic	ENSMUSG00000101189
PeakName_4685	1700029M03Rik	5	FALSE	TRUE	TRUE	TRUE	chr1	164989492	164990176	Distal Intergenic	ENSMUSG00000101189
PeakName_35827	1700030A11Rik	4	FALSE	TRUE	TRUE	FALSE	chr17	28904743	28905124	Promoter (<=1kb)	ENSMUSG00000085333
PeakName_48704	1700030C14Rik	7	FALSE	FALSE	FALSE	TRUE	chr2	152652778	152653061	Promoter (1-2kb)	ENSMUSG00000087148
PeakName_48705	1700030C14Rik	2	FALSE	FALSE	FALSE	FALSE	chr2	152654061	152654763	Promoter (<=1kb)	ENSMUSG00000087148
PeakName_8103	1700030E10Rik	5	TRUE	TRUE	TRUE	TRUE	chr10	67717340	67718244	Promoter (<=1kb)	ENSMUSG00000112619
PeakName_67802	1700030F04Rik	6	FALSE	FALSE	FALSE	TRUE	chr6	117676397	117676750	Intron (ENSMUST00000188781.6/ENSMUSG00000099869.6, intron 3 of 4)	ENSMUSG00000099869
PeakName_67803	1700030F04Rik	1	FALSE	FALSE	FALSE	TRUE	chr6	117677121	117677394	Intron (ENSMUST00000188781.6/ENSMUSG00000099869.6, intron 3 of 4)	ENSMUSG00000099869
PeakName_67805	1700030F04Rik	2	FALSE	FALSE	TRUE	FALSE	chr6	117756197	117756473	Distal Intergenic	ENSMUSG00000099869
PeakName_53934	1700030L20Rik	7	FALSE	FALSE	TRUE	TRUE	chr3	136556351	136556931	Distal Intergenic	ENSMUSG00000099508
PeakName_63564	1700030N18Rik	2	FALSE	FALSE	TRUE	FALSE	chr5	134006670	134007082	Distal Intergenic	ENSMUSG00000106800
PeakName_63566	1700030N18Rik	4	FALSE	TRUE	TRUE	TRUE	chr5	134067995	134068289	Distal Intergenic	ENSMUSG00000106800
PeakName_5803	1700034H15Rik	7	FALSE	FALSE	FALSE	TRUE	chr1	191875660	191876074	Distal Intergenic	ENSMUSG00000055833
PeakName_5804	1700034H15Rik	2	FALSE	FALSE	TRUE	TRUE	chr1	191894337	191895355	Exon (ENSMUST00000139827.7/ENSMUSG00000055833.14, exon 5 of 5)	ENSMUSG00000055833
PeakName_17345	1700034J04Rik	6	FALSE	TRUE	FALSE	TRUE	chr12	11229963	11230856	Distal Intergenic	ENSMUSG00000103287
PeakName_81607	1700034K08Rik	5	FALSE	TRUE	TRUE	TRUE	chr9	93130582	93130914	Distal Intergenic	ENSMUSG00000100294
PeakName_81608	1700034K08Rik	5	FALSE	TRUE	TRUE	TRUE	chr9	93131561	93132355	Distal Intergenic	ENSMUSG00000100294
PeakName_4090	1700040K01Rik	6	FALSE	FALSE	FALSE	TRUE	chr1	152933981	152934302	Promoter (2-3kb)	ENSMUSG00000103840
PeakName_74820	1700041G16Rik	1	FALSE	FALSE	TRUE	TRUE	chr8	22806999	22807541	Promoter (<=1kb)	ENSMUSG00000054822
PeakName_74822	1700041G16Rik	1	FALSE	TRUE	TRUE	TRUE	chr8	22813977	22814687	Distal Intergenic	ENSMUSG00000054822
PeakName_33983	1700041M19Rik	1	FALSE	TRUE	TRUE	TRUE	chr16	77009193	77009484	Promoter (1-2kb)	ENSMUSG00000100857
PeakName_55876	1700042G15Rik	1	FALSE	TRUE	FALSE	TRUE	chr4	57350548	57351180	Distal Intergenic	ENSMUSG00000087044
PeakName_39647	1700044K03Rik	5	FALSE	TRUE	FALSE	TRUE	chr18	49500812	49501077	Distal Intergenic	ENSMUSG00000100297
PeakName_56912	1700047F07Rik	5	FALSE	TRUE	TRUE	TRUE	chr4	107719882	107720734	Intron (ENSMUST00000143064.7/ENSMUSG00000085549.7, intron 3 of 3)	ENSMUSG00000085549
PeakName_28129	1700047G03Rik	2	FALSE	TRUE	TRUE	TRUE	chr15	11951985	11952553	Distal Intergenic	ENSMUSG00000099349
PeakName_76789	1700047G07Rik	5	FALSE	TRUE	FALSE	TRUE	chr8	96552352	96553017	Distal Intergenic	ENSMUSG00000110717
PeakName_8197	1700048P04Rik	6	FALSE	TRUE	FALSE	FALSE	chr10	68843905	68844928	Distal Intergenic	ENSMUSG00000112333
PeakName_8198	1700048P04Rik	5	FALSE	FALSE	FALSE	TRUE	chr10	68857674	68858046	Distal Intergenic	ENSMUSG00000112333
PeakName_8199	1700048P04Rik	2	FALSE	FALSE	TRUE	TRUE	chr10	68901174	68901663	Promoter (2-3kb)	ENSMUSG00000112333
PeakName_8201	1700048P04Rik	2	FALSE	FALSE	TRUE	FALSE	chr10	68908305	68908619	Distal Intergenic	ENSMUSG00000112333
PeakName_67378	1700049E22Rik	4	FALSE	TRUE	FALSE	TRUE	chr6	100563413	100564135	Distal Intergenic	ENSMUSG00000101553
PeakName_68627	1700051K13Rik	4	FALSE	TRUE	TRUE	TRUE	chr6	134245003	134245397	Promoter (<=1kb)	ENSMUSG00000108263
PeakName_68628	1700051K13Rik	7	FALSE	TRUE	TRUE	TRUE	chr6	134246080	134246454	Promoter (<=1kb)	ENSMUSG00000108263
PeakName_43154	1700054A03Rik	7	FALSE	FALSE	TRUE	TRUE	chr19	53060359	53060574	Intron (ENSMUST00000235589.1/ENSMUSG00000099988.7, intron 1 of 2)	ENSMUSG00000099988
PeakName_43155	1700054A03Rik	5	FALSE	TRUE	TRUE	TRUE	chr19	53079716	53080333	Promoter (<=1kb)	ENSMUSG00000099988
PeakName_81601	1700057G04Rik	4	FALSE	FALSE	FALSE	FALSE	chr9	92368903	92369387	Distal Intergenic	ENSMUSG00000074139
PeakName_81603	1700057G04Rik	3	FALSE	FALSE	TRUE	TRUE	chr9	92384067	92384947	Distal Intergenic	ENSMUSG00000074139
PeakName_45589	1700057H21Rik	2	FALSE	FALSE	TRUE	TRUE	chr2	51439061	51439586	Promoter (<=1kb)	ENSMUSG00000086007
PeakName_45590	1700057H21Rik	2	TRUE	TRUE	TRUE	TRUE	chr2	51457674	51458104	Distal Intergenic	ENSMUSG00000086007
PeakName_69025	1700060C16Rik	2	FALSE	TRUE	TRUE	TRUE	chr6	143609140	143609413	Intron (ENSMUST00000150559.1/ENSMUSG00000086887.1, intron 4 of 4)	ENSMUSG00000086887
PeakName_69026	1700060C16Rik	7	FALSE	FALSE	TRUE	TRUE	chr6	143620723	143621016	Intron (ENSMUST00000150559.1/ENSMUSG00000086887.1, intron 2 of 4)	ENSMUSG00000086887
PeakName_49101	1700060C20Rik	5	FALSE	FALSE	FALSE	TRUE	chr2	158174916	158175770	Distal Intergenic	ENSMUSG00000078957
PeakName_49102	1700060C20Rik	5	FALSE	TRUE	TRUE	TRUE	chr2	158179008	158179408	Distal Intergenic	ENSMUSG00000078957
PeakName_49103	1700060C20Rik	2	FALSE	FALSE	FALSE	TRUE	chr2	158180871	158181089	Distal Intergenic	ENSMUSG00000078957
PeakName_49105	1700060C20Rik	5	FALSE	TRUE	FALSE	TRUE	chr2	158194905	158195215	Promoter (2-3kb)	ENSMUSG00000078957
PeakName_43801	1700061F12Rik	6	FALSE	TRUE	FALSE	FALSE	chr2	9116633	9117145	Distal Intergenic	ENSMUSG00000085580
PeakName_43802	1700061F12Rik	3	FALSE	FALSE	TRUE	TRUE	chr2	9141425	9142041	Distal Intergenic	ENSMUSG00000085580
PeakName_43803	1700061F12Rik	3	FALSE	FALSE	TRUE	TRUE	chr2	9155600	9156039	Distal Intergenic	ENSMUSG00000085580
PeakName_43804	1700061F12Rik	6	FALSE	TRUE	FALSE	FALSE	chr2	9193169	9193538	Exon (ENSMUST00000132414.1/ENSMUSG00000085580.1, exon 3 of 4)	ENSMUSG00000085580
PeakName_37397	1700061G19Rik	4	FALSE	TRUE	TRUE	TRUE	chr17	56883568	56884099	Exon (ENSMUST00000025048.6/ENSMUSG00000024209.9, exon 10 of 14)	ENSMUSG00000024209
PeakName_37398	1700061G19Rik	7	FALSE	FALSE	FALSE	TRUE	chr17	56884690	56885221	Exon (ENSMUST00000025048.6/ENSMUSG00000024209.9, exon 11 of 14)	ENSMUSG00000024209
PeakName_11496	1700061J23Rik	4	FALSE	TRUE	FALSE	FALSE	chr11	23149840	23150093	Promoter (2-3kb)	ENSMUSG00000086366
PeakName_79329	1700063D05Rik	4	FALSE	TRUE	TRUE	TRUE	chr9	41193548	41194431	Promoter (1-2kb)	ENSMUSG00000100837
PeakName_79331	1700063D05Rik	6	FALSE	TRUE	FALSE	FALSE	chr9	41212643	41212994	Promoter (1-2kb)	ENSMUSG00000100837
PeakName_79332	1700063D05Rik	7	FALSE	FALSE	FALSE	TRUE	chr9	41222553	41223025	Distal Intergenic	ENSMUSG00000100837
PeakName_33980	1700063K16Rik	2	FALSE	FALSE	FALSE	FALSE	chr16	76839008	76839252	Promoter (2-3kb)	ENSMUSG00000102036
PeakName_50504	1700064H15Rik	5	FALSE	FALSE	FALSE	TRUE	chr3	19619503	19619983	Intron (ENSMUST00000119133.1/ENSMUSG00000082766.1, intron 1 of 1)	ENSMUSG00000082766
PeakName_50505	1700064H15Rik	5	FALSE	TRUE	FALSE	TRUE	chr3	19620131	19620753	Intron (ENSMUST00000119133.1/ENSMUSG00000082766.1, intron 1 of 1)	ENSMUSG00000082766
PeakName_19781	1700064M15Rik	7	FALSE	FALSE	TRUE	TRUE	chr12	99622230	99622632	Distal Intergenic	ENSMUSG00000100211
PeakName_19782	1700064M15Rik	5	TRUE	TRUE	TRUE	TRUE	chr12	99626137	99626498	Promoter (1-2kb)	ENSMUSG00000100211
PeakName_19784	1700064M15Rik	6	FALSE	TRUE	FALSE	FALSE	chr12	99629685	99629892	Promoter (1-2kb)	ENSMUSG00000100211
PeakName_19785	1700064M15Rik	2	FALSE	FALSE	FALSE	TRUE	chr12	99633684	99634030	Distal Intergenic	ENSMUSG00000100211
PeakName_65320	1700065J11Rik	1	FALSE	TRUE	TRUE	TRUE	chr6	35334007	35334293	Intron (ENSMUST00000201560.1/ENSMUSG00000107341.1, intron 1 of 2)	ENSMUSG00000107341
PeakName_65321	1700065J11Rik	1	FALSE	TRUE	TRUE	TRUE	chr6	35337652	35338019	Downstream (<1kb)	ENSMUSG00000107341
PeakName_65322	1700065J11Rik	1	FALSE	TRUE	TRUE	TRUE	chr6	35339278	35339515	Downstream (2-3kb)	ENSMUSG00000107341
PeakName_39653	1700065O20Rik	5	FALSE	FALSE	FALSE	TRUE	chr18	49816069	49816462	Promoter (1-2kb)	ENSMUSG00000100134
PeakName_663	1700066B17Rik	4	FALSE	TRUE	FALSE	FALSE	chr1	39842126	39842987	Promoter (2-3kb)	ENSMUSG00000101634
PeakName_664	1700066B17Rik	7	FALSE	TRUE	TRUE	TRUE	chr1	39843276	39843607	Promoter (2-3kb)	ENSMUSG00000101634
PeakName_665	1700066B17Rik	5	FALSE	TRUE	FALSE	TRUE	chr1	39847100	39847437	Promoter (<=1kb)	ENSMUSG00000101634
PeakName_666	1700066B17Rik	5	FALSE	TRUE	FALSE	TRUE	chr1	39856868	39857433	Distal Intergenic	ENSMUSG00000101634
PeakName_667	1700066B17Rik	7	FALSE	TRUE	TRUE	TRUE	chr1	39867995	39868287	Distal Intergenic	ENSMUSG00000101634
PeakName_62554	1700069L16Rik	2	FALSE	FALSE	FALSE	TRUE	chr5	113724460	113724829	Promoter (<=1kb)	ENSMUSG00000042184
PeakName_61263	1700071G01Rik	1	FALSE	FALSE	TRUE	FALSE	chr5	73153837	73154166	Promoter (2-3kb)	ENSMUSG00000086376
PeakName_940	1700072G22Rik	2	FALSE	TRUE	FALSE	FALSE	chr1	51458908	51459541	Promoter (<=1kb)	ENSMUSG00000101702
PeakName_511	1700074A21Rik	7	FALSE	FALSE	FALSE	TRUE	chr1	37272327	37272858	Distal Intergenic	ENSMUSG00000102231
PeakName_512	1700074A21Rik	5	FALSE	TRUE	TRUE	TRUE	chr1	37286523	37286949	Distal Intergenic	ENSMUSG00000102231
PeakName_513	1700074A21Rik	7	FALSE	FALSE	TRUE	TRUE	chr1	37286982	37287355	Distal Intergenic	ENSMUSG00000102231
PeakName_24796	1700074H08Rik	7	FALSE	TRUE	TRUE	TRUE	chr13	119680928	119681697	Promoter (<=1kb)	ENSMUSG00000099872
PeakName_78719	1700084C06Rik	6	FALSE	TRUE	FALSE	FALSE	chr9	21100373	21101161	Intron (ENSMUST00000135674.1/ENSMUSG00000086016.1, intron 1 of 1)	ENSMUSG00000086016
PeakName_24579	1700084D21Rik	7	FALSE	FALSE	TRUE	TRUE	chr13	113129989	113130224	Distal Intergenic	ENSMUSG00000114333
PeakName_24580	1700084D21Rik	7	FALSE	TRUE	TRUE	TRUE	chr13	113134616	113135559	Promoter (<=1kb)	ENSMUSG00000114333
PeakName_39385	1700086O06Rik	2	FALSE	TRUE	TRUE	TRUE	chr18	38239207	38239820	Exon (ENSMUST00000235608.1/ENSMUSG00000097080.8, exon 3 of 4)	ENSMUSG00000097080
PeakName_57708	1700086P04Rik	1	FALSE	FALSE	FALSE	TRUE	chr4	129047468	129047696	Downstream (2-3kb)	ENSMUSG00000085085
PeakName_57711	1700086P04Rik	2	FALSE	FALSE	TRUE	TRUE	chr4	129049739	129050020	Downstream (<1kb)	ENSMUSG00000085085
PeakName_30127	1700088E04Rik	3	FALSE	FALSE	TRUE	FALSE	chr15	79139556	79140086	Promoter (<=1kb)	ENSMUSG00000033029
PeakName_76052	1700092C02Rik	6	FALSE	TRUE	FALSE	TRUE	chr8	77623706	77624200	Promoter (<=1kb)	ENSMUSG00000086781
PeakName_44310	1700092C17Rik	7	FALSE	FALSE	TRUE	TRUE	chr2	22738167	22738405	Distal Intergenic	ENSMUSG00000085353
PeakName_44311	1700092C17Rik	5	FALSE	TRUE	FALSE	TRUE	chr2	22739457	22739782	Distal Intergenic	ENSMUSG00000085353
PeakName_44313	1700092C17Rik	3	FALSE	FALSE	FALSE	TRUE	chr2	22758334	22758922	Promoter (2-3kb)	ENSMUSG00000085353
PeakName_34596	1700093J21Rik	7	FALSE	FALSE	FALSE	TRUE	chr16	96086935	96087255	Intron (ENSMUST00000233171.1/ENSMUSG00000117289.1, intron 1 of 1)	ENSMUSG00000117289
PeakName_34597	1700093J21Rik	7	FALSE	FALSE	FALSE	TRUE	chr16	96089525	96090182	Downstream (<1kb)	ENSMUSG00000117289
PeakName_8409	1700094J05Rik	6	FALSE	TRUE	FALSE	FALSE	chr10	76391878	76392126	Promoter (2-3kb)	ENSMUSG00000101695
PeakName_65958	1700094M24Rik	5	FALSE	TRUE	TRUE	TRUE	chr6	52424956	52425394	Distal Intergenic	ENSMUSG00000107895
PeakName_65111	1700095J07Rik	1	FALSE	TRUE	TRUE	FALSE	chr6	30312059	30312460	Intron (ENSMUST00000128017.1/ENSMUSG00000084861.1, intron 1 of 1)	ENSMUSG00000084861
PeakName_16212	1700096J18Rik	5	FALSE	TRUE	FALSE	TRUE	chr11	109327792	109328097	Distal Intergenic	ENSMUSG00000099630
PeakName_16213	1700096J18Rik	2	FALSE	TRUE	TRUE	TRUE	chr11	109330667	109331211	Distal Intergenic	ENSMUSG00000099630
PeakName_16215	1700096J18Rik	3	FALSE	TRUE	TRUE	TRUE	chr11	109334795	109335052	Distal Intergenic	ENSMUSG00000099630
PeakName_16216	1700096J18Rik	4	FALSE	TRUE	TRUE	TRUE	chr11	109339831	109340494	Distal Intergenic	ENSMUSG00000099630
PeakName_16218	1700096J18Rik	3	FALSE	FALSE	FALSE	FALSE	chr11	109347640	109348074	Promoter (<=1kb)	ENSMUSG00000099630
PeakName_68518	1700101I11Rik	4	FALSE	TRUE	FALSE	FALSE	chr6	129534068	129534373	Promoter (<=1kb)	ENSMUSG00000097675
PeakName_68519	1700101I11Rik	5	FALSE	TRUE	TRUE	TRUE	chr6	129536385	129536773	Promoter (2-3kb)	ENSMUSG00000097675
PeakName_68860	1700102F20Rik	1	FALSE	FALSE	TRUE	FALSE	chr6	140313886	140314269	Distal Intergenic	ENSMUSG00000108229
PeakName_5599	1700112H15Rik	7	FALSE	TRUE	TRUE	TRUE	chr1	184510780	184511468	Distal Intergenic	ENSMUSG00000101574
PeakName_5600	1700112H15Rik	7	FALSE	FALSE	TRUE	TRUE	chr1	184529434	184529666	Intron (ENSMUST00000188766.1/ENSMUSG00000101574.1, intron 4 of 5)	ENSMUSG00000101574
PeakName_5601	1700112H15Rik	7	TRUE	TRUE	TRUE	TRUE	chr1	184534185	184534971	Intron (ENSMUST00000188766.1/ENSMUSG00000101574.1, intron 2 of 5)	ENSMUSG00000101574
PeakName_3768	1700113B19Rik	6	FALSE	TRUE	FALSE	FALSE	chr1	138233035	138233492	Distal Intergenic	ENSMUSG00000102822
PeakName_3769	1700113B19Rik	6	FALSE	TRUE	FALSE	TRUE	chr1	138248069	138248435	Distal Intergenic	ENSMUSG00000102822
PeakName_3770	1700113B19Rik	3	FALSE	FALSE	TRUE	FALSE	chr1	138248705	138249168	Distal Intergenic	ENSMUSG00000102822
PeakName_3771	1700113B19Rik	7	FALSE	FALSE	FALSE	TRUE	chr1	138252030	138252310	Distal Intergenic	ENSMUSG00000102822
PeakName_3772	1700113B19Rik	4	FALSE	FALSE	FALSE	FALSE	chr1	138258749	138259285	Promoter (2-3kb)	ENSMUSG00000102822
PeakName_9105	1700113H08Rik	2	FALSE	FALSE	TRUE	TRUE	chr10	87061317	87061630	Intron (ENSMUST00000189456.6/ENSMUSG00000047129.11, intron 1 of 4)	ENSMUSG00000047129
PeakName_9106	1700113H08Rik	7	FALSE	FALSE	TRUE	TRUE	chr10	87078198	87078731	Intron (ENSMUST00000189456.6/ENSMUSG00000047129.11, intron 2 of 4)	ENSMUSG00000047129
PeakName_9108	1700113H08Rik	2	FALSE	FALSE	TRUE	TRUE	chr10	87098519	87098914	Intron (ENSMUST00000189456.6/ENSMUSG00000047129.11, intron 2 of 4)	ENSMUSG00000047129
PeakName_9110	1700113H08Rik	4	FALSE	TRUE	FALSE	FALSE	chr10	87107571	87107927	Intron (ENSMUST00000189456.6/ENSMUSG00000047129.11, intron 2 of 4)	ENSMUSG00000047129
PeakName_9111	1700113H08Rik	3	FALSE	FALSE	FALSE	TRUE	chr10	87122479	87122882	Intron (ENSMUST00000189456.6/ENSMUSG00000047129.11, intron 3 of 4)	ENSMUSG00000047129
PeakName_33508	1700116B05Rik	5	FALSE	TRUE	TRUE	TRUE	chr16	50839745	50840183	Distal Intergenic	ENSMUSG00000092276
PeakName_73681	1700120K04Rik	2	FALSE	FALSE	FALSE	TRUE	chr7	127607003	127607396	Promoter (2-3kb)	ENSMUSG00000099579
PeakName_84317	1700121L16Rik	2	FALSE	FALSE	FALSE	FALSE	chrX	104814466	104814781	Promoter (1-2kb)	ENSMUSG00000100364
PeakName_42555	1700122C19Rik	6	FALSE	TRUE	FALSE	FALSE	chr19	37503062	37503392	Distal Intergenic	ENSMUSG00000117800
PeakName_76365	1700122E12Rik	7	FALSE	FALSE	FALSE	TRUE	chr8	84847556	84847909	Promoter (<=1kb)	ENSMUSG00000087685
PeakName_73497	1700123J17Rik	2	FALSE	FALSE	TRUE	FALSE	chr7	126230367	126231162	Intron (ENSMUST00000206035.1/ENSMUSG00000108676.1, intron 2 of 4)	ENSMUSG00000108676
PeakName_73498	1700123J17Rik	6	FALSE	FALSE	FALSE	FALSE	chr7	126236043	126236679	Intron (ENSMUST00000206035.1/ENSMUSG00000108676.1, intron 2 of 4)	ENSMUSG00000108676
PeakName_73499	1700123J17Rik	2	FALSE	FALSE	TRUE	TRUE	chr7	126236888	126237164	Intron (ENSMUST00000206035.1/ENSMUSG00000108676.1, intron 2 of 4)	ENSMUSG00000108676
PeakName_63929	1700123K08Rik	2	FALSE	FALSE	TRUE	TRUE	chr5	138571693	138571971	Distal Intergenic	ENSMUSG00000029526
PeakName_54922	1700123M08Rik	5	FALSE	TRUE	FALSE	TRUE	chr4	11989920	11990256	Intron (ENSMUST00000154194.1/ENSMUSG00000085614.1, intron 1 of 1)	ENSMUSG00000085614
PeakName_54808	1700123O12Rik	6	FALSE	TRUE	FALSE	FALSE	chr4	10753239	10753515	Intron (ENSMUST00000146783.7/ENSMUSG00000086080.7, intron 2 of 4)	ENSMUSG00000086080
PeakName_54809	1700123O12Rik	1	FALSE	TRUE	TRUE	FALSE	chr4	10769923	10770549	Intron (ENSMUST00000146783.7/ENSMUSG00000086080.7, intron 2 of 4)	ENSMUSG00000086080
PeakName_66658	1700124L16Rik	2	FALSE	FALSE	FALSE	TRUE	chr6	83762882	83763459	Promoter (<=1kb)	ENSMUSG00000099354
PeakName_6477	1700124M09Rik	3	FALSE	FALSE	TRUE	TRUE	chr10	19061939	19062901	Distal Intergenic	ENSMUSG00000110938
PeakName_6478	1700124M09Rik	1	FALSE	TRUE	TRUE	FALSE	chr10	19065294	19065614	Distal Intergenic	ENSMUSG00000110938
PeakName_6480	1700124M09Rik	4	FALSE	TRUE	FALSE	FALSE	chr10	19077851	19078556	Distal Intergenic	ENSMUSG00000110938
PeakName_6482	1700124M09Rik	1	FALSE	TRUE	TRUE	TRUE	chr10	19092015	19092432	Distal Intergenic	ENSMUSG00000110938
PeakName_14441	1700125H20Rik	2	FALSE	FALSE	TRUE	TRUE	chr11	85182895	85183537	Downstream (1-2kb)	ENSMUSG00000018479
PeakName_61112	1700126H18Rik	5	FALSE	TRUE	FALSE	TRUE	chr5	66190540	66191387	Promoter (<=1kb)	ENSMUSG00000107014
PeakName_61113	1700126H18Rik	5	FALSE	TRUE	TRUE	TRUE	chr5	66193199	66193915	Promoter (1-2kb)	ENSMUSG00000107014
PeakName_20605	1700127F24Rik	1	FALSE	FALSE	TRUE	FALSE	chr12	112875593	112875930	Promoter (<=1kb)	ENSMUSG00000113830
PeakName_20608	1700127F24Rik	1	FALSE	TRUE	FALSE	TRUE	chr12	112879814	112880034	Distal Intergenic	ENSMUSG00000113830
PeakName_25831	1700128I11Rik	7	FALSE	FALSE	FALSE	TRUE	chr14	48303844	48304339	Distal Intergenic	ENSMUSG00000114991
PeakName_25832	1700128I11Rik	5	FALSE	TRUE	TRUE	TRUE	chr14	48357306	48357575	Distal Intergenic	ENSMUSG00000114991
PeakName_2778	1810006J02Rik	6	FALSE	TRUE	FALSE	TRUE	chr1	98129911	98130360	Promoter (1-2kb)	ENSMUSG00000100182
PeakName_2779	1810006J02Rik	6	FALSE	TRUE	FALSE	TRUE	chr1	98131249	98131613	Promoter (<=1kb)	ENSMUSG00000100182
PeakName_43458	1810007D17Rik	5	FALSE	TRUE	TRUE	TRUE	chr19	58629366	58629743	Exon (ENSMUST00000187629.1/ENSMUSG00000100001.1, exon 3 of 3)	ENSMUSG00000100001
PeakName_16067	1810010H24Rik	2	FALSE	FALSE	TRUE	TRUE	chr11	107018669	107018944	Distal Intergenic	ENSMUSG00000078607
PeakName_54525	1810013D15Rik	1	FALSE	TRUE	TRUE	TRUE	chr3	157931630	157931928	Intron (ENSMUST00000198623.4/ENSMUSG00000028177.13, intron 2 of 2)	ENSMUSG00000028177
PeakName_31787	1810013L24Rik	6	FALSE	TRUE	FALSE	FALSE	chr16	8836938	8837203	Intron (ENSMUST00000023150.6/ENSMUSG00000022507.6, intron 2 of 3)	ENSMUSG00000022507
PeakName_31789	1810013L24Rik	1	FALSE	TRUE	TRUE	FALSE	chr16	8842966	8843330	3' UTR	ENSMUSG00000022507
PeakName_31790	1810013L24Rik	1	FALSE	TRUE	TRUE	TRUE	chr16	8848355	8848730	Intron (ENSMUST00000023150.6/ENSMUSG00000022507.6, intron 3 of 3)	ENSMUSG00000022507
PeakName_31791	1810013L24Rik	3	FALSE	TRUE	TRUE	TRUE	chr16	8849838	8850333	Intron (ENSMUST00000023150.6/ENSMUSG00000022507.6, intron 3 of 3)	ENSMUSG00000022507
PeakName_66874	1810020O05Rik	6	FALSE	TRUE	FALSE	FALSE	chr6	87722499	87723134	Promoter (<=1kb)	ENSMUSG00000089997
PeakName_47861	1810024B03Rik	2	FALSE	FALSE	TRUE	TRUE	chr2	127189683	127189937	Intron (ENSMUST00000056146.1/ENSMUSG00000044145.2, intron 1 of 1)	ENSMUSG00000044145
PeakName_71465	1810026B05Rik	1	FALSE	TRUE	FALSE	FALSE	chr7	73546514	73547063	Promoter (<=1kb)	ENSMUSG00000101970
PeakName_71466	1810026B05Rik	3	FALSE	FALSE	TRUE	TRUE	chr7	73551222	73551689	Intron (ENSMUST00000206776.1/ENSMUSG00000108563.1, intron 2 of 3)	ENSMUSG00000101970
PeakName_71469	1810026B05Rik	6	FALSE	TRUE	FALSE	FALSE	chr7	73569092	73569371	Distal Intergenic	ENSMUSG00000101970
PeakName_71470	1810026B05Rik	6	FALSE	TRUE	FALSE	FALSE	chr7	73572351	73573116	Distal Intergenic	ENSMUSG00000101970
PeakName_71471	1810026B05Rik	5	FALSE	FALSE	FALSE	TRUE	chr7	73576395	73576719	Distal Intergenic	ENSMUSG00000101970
PeakName_27755	1810041H14Rik	1	FALSE	TRUE	FALSE	FALSE	chr14	121881322	121881564	Promoter (1-2kb)	ENSMUSG00000102112
PeakName_79857	1810046K07Rik	2	FALSE	FALSE	TRUE	TRUE	chr9	51335338	51335622	Distal Intergenic	ENSMUSG00000036027
PeakName_79860	1810046K07Rik	7	FALSE	FALSE	FALSE	TRUE	chr9	51466422	51466943	Distal Intergenic	ENSMUSG00000036027
PeakName_28168	1810049J17Rik	1	FALSE	TRUE	FALSE	FALSE	chr15	12322441	12323013	Promoter (<=1kb)	ENSMUSG00000097221
PeakName_65316	1810058I24Rik	1	FALSE	TRUE	TRUE	TRUE	chr6	35256704	35257074	Intron (ENSMUST00000152147.7/ENSMUSG00000073155.12, intron 1 of 2)	ENSMUSG00000073155
PeakName_65317	1810058I24Rik	1	FALSE	TRUE	TRUE	FALSE	chr6	35257813	35258168	Intron (ENSMUST00000152147.7/ENSMUSG00000073155.12, intron 1 of 2)	ENSMUSG00000073155
PeakName_64516	1810059H22Rik	1	FALSE	TRUE	TRUE	TRUE	chr5	148956931	148957220	Promoter (<=1kb)	ENSMUSG00000108207
PeakName_64518	1810059H22Rik	4	FALSE	TRUE	TRUE	TRUE	chr5	148960189	148960514	Promoter (<=1kb)	ENSMUSG00000108207
PeakName_25100	1810062O18Rik	6	FALSE	FALSE	FALSE	TRUE	chr14	20565446	20565944	Promoter (<=1kb)	ENSMUSG00000084925
PeakName_12774	1810065E05Rik	6	FALSE	TRUE	FALSE	FALSE	chr11	58423888	58424303	Promoter (2-3kb)	ENSMUSG00000013653
PeakName_38127	1810073O08Rik	6	FALSE	TRUE	FALSE	FALSE	chr17	83906724	83907106	Distal Intergenic	ENSMUSG00000117442
PeakName_38128	1810073O08Rik	5	FALSE	FALSE	FALSE	TRUE	chr17	83907206	83907512	Distal Intergenic	ENSMUSG00000117442
PeakName_38131	1810073O08Rik	2	FALSE	FALSE	TRUE	TRUE	chr17	83926943	83927467	Distal Intergenic	ENSMUSG00000117442
PeakName_12710	2010001A14Rik	2	FALSE	TRUE	TRUE	TRUE	chr11	57787937	57788285	Distal Intergenic	ENSMUSG00000087165
PeakName_22539	2010001K21Rik	6	FALSE	TRUE	FALSE	FALSE	chr13	46975010	46975381	Distal Intergenic	ENSMUSG00000051606
PeakName_40560	2010010A06Rik	3	FALSE	FALSE	TRUE	TRUE	chr18	75304316	75305018	Distal Intergenic	ENSMUSG00000102047
PeakName_40561	2010010A06Rik	5	FALSE	TRUE	TRUE	TRUE	chr18	75306745	75307436	Distal Intergenic	ENSMUSG00000102047
PeakName_40563	2010010A06Rik	6	FALSE	TRUE	FALSE	FALSE	chr18	75323812	75324177	Distal Intergenic	ENSMUSG00000102047
PeakName_40564	2010010A06Rik	1	FALSE	TRUE	TRUE	TRUE	chr18	75328195	75328488	Distal Intergenic	ENSMUSG00000102047
PeakName_40565	2010010A06Rik	6	FALSE	TRUE	FALSE	FALSE	chr18	75330915	75331282	Distal Intergenic	ENSMUSG00000102047
PeakName_61708	2010109A12Rik	7	FALSE	FALSE	TRUE	TRUE	chr5	93227909	93228234	Distal Intergenic	ENSMUSG00000029384
PeakName_67352	2010109P13Rik	5	TRUE	TRUE	TRUE	TRUE	chr6	100072431	100072939	Distal Intergenic	ENSMUSG00000107558
PeakName_67353	2010109P13Rik	5	FALSE	FALSE	TRUE	TRUE	chr6	100084196	100084452	Distal Intergenic	ENSMUSG00000107558
PeakName_67354	2010109P13Rik	6	FALSE	TRUE	FALSE	FALSE	chr6	100163051	100163500	Distal Intergenic	ENSMUSG00000107558
PeakName_76488	2010110E17Rik	2	FALSE	FALSE	TRUE	TRUE	chr8	86887951	86888468	Promoter (2-3kb)	ENSMUSG00000098434
PeakName_53699	2010110G14Rik	1	FALSE	TRUE	TRUE	TRUE	chr3	130905096	130905609	Intron (ENSMUST00000196438.2/ENSMUSG00000106095.2, intron 1 of 2)	ENSMUSG00000106095
PeakName_53705	2010110G14Rik	1	FALSE	TRUE	FALSE	TRUE	chr3	130947011	130947704	Distal Intergenic	ENSMUSG00000106095
PeakName_53706	2010110G14Rik	6	FALSE	TRUE	FALSE	FALSE	chr3	130964148	130964425	Distal Intergenic	ENSMUSG00000106095
PeakName_53707	2010110G14Rik	2	FALSE	FALSE	TRUE	FALSE	chr3	130976234	130976579	Distal Intergenic	ENSMUSG00000106095
PeakName_53708	2010110G14Rik	6	FALSE	TRUE	FALSE	FALSE	chr3	130978242	130978680	Distal Intergenic	ENSMUSG00000106095
PeakName_53709	2010110G14Rik	6	FALSE	TRUE	FALSE	FALSE	chr3	130979091	130979590	Distal Intergenic	ENSMUSG00000106095
PeakName_83127	2010204K13Rik	1	FALSE	TRUE	TRUE	TRUE	chrX	7429427	7429858	Exon (ENSMUST00000150671.1/ENSMUSG00000063018.6, exon 2 of 4)	ENSMUSG00000063018
PeakName_551	2010300C02Rik	2	FALSE	TRUE	FALSE	FALSE	chr1	37678418	37678759	Intron (ENSMUST00000162875.7/ENSMUSG00000026090.16, intron 1 of 9)	ENSMUSG00000026090
PeakName_34664	2210009P08Rik	5	FALSE	TRUE	FALSE	TRUE	chr16	97466618	97466893	Promoter (<=1kb)	ENSMUSG00000116929
PeakName_34665	2210009P08Rik	2	FALSE	FALSE	TRUE	FALSE	chr16	97467941	97468344	Promoter (<=1kb)	ENSMUSG00000116929
PeakName_34666	2210009P08Rik	2	FALSE	TRUE	TRUE	TRUE	chr16	97468412	97468781	Promoter (1-2kb)	ENSMUSG00000116929
PeakName_73312	2210406H18Rik	6	FALSE	TRUE	FALSE	FALSE	chr7	121064383	121064724	Promoter (<=1kb)	ENSMUSG00000109036
PeakName_65203	2210408F21Rik	6	FALSE	FALSE	FALSE	FALSE	chr6	31233244	31233768	Intron (ENSMUST00000144612.7/ENSMUSG00000087380.7, intron 1 of 5)	ENSMUSG00000087380
PeakName_65204	2210408F21Rik	1	FALSE	TRUE	TRUE	TRUE	chr6	31240083	31240512	Intron (ENSMUST00000144612.7/ENSMUSG00000087380.7, intron 1 of 5)	ENSMUSG00000087380
PeakName_65205	2210408F21Rik	1	FALSE	TRUE	FALSE	TRUE	chr6	31250843	31251281	Intron (ENSMUST00000144612.7/ENSMUSG00000087380.7, intron 1 of 5)	ENSMUSG00000087380
PeakName_65207	2210408F21Rik	4	FALSE	FALSE	FALSE	FALSE	chr6	31286216	31286975	Promoter (1-2kb)	ENSMUSG00000087380
PeakName_65208	2210408F21Rik	2	FALSE	FALSE	FALSE	FALSE	chr6	31296195	31296565	Intron (ENSMUST00000144612.7/ENSMUSG00000087380.7, intron 2 of 5)	ENSMUSG00000087380
PeakName_65209	2210408F21Rik	6	FALSE	TRUE	FALSE	TRUE	chr6	31310724	31311348	Intron (ENSMUST00000144612.7/ENSMUSG00000087380.7, intron 2 of 5)	ENSMUSG00000087380
PeakName_65211	2210408F21Rik	1	FALSE	TRUE	TRUE	TRUE	chr6	31324687	31325192	Promoter (2-3kb)	ENSMUSG00000087380
PeakName_65212	2210408F21Rik	7	FALSE	TRUE	FALSE	FALSE	chr6	31325689	31326006	Intron (ENSMUST00000144612.7/ENSMUSG00000087380.7, intron 2 of 5)	ENSMUSG00000087380
PeakName_65213	2210408F21Rik	5	FALSE	FALSE	TRUE	FALSE	chr6	31332232	31332629	Intron (ENSMUST00000144612.7/ENSMUSG00000087380.7, intron 3 of 5)	ENSMUSG00000087380
PeakName_65214	2210408F21Rik	3	FALSE	FALSE	FALSE	TRUE	chr6	31334167	31334366	Intron (ENSMUST00000144612.7/ENSMUSG00000087380.7, intron 3 of 5)	ENSMUSG00000087380
PeakName_23491	2210408I21Rik	5	FALSE	TRUE	TRUE	TRUE	chr13	77140823	77141189	Intron (ENSMUST00000168779.2/ENSMUSG00000071252.6, intron 1 of 19)	ENSMUSG00000071252
PeakName_23492	2210408I21Rik	2	FALSE	FALSE	TRUE	TRUE	chr13	77438811	77439152	Intron (ENSMUST00000168779.2/ENSMUSG00000071252.6, intron 19 of 19)	ENSMUSG00000071252
PeakName_54570	2210414B05Rik	1	FALSE	TRUE	TRUE	TRUE	chr4	3647046	3647431	Distal Intergenic	ENSMUSG00000085394
PeakName_54572	2210414B05Rik	1	FALSE	TRUE	TRUE	TRUE	chr4	3659777	3660361	Intron (ENSMUST00000139600.1/ENSMUSG00000085394.1, intron 3 of 3)	ENSMUSG00000085394
PeakName_80901	2210414F02Rik	3	FALSE	FALSE	TRUE	FALSE	chr9	70080013	70080659	Distal Intergenic	ENSMUSG00000111043
PeakName_64487	2210417A02Rik	7	FALSE	TRUE	TRUE	TRUE	chr5	148739745	148740012	Promoter (1-2kb)	ENSMUSG00000086494
PeakName_64488	2210417A02Rik	4	FALSE	TRUE	TRUE	TRUE	chr5	148741534	148742008	Promoter (<=1kb)	ENSMUSG00000086494
PeakName_64489	2210417A02Rik	2	FALSE	TRUE	TRUE	FALSE	chr5	148746695	148747112	Distal Intergenic	ENSMUSG00000086494
PeakName_68464	2310001H17Rik	5	FALSE	TRUE	FALSE	TRUE	chr6	129208961	129209547	Exon (ENSMUST00000181238.1/ENSMUSG00000097354.7, exon 3 of 3)	ENSMUSG00000097354
PeakName_68467	2310001H17Rik	3	FALSE	FALSE	TRUE	FALSE	chr6	129216252	129216665	Exon (ENSMUST00000181238.1/ENSMUSG00000097354.7, exon 2 of 3)	ENSMUSG00000097354
PeakName_68470	2310001H17Rik	5	FALSE	TRUE	TRUE	TRUE	chr6	129229012	129229528	Intron (ENSMUST00000181238.1/ENSMUSG00000097354.7, intron 1 of 2)	ENSMUSG00000097354
PeakName_68474	2310001H17Rik	7	TRUE	TRUE	TRUE	TRUE	chr6	129236861	129237294	Promoter (<=1kb)	ENSMUSG00000097354
PeakName_68476	2310001H17Rik	3	FALSE	FALSE	TRUE	FALSE	chr6	129239970	129240192	Promoter (1-2kb)	ENSMUSG00000097354
PeakName_68479	2310001H17Rik	7	FALSE	FALSE	FALSE	TRUE	chr6	129254934	129255326	Distal Intergenic	ENSMUSG00000097354
PeakName_74972	2310008N11Rik	4	FALSE	TRUE	FALSE	FALSE	chr8	26813200	26813572	Downstream (1-2kb)	ENSMUSG00000100335
PeakName_73000	2310014F06Rik	5	FALSE	FALSE	FALSE	TRUE	chr7	112643997	112644272	Intron (ENSMUST00000146145.3/ENSMUSG00000085945.3, intron 2 of 3)	ENSMUSG00000085945
PeakName_19148	2310015A10Rik	7	FALSE	FALSE	TRUE	TRUE	chr12	80131447	80131943	Promoter (<=1kb)	ENSMUSG00000097729
PeakName_19150	2310015A10Rik	4	FALSE	TRUE	TRUE	TRUE	chr12	80133827	80134069	Promoter (<=1kb)	ENSMUSG00000097729
PeakName_19151	2310015A10Rik	5	FALSE	TRUE	TRUE	TRUE	chr12	80139375	80139999	Distal Intergenic	ENSMUSG00000097729
PeakName_19152	2310015A10Rik	7	FALSE	TRUE	TRUE	TRUE	chr12	80141062	80141342	Distal Intergenic	ENSMUSG00000097729
PeakName_36114	2310015A16Rik	6	FALSE	TRUE	FALSE	FALSE	chr17	31905492	31906253	Promoter (2-3kb)	ENSMUSG00000117879
PeakName_1404	2310016D23Rik	6	FALSE	TRUE	FALSE	FALSE	chr1	60778771	60779031	Promoter (<=1kb)	ENSMUSG00000085965
PeakName_39096	2310026I22Rik	5	FALSE	FALSE	TRUE	TRUE	chr18	32928279	32928668	Intron (ENSMUST00000180941.2/ENSMUSG00000097710.2, intron 1 of 2)	ENSMUSG00000097710
PeakName_39098	2310026I22Rik	1	FALSE	TRUE	TRUE	FALSE	chr18	32940786	32941114	Promoter (1-2kb)	ENSMUSG00000097710
PeakName_36899	2310039H08Rik	6	FALSE	TRUE	FALSE	FALSE	chr17	46772095	46772321	Promoter (<=1kb)	ENSMUSG00000062619
PeakName_9451	2310039L15Rik	5	FALSE	FALSE	FALSE	TRUE	chr10	95349399	95349598	Intron (ENSMUST00000185313.1/ENSMUSG00000100550.2, intron 1 of 2)	ENSMUSG00000100550
PeakName_9452	2310039L15Rik	5	FALSE	FALSE	FALSE	TRUE	chr10	95367529	95367883	Downstream (1-2kb)	ENSMUSG00000100550
PeakName_9453	2310039L15Rik	5	FALSE	FALSE	FALSE	TRUE	chr10	95371814	95372403	Distal Intergenic	ENSMUSG00000100550
PeakName_66760	2310040G24Rik	6	FALSE	TRUE	FALSE	FALSE	chr6	86487252	86488042	Promoter (<=1kb)	ENSMUSG00000101655
PeakName_5215	2310043L19Rik	5	FALSE	TRUE	TRUE	TRUE	chr1	177651291	177651674	Distal Intergenic	ENSMUSG00000101746
PeakName_5216	2310043L19Rik	5	FALSE	TRUE	TRUE	TRUE	chr1	177661623	177661954	Distal Intergenic	ENSMUSG00000101746
PeakName_5218	2310043L19Rik	5	FALSE	TRUE	TRUE	TRUE	chr1	177676670	177677223	Distal Intergenic	ENSMUSG00000101746
PeakName_5220	2310043L19Rik	2	FALSE	FALSE	TRUE	FALSE	chr1	177684963	177685223	Distal Intergenic	ENSMUSG00000101746
PeakName_28672	2310043O21Rik	1	FALSE	FALSE	TRUE	FALSE	chr15	38602143	38603094	Distal Intergenic	ENSMUSG00000102106
PeakName_28673	2310043O21Rik	7	FALSE	TRUE	TRUE	TRUE	chr15	38603382	38603604	Distal Intergenic	ENSMUSG00000102106
PeakName_28675	2310043O21Rik	2	FALSE	FALSE	TRUE	TRUE	chr15	38617973	38618345	Distal Intergenic	ENSMUSG00000102106
PeakName_28676	2310043O21Rik	5	FALSE	TRUE	FALSE	TRUE	chr15	38620106	38620845	Distal Intergenic	ENSMUSG00000102106
PeakName_72046	2310044K18Rik	1	FALSE	TRUE	TRUE	TRUE	chr7	83660272	83660798	Promoter (<=1kb)	ENSMUSG00000085080
PeakName_64546	2310047D07Rik	6	FALSE	TRUE	TRUE	TRUE	chr5	149234958	149235472	Promoter (1-2kb)	ENSMUSG00000100783
PeakName_66539	2310069B03Rik	1	FALSE	TRUE	TRUE	TRUE	chr6	82863506	82863911	Distal Intergenic	ENSMUSG00000100291
PeakName_66540	2310069B03Rik	3	FALSE	FALSE	TRUE	FALSE	chr6	82871937	82872849	Distal Intergenic	ENSMUSG00000100291
PeakName_55838	2310081O03Rik	1	FALSE	TRUE	TRUE	TRUE	chr4	56231366	56231706	Distal Intergenic	ENSMUSG00000085020
PeakName_54236	2410004B18Rik	6	FALSE	TRUE	FALSE	TRUE	chr3	145950035	145950893	Distal Intergenic	ENSMUSG00000036873
PeakName_54237	2410004B18Rik	6	FALSE	TRUE	FALSE	TRUE	chr3	145951275	145951672	Distal Intergenic	ENSMUSG00000036873
PeakName_54238	2410004B18Rik	2	FALSE	FALSE	TRUE	TRUE	chr3	145951969	145952181	Distal Intergenic	ENSMUSG00000036873
PeakName_17508	2410004P03Rik	2	FALSE	FALSE	TRUE	TRUE	chr12	17005295	17005644	3' UTR	ENSMUSG00000071398
PeakName_17510	2410004P03Rik	2	FALSE	FALSE	TRUE	FALSE	chr12	17018511	17018842	Distal Intergenic	ENSMUSG00000071398
PeakName_26876	2410012E07Rik	7	FALSE	FALSE	FALSE	TRUE	chr14	70819023	70819441	Distal Intergenic	ENSMUSG00000099528
PeakName_26214	2410022M11Rik	1	FALSE	TRUE	FALSE	FALSE	chr14	56812728	56813113	Promoter (<=1kb)	ENSMUSG00000100017
PeakName_26215	2410022M11Rik	3	FALSE	FALSE	TRUE	FALSE	chr14	56816559	56816930	Downstream (2-3kb)	ENSMUSG00000100017
PeakName_26216	2410022M11Rik	7	FALSE	FALSE	FALSE	FALSE	chr14	56820511	56820743	Distal Intergenic	ENSMUSG00000100017
PeakName_52885	2410024N13Rik	2	FALSE	FALSE	TRUE	TRUE	chr3	103206390	103206918	Distal Intergenic	ENSMUSG00000054379
PeakName_42059	2410080I02Rik	1	FALSE	TRUE	FALSE	FALSE	chr19	23134528	23135273	Promoter (<=1kb)	ENSMUSG00000044387
PeakName_42060	2410080I02Rik	1	FALSE	FALSE	FALSE	TRUE	chr19	23135344	23136219	Promoter (<=1kb)	ENSMUSG00000044387
PeakName_36640	2410137M14Rik	6	FALSE	TRUE	FALSE	FALSE	chr17	36982401	36983016	Promoter (1-2kb)	ENSMUSG00000064308
PeakName_75491	2500002B13Rik	3	FALSE	FALSE	TRUE	TRUE	chr8	57488355	57488793	Promoter (<=1kb)	ENSMUSG00000096917
PeakName_48782	2500004C02Rik	7	FALSE	FALSE	FALSE	TRUE	chr2	153336106	153336499	Distal Intergenic	ENSMUSG00000073236
PeakName_48783	2500004C02Rik	7	FALSE	FALSE	FALSE	TRUE	chr2	153338754	153339061	Distal Intergenic	ENSMUSG00000073236
PeakName_32317	2510009E07Rik	5	FALSE	FALSE	FALSE	TRUE	chr16	21671768	21672358	Intron (ENSMUST00000053336.7/ENSMUSG00000043391.10, intron 1 of 1)	ENSMUSG00000043391
PeakName_32318	2510009E07Rik	6	FALSE	FALSE	FALSE	FALSE	chr16	21689177	21689860	Intron (ENSMUST00000053336.7/ENSMUSG00000043391.10, intron 1 of 1)	ENSMUSG00000043391
PeakName_32319	2510009E07Rik	7	FALSE	FALSE	FALSE	TRUE	chr16	21690463	21690764	Promoter (2-3kb)	ENSMUSG00000043391
PeakName_32322	2510009E07Rik	2	FALSE	TRUE	TRUE	TRUE	chr16	21731502	21732199	Distal Intergenic	ENSMUSG00000043391
PeakName_46377	2600014E21Rik	4	FALSE	FALSE	TRUE	TRUE	chr2	75312303	75312558	Intron (ENSMUST00000230629.1/ENSMUSG00000100303.3, intron 6 of 6)	ENSMUSG00000100303
PeakName_64812	2610001J05Rik	3	FALSE	FALSE	FALSE	TRUE	chr6	13871293	13871730	Promoter (<=1kb)	ENSMUSG00000052419
PeakName_84413	2610002M06Rik	3	FALSE	FALSE	FALSE	TRUE	chrX	107815698	107816683	Promoter (<=1kb)	ENSMUSG00000031242
PeakName_8567	2610008E11Rik	1	FALSE	FALSE	TRUE	TRUE	chr10	79096783	79096997	Promoter (<=1kb)	ENSMUSG00000060301
PeakName_11369	2610024D14Rik	6	FALSE	TRUE	FALSE	FALSE	chr11	21096621	21096938	Promoter (2-3kb)	ENSMUSG00000084362
PeakName_57547	2610028E06Rik	2	FALSE	FALSE	FALSE	TRUE	chr4	125912668	125912909	Intron (ENSMUST00000148534.7/ENSMUSG00000085562.7, intron 2 of 5)	ENSMUSG00000085562
PeakName_57548	2610028E06Rik	4	FALSE	TRUE	FALSE	FALSE	chr4	125962675	125963082	Distal Intergenic	ENSMUSG00000085562
PeakName_16330	2610035D17Rik	6	FALSE	TRUE	FALSE	FALSE	chr11	113063165	113063492	Intron (ENSMUST00000136438.7/ENSMUSG00000087259.7, intron 2 of 2)	ENSMUSG00000087259
PeakName_16331	2610035D17Rik	1	FALSE	TRUE	TRUE	TRUE	chr11	113153324	113153824	Intron (ENSMUST00000136438.7/ENSMUSG00000087259.7, intron 1 of 2)	ENSMUSG00000087259
PeakName_16334	2610035D17Rik	1	FALSE	TRUE	TRUE	FALSE	chr11	113173919	113174538	Promoter (<=1kb)	ENSMUSG00000087259
PeakName_16335	2610035D17Rik	6	FALSE	FALSE	FALSE	TRUE	chr11	113176218	113176494	Intron (ENSMUST00000145206.1/ENSMUSG00000087259.7, intron 1 of 1)	ENSMUSG00000087259
PeakName_16336	2610035D17Rik	6	FALSE	TRUE	FALSE	TRUE	chr11	113179852	113180562	Intron (ENSMUST00000145206.1/ENSMUSG00000087259.7, intron 1 of 1)	ENSMUSG00000087259
PeakName_16337	2610035D17Rik	1	FALSE	TRUE	TRUE	TRUE	chr11	113187287	113187805	Intron (ENSMUST00000145206.1/ENSMUSG00000087259.7, intron 1 of 1)	ENSMUSG00000087259
PeakName_16338	2610035D17Rik	6	FALSE	TRUE	FALSE	FALSE	chr11	113190076	113190376	Intron (ENSMUST00000145206.1/ENSMUSG00000087259.7, intron 1 of 1)	ENSMUSG00000087259
PeakName_16339	2610035D17Rik	1	FALSE	TRUE	TRUE	TRUE	chr11	113190545	113190982	Intron (ENSMUST00000145206.1/ENSMUSG00000087259.7, intron 1 of 1)	ENSMUSG00000087259
PeakName_16340	2610035D17Rik	6	FALSE	TRUE	FALSE	TRUE	chr11	113194772	113195023	Intron (ENSMUST00000145206.1/ENSMUSG00000087259.7, intron 1 of 1)	ENSMUSG00000087259
PeakName_16342	2610035D17Rik	1	FALSE	TRUE	TRUE	TRUE	chr11	113198587	113198866	Promoter (2-3kb)	ENSMUSG00000087259
PeakName_16343	2610035D17Rik	6	FALSE	FALSE	FALSE	TRUE	chr11	113201308	113202069	Promoter (<=1kb)	ENSMUSG00000087259
PeakName_27826	2610035F20Rik	1	FALSE	TRUE	FALSE	TRUE	chr14	122474038	122474286	Promoter (<=1kb)	ENSMUSG00000085555
PeakName_30945	2610037D02Rik	4	FALSE	TRUE	TRUE	TRUE	chr15	96265965	96266355	Intron (ENSMUST00000180852.1/ENSMUSG00000097536.2, intron 1 of 6)	ENSMUSG00000097536
PeakName_30946	2610037D02Rik	2	FALSE	FALSE	TRUE	TRUE	chr15	96276757	96277574	Intron (ENSMUST00000180852.1/ENSMUSG00000097536.2, intron 1 of 6)	ENSMUSG00000097536
PeakName_30947	2610037D02Rik	1	FALSE	TRUE	TRUE	TRUE	chr15	96283974	96284469	Promoter (<=1kb)	ENSMUSG00000097536
PeakName_24224	2610204G07Rik	5	FALSE	TRUE	TRUE	TRUE	chr13	104553308	104553690	Distal Intergenic	ENSMUSG00000084860
PeakName_24228	2610204G07Rik	2	FALSE	FALSE	TRUE	TRUE	chr13	104577842	104578062	Distal Intergenic	ENSMUSG00000084860
PeakName_24232	2610204G07Rik	6	FALSE	TRUE	FALSE	FALSE	chr13	104617303	104617525	Distal Intergenic	ENSMUSG00000084860
PeakName_24233	2610204G07Rik	4	FALSE	TRUE	TRUE	TRUE	chr13	104619829	104620277	Distal Intergenic	ENSMUSG00000084860
PeakName_24234	2610204G07Rik	1	FALSE	TRUE	FALSE	TRUE	chr13	104620396	104620782	Distal Intergenic	ENSMUSG00000084860
PeakName_24236	2610204G07Rik	6	FALSE	TRUE	FALSE	FALSE	chr13	104623206	104623510	Distal Intergenic	ENSMUSG00000084860
PeakName_72109	2610206C17Rik	2	FALSE	FALSE	TRUE	FALSE	chr7	84734240	84734492	Intron (ENSMUST00000129059.2/ENSMUSG00000085236.3, intron 1 of 4)	ENSMUSG00000085236
PeakName_72112	2610206C17Rik	5	FALSE	TRUE	TRUE	TRUE	chr7	84744524	84744923	Intron (ENSMUST00000129059.2/ENSMUSG00000085236.3, intron 2 of 4)	ENSMUSG00000085236
PeakName_597	2610300A13Rik	4	FALSE	TRUE	TRUE	TRUE	chr1	38769925	38770416	Promoter (2-3kb)	ENSMUSG00000103531
PeakName_598	2610300A13Rik	5	FALSE	TRUE	TRUE	TRUE	chr1	38777297	38778187	Distal Intergenic	ENSMUSG00000103531
PeakName_599	2610300A13Rik	5	FALSE	TRUE	FALSE	TRUE	chr1	38787482	38787821	Distal Intergenic	ENSMUSG00000103531
PeakName_66260	2610300M13Rik	2	FALSE	FALSE	TRUE	TRUE	chr6	66471805	66472162	Distal Intergenic	ENSMUSG00000107479
PeakName_66261	2610300M13Rik	5	FALSE	TRUE	FALSE	TRUE	chr6	66472717	66473030	Distal Intergenic	ENSMUSG00000107479
PeakName_66262	2610300M13Rik	7	FALSE	FALSE	FALSE	TRUE	chr6	66480151	66480558	Distal Intergenic	ENSMUSG00000107479
PeakName_54812	2610301B20Rik	6	FALSE	TRUE	FALSE	FALSE	chr4	10896915	10897227	Intron (ENSMUST00000080517.13/ENSMUSG00000059482.15, intron 5 of 5)	ENSMUSG00000059482
PeakName_66803	2610306M01Rik	7	FALSE	TRUE	TRUE	TRUE	chr6	86847835	86848128	Promoter (1-2kb)	ENSMUSG00000100164
PeakName_73781	2610306O10Rik	6	FALSE	TRUE	FALSE	FALSE	chr7	128553392	128553691	Distal Intergenic	ENSMUSG00000108614
PeakName_73782	2610306O10Rik	5	FALSE	TRUE	TRUE	TRUE	chr7	128554499	128554968	Distal Intergenic	ENSMUSG00000108614
PeakName_73783	2610306O10Rik	2	FALSE	FALSE	TRUE	TRUE	chr7	128563422	128563706	Distal Intergenic	ENSMUSG00000108614
PeakName_21627	2610307P16Rik	2	FALSE	TRUE	TRUE	TRUE	chr13	28500866	28501124	Intron (ENSMUST00000134787.7/ENSMUSG00000085936.7, intron 2 of 2)	ENSMUSG00000085936
PeakName_21632	2610307P16Rik	6	FALSE	TRUE	FALSE	TRUE	chr13	28600550	28601157	Intron (ENSMUST00000148885.7/ENSMUSG00000085936.7, intron 6 of 7)	ENSMUSG00000085936
PeakName_21637	2610307P16Rik	7	FALSE	TRUE	TRUE	TRUE	chr13	28749709	28750238	Intron (ENSMUST00000148885.7/ENSMUSG00000085936.7, intron 3 of 7)	ENSMUSG00000085936
PeakName_21641	2610307P16Rik	2	FALSE	FALSE	TRUE	FALSE	chr13	28880925	28881244	Promoter (2-3kb)	ENSMUSG00000085936
PeakName_32084	2610318N02Rik	5	FALSE	TRUE	TRUE	TRUE	chr16	17124823	17125504	Promoter (<=1kb)	ENSMUSG00000049916
PeakName_14006	2610507B11Rik	1	FALSE	TRUE	TRUE	TRUE	chr11	78260510	78260751	Promoter (1-2kb)	ENSMUSG00000010277
PeakName_82668	2610509F24Rik	7	FALSE	TRUE	TRUE	TRUE	chr9	118357444	118357839	Distal Intergenic	ENSMUSG00000103968
PeakName_82669	2610509F24Rik	7	FALSE	FALSE	TRUE	TRUE	chr9	118374678	118375098	Distal Intergenic	ENSMUSG00000103968
PeakName_82671	2610509F24Rik	1	FALSE	FALSE	FALSE	TRUE	chr9	118390703	118391076	Distal Intergenic	ENSMUSG00000103968
PeakName_25649	2610528A11Rik	5	FALSE	TRUE	TRUE	TRUE	chr14	37119342	37119722	Distal Intergenic	ENSMUSG00000096001
PeakName_59908	2700038G22Rik	1	FALSE	TRUE	TRUE	TRUE	chr5	23851174	23851536	Promoter (<=1kb)	ENSMUSG00000097180
PeakName_18654	2700049A03Rik	5	FALSE	TRUE	TRUE	TRUE	chr12	71144292	71144704	Intron (ENSMUST00000149564.7/ENSMUSG00000034601.17, intron 4 of 29)	ENSMUSG00000034601
PeakName_18656	2700049A03Rik	1	FALSE	TRUE	FALSE	TRUE	chr12	71192692	71193193	Intron (ENSMUST00000149564.7/ENSMUSG00000034601.17, intron 25 of 29)	ENSMUSG00000034601
PeakName_18657	2700049A03Rik	3	FALSE	FALSE	FALSE	TRUE	chr12	71231407	71231918	Intron (ENSMUST00000149564.7/ENSMUSG00000034601.17, intron 29 of 29)	ENSMUSG00000034601
PeakName_35103	2700054A10Rik	4	FALSE	TRUE	FALSE	FALSE	chr17	13479719	13480131	Downstream (2-3kb)	ENSMUSG00000117042
PeakName_35107	2700054A10Rik	2	FALSE	TRUE	TRUE	TRUE	chr17	13550606	13551321	Intron (ENSMUST00000137459.7/ENSMUSG00000117042.1, intron 2 of 5)	ENSMUSG00000117042
PeakName_35108	2700054A10Rik	2	FALSE	TRUE	TRUE	TRUE	chr17	13551790	13553200	Intron (ENSMUST00000137459.7/ENSMUSG00000117042.1, intron 2 of 5)	ENSMUSG00000117042
PeakName_35109	2700054A10Rik	2	FALSE	FALSE	TRUE	TRUE	chr17	13590268	13591637	Intron (ENSMUST00000185626.6/ENSMUSG00000117042.1, intron 1 of 5)	ENSMUSG00000117042
PeakName_35110	2700054A10Rik	2	FALSE	FALSE	TRUE	TRUE	chr17	13654518	13655329	Intron (ENSMUST00000185626.6/ENSMUSG00000117042.1, intron 1 of 5)	ENSMUSG00000117042
PeakName_5452	2700078F05Rik	7	FALSE	FALSE	FALSE	TRUE	chr1	181950736	181951061	Promoter (2-3kb)	ENSMUSG00000103722
PeakName_5453	2700078F05Rik	5	FALSE	TRUE	FALSE	TRUE	chr1	181951195	181951626	Promoter (1-2kb)	ENSMUSG00000103722
PeakName_18363	2700097O09Rik	4	FALSE	TRUE	FALSE	FALSE	chr12	55059894	55060893	Intron (ENSMUST00000021406.5/ENSMUSG00000062198.5, intron 3 of 7)	ENSMUSG00000062198
PeakName_13120	2810001G20Rik	7	FALSE	FALSE	FALSE	TRUE	chr11	64083247	64083472	Exon (ENSMUST00000135037.7/ENSMUSG00000087497.7, exon 2 of 2)	ENSMUSG00000087497
PeakName_13121	2810001G20Rik	1	FALSE	TRUE	TRUE	TRUE	chr11	64085869	64086272	Downstream (2-3kb)	ENSMUSG00000087497
PeakName_13122	2810001G20Rik	6	FALSE	TRUE	FALSE	FALSE	chr11	64113423	64113894	Distal Intergenic	ENSMUSG00000087497
PeakName_13124	2810001G20Rik	7	FALSE	TRUE	TRUE	TRUE	chr11	64115888	64116181	Distal Intergenic	ENSMUSG00000087497
PeakName_13125	2810001G20Rik	7	FALSE	FALSE	FALSE	TRUE	chr11	64116700	64117193	Distal Intergenic	ENSMUSG00000087497
PeakName_78066	2810004N23Rik	4	FALSE	TRUE	TRUE	TRUE	chr8	124842769	124843120	Intron (ENSMUST00000161868.1/ENSMUSG00000090118.1, intron 1 of 1)	ENSMUSG00000031984
PeakName_74632	2810030D12Rik	7	FALSE	FALSE	FALSE	TRUE	chr8	13203554	13203812	Promoter (2-3kb)	ENSMUSG00000099338
PeakName_24511	2810403G07Rik	2	FALSE	FALSE	FALSE	TRUE	chr13	112418614	112419102	Promoter (1-2kb)	ENSMUSG00000114656
PeakName_24512	2810403G07Rik	7	FALSE	TRUE	TRUE	TRUE	chr13	112419111	112419538	Promoter (1-2kb)	ENSMUSG00000114656
PeakName_25758	2810457G06Rik	3	FALSE	FALSE	TRUE	TRUE	chr14	46885380	46885739	Promoter (<=1kb)	ENSMUSG00000115410
PeakName_2253	2810459M11Rik	1	FALSE	TRUE	TRUE	TRUE	chr1	86048189	86048905	Promoter (2-3kb)	ENSMUSG00000026227
PeakName_21067	2900024D18Rik	6	FALSE	TRUE	FALSE	FALSE	chr13	6889533	6889756	Distal Intergenic	ENSMUSG00000113932
PeakName_62514	2900026A02Rik	7	FALSE	FALSE	TRUE	TRUE	chr5	113091222	113091491	Intron (ENSMUST00000212276.1/ENSMUSG00000051339.10, intron 7 of 7)	ENSMUSG00000051339
PeakName_62516	2900026A02Rik	5	FALSE	FALSE	FALSE	TRUE	chr5	113108314	113108927	Intron (ENSMUST00000212276.1/ENSMUSG00000051339.10, intron 1 of 7)	ENSMUSG00000051339
PeakName_62521	2900026A02Rik	2	FALSE	FALSE	TRUE	FALSE	chr5	113155215	113155461	Intron (ENSMUST00000050125.8/ENSMUSG00000051339.10, intron 1 of 7)	ENSMUSG00000051339
PeakName_62522	2900026A02Rik	2	FALSE	FALSE	TRUE	FALSE	chr5	113156683	113157432	Intron (ENSMUST00000050125.8/ENSMUSG00000051339.10, intron 1 of 7)	ENSMUSG00000051339
PeakName_27140	2900040C04Rik	2	FALSE	FALSE	TRUE	TRUE	chr14	76330029	76330672	Distal Intergenic	ENSMUSG00000115625
PeakName_21045	2900042G08Rik	5	FALSE	FALSE	FALSE	TRUE	chr13	6515202	6515889	Distal Intergenic	ENSMUSG00000114195
PeakName_16988	2900052L18Rik	6	FALSE	TRUE	FALSE	FALSE	chr11	120231414	120231761	Promoter (<=1kb)	ENSMUSG00000043993
PeakName_17677	2900060N12Rik	7	FALSE	FALSE	TRUE	TRUE	chr12	24822893	24823265	Intron (ENSMUST00000223485.1/ENSMUSG00000113621.1, intron 1 of 2)	ENSMUSG00000113621
PeakName_5436	2900069G24Rik	7	FALSE	FALSE	TRUE	TRUE	chr1	181379643	181379971	Promoter (1-2kb)	ENSMUSG00000102276
PeakName_46844	2900072N19Rik	3	FALSE	FALSE	FALSE	TRUE	chr2	92055369	92055763	Exon (ENSMUST00000123840.1/ENSMUSG00000087018.1, exon 2 of 2)	ENSMUSG00000087018
PeakName_46845	2900072N19Rik	1	FALSE	TRUE	FALSE	TRUE	chr2	92056025	92056283	Intron (ENSMUST00000150482.1/ENSMUSG00000087197.1, intron 1 of 1)	ENSMUSG00000087018
PeakName_60187	2900076G11Rik	1	FALSE	TRUE	FALSE	TRUE	chr5	31581941	31582324	Promoter (<=1kb)	ENSMUSG00000107015
PeakName_5596	2900092O11Rik	7	FALSE	FALSE	FALSE	TRUE	chr1	184441088	184441681	Promoter (1-2kb)	ENSMUSG00000104419
PeakName_5597	2900092O11Rik	7	FALSE	FALSE	FALSE	TRUE	chr1	184447947	184448399	Distal Intergenic	ENSMUSG00000104419
PeakName_5598	2900092O11Rik	7	FALSE	FALSE	TRUE	TRUE	chr1	184471390	184471777	Distal Intergenic	ENSMUSG00000104419
PeakName_48986	2900097C17Rik	2	FALSE	FALSE	TRUE	TRUE	chr2	156401181	156401691	Distal Intergenic	ENSMUSG00000102869
PeakName_2992	3110009E18Rik	5	FALSE	TRUE	FALSE	TRUE	chr1	120136094	120136669	Intron (ENSMUST00000027637.12/ENSMUSG00000026388.15, intron 1 of 4)	ENSMUSG00000026388
PeakName_72058	3110009M11Rik	5	FALSE	TRUE	TRUE	TRUE	chr7	83852630	83852998	Distal Intergenic	ENSMUSG00000109163
PeakName_72059	3110009M11Rik	5	FALSE	TRUE	TRUE	TRUE	chr7	83855146	83855614	Distal Intergenic	ENSMUSG00000109163
PeakName_24419	3110015C05Rik	5	TRUE	TRUE	TRUE	TRUE	chr13	111184289	111184830	Distal Intergenic	ENSMUSG00000114824
PeakName_24420	3110015C05Rik	4	FALSE	TRUE	TRUE	TRUE	chr13	111186791	111187200	Distal Intergenic	ENSMUSG00000114824
PeakName_20238	3110018I06Rik	1	FALSE	FALSE	TRUE	TRUE	chr12	107495600	107496000	Distal Intergenic	ENSMUSG00000060375
PeakName_20239	3110018I06Rik	6	FALSE	TRUE	TRUE	TRUE	chr12	107496943	107497310	Distal Intergenic	ENSMUSG00000060375
PeakName_17599	3110053B16Rik	1	FALSE	TRUE	TRUE	TRUE	chr12	20919535	20919863	Promoter (1-2kb)	ENSMUSG00000085642
PeakName_18636	3110056K07Rik	3	FALSE	FALSE	FALSE	TRUE	chr12	71006794	71007233	Intron (ENSMUST00000127129.7/ENSMUSG00000085622.9, intron 3 of 3)	ENSMUSG00000085622
PeakName_18637	3110056K07Rik	6	FALSE	FALSE	FALSE	TRUE	chr12	71007857	71008104	Intron (ENSMUST00000127129.7/ENSMUSG00000085622.9, intron 3 of 3)	ENSMUSG00000085622
PeakName_63979	3110082I17Rik	2	FALSE	FALSE	TRUE	FALSE	chr5	139364174	139365020	Intron (ENSMUST00000066052.11/ENSMUSG00000053553.11, intron 2 of 4)	ENSMUSG00000053553
PeakName_34805	3300005D01Rik	2	FALSE	TRUE	TRUE	TRUE	chr17	5755934	5756374	Distal Intergenic	ENSMUSG00000096965
PeakName_34807	3300005D01Rik	1	FALSE	TRUE	TRUE	TRUE	chr17	5798325	5798713	Promoter (<=1kb)	ENSMUSG00000096965
PeakName_34808	3300005D01Rik	6	FALSE	FALSE	FALSE	TRUE	chr17	5801899	5802903	Promoter (2-3kb)	ENSMUSG00000096965
PeakName_84526	3632454L22Rik	2	FALSE	FALSE	TRUE	TRUE	chrX	135054023	135054250	Intron (ENSMUST00000142907.7/ENSMUSG00000089759.7, intron 2 of 3)	ENSMUSG00000089759
PeakName_24885	3830406C13Rik	5	FALSE	TRUE	TRUE	TRUE	chr14	12289733	12290020	Promoter (2-3kb)	ENSMUSG00000033111
PeakName_50929	3830422I06Rik	1	FALSE	TRUE	TRUE	TRUE	chr3	38416086	38416484	Downstream (2-3kb)	ENSMUSG00000106485
PeakName_74562	3930402G23Rik	6	FALSE	TRUE	FALSE	TRUE	chr8	10924450	10924809	Exon (ENSMUST00000040608.4/ENSMUSG00000038917.4, exon 3 of 3)	ENSMUSG00000038917
PeakName_42165	4430402I18Rik	7	FALSE	FALSE	FALSE	TRUE	chr19	28957288	28957527	Intron (ENSMUST00000175647.7/ENSMUSG00000064202.15, intron 2 of 11)	ENSMUSG00000064202
PeakName_24653	4631422I05Rik	7	FALSE	FALSE	TRUE	TRUE	chr13	114254769	114255076	Distal Intergenic	ENSMUSG00000114655
PeakName_24655	4631422I05Rik	4	FALSE	TRUE	TRUE	TRUE	chr13	114260951	114261349	Distal Intergenic	ENSMUSG00000114655
PeakName_32621	4632428C04Rik	6	TRUE	FALSE	TRUE	FALSE	chr16	30008517	30009338	Promoter (<=1kb)	ENSMUSG00000097184
PeakName_32622	4632428C04Rik	2	FALSE	FALSE	TRUE	FALSE	chr16	30009608	30009988	Promoter (<=1kb)	ENSMUSG00000097184
PeakName_9486	4732465J04Rik	3	FALSE	FALSE	FALSE	TRUE	chr10	95745665	95746493	Promoter (<=1kb)	ENSMUSG00000101517
PeakName_9487	4732465J04Rik	1	FALSE	TRUE	FALSE	TRUE	chr10	95779597	95780433	Promoter (<=1kb)	ENSMUSG00000101517
PeakName_9488	4732465J04Rik	1	FALSE	TRUE	TRUE	TRUE	chr10	95780887	95781680	Promoter (1-2kb)	ENSMUSG00000101517
PeakName_69997	4732471J01Rik	4	FALSE	TRUE	FALSE	FALSE	chr7	25429855	25430169	Intron (ENSMUST00000206436.1/ENSMUSG00000053714.8, intron 5 of 5)	ENSMUSG00000053714
PeakName_19514	4732487G21Rik	1	FALSE	TRUE	TRUE	TRUE	chr12	86309504	86310357	Distal Intergenic	ENSMUSG00000097488
PeakName_16344	4732490B19Rik	1	FALSE	TRUE	FALSE	TRUE	chr11	113206163	113206485	Exon (ENSMUST00000130373.1/ENSMUSG00000085421.1, exon 3 of 4)	ENSMUSG00000085421
PeakName_16345	4732490B19Rik	1	FALSE	TRUE	FALSE	TRUE	chr11	113207741	113208359	Promoter (1-2kb)	ENSMUSG00000085421
PeakName_16347	4732490B19Rik	6	FALSE	TRUE	FALSE	FALSE	chr11	113209288	113209548	Promoter (<=1kb)	ENSMUSG00000085421
PeakName_16348	4732490B19Rik	1	FALSE	TRUE	TRUE	TRUE	chr11	113234384	113234855	Distal Intergenic	ENSMUSG00000085421
PeakName_69663	4833404L02Rik	6	FALSE	TRUE	FALSE	FALSE	chr7	17058093	17058700	Promoter (<=1kb)	ENSMUSG00000108807
PeakName_69664	4833404L02Rik	1	FALSE	TRUE	TRUE	TRUE	chr7	17058873	17059181	Promoter (<=1kb)	ENSMUSG00000108807
PeakName_71352	4833412C05Rik	6	FALSE	TRUE	FALSE	TRUE	chr7	67808216	67808507	Distal Intergenic	ENSMUSG00000097697
PeakName_38537	4833419F23Rik	2	FALSE	FALSE	TRUE	TRUE	chr18	4366446	4366900	Intron (ENSMUST00000235048.1/ENSMUSG00000117401.1, intron 2 of 3)	ENSMUSG00000117401
PeakName_38539	4833419F23Rik	7	FALSE	TRUE	TRUE	TRUE	chr18	4368289	4368589	Intron (ENSMUST00000235048.1/ENSMUSG00000117401.1, intron 3 of 3)	ENSMUSG00000117401
PeakName_2386	4833421G17Rik	1	FALSE	FALSE	FALSE	TRUE	chr1	87862068	87862474	Promoter (2-3kb)	ENSMUSG00000103996
PeakName_2387	4833421G17Rik	2	FALSE	FALSE	TRUE	FALSE	chr1	87866567	87867046	Promoter (1-2kb)	ENSMUSG00000103996
PeakName_22882	4833439L19Rik	5	FALSE	TRUE	TRUE	TRUE	chr13	54569844	54570458	Distal Intergenic	ENSMUSG00000025871
PeakName_59766	4921504A21Rik	4	FALSE	TRUE	FALSE	FALSE	chr5	19226441	19226852	Promoter (<=1kb)	ENSMUSG00000097626
PeakName_44263	4921504E06Rik	4	FALSE	TRUE	FALSE	TRUE	chr2	19519839	19520115	Intron (ENSMUST00000062060.4/ENSMUSG00000026734.9, intron 5 of 16)	ENSMUSG00000026734
PeakName_44264	4921504E06Rik	5	FALSE	TRUE	TRUE	TRUE	chr2	19528832	19529339	Intron (ENSMUST00000062060.4/ENSMUSG00000026734.9, intron 4 of 16)	ENSMUSG00000026734
PeakName_44265	4921504E06Rik	5	FALSE	TRUE	TRUE	TRUE	chr2	19552077	19552423	Promoter (1-2kb)	ENSMUSG00000026734
PeakName_44266	4921504E06Rik	4	FALSE	TRUE	TRUE	FALSE	chr2	19553798	19554576	Promoter (<=1kb)	ENSMUSG00000026734
PeakName_44267	4921504E06Rik	5	FALSE	TRUE	TRUE	TRUE	chr2	19579535	19579932	Distal Intergenic	ENSMUSG00000026734
PeakName_24619	4921509O07Rik	4	FALSE	TRUE	TRUE	TRUE	chr13	113466486	113467059	Exon (ENSMUST00000223835.1/ENSMUSG00000114790.1, exon 4 of 7)	ENSMUSG00000114790
PeakName_8550	4921516A02Rik	5	FALSE	FALSE	FALSE	TRUE	chr10	78429182	78429554	Promoter (<=1kb)	ENSMUSG00000112652
PeakName_23082	4921517D22Rik	1	FALSE	TRUE	TRUE	TRUE	chr13	59695787	59696146	Promoter (1-2kb)	ENSMUSG00000049902
PeakName_53413	4921521D15Rik	2	FALSE	TRUE	TRUE	TRUE	chr3	118079637	118079847	Distal Intergenic	ENSMUSG00000104703
PeakName_24937	4921522A10Rik	1	FALSE	TRUE	TRUE	TRUE	chr14	15096913	15097129	Distal Intergenic	ENSMUSG00000114770
PeakName_24938	4921522A10Rik	1	FALSE	TRUE	TRUE	TRUE	chr14	15099909	15100359	Distal Intergenic	ENSMUSG00000114770
PeakName_82178	4921523L03Rik	1	FALSE	TRUE	TRUE	TRUE	chr9	107994371	107995019	Promoter (<=1kb)	ENSMUSG00000093749
PeakName_76413	4921524J17Rik	7	FALSE	FALSE	TRUE	TRUE	chr8	85446034	85446292	Distal Intergenic	ENSMUSG00000036934
PeakName_76415	4921524J17Rik	6	FALSE	FALSE	FALSE	FALSE	chr8	85452329	85452745	Distal Intergenic	ENSMUSG00000036934
PeakName_22764	4921525O09Rik	2	FALSE	FALSE	TRUE	TRUE	chr13	52114891	52115339	Intron (ENSMUST00000220691.1/ENSMUSG00000113211.1, intron 3 of 7)	ENSMUSG00000113211
PeakName_22765	4921525O09Rik	2	FALSE	FALSE	FALSE	TRUE	chr13	52139121	52139657	Distal Intergenic	ENSMUSG00000113211
PeakName_82435	4921528I07Rik	4	FALSE	TRUE	FALSE	TRUE	chr9	114318076	114318516	Promoter (1-2kb)	ENSMUSG00000064299
PeakName_66009	4921529L05Rik	6	FALSE	TRUE	FALSE	FALSE	chr6	54021215	54021639	Distal Intergenic	ENSMUSG00000108060
PeakName_56814	4921539E11Rik	7	FALSE	FALSE	FALSE	TRUE	chr4	103249934	103250180	Intron (ENSMUST00000030245.9/ENSMUSG00000028520.12, intron 5 of 8)	ENSMUSG00000028520
PeakName_51274	4921539H07Rik	4	FALSE	TRUE	FALSE	FALSE	chr3	58122641	58123061	Intron (ENSMUST00000197200.1/ENSMUSG00000104586.1, intron 1 of 1)	ENSMUSG00000104586
PeakName_68493	4922502D21Rik	7	FALSE	TRUE	TRUE	TRUE	chr6	129312502	129313015	Distal Intergenic	ENSMUSG00000047720
PeakName_68496	4922502D21Rik	7	FALSE	FALSE	TRUE	TRUE	chr6	129316553	129316807	Distal Intergenic	ENSMUSG00000047720
PeakName_68498	4922502D21Rik	6	FALSE	TRUE	FALSE	FALSE	chr6	129326037	129326436	Promoter (<=1kb)	ENSMUSG00000047720
PeakName_68499	4922502D21Rik	6	FALSE	TRUE	FALSE	TRUE	chr6	129326544	129326946	Promoter (<=1kb)	ENSMUSG00000047720
PeakName_45254	4930402F06Rik	5	FALSE	TRUE	TRUE	TRUE	chr2	35382155	35382425	Intron (ENSMUST00000113010.8/ENSMUSG00000079421.8, intron 4 of 5)	ENSMUSG00000079421
PeakName_45255	4930402F06Rik	2	FALSE	FALSE	TRUE	TRUE	chr2	35392769	35392977	Intron (ENSMUST00000113010.8/ENSMUSG00000079421.8, intron 1 of 5)	ENSMUSG00000079421
PeakName_48125	4930402H24Rik	2	FALSE	FALSE	TRUE	TRUE	chr2	130733450	130734211	Promoter (2-3kb)	ENSMUSG00000027309
PeakName_48126	4930402H24Rik	7	FALSE	FALSE	FALSE	TRUE	chr2	130831597	130831878	Intron (ENSMUST00000044766.14/ENSMUSG00000027309.18, intron 1 of 36)	ENSMUSG00000027309
PeakName_444	4930403P22Rik	1	FALSE	FALSE	TRUE	FALSE	chr1	36325726	36326447	Distal Intergenic	ENSMUSG00000102762
PeakName_48795	4930404H24Rik	1	FALSE	TRUE	TRUE	TRUE	chr2	153493824	153494702	Promoter (1-2kb)	ENSMUSG00000079001
PeakName_33588	4930405D01Rik	2	FALSE	FALSE	FALSE	FALSE	chr16	52851161	52851481	Intron (ENSMUST00000231992.1/ENSMUSG00000116689.1, intron 1 of 5)	ENSMUSG00000116689
PeakName_60697	4930405L22Rik	2	FALSE	FALSE	TRUE	TRUE	chr5	46142023	46142235	Distal Intergenic	ENSMUSG00000106602
PeakName_52724	4930406D18Rik	5	FALSE	TRUE	FALSE	FALSE	chr3	100422404	100422882	Distal Intergenic	ENSMUSG00000086923
PeakName_56926	4930407G08Rik	6	FALSE	TRUE	TRUE	TRUE	chr4	107939146	107939630	Distal Intergenic	ENSMUSG00000086713
PeakName_56927	4930407G08Rik	1	FALSE	TRUE	TRUE	TRUE	chr4	107953186	107953691	Promoter (<=1kb)	ENSMUSG00000086713
PeakName_55746	4930412L05Rik	1	FALSE	TRUE	FALSE	TRUE	chr4	53195984	53196501	Distal Intergenic	ENSMUSG00000087192
PeakName_55748	4930412L05Rik	6	FALSE	FALSE	FALSE	TRUE	chr4	53227692	53228267	Distal Intergenic	ENSMUSG00000087192
PeakName_39610	4930415P13Rik	3	FALSE	FALSE	TRUE	FALSE	chr18	46334104	46334479	Distal Intergenic	ENSMUSG00000117742
PeakName_39611	4930415P13Rik	1	FALSE	TRUE	TRUE	TRUE	chr18	46336980	46337412	Downstream (2-3kb)	ENSMUSG00000117742
PeakName_47737	4930417H01Rik	7	FALSE	TRUE	TRUE	TRUE	chr2	122672830	122673541	Distal Intergenic	ENSMUSG00000087017
PeakName_47741	4930417H01Rik	7	FALSE	FALSE	FALSE	TRUE	chr2	122716426	122716742	Intron (ENSMUST00000142323.7/ENSMUSG00000087017.7, intron 3 of 3)	ENSMUSG00000087017
PeakName_68230	4930417O13Rik	3	FALSE	FALSE	TRUE	TRUE	chr6	125264879	125265902	Promoter (<=1kb)	ENSMUSG00000108129
PeakName_68231	4930417O13Rik	1	FALSE	FALSE	FALSE	TRUE	chr6	125266090	125266584	Promoter (<=1kb)	ENSMUSG00000108129
PeakName_15665	4930417O22Rik	6	FALSE	TRUE	FALSE	TRUE	chr11	101952761	101953275	Promoter (<=1kb)	ENSMUSG00000071818
PeakName_77430	4930422C21Rik	7	FALSE	FALSE	TRUE	TRUE	chr8	116096570	116097006	Distal Intergenic	ENSMUSG00000110476
PeakName_77431	4930422C21Rik	2	TRUE	TRUE	TRUE	TRUE	chr8	116144157	116144588	Distal Intergenic	ENSMUSG00000110476
PeakName_77432	4930422C21Rik	7	FALSE	FALSE	TRUE	TRUE	chr8	116261276	116261577	Distal Intergenic	ENSMUSG00000110476
PeakName_77433	4930422C21Rik	2	FALSE	FALSE	TRUE	TRUE	chr8	116268720	116268990	Distal Intergenic	ENSMUSG00000110476
PeakName_19237	4930423D22Rik	4	FALSE	TRUE	FALSE	FALSE	chr12	81796584	81796897	Distal Intergenic	ENSMUSG00000113303
PeakName_20379	4930425K24Rik	4	FALSE	TRUE	TRUE	FALSE	chr12	110256564	110257123	Distal Intergenic	ENSMUSG00000113605
PeakName_54058	4930425O10Rik	5	FALSE	TRUE	TRUE	TRUE	chr3	138686648	138687088	Distal Intergenic	ENSMUSG00000105838
PeakName_44246	4930426L09Rik	6	FALSE	TRUE	FALSE	TRUE	chr2	19004813	19005223	Distal Intergenic	ENSMUSG00000026736
PeakName_44247	4930426L09Rik	4	FALSE	FALSE	FALSE	FALSE	chr2	19027120	19027461	Distal Intergenic	ENSMUSG00000026736
PeakName_44248	4930426L09Rik	6	FALSE	TRUE	FALSE	TRUE	chr2	19049882	19050771	Distal Intergenic	ENSMUSG00000026736
PeakName_25214	4930428N03Rik	7	FALSE	TRUE	TRUE	TRUE	chr14	24785491	24785871	Intron (ENSMUST00000225654.1/ENSMUSG00000089887.2, intron 4 of 5)	ENSMUSG00000089887
PeakName_62252	4930428O21Rik	7	FALSE	TRUE	TRUE	TRUE	chr5	107698899	107699162	Exon (ENSMUST00000198537.1/ENSMUSG00000106333.1, exon 3 of 3)	ENSMUSG00000106333
PeakName_62253	4930428O21Rik	7	FALSE	FALSE	TRUE	TRUE	chr5	107703307	107704093	Promoter (<=1kb)	ENSMUSG00000106333
PeakName_26888	4930429C20Rik	6	FALSE	FALSE	FALSE	TRUE	chr14	71546876	71547387	Distal Intergenic	ENSMUSG00000115286
PeakName_26889	4930429C20Rik	2	FALSE	FALSE	TRUE	TRUE	chr14	71598984	71599251	Distal Intergenic	ENSMUSG00000115286
PeakName_61962	4930429D17Rik	7	FALSE	TRUE	TRUE	TRUE	chr5	103231794	103232131	Intron (ENSMUST00000198193.1/ENSMUSG00000104956.1, intron 6 of 6)	ENSMUSG00000104956
PeakName_61963	4930429D17Rik	5	FALSE	FALSE	FALSE	TRUE	chr5	103259617	103259894	Intron (ENSMUST00000198193.1/ENSMUSG00000104956.1, intron 4 of 6)	ENSMUSG00000104956
PeakName_81302	4930429F24Rik	2	FALSE	FALSE	TRUE	TRUE	chr9	79802363	79802632	Exon (ENSMUST00000151676.1/ENSMUSG00000086918.1, exon 3 of 3)	ENSMUSG00000086918
PeakName_81303	4930429F24Rik	7	FALSE	TRUE	TRUE	TRUE	chr9	79806266	79807050	Distal Intergenic	ENSMUSG00000086918
PeakName_28372	4930430F21Rik	1	FALSE	TRUE	TRUE	TRUE	chr15	31105984	31106529	Distal Intergenic	ENSMUSG00000115474
PeakName_50767	4930431L21Rik	4	FALSE	TRUE	FALSE	FALSE	chr3	33918886	33919097	Distal Intergenic	ENSMUSG00000105475
PeakName_27160	4930431P22Rik	2	FALSE	FALSE	TRUE	TRUE	chr14	76755654	76756050	Distal Intergenic	ENSMUSG00000115709
PeakName_27161	4930431P22Rik	5	FALSE	TRUE	FALSE	TRUE	chr14	76764347	76765027	Downstream (2-3kb)	ENSMUSG00000115709
PeakName_27162	4930431P22Rik	5	FALSE	TRUE	FALSE	TRUE	chr14	76767273	76767611	Distal Intergenic	ENSMUSG00000115709
PeakName_27501	4930432J09Rik	2	FALSE	FALSE	TRUE	FALSE	chr14	104027102	104027435	Promoter (<=1kb)	ENSMUSG00000115727
PeakName_27502	4930432J09Rik	2	FALSE	FALSE	TRUE	FALSE	chr14	104038921	104039216	Distal Intergenic	ENSMUSG00000115727
PeakName_68995	4930434O05Rik	2	FALSE	FALSE	TRUE	FALSE	chr6	142991793	142992030	Promoter (2-3kb)	ENSMUSG00000107839
PeakName_24711	4930435F18Rik	5	FALSE	TRUE	TRUE	TRUE	chr13	116828991	116829358	Intron (ENSMUST00000224552.1/ENSMUSG00000114290.1, intron 3 of 3)	ENSMUSG00000114290
PeakName_12765	4930438A08Rik	7	FALSE	TRUE	TRUE	TRUE	chr11	58282106	58282949	Intron (ENSMUST00000108834.2/ENSMUSG00000069873.4, intron 1 of 6)	ENSMUSG00000069873
PeakName_4350	4930439D14Rik	1	FALSE	TRUE	FALSE	TRUE	chr1	156956180	156956871	Distal Intergenic	ENSMUSG00000101905
PeakName_46485	4930440I19Rik	5	FALSE	TRUE	FALSE	TRUE	chr2	78027406	78027723	Distal Intergenic	ENSMUSG00000085431
PeakName_46487	4930440I19Rik	4	FALSE	TRUE	FALSE	FALSE	chr2	78049260	78049763	Promoter (1-2kb)	ENSMUSG00000085431
PeakName_46345	4930441J16Rik	4	FALSE	TRUE	TRUE	TRUE	chr2	74285785	74286091	Distal Intergenic	ENSMUSG00000085405
PeakName_18839	4930442G10Rik	2	FALSE	TRUE	TRUE	FALSE	chr12	74888072	74888618	Distal Intergenic	ENSMUSG00000113974
PeakName_18840	4930442G10Rik	4	FALSE	TRUE	FALSE	FALSE	chr12	74894809	74895534	Distal Intergenic	ENSMUSG00000113974
PeakName_6276	4930444K16Rik	1	FALSE	FALSE	FALSE	TRUE	chr10	13913751	13914016	Distal Intergenic	ENSMUSG00000112494
PeakName_28229	4930445E18Rik	1	FALSE	FALSE	FALSE	TRUE	chr15	25302724	25303311	Intron (ENSMUST00000226199.1/ENSMUSG00000115355.1, intron 2 of 4)	ENSMUSG00000115355
PeakName_28230	4930445E18Rik	6	FALSE	FALSE	FALSE	TRUE	chr15	25354788	25355195	Distal Intergenic	ENSMUSG00000115355
PeakName_28231	4930445E18Rik	6	FALSE	TRUE	FALSE	FALSE	chr15	25355339	25355648	Distal Intergenic	ENSMUSG00000115355
PeakName_40924	4930445N18Rik	3	FALSE	FALSE	TRUE	TRUE	chr18	82821963	82822220	Distal Intergenic	ENSMUSG00000097738
PeakName_40925	4930445N18Rik	3	FALSE	FALSE	TRUE	TRUE	chr18	82825362	82825812	Distal Intergenic	ENSMUSG00000097738
PeakName_40926	4930445N18Rik	3	FALSE	FALSE	TRUE	TRUE	chr18	82825854	82826545	Distal Intergenic	ENSMUSG00000097738
PeakName_40927	4930445N18Rik	3	FALSE	FALSE	FALSE	TRUE	chr18	82846911	82847366	Distal Intergenic	ENSMUSG00000097738
PeakName_40929	4930445N18Rik	6	FALSE	FALSE	FALSE	TRUE	chr18	82856506	82856736	Promoter (<=1kb)	ENSMUSG00000097738
PeakName_40930	4930445N18Rik	1	FALSE	TRUE	TRUE	TRUE	chr18	82867786	82868462	Intron (ENSMUST00000181345.1/ENSMUSG00000097738.2, intron 1 of 1)	ENSMUSG00000097738
PeakName_28601	4930447A16Rik	5	FALSE	TRUE	TRUE	TRUE	chr15	37424882	37425188	Promoter (<=1kb)	ENSMUSG00000022288
PeakName_28603	4930447A16Rik	5	FALSE	TRUE	FALSE	TRUE	chr15	37437125	37437554	Intron (ENSMUST00000022897.1/ENSMUSG00000022288.1, intron 2 of 3)	ENSMUSG00000022288
PeakName_82199	4930447F24Rik	2	FALSE	TRUE	TRUE	TRUE	chr9	108137582	108137926	Promoter (<=1kb)	ENSMUSG00000102224
PeakName_21872	4930447K03Rik	1	FALSE	TRUE	FALSE	TRUE	chr13	34114529	34115085	Promoter (1-2kb)	ENSMUSG00000113591
PeakName_44258	4930447M23Rik	6	FALSE	TRUE	FALSE	FALSE	chr2	19344463	19344967	Promoter (<=1kb)	ENSMUSG00000087674
PeakName_24873	4930452B06Rik	6	FALSE	TRUE	FALSE	TRUE	chr14	8666031	8666424	Promoter (<=1kb)	ENSMUSG00000021747
PeakName_33823	4930453N24Rik	7	FALSE	FALSE	FALSE	TRUE	chr16	64757655	64758310	Intron (ENSMUST00000162732.1/ENSMUSG00000059920.9, intron 1 of 1)	ENSMUSG00000059920
PeakName_704	4930456G14Rik	2	FALSE	FALSE	TRUE	TRUE	chr1	40045684	40046400	Downstream (2-3kb)	ENSMUSG00000102985
PeakName_705	4930456G14Rik	7	FALSE	FALSE	TRUE	TRUE	chr1	40050292	40050560	Promoter (<=1kb)	ENSMUSG00000102985
PeakName_706	4930456G14Rik	7	TRUE	TRUE	TRUE	TRUE	chr1	40052081	40052601	Promoter (1-2kb)	ENSMUSG00000102985
PeakName_707	4930456G14Rik	7	TRUE	TRUE	TRUE	TRUE	chr1	40053836	40054271	Distal Intergenic	ENSMUSG00000102985
PeakName_708	4930456G14Rik	5	FALSE	TRUE	TRUE	TRUE	chr1	40055794	40056423	Distal Intergenic	ENSMUSG00000102985
PeakName_709	4930456G14Rik	4	FALSE	TRUE	TRUE	TRUE	chr1	40059115	40059493	Distal Intergenic	ENSMUSG00000102985
PeakName_18997	4930458K08Rik	4	FALSE	TRUE	FALSE	FALSE	chr12	77666459	77666862	Distal Intergenic	ENSMUSG00000111903
PeakName_18998	4930458K08Rik	4	FALSE	TRUE	FALSE	FALSE	chr12	77667863	77668179	Distal Intergenic	ENSMUSG00000111903
PeakName_9528	4930459C07Rik	1	FALSE	TRUE	TRUE	TRUE	chr10	96201887	96202236	Distal Intergenic	ENSMUSG00000112762
PeakName_9529	4930459C07Rik	1	FALSE	TRUE	TRUE	TRUE	chr10	96204226	96204689	Distal Intergenic	ENSMUSG00000112762
PeakName_9531	4930459C07Rik	1	FALSE	TRUE	TRUE	TRUE	chr10	96214860	96215440	Distal Intergenic	ENSMUSG00000112762
PeakName_9532	4930459C07Rik	7	FALSE	FALSE	TRUE	TRUE	chr10	96231253	96231724	Intron (ENSMUST00000219638.1/ENSMUSG00000112762.1, intron 2 of 5)	ENSMUSG00000112762
PeakName_9534	4930459C07Rik	1	FALSE	TRUE	TRUE	TRUE	chr10	96237663	96238136	Intron (ENSMUST00000219638.1/ENSMUSG00000112762.1, intron 3 of 5)	ENSMUSG00000112762
PeakName_9535	4930459C07Rik	6	FALSE	TRUE	FALSE	TRUE	chr10	96238286	96238631	Intron (ENSMUST00000219638.1/ENSMUSG00000112762.1, intron 3 of 5)	ENSMUSG00000112762
PeakName_9536	4930459C07Rik	1	FALSE	TRUE	FALSE	TRUE	chr10	96240602	96240947	Intron (ENSMUST00000219638.1/ENSMUSG00000112762.1, intron 4 of 5)	ENSMUSG00000112762
PeakName_9537	4930459C07Rik	2	FALSE	FALSE	TRUE	TRUE	chr10	96246396	96246635	Intron (ENSMUST00000219638.1/ENSMUSG00000112762.1, intron 5 of 5)	ENSMUSG00000112762
PeakName_9538	4930459C07Rik	6	FALSE	TRUE	FALSE	FALSE	chr10	96253634	96254046	Distal Intergenic	ENSMUSG00000112762
PeakName_33726	4930461C15Rik	4	TRUE	FALSE	TRUE	FALSE	chr16	58386156	58386757	Distal Intergenic	ENSMUSG00000086827
PeakName_20247	4930465M20Rik	1	FALSE	TRUE	TRUE	TRUE	chr12	107720315	107720552	Distal Intergenic	ENSMUSG00000085641
PeakName_20248	4930465M20Rik	3	FALSE	FALSE	TRUE	TRUE	chr12	107720857	107721605	Downstream (2-3kb)	ENSMUSG00000085641
PeakName_20249	4930465M20Rik	1	FALSE	FALSE	FALSE	TRUE	chr12	107728419	107728646	Intron (ENSMUST00000130564.1/ENSMUSG00000085641.1, intron 2 of 2)	ENSMUSG00000085641
PeakName_20250	4930465M20Rik	6	FALSE	TRUE	FALSE	TRUE	chr12	107729229	107729648	Exon (ENSMUST00000130564.1/ENSMUSG00000085641.1, exon 2 of 3)	ENSMUSG00000085641
PeakName_20251	4930465M20Rik	6	FALSE	TRUE	FALSE	TRUE	chr12	107730986	107731313	Intron (ENSMUST00000130564.1/ENSMUSG00000085641.1, intron 1 of 2)	ENSMUSG00000085641
PeakName_61784	4930467D21Rik	3	FALSE	FALSE	TRUE	TRUE	chr5	97632807	97633160	Intron (ENSMUST00000181724.7/ENSMUSG00000097516.7, intron 4 of 4)	ENSMUSG00000097516
PeakName_7634	4930467K11Rik	1	FALSE	TRUE	FALSE	TRUE	chr10	57465828	57466093	Distal Intergenic	ENSMUSG00000097370
PeakName_11779	4930469K13Rik	7	FALSE	FALSE	FALSE	TRUE	chr11	34000440	34000762	Intron (ENSMUST00000141450.1/ENSMUSG00000085684.2, intron 4 of 4)	ENSMUSG00000085684
PeakName_11785	4930469K13Rik	2	FALSE	FALSE	TRUE	FALSE	chr11	34022752	34023151	Intron (ENSMUST00000141450.1/ENSMUSG00000085684.2, intron 4 of 4)	ENSMUSG00000085684
PeakName_11806	4930469K13Rik	5	FALSE	TRUE	TRUE	TRUE	chr11	34101583	34102297	Distal Intergenic	ENSMUSG00000085684
PeakName_11807	4930469K13Rik	5	FALSE	TRUE	TRUE	TRUE	chr11	34111825	34112471	Distal Intergenic	ENSMUSG00000085684
PeakName_49899	4930470P17Rik	3	FALSE	FALSE	FALSE	TRUE	chr2	170610940	170611150	Distal Intergenic	ENSMUSG00000043583
PeakName_26547	4930471C04Rik	1	TRUE	TRUE	TRUE	TRUE	chr14	64098884	64099493	Exon (ENSMUST00000166038.1/ENSMUSG00000091686.1, exon 4 of 4)	ENSMUSG00000091686
PeakName_26548	4930471C04Rik	1	FALSE	TRUE	TRUE	TRUE	chr14	64101148	64101425	Promoter (2-3kb)	ENSMUSG00000091686
PeakName_9337	4930471D02Rik	5	FALSE	FALSE	FALSE	TRUE	chr10	93897357	93897673	Promoter (<=1kb)	ENSMUSG00000097689
PeakName_10296	4930471E19Rik	1	FALSE	TRUE	TRUE	TRUE	chr10	120625369	120625861	Distal Intergenic	ENSMUSG00000112716
PeakName_10297	4930471E19Rik	1	FALSE	TRUE	TRUE	TRUE	chr10	120628032	120628540	Distal Intergenic	ENSMUSG00000112716
PeakName_10298	4930471E19Rik	2	FALSE	FALSE	TRUE	TRUE	chr10	120693759	120694016	Intron (ENSMUST00000219150.1/ENSMUSG00000112716.1, intron 1 of 2)	ENSMUSG00000112716
PeakName_10299	4930471E19Rik	5	FALSE	FALSE	FALSE	TRUE	chr10	120694470	120694773	Intron (ENSMUST00000219150.1/ENSMUSG00000112716.1, intron 1 of 2)	ENSMUSG00000112716
PeakName_10300	4930471E19Rik	2	FALSE	FALSE	FALSE	FALSE	chr10	120697211	120697598	Promoter (1-2kb)	ENSMUSG00000112716
PeakName_19600	4930473H19Rik	6	FALSE	TRUE	FALSE	FALSE	chr12	88466814	88467211	Distal Intergenic	ENSMUSG00000113087
PeakName_19746	4930474N09Rik	4	FALSE	TRUE	TRUE	TRUE	chr12	99150200	99150438	Distal Intergenic	ENSMUSG00000113210
PeakName_10258	4930477N07Rik	3	FALSE	FALSE	TRUE	FALSE	chr10	119294363	119295092	Distal Intergenic	ENSMUSG00000112155
PeakName_10259	4930477N07Rik	4	FALSE	TRUE	FALSE	TRUE	chr10	119295746	119296242	Distal Intergenic	ENSMUSG00000112155
PeakName_28905	4930478E11Rik	5	FALSE	TRUE	TRUE	TRUE	chr15	55002136	55002476	Distal Intergenic	ENSMUSG00000115245
PeakName_69205	4930479D17Rik	1	FALSE	FALSE	FALSE	TRUE	chr6	146674400	146674776	Distal Intergenic	ENSMUSG00000085238
PeakName_69206	4930479D17Rik	6	FALSE	TRUE	FALSE	TRUE	chr6	146675113	146675559	Distal Intergenic	ENSMUSG00000085238
PeakName_69207	4930479D17Rik	6	FALSE	FALSE	FALSE	TRUE	chr6	146685945	146686390	Distal Intergenic	ENSMUSG00000085238
PeakName_41270	4930481A15Rik	6	FALSE	TRUE	FALSE	FALSE	chr19	5405921	5406344	Promoter (<=1kb)	ENSMUSG00000086938
PeakName_41273	4930481A15Rik	6	FALSE	TRUE	FALSE	TRUE	chr19	5408813	5409062	Promoter (1-2kb)	ENSMUSG00000086938
PeakName_52380	4930481B07Rik	1	FALSE	TRUE	TRUE	TRUE	chr3	95018798	95019067	Promoter (2-3kb)	ENSMUSG00000085956
PeakName_73933	4930483O08Rik	4	TRUE	TRUE	TRUE	TRUE	chr7	133159332	133159891	Distal Intergenic	ENSMUSG00000109816
PeakName_73934	4930483O08Rik	4	FALSE	TRUE	TRUE	TRUE	chr7	133162898	133163272	Distal Intergenic	ENSMUSG00000109816
PeakName_73935	4930483O08Rik	2	FALSE	TRUE	TRUE	TRUE	chr7	133173817	133174021	Distal Intergenic	ENSMUSG00000109816
PeakName_23111	4930486L24Rik	7	FALSE	TRUE	FALSE	FALSE	chr13	60839288	60839942	Downstream (2-3kb)	ENSMUSG00000050345
PeakName_23112	4930486L24Rik	1	FALSE	TRUE	TRUE	TRUE	chr13	60842950	60843281	3' UTR	ENSMUSG00000050345
PeakName_23113	4930486L24Rik	7	FALSE	TRUE	FALSE	FALSE	chr13	60848243	60848581	Intron (ENSMUST00000091569.6/ENSMUSG00000050345.9, intron 5 of 7)	ENSMUSG00000050345
PeakName_23114	4930486L24Rik	6	FALSE	TRUE	TRUE	FALSE	chr13	60848734	60849147	Intron (ENSMUST00000091569.6/ENSMUSG00000050345.9, intron 5 of 7)	ENSMUSG00000050345
PeakName_77370	4930488N15Rik	5	TRUE	TRUE	TRUE	TRUE	chr8	115385574	115386175	Distal Intergenic	ENSMUSG00000110592
PeakName_77371	4930488N15Rik	6	FALSE	TRUE	FALSE	FALSE	chr8	115390863	115391409	Distal Intergenic	ENSMUSG00000110592
PeakName_77374	4930488N15Rik	2	FALSE	FALSE	TRUE	FALSE	chr8	115408473	115408786	Distal Intergenic	ENSMUSG00000110592
PeakName_77375	4930488N15Rik	2	FALSE	FALSE	TRUE	TRUE	chr8	115410133	115410440	Distal Intergenic	ENSMUSG00000110592
PeakName_77376	4930488N15Rik	2	TRUE	FALSE	TRUE	TRUE	chr8	115411519	115412389	Distal Intergenic	ENSMUSG00000110592
PeakName_77377	4930488N15Rik	6	FALSE	TRUE	FALSE	FALSE	chr8	115414066	115414469	Distal Intergenic	ENSMUSG00000110592
PeakName_77378	4930488N15Rik	2	FALSE	FALSE	TRUE	FALSE	chr8	115435867	115436633	Distal Intergenic	ENSMUSG00000110592
PeakName_77380	4930488N15Rik	2	FALSE	FALSE	TRUE	FALSE	chr8	115450788	115451187	Distal Intergenic	ENSMUSG00000110592
PeakName_77381	4930488N15Rik	6	FALSE	TRUE	FALSE	TRUE	chr8	115454272	115454588	Distal Intergenic	ENSMUSG00000110592
PeakName_77382	4930488N15Rik	7	FALSE	TRUE	TRUE	TRUE	chr8	115462122	115462680	Distal Intergenic	ENSMUSG00000110592
PeakName_77383	4930488N15Rik	1	FALSE	TRUE	FALSE	TRUE	chr8	115470508	115470887	Distal Intergenic	ENSMUSG00000110592
PeakName_77384	4930488N15Rik	2	FALSE	FALSE	TRUE	FALSE	chr8	115475589	115476091	Distal Intergenic	ENSMUSG00000110592
PeakName_77385	4930488N15Rik	7	FALSE	FALSE	TRUE	TRUE	chr8	115494279	115494788	Distal Intergenic	ENSMUSG00000110592
PeakName_77386	4930488N15Rik	7	FALSE	FALSE	TRUE	TRUE	chr8	115495931	115496405	Distal Intergenic	ENSMUSG00000110592
PeakName_77387	4930488N15Rik	7	FALSE	FALSE	FALSE	TRUE	chr8	115496818	115497162	Distal Intergenic	ENSMUSG00000110592
PeakName_77388	4930488N15Rik	1	FALSE	TRUE	TRUE	TRUE	chr8	115506624	115507550	Distal Intergenic	ENSMUSG00000110592
PeakName_77389	4930488N15Rik	6	FALSE	FALSE	FALSE	TRUE	chr8	115514410	115514877	Distal Intergenic	ENSMUSG00000110592
PeakName_77391	4930488N15Rik	7	FALSE	FALSE	TRUE	TRUE	chr8	115519554	115519869	Distal Intergenic	ENSMUSG00000110592
PeakName_77393	4930488N15Rik	1	FALSE	TRUE	TRUE	TRUE	chr8	115526859	115527188	Distal Intergenic	ENSMUSG00000110592
PeakName_77394	4930488N15Rik	2	FALSE	FALSE	TRUE	FALSE	chr8	115529830	115530281	Distal Intergenic	ENSMUSG00000110592
PeakName_77396	4930488N15Rik	2	FALSE	TRUE	TRUE	TRUE	chr8	115534826	115535100	Distal Intergenic	ENSMUSG00000110592
PeakName_77397	4930488N15Rik	2	FALSE	FALSE	TRUE	FALSE	chr8	115548004	115548229	Distal Intergenic	ENSMUSG00000110592
PeakName_77398	4930488N15Rik	3	FALSE	FALSE	FALSE	TRUE	chr8	115568346	115568904	Distal Intergenic	ENSMUSG00000110592
PeakName_38221	4930500A05Rik	7	FALSE	FALSE	FALSE	TRUE	chr17	84567238	84567561	Promoter (<=1kb)	ENSMUSG00000117391
PeakName_64599	4930500F04Rik	2	FALSE	TRUE	TRUE	TRUE	chr5	149846444	149846889	Promoter (<=1kb)	ENSMUSG00000107214
PeakName_64600	4930500F04Rik	2	FALSE	TRUE	TRUE	TRUE	chr5	149848549	149848844	Promoter (<=1kb)	ENSMUSG00000107214
PeakName_64601	4930500F04Rik	2	FALSE	TRUE	TRUE	FALSE	chr5	149851040	149851333	Promoter (<=1kb)	ENSMUSG00000107214
PeakName_64602	4930500F04Rik	2	FALSE	FALSE	TRUE	FALSE	chr5	149851986	149852374	Promoter (<=1kb)	ENSMUSG00000107214
PeakName_64604	4930500F04Rik	2	FALSE	TRUE	TRUE	TRUE	chr5	149861503	149861783	Intron (ENSMUST00000202177.3/ENSMUSG00000107214.3, intron 3 of 3)	ENSMUSG00000107214
PeakName_40409	4930503L19Rik	1	FALSE	TRUE	TRUE	TRUE	chr18	70458035	70458400	3' UTR	ENSMUSG00000044906
PeakName_40411	4930503L19Rik	3	FALSE	TRUE	TRUE	TRUE	chr18	70462615	70463094	Promoter (1-2kb)	ENSMUSG00000044906
PeakName_66679	4930504D19Rik	4	FALSE	FALSE	FALSE	FALSE	chr6	84559326	84559986	Distal Intergenic	ENSMUSG00000107926
PeakName_11601	4930505A04Rik	1	FALSE	FALSE	TRUE	TRUE	chr11	30471757	30472233	Promoter (<=1kb)	ENSMUSG00000040919
PeakName_11602	4930505A04Rik	1	FALSE	TRUE	TRUE	TRUE	chr11	30485624	30485972	Distal Intergenic	ENSMUSG00000040919
PeakName_64491	4930505K14Rik	1	FALSE	TRUE	TRUE	TRUE	chr5	148769249	148770008	Distal Intergenic	ENSMUSG00000085740
PeakName_64492	4930505K14Rik	1	FALSE	TRUE	TRUE	TRUE	chr5	148775151	148775649	Promoter (2-3kb)	ENSMUSG00000085740
PeakName_64495	4930505K14Rik	2	FALSE	FALSE	TRUE	FALSE	chr5	148792952	148793400	Distal Intergenic	ENSMUSG00000085740
PeakName_64496	4930505K14Rik	5	FALSE	TRUE	TRUE	TRUE	chr5	148794438	148794832	Distal Intergenic	ENSMUSG00000085740
PeakName_79913	4930510E17Rik	1	FALSE	FALSE	FALSE	TRUE	chr9	53271699	53271963	Intron (ENSMUST00000034550.3/ENSMUSG00000032048.3, intron 1 of 1)	ENSMUSG00000032048
PeakName_67154	4930511E03Rik	4	FALSE	TRUE	TRUE	TRUE	chr6	94915837	94916241	Distal Intergenic	ENSMUSG00000108187
PeakName_39865	4930511M06Rik	4	FALSE	TRUE	FALSE	TRUE	chr18	57414041	57414919	Exon (ENSMUST00000238028.1/ENSMUSG00000117864.1, exon 4 of 4)	ENSMUSG00000086607
PeakName_18558	4930512B01Rik	4	FALSE	TRUE	FALSE	FALSE	chr12	69824873	69825663	Exon (ENSMUST00000188608.1/ENSMUSG00000020992.5, exon 4 of 7)	ENSMUSG00000020992
PeakName_18559	4930512B01Rik	6	FALSE	TRUE	FALSE	TRUE	chr12	69838389	69838732	Intron (ENSMUST00000188608.1/ENSMUSG00000020992.5, intron 6 of 6)	ENSMUSG00000020992
PeakName_66977	4930512J16Rik	1	FALSE	TRUE	TRUE	TRUE	chr6	89272123	89272646	Promoter (<=1kb)	ENSMUSG00000107622
PeakName_66978	4930512J16Rik	6	FALSE	TRUE	FALSE	FALSE	chr6	89280542	89280937	Intron (ENSMUST00000203704.1/ENSMUSG00000107622.1, intron 1 of 3)	ENSMUSG00000107622
PeakName_66979	4930512J16Rik	1	FALSE	TRUE	TRUE	TRUE	chr6	89286650	89287289	Promoter (<=1kb)	ENSMUSG00000107622
PeakName_66980	4930512J16Rik	1	FALSE	TRUE	TRUE	TRUE	chr6	89288156	89288535	Promoter (2-3kb)	ENSMUSG00000107622
PeakName_30625	4930513L16Rik	6	FALSE	TRUE	FALSE	TRUE	chr15	84896241	84896633	Distal Intergenic	ENSMUSG00000116491
PeakName_58713	4930515B02Rik	2	FALSE	FALSE	TRUE	FALSE	chr4	140859134	140859674	Distal Intergenic	ENSMUSG00000087045
PeakName_58715	4930515B02Rik	7	FALSE	FALSE	FALSE	TRUE	chr4	140866099	140866457	Distal Intergenic	ENSMUSG00000087045
PeakName_58716	4930515B02Rik	6	FALSE	FALSE	FALSE	FALSE	chr4	140867050	140867751	Distal Intergenic	ENSMUSG00000087045
PeakName_58717	4930515B02Rik	6	FALSE	FALSE	TRUE	FALSE	chr4	140868536	140868791	Distal Intergenic	ENSMUSG00000087045
PeakName_78972	4930517E14Rik	3	FALSE	FALSE	FALSE	TRUE	chr9	31283166	31283493	Promoter (2-3kb)	ENSMUSG00000111246
PeakName_55504	4930517J16Rik	2	FALSE	TRUE	TRUE	TRUE	chr4	44669553	44669824	Promoter (<=1kb)	ENSMUSG00000102880
PeakName_27383	4930517O19Rik	4	FALSE	TRUE	TRUE	FALSE	chr14	100210992	100211651	Promoter (1-2kb)	ENSMUSG00000054391
PeakName_27385	4930517O19Rik	2	FALSE	FALSE	TRUE	FALSE	chr14	100235794	100236070	Intron (ENSMUST00000140320.8/ENSMUSG00000054391.12, intron 3 of 4)	ENSMUSG00000054391
PeakName_49012	4930518I15Rik	2	FALSE	FALSE	TRUE	TRUE	chr2	156857438	156857777	Promoter (<=1kb)	ENSMUSG00000074629
PeakName_75460	4930518J21Rik	4	FALSE	TRUE	FALSE	TRUE	chr8	56476120	56476716	Intron (ENSMUST00000209557.1/ENSMUSG00000110310.1, intron 1 of 2)	ENSMUSG00000110310
PeakName_21697	4930519D14Rik	7	FALSE	FALSE	TRUE	TRUE	chr13	30582621	30582927	Distal Intergenic	ENSMUSG00000086263
PeakName_21698	4930519D14Rik	7	FALSE	FALSE	FALSE	TRUE	chr13	30601099	30601341	Distal Intergenic	ENSMUSG00000086263
PeakName_21699	4930519D14Rik	7	FALSE	FALSE	FALSE	TRUE	chr13	30601913	30602152	Distal Intergenic	ENSMUSG00000086263
PeakName_21700	4930519D14Rik	5	FALSE	TRUE	FALSE	TRUE	chr13	30603781	30604416	Distal Intergenic	ENSMUSG00000086263
PeakName_21701	4930519D14Rik	7	FALSE	FALSE	TRUE	TRUE	chr13	30609793	30610145	Distal Intergenic	ENSMUSG00000086263
PeakName_21702	4930519D14Rik	5	FALSE	TRUE	TRUE	TRUE	chr13	30619711	30620082	Intron (ENSMUST00000151471.1/ENSMUSG00000086263.1, intron 2 of 3)	ENSMUSG00000086263
PeakName_21703	4930519D14Rik	5	FALSE	FALSE	FALSE	TRUE	chr13	30625441	30625844	Downstream (1-2kb)	ENSMUSG00000086263
PeakName_21704	4930519D14Rik	7	FALSE	FALSE	FALSE	TRUE	chr13	30627089	30627392	Downstream (2-3kb)	ENSMUSG00000086263
PeakName_21705	4930519D14Rik	7	FALSE	TRUE	TRUE	TRUE	chr13	30628291	30628784	Distal Intergenic	ENSMUSG00000086263
PeakName_21707	4930519D14Rik	7	FALSE	FALSE	TRUE	TRUE	chr13	30634038	30634271	Distal Intergenic	ENSMUSG00000086263
PeakName_62673	4930519G04Rik	2	FALSE	FALSE	TRUE	TRUE	chr5	114864734	114865242	Promoter (<=1kb)	ENSMUSG00000029564
PeakName_62675	4930519G04Rik	1	FALSE	FALSE	FALSE	TRUE	chr5	114877321	114877877	Intron (ENSMUST00000031547.11/ENSMUSG00000029564.12, intron 9 of 11)	ENSMUSG00000029564
PeakName_48849	4930519P11Rik	1	FALSE	TRUE	TRUE	TRUE	chr2	154615714	154616069	Promoter (2-3kb)	ENSMUSG00000097602
PeakName_8116	4930521O17Rik	2	FALSE	FALSE	TRUE	FALSE	chr10	67943573	67943907	Distal Intergenic	ENSMUSG00000112899
PeakName_4411	4930523C07Rik	1	FALSE	FALSE	TRUE	TRUE	chr1	160047341	160047892	Promoter (2-3kb)	ENSMUSG00000090394
PeakName_4414	4930523C07Rik	2	FALSE	FALSE	TRUE	FALSE	chr1	160054390	160054758	Intron (ENSMUST00000168250.7/ENSMUSG00000090394.8, intron 1 of 3)	ENSMUSG00000090394
PeakName_4415	4930523C07Rik	6	FALSE	TRUE	TRUE	FALSE	chr1	160060616	160061026	Intron (ENSMUST00000168250.7/ENSMUSG00000090394.8, intron 1 of 3)	ENSMUSG00000090394
PeakName_4416	4930523C07Rik	6	FALSE	TRUE	FALSE	FALSE	chr1	160061348	160061631	Intron (ENSMUST00000168250.7/ENSMUSG00000090394.8, intron 1 of 3)	ENSMUSG00000090394
PeakName_81535	4930524O08Rik	4	FALSE	FALSE	FALSE	FALSE	chr9	89831795	89832465	Intron (ENSMUST00000183387.7/ENSMUSG00000098627.7, intron 2 of 5)	ENSMUSG00000098627
PeakName_81536	4930524O08Rik	2	FALSE	FALSE	TRUE	FALSE	chr9	89842471	89842832	Intron (ENSMUST00000183387.7/ENSMUSG00000098627.7, intron 3 of 5)	ENSMUSG00000098627
PeakName_24415	4930526H09Rik	2	FALSE	TRUE	TRUE	TRUE	chr13	110960155	110960630	Distal Intergenic	ENSMUSG00000114307
PeakName_41712	4930526L06Rik	6	FALSE	TRUE	FALSE	FALSE	chr19	11244326	11244558	Intron (ENSMUST00000181137.1/ENSMUSG00000097091.1, intron 1 of 2)	ENSMUSG00000097091
PeakName_23087	4930528D03Rik	7	FALSE	FALSE	FALSE	TRUE	chr13	59735282	59735574	Promoter (1-2kb)	ENSMUSG00000097502
PeakName_69257	4930528G23Rik	2	FALSE	FALSE	TRUE	FALSE	chr6	148687855	148688106	Distal Intergenic	ENSMUSG00000084909
PeakName_21911	4930529N20Rik	6	FALSE	TRUE	FALSE	FALSE	chr13	35129365	35129835	Distal Intergenic	ENSMUSG00000113906
PeakName_21912	4930529N20Rik	1	FALSE	FALSE	FALSE	FALSE	chr13	35131347	35132141	Distal Intergenic	ENSMUSG00000113906
PeakName_51539	4930535E02Rik	1	FALSE	TRUE	FALSE	TRUE	chr3	68758561	68758977	Promoter (2-3kb)	ENSMUSG00000102677
PeakName_11533	4930538E20Rik	6	FALSE	TRUE	FALSE	FALSE	chr11	24184977	24185313	Distal Intergenic	ENSMUSG00000085516
PeakName_78640	4930540M03Rik	1	FALSE	TRUE	TRUE	TRUE	chr9	15619039	15620298	Promoter (<=1kb)	ENSMUSG00000111299
PeakName_67908	4930540M05Rik	7	FALSE	FALSE	FALSE	TRUE	chr6	119896456	119896708	Exon (ENSMUST00000180527.1/ENSMUSG00000097831.1, exon 3 of 3)	ENSMUSG00000097831
PeakName_33495	4930542D17Rik	5	FALSE	TRUE	TRUE	TRUE	chr16	50596742	50597149	Intron (ENSMUST00000231324.1/ENSMUSG00000116848.1, intron 3 of 4)	ENSMUSG00000116848
PeakName_33496	4930542D17Rik	5	FALSE	TRUE	TRUE	TRUE	chr16	50610564	50610894	Intron (ENSMUST00000231324.1/ENSMUSG00000116848.1, intron 3 of 4)	ENSMUSG00000116848
PeakName_33497	4930542D17Rik	6	FALSE	FALSE	FALSE	TRUE	chr16	50632602	50633026	Intron (ENSMUST00000231324.1/ENSMUSG00000116848.1, intron 3 of 4)	ENSMUSG00000116848
PeakName_33498	4930542D17Rik	7	FALSE	FALSE	TRUE	TRUE	chr16	50633263	50633556	Intron (ENSMUST00000231324.1/ENSMUSG00000116848.1, intron 3 of 4)	ENSMUSG00000116848
PeakName_33499	4930542D17Rik	7	FALSE	TRUE	TRUE	TRUE	chr16	50639327	50639649	Intron (ENSMUST00000231324.1/ENSMUSG00000116848.1, intron 3 of 4)	ENSMUSG00000116848
PeakName_36829	4930542M03Rik	5	FALSE	TRUE	TRUE	TRUE	chr17	45880718	45881096	Promoter (<=1kb)	ENSMUSG00000117085
PeakName_7010	4930543K20Rik	3	FALSE	FALSE	FALSE	TRUE	chr10	37231863	37232591	Distal Intergenic	ENSMUSG00000110799
PeakName_7011	4930543K20Rik	3	FALSE	FALSE	FALSE	FALSE	chr10	37240635	37241015	Distal Intergenic	ENSMUSG00000110799
PeakName_7012	4930543K20Rik	2	FALSE	FALSE	TRUE	TRUE	chr10	37249513	37249901	Distal Intergenic	ENSMUSG00000110799
PeakName_19617	4930544I03Rik	5	FALSE	TRUE	TRUE	TRUE	chr12	90781454	90782279	Intron (ENSMUST00000221942.1/ENSMUSG00000097157.2, intron 3 of 5)	ENSMUSG00000097071
PeakName_24663	4930544M13Rik	4	FALSE	TRUE	FALSE	TRUE	chr13	114639028	114639384	Intron (ENSMUST00000063230.5/ENSMUSG00000051758.6, intron 3 of 3)	ENSMUSG00000051758
PeakName_8176	4930545H06Rik	3	FALSE	FALSE	TRUE	FALSE	chr10	68354734	68355143	Distal Intergenic	ENSMUSG00000112157
PeakName_40375	4930546C10Rik	1	FALSE	TRUE	TRUE	TRUE	chr18	68951623	68952159	Promoter (<=1kb)	ENSMUSG00000024546
PeakName_40376	4930546C10Rik	6	FALSE	TRUE	FALSE	TRUE	chr18	68969274	68969887	Distal Intergenic	ENSMUSG00000024546
PeakName_79368	4930546K05Rik	7	FALSE	FALSE	FALSE	TRUE	chr9	42209573	42210237	Promoter (<=1kb)	ENSMUSG00000111767
PeakName_79369	4930546K05Rik	4	FALSE	TRUE	FALSE	FALSE	chr9	42220797	42221319	Distal Intergenic	ENSMUSG00000111767
PeakName_79370	4930546K05Rik	2	FALSE	TRUE	TRUE	TRUE	chr9	42229500	42229764	Distal Intergenic	ENSMUSG00000111767
PeakName_79924	4930550C14Rik	6	FALSE	FALSE	FALSE	TRUE	chr9	53422499	53422787	Intron (ENSMUST00000215668.1/ENSMUSG00000005131.4, intron 3 of 6)	ENSMUSG00000005131
PeakName_22993	4930550C17Rik	5	FALSE	TRUE	TRUE	TRUE	chr13	56227835	56228291	Intron (ENSMUST00000181629.1/ENSMUSG00000097361.1, intron 3 of 4)	ENSMUSG00000097361
PeakName_22994	4930550C17Rik	5	FALSE	TRUE	TRUE	TRUE	chr13	56228553	56228900	Intron (ENSMUST00000181629.1/ENSMUSG00000097361.1, intron 3 of 4)	ENSMUSG00000097361
PeakName_22995	4930550C17Rik	5	FALSE	TRUE	TRUE	TRUE	chr13	56229284	56229546	Intron (ENSMUST00000181629.1/ENSMUSG00000097361.1, intron 3 of 4)	ENSMUSG00000097361
PeakName_34053	4930551I23Rik	3	FALSE	FALSE	TRUE	TRUE	chr16	84677397	84677631	Distal Intergenic	ENSMUSG00000116674
PeakName_34055	4930551I23Rik	4	FALSE	TRUE	FALSE	TRUE	chr16	84681991	84682496	Distal Intergenic	ENSMUSG00000116674
PeakName_6142	4930553I21Rik	2	FALSE	TRUE	TRUE	FALSE	chr10	8861779	8862379	Promoter (<=1kb)	ENSMUSG00000111165
PeakName_56411	4930553M12Rik	7	FALSE	FALSE	FALSE	TRUE	chr4	88859222	88859501	Distal Intergenic	ENSMUSG00000054351
PeakName_56412	4930553M12Rik	1	FALSE	TRUE	TRUE	FALSE	chr4	88864566	88864977	Downstream (2-3kb)	ENSMUSG00000054351
PeakName_81399	4930554C24Rik	3	FALSE	FALSE	TRUE	TRUE	chr9	84828954	84829288	Intron (ENSMUST00000217202.1/ENSMUSG00000099724.2, intron 4 of 4)	ENSMUSG00000099724
PeakName_81400	4930554C24Rik	1	FALSE	TRUE	FALSE	TRUE	chr9	84841465	84841804	Intron (ENSMUST00000217202.1/ENSMUSG00000099724.2, intron 4 of 4)	ENSMUSG00000099724
PeakName_11220	4930554G24Rik	6	FALSE	TRUE	FALSE	TRUE	chr11	14142433	14142920	Intron (ENSMUST00000126260.1/ENSMUSG00000085452.1, intron 2 of 3)	ENSMUSG00000085452
PeakName_41994	4930554I06Rik	6	FALSE	TRUE	FALSE	TRUE	chr19	21031699	21032358	Distal Intergenic	ENSMUSG00000118047
PeakName_41995	4930554I06Rik	6	FALSE	TRUE	FALSE	TRUE	chr19	21036552	21036832	Distal Intergenic	ENSMUSG00000118047
PeakName_41997	4930554I06Rik	6	FALSE	TRUE	FALSE	FALSE	chr19	21051079	21051299	Distal Intergenic	ENSMUSG00000118047
PeakName_41999	4930554I06Rik	3	FALSE	FALSE	FALSE	TRUE	chr19	21104409	21104998	Promoter (<=1kb)	ENSMUSG00000118047
PeakName_42000	4930554I06Rik	2	FALSE	FALSE	TRUE	FALSE	chr19	21106183	21106709	Promoter (1-2kb)	ENSMUSG00000118047
PeakName_42001	4930554I06Rik	4	FALSE	FALSE	FALSE	FALSE	chr19	21119514	21119856	Distal Intergenic	ENSMUSG00000118047
PeakName_28712	4930555K19Rik	3	FALSE	FALSE	FALSE	TRUE	chr15	41163625	41163980	Distal Intergenic	ENSMUSG00000048559
PeakName_11745	4930555O08Rik	2	FALSE	TRUE	TRUE	TRUE	chr11	32801686	32802167	Distal Intergenic	ENSMUSG00000085676
PeakName_19776	4930556H04Rik	2	FALSE	FALSE	TRUE	TRUE	chr12	99572004	99572307	Promoter (2-3kb)	ENSMUSG00000114190
PeakName_544	4930556I23Rik	6	FALSE	TRUE	FALSE	FALSE	chr1	37585689	37586535	Distal Intergenic	ENSMUSG00000089767
PeakName_545	4930556I23Rik	1	FALSE	TRUE	FALSE	FALSE	chr1	37595621	37595860	Distal Intergenic	ENSMUSG00000089767
PeakName_546	4930556I23Rik	6	FALSE	TRUE	FALSE	FALSE	chr1	37614112	37614702	Promoter (<=1kb)	ENSMUSG00000089767
PeakName_26393	4930556J02Rik	1	FALSE	TRUE	TRUE	TRUE	chr14	61518612	61519434	Intron (ENSMUST00000227369.1/ENSMUSG00000115656.1, intron 2 of 3)	ENSMUSG00000115656
PeakName_28113	4930556M19Rik	4	FALSE	TRUE	FALSE	FALSE	chr15	10747519	10748042	Intron (ENSMUST00000180604.1/ENSMUSG00000096971.2, intron 2 of 6)	ENSMUSG00000096971
PeakName_21454	4930557F10Rik	7	FALSE	TRUE	TRUE	TRUE	chr13	23307134	23307797	Intron (ENSMUST00000155432.1/ENSMUSG00000085488.1, intron 1 of 1)	ENSMUSG00000085488
PeakName_84463	4930558G05Rik	6	FALSE	TRUE	TRUE	FALSE	chrX	129056464	129056756	Distal Intergenic	ENSMUSG00000086244
PeakName_4565	4930558K02Rik	1	FALSE	TRUE	TRUE	TRUE	chr1	161952049	161952423	Intron (ENSMUST00000162676.1/ENSMUSG00000086277.2, intron 5 of 6)	ENSMUSG00000086277
PeakName_19687	4930559C10Rik	1	FALSE	TRUE	TRUE	TRUE	chr12	93226804	93227208	Distal Intergenic	ENSMUSG00000113164
PeakName_19688	4930559C10Rik	1	FALSE	TRUE	TRUE	TRUE	chr12	93230226	93230880	Distal Intergenic	ENSMUSG00000113164
PeakName_19689	4930559C10Rik	1	FALSE	TRUE	TRUE	TRUE	chr12	93462152	93462496	Distal Intergenic	ENSMUSG00000113164
PeakName_31689	4930562C15Rik	7	FALSE	FALSE	TRUE	TRUE	chr16	4837692	4837960	Promoter (2-3kb)	ENSMUSG00000022518
PeakName_81289	4930562D21Rik	3	TRUE	FALSE	TRUE	FALSE	chr9	79685854	79686457	Promoter (2-3kb)	ENSMUSG00000086608
PeakName_4418	4930562F07Rik	6	FALSE	TRUE	FALSE	FALSE	chr1	160079162	160079690	Promoter (1-2kb)	ENSMUSG00000026729
PeakName_65750	4930563H07Rik	6	FALSE	TRUE	FALSE	FALSE	chr6	49013465	49013828	Distal Intergenic	ENSMUSG00000107656
PeakName_65751	4930563H07Rik	1	FALSE	FALSE	FALSE	FALSE	chr6	49016966	49017627	Distal Intergenic	ENSMUSG00000107656
PeakName_8076	4930563J15Rik	5	FALSE	FALSE	FALSE	TRUE	chr10	67564506	67564901	Distal Intergenic	ENSMUSG00000112141
PeakName_8077	4930563J15Rik	3	FALSE	FALSE	TRUE	TRUE	chr10	67565598	67566788	Downstream (2-3kb)	ENSMUSG00000112141
PeakName_80024	4930563M21Rik	2	FALSE	FALSE	TRUE	FALSE	chr9	56004805	56005100	Intron (ENSMUST00000217105.1/ENSMUSG00000050702.6, intron 3 of 24)	ENSMUSG00000050702
PeakName_24570	4930563N14Rik	5	FALSE	FALSE	FALSE	TRUE	chr13	113076236	113076524	Promoter (2-3kb)	ENSMUSG00000116554
PeakName_24571	4930563N14Rik	7	FALSE	TRUE	TRUE	TRUE	chr13	113076720	113076982	Promoter (2-3kb)	ENSMUSG00000116554
PeakName_53000	4930564D02Rik	2	FALSE	TRUE	TRUE	TRUE	chr3	105059846	105060323	Distal Intergenic	ENSMUSG00000051788
PeakName_53001	4930564D02Rik	2	FALSE	FALSE	TRUE	TRUE	chr3	105077457	105077781	5' UTR	ENSMUSG00000051788
PeakName_53002	4930564D02Rik	7	FALSE	FALSE	TRUE	TRUE	chr3	105114314	105114644	Distal Intergenic	ENSMUSG00000051788
PeakName_53003	4930564D02Rik	7	FALSE	FALSE	FALSE	TRUE	chr3	105132791	105133068	Distal Intergenic	ENSMUSG00000051788
PeakName_53004	4930564D02Rik	7	FALSE	FALSE	FALSE	TRUE	chr3	105133132	105133481	Distal Intergenic	ENSMUSG00000051788
PeakName_53005	4930564D02Rik	5	FALSE	FALSE	FALSE	TRUE	chr3	105165444	105165690	Distal Intergenic	ENSMUSG00000051788
PeakName_51793	4930565D16Rik	4	TRUE	TRUE	TRUE	TRUE	chr3	84388358	84389233	Distal Intergenic	ENSMUSG00000104004
PeakName_51794	4930565D16Rik	2	FALSE	TRUE	TRUE	TRUE	chr3	84395008	84395601	Distal Intergenic	ENSMUSG00000104004
PeakName_358	4930568A12Rik	1	FALSE	TRUE	TRUE	TRUE	chr1	34478769	34479323	Intron (ENSMUST00000188292.6/ENSMUSG00000101223.6, intron 4 of 4)	ENSMUSG00000101223
PeakName_360	4930568A12Rik	1	FALSE	TRUE	TRUE	TRUE	chr1	34481895	34482108	Intron (ENSMUST00000188292.6/ENSMUSG00000101223.6, intron 2 of 4)	ENSMUSG00000101223
PeakName_361	4930568A12Rik	1	FALSE	TRUE	TRUE	TRUE	chr1	34484295	34484848	Promoter (<=1kb)	ENSMUSG00000101223
PeakName_362	4930568A12Rik	1	FALSE	FALSE	FALSE	TRUE	chr1	34485528	34486193	Promoter (<=1kb)	ENSMUSG00000101223
PeakName_363	4930568A12Rik	2	FALSE	FALSE	TRUE	FALSE	chr1	34490185	34490698	Distal Intergenic	ENSMUSG00000101223
PeakName_45253	4930568D16Rik	7	FALSE	FALSE	TRUE	TRUE	chr2	35368592	35369083	Promoter (<=1kb)	ENSMUSG00000026882
PeakName_4690	4930568G15Rik	5	FALSE	TRUE	TRUE	TRUE	chr1	165054188	165054546	Distal Intergenic	ENSMUSG00000102408
PeakName_4692	4930568G15Rik	5	FALSE	TRUE	TRUE	TRUE	chr1	165063893	165064248	Exon (ENSMUST00000193317.1/ENSMUSG00000102408.1, exon 2 of 2)	ENSMUSG00000102408
PeakName_4693	4930568G15Rik	3	FALSE	FALSE	TRUE	FALSE	chr1	165075381	165076204	Intron (ENSMUST00000195635.1/ENSMUSG00000102408.1, intron 1 of 4)	ENSMUSG00000102408
PeakName_4694	4930568G15Rik	6	FALSE	TRUE	FALSE	FALSE	chr1	165084832	165085049	Intron (ENSMUST00000195635.1/ENSMUSG00000102408.1, intron 1 of 4)	ENSMUSG00000102408
PeakName_25842	4930572G02Rik	2	TRUE	TRUE	TRUE	TRUE	chr14	48559848	48560379	Promoter (<=1kb)	ENSMUSG00000115725
PeakName_59753	4930572O03Rik	2	FALSE	FALSE	TRUE	FALSE	chr5	15663965	15664179	Distal Intergenic	ENSMUSG00000069720
PeakName_25218	4930572O13Rik	7	FALSE	FALSE	FALSE	TRUE	chr14	25154160	25154459	Distal Intergenic	ENSMUSG00000114916
PeakName_25219	4930572O13Rik	1	FALSE	TRUE	TRUE	TRUE	chr14	25160740	25161029	Distal Intergenic	ENSMUSG00000114916
PeakName_25222	4930572O13Rik	6	FALSE	TRUE	FALSE	FALSE	chr14	25184871	25185388	Distal Intergenic	ENSMUSG00000114916
PeakName_25223	4930572O13Rik	1	FALSE	TRUE	TRUE	TRUE	chr14	25186120	25186410	Distal Intergenic	ENSMUSG00000114916
PeakName_25224	4930572O13Rik	7	FALSE	FALSE	TRUE	TRUE	chr14	25189169	25189752	Distal Intergenic	ENSMUSG00000114916
PeakName_64331	4930573C15Rik	1	FALSE	TRUE	TRUE	TRUE	chr5	146655217	146655820	Distal Intergenic	ENSMUSG00000106020
PeakName_64332	4930573C15Rik	1	FALSE	TRUE	FALSE	FALSE	chr5	146659752	146659957	Distal Intergenic	ENSMUSG00000106020
PeakName_26703	4930578I07Rik	2	FALSE	TRUE	TRUE	TRUE	chr14	66934849	66935210	Promoter (2-3kb)	ENSMUSG00000104220
PeakName_31186	4930578M01Rik	7	FALSE	FALSE	FALSE	TRUE	chr15	98986295	98986598	Promoter (<=1kb)	ENSMUSG00000097587
PeakName_33899	4930578N18Rik	3	FALSE	FALSE	TRUE	TRUE	chr16	76082521	76082798	Distal Intergenic	ENSMUSG00000116695
PeakName_54022	4930579F01Rik	2	FALSE	FALSE	FALSE	TRUE	chr3	138173317	138173641	Exon (ENSMUST00000012186.8/ENSMUSG00000012042.8, exon 6 of 8)	ENSMUSG00000012042
PeakName_54023	4930579F01Rik	5	TRUE	TRUE	TRUE	TRUE	chr3	138193816	138194349	Promoter (<=1kb)	ENSMUSG00000012042
PeakName_54024	4930579F01Rik	4	FALSE	TRUE	FALSE	TRUE	chr3	138198177	138198503	Distal Intergenic	ENSMUSG00000012042
PeakName_79126	4930581F22Rik	1	FALSE	TRUE	TRUE	FALSE	chr9	35117469	35118046	Promoter (<=1kb)	ENSMUSG00000070315
PeakName_79127	4930581F22Rik	7	FALSE	FALSE	TRUE	TRUE	chr9	35122875	35123243	Intron (ENSMUST00000093873.8/ENSMUSG00000070315.12, intron 2 of 5)	ENSMUSG00000070315
PeakName_37516	4930583I09Rik	5	FALSE	TRUE	TRUE	TRUE	chr17	64826759	64827309	Distal Intergenic	ENSMUSG00000024088
PeakName_37517	4930583I09Rik	4	FALSE	TRUE	FALSE	TRUE	chr17	64848129	64848421	Distal Intergenic	ENSMUSG00000024088
PeakName_30249	4930588D02Rik	4	FALSE	TRUE	FALSE	TRUE	chr15	80219131	80219789	Distal Intergenic	ENSMUSG00000115962
PeakName_30251	4930588D02Rik	4	FALSE	TRUE	TRUE	TRUE	chr15	80225859	80226132	Promoter (2-3kb)	ENSMUSG00000115962
PeakName_51305	4930593A02Rik	4	FALSE	TRUE	TRUE	TRUE	chr3	58726911	58727399	Intron (ENSMUST00000203879.2/ENSMUSG00000097725.4, intron 2 of 8)	ENSMUSG00000097725
PeakName_40838	4930594M17Rik	1	FALSE	TRUE	TRUE	TRUE	chr18	81210808	81211331	Distal Intergenic	ENSMUSG00000097181
PeakName_40841	4930594M17Rik	2	FALSE	TRUE	TRUE	TRUE	chr18	81241931	81242443	Distal Intergenic	ENSMUSG00000097181
PeakName_27847	4930594M22Rik	3	FALSE	FALSE	TRUE	TRUE	chr14	122951494	122952455	Promoter (<=1kb)	ENSMUSG00000085423
PeakName_20472	4930595D18Rik	4	FALSE	TRUE	FALSE	FALSE	chr12	111185186	111185549	Promoter (<=1kb)	ENSMUSG00000083193
PeakName_67240	4930595L18Rik	1	FALSE	TRUE	FALSE	TRUE	chr6	98553849	98554367	Promoter (1-2kb)	ENSMUSG00000107929
PeakName_3849	4930596I21Rik	2	FALSE	FALSE	TRUE	FALSE	chr1	138975415	138975717	Promoter (1-2kb)	ENSMUSG00000104900
PeakName_3850	4930596I21Rik	1	FALSE	TRUE	FALSE	TRUE	chr1	138975920	138976352	Promoter (1-2kb)	ENSMUSG00000104900
PeakName_11960	4930597A21Rik	2	FALSE	FALSE	TRUE	FALSE	chr11	44574845	44575185	Distal Intergenic	ENSMUSG00000086501
PeakName_11961	4930597A21Rik	1	FALSE	FALSE	FALSE	TRUE	chr11	44581120	44581748	Distal Intergenic	ENSMUSG00000086501
PeakName_6157	4930598N05Rik	1	FALSE	FALSE	FALSE	TRUE	chr10	10184351	10185178	Promoter (<=1kb)	ENSMUSG00000109160
PeakName_6158	4930598N05Rik	1	FALSE	TRUE	FALSE	TRUE	chr10	10185345	10185643	Promoter (<=1kb)	ENSMUSG00000109160
PeakName_6160	4930598N05Rik	7	FALSE	FALSE	TRUE	TRUE	chr10	10186804	10187137	Promoter (2-3kb)	ENSMUSG00000109160
PeakName_3049	4930599A14Rik	2	FALSE	TRUE	TRUE	FALSE	chr1	126931786	126932113	Distal Intergenic	ENSMUSG00000101600
PeakName_53953	4930599N24Rik	1	FALSE	TRUE	TRUE	TRUE	chr3	136761596	136762006	Promoter (1-2kb)	ENSMUSG00000105545
PeakName_42140	4931403E22Rik	2	FALSE	TRUE	TRUE	TRUE	chr19	26781246	26781615	Intron (ENSMUST00000177048.1/ENSMUSG00000093772.1, intron 1 of 3)	ENSMUSG00000093772
PeakName_70644	4931406B18Rik	4	FALSE	TRUE	FALSE	TRUE	chr7	43495325	43495712	3' UTR	ENSMUSG00000013353
PeakName_70474	4931406P16Rik	5	FALSE	TRUE	TRUE	TRUE	chr7	34321846	34322456	Distal Intergenic	ENSMUSG00000066571
PeakName_70475	4931406P16Rik	2	FALSE	FALSE	TRUE	TRUE	chr7	34327539	34327926	Distal Intergenic	ENSMUSG00000066571
PeakName_293	4931408C20Rik	2	FALSE	FALSE	TRUE	TRUE	chr1	26685934	26686609	Promoter (<=1kb)	ENSMUSG00000073722
PeakName_294	4931408C20Rik	2	FALSE	FALSE	TRUE	TRUE	chr1	26686815	26688394	Promoter (<=1kb)	ENSMUSG00000073722
PeakName_26068	4931414P19Rik	4	FALSE	TRUE	FALSE	FALSE	chr14	54605835	54606170	Promoter (<=1kb)	ENSMUSG00000022179
PeakName_26069	4931414P19Rik	6	FALSE	TRUE	FALSE	FALSE	chr14	54610011	54610288	Distal Intergenic	ENSMUSG00000022179
PeakName_307	4931428L18Rik	3	FALSE	FALSE	FALSE	TRUE	chr1	31153952	31154304	Intron (ENSMUST00000233331.1/ENSMUSG00000086727.8, intron 2 of 4)	ENSMUSG00000086727
PeakName_51466	4931440P22Rik	5	FALSE	FALSE	FALSE	TRUE	chr3	65517196	65517488	Exon (ENSMUST00000147424.7/ENSMUSG00000074580.11, exon 2 of 4)	ENSMUSG00000074580
PeakName_16391	4932435O22Rik	7	FALSE	FALSE	FALSE	TRUE	chr11	114503204	114503589	Distal Intergenic	ENSMUSG00000062391
PeakName_16393	4932435O22Rik	6	FALSE	TRUE	TRUE	FALSE	chr11	114553977	114554435	Distal Intergenic	ENSMUSG00000062391
PeakName_50820	4932438A13Rik	1	FALSE	TRUE	TRUE	TRUE	chr3	36853700	36854576	Distal Intergenic	ENSMUSG00000037270
PeakName_50821	4932438A13Rik	3	FALSE	TRUE	TRUE	TRUE	chr3	36861894	36862480	Promoter (<=1kb)	ENSMUSG00000037270
PeakName_50823	4932438A13Rik	1	FALSE	TRUE	TRUE	TRUE	chr3	36863657	36863902	Promoter (<=1kb)	ENSMUSG00000037270
PeakName_50824	4932438A13Rik	2	FALSE	FALSE	TRUE	FALSE	chr3	36893847	36894224	Promoter (1-2kb)	ENSMUSG00000037270
PeakName_34202	4932438H23Rik	3	FALSE	FALSE	TRUE	TRUE	chr16	91056296	91056934	Exon (ENSMUST00000147848.1/ENSMUSG00000085398.1, exon 2 of 2)	ENSMUSG00000039851
PeakName_34203	4932438H23Rik	1	FALSE	TRUE	TRUE	TRUE	chr16	91057286	91057510	Intron (ENSMUST00000035689.7/ENSMUSG00000039851.11, intron 2 of 2)	ENSMUSG00000039851
PeakName_34204	4932438H23Rik	3	FALSE	FALSE	TRUE	TRUE	chr16	91061506	91062215	Intron (ENSMUST00000035689.7/ENSMUSG00000039851.11, intron 1 of 2)	ENSMUSG00000039851
PeakName_34205	4932438H23Rik	1	FALSE	TRUE	TRUE	TRUE	chr16	91063505	91064149	Intron (ENSMUST00000035689.7/ENSMUSG00000039851.11, intron 1 of 2)	ENSMUSG00000039851
PeakName_34206	4932438H23Rik	1	FALSE	TRUE	TRUE	FALSE	chr16	91072494	91072783	Intron (ENSMUST00000146047.1/ENSMUSG00000039851.11, intron 1 of 1)	ENSMUSG00000039851
PeakName_34208	4932438H23Rik	6	FALSE	FALSE	FALSE	FALSE	chr16	91076115	91076546	Intron (ENSMUST00000146047.1/ENSMUSG00000039851.11, intron 1 of 1)	ENSMUSG00000039851
PeakName_60824	4932441J04Rik	6	FALSE	FALSE	FALSE	TRUE	chr5	57715851	57716124	Promoter (1-2kb)	ENSMUSG00000097216
PeakName_10230	4932442E05Rik	7	FALSE	FALSE	FALSE	TRUE	chr10	118853972	118855065	Distal Intergenic	ENSMUSG00000104443
PeakName_59723	4933402N22Rik	2	FALSE	TRUE	TRUE	TRUE	chr5	11918357	11918767	Promoter (<=1kb)	ENSMUSG00000067848
PeakName_63815	4933404O12Rik	5	TRUE	TRUE	TRUE	TRUE	chr5	136926216	136926772	Intron (ENSMUST00000181045.7/ENSMUSG00000097908.7, intron 3 of 3)	ENSMUSG00000097908
PeakName_63817	4933404O12Rik	7	FALSE	FALSE	TRUE	TRUE	chr5	136933042	136933461	Intron (ENSMUST00000181045.7/ENSMUSG00000097908.7, intron 3 of 3)	ENSMUSG00000097908
PeakName_53496	4933405D12Rik	1	FALSE	TRUE	FALSE	FALSE	chr3	122888350	122888796	Intron (ENSMUST00000180557.5/ENSMUSG00000097852.5, intron 5 of 6)	ENSMUSG00000097852
PeakName_12529	4933405E24Rik	7	FALSE	FALSE	FALSE	TRUE	chr11	54178851	54179359	Intron (ENSMUST00000131019.1/ENSMUSG00000086209.1, intron 2 of 2)	ENSMUSG00000086209
PeakName_12530	4933405E24Rik	4	FALSE	TRUE	TRUE	TRUE	chr11	54185648	54186448	Intron (ENSMUST00000131019.1/ENSMUSG00000086209.1, intron 2 of 2)	ENSMUSG00000086209
PeakName_12531	4933405E24Rik	5	TRUE	TRUE	TRUE	TRUE	chr11	54187926	54188296	Intron (ENSMUST00000131019.1/ENSMUSG00000086209.1, intron 2 of 2)	ENSMUSG00000086209
PeakName_12533	4933405E24Rik	7	FALSE	FALSE	FALSE	TRUE	chr11	54193789	54194142	Intron (ENSMUST00000131019.1/ENSMUSG00000086209.1, intron 2 of 2)	ENSMUSG00000086209
PeakName_12536	4933405E24Rik	7	FALSE	FALSE	FALSE	TRUE	chr11	54205415	54205705	Intron (ENSMUST00000131019.1/ENSMUSG00000086209.1, intron 2 of 2)	ENSMUSG00000086209
PeakName_12537	4933405E24Rik	5	FALSE	TRUE	TRUE	TRUE	chr11	54208493	54209213	Exon (ENSMUST00000131019.1/ENSMUSG00000086209.1, exon 2 of 3)	ENSMUSG00000086209
PeakName_12538	4933405E24Rik	6	FALSE	TRUE	TRUE	FALSE	chr11	54213685	54213906	Promoter (<=1kb)	ENSMUSG00000086209
PeakName_12540	4933405E24Rik	7	FALSE	TRUE	TRUE	TRUE	chr11	54216225	54216489	Promoter (2-3kb)	ENSMUSG00000086209
PeakName_12542	4933405E24Rik	7	FALSE	TRUE	TRUE	TRUE	chr11	54226617	54227001	Distal Intergenic	ENSMUSG00000086209
PeakName_17929	4933406C10Rik	7	FALSE	FALSE	FALSE	TRUE	chr12	32946434	32946818	Intron (ENSMUST00000181670.7/ENSMUSG00000097494.7, intron 2 of 5)	ENSMUSG00000097494
PeakName_48526	4933406D12Rik	4	FALSE	FALSE	FALSE	TRUE	chr2	146612135	146612506	Distal Intergenic	ENSMUSG00000085796
PeakName_48527	4933406D12Rik	2	FALSE	TRUE	TRUE	TRUE	chr2	146612963	146613370	Distal Intergenic	ENSMUSG00000085796
PeakName_48528	4933406D12Rik	4	FALSE	TRUE	FALSE	FALSE	chr2	146628873	146629565	Distal Intergenic	ENSMUSG00000085796
PeakName_48529	4933406D12Rik	5	FALSE	TRUE	FALSE	TRUE	chr2	146633683	146634021	Distal Intergenic	ENSMUSG00000085796
PeakName_73080	4933406I18Rik	1	FALSE	TRUE	TRUE	TRUE	chr7	114316286	114316824	Intron (ENSMUST00000163996.1/ENSMUSG00000087475.3, intron 3 of 3)	ENSMUSG00000087475
PeakName_73081	4933406I18Rik	1	FALSE	FALSE	FALSE	TRUE	chr7	114317268	114317834	Intron (ENSMUST00000163996.1/ENSMUSG00000087475.3, intron 3 of 3)	ENSMUSG00000087475
PeakName_73082	4933406I18Rik	7	FALSE	TRUE	TRUE	TRUE	chr7	114356360	114356839	Intron (ENSMUST00000163996.1/ENSMUSG00000087475.3, intron 1 of 3)	ENSMUSG00000087475
PeakName_68638	4933406J09Rik	2	FALSE	TRUE	TRUE	TRUE	chr6	134311427	134311882	Intron (ENSMUST00000203352.1/ENSMUSG00000107666.1, intron 8 of 8)	ENSMUSG00000107666
PeakName_68639	4933406J09Rik	7	FALSE	FALSE	TRUE	TRUE	chr6	134332859	134333655	Intron (ENSMUST00000203352.1/ENSMUSG00000107666.1, intron 3 of 8)	ENSMUSG00000107666
PeakName_68640	4933406J09Rik	5	TRUE	TRUE	TRUE	TRUE	chr6	134342608	134343509	Intron (ENSMUST00000203352.1/ENSMUSG00000107666.1, intron 3 of 8)	ENSMUSG00000107666
PeakName_68641	4933406J09Rik	7	FALSE	TRUE	TRUE	TRUE	chr6	134347023	134347271	Intron (ENSMUST00000203352.1/ENSMUSG00000107666.1, intron 3 of 8)	ENSMUSG00000107666
PeakName_68642	4933406J09Rik	5	TRUE	TRUE	TRUE	TRUE	chr6	134348239	134349176	Intron (ENSMUST00000203352.1/ENSMUSG00000107666.1, intron 3 of 8)	ENSMUSG00000107666
PeakName_68645	4933406J09Rik	5	FALSE	TRUE	TRUE	TRUE	chr6	134365986	134367762	Intron (ENSMUST00000203352.1/ENSMUSG00000107666.1, intron 3 of 8)	ENSMUSG00000107666
PeakName_68646	4933406J09Rik	5	TRUE	TRUE	TRUE	TRUE	chr6	134372742	134373438	Intron (ENSMUST00000203352.1/ENSMUSG00000107666.1, intron 3 of 8)	ENSMUSG00000107666
PeakName_68647	4933406J09Rik	7	FALSE	TRUE	TRUE	TRUE	chr6	134375315	134375719	Intron (ENSMUST00000203352.1/ENSMUSG00000107666.1, intron 3 of 8)	ENSMUSG00000107666
PeakName_68648	4933406J09Rik	5	FALSE	TRUE	TRUE	TRUE	chr6	134389320	134389844	Intron (ENSMUST00000203352.1/ENSMUSG00000107666.1, intron 3 of 8)	ENSMUSG00000107666
PeakName_68650	4933406J09Rik	2	FALSE	FALSE	FALSE	TRUE	chr6	134402954	134403323	Promoter (<=1kb)	ENSMUSG00000107666
PeakName_72016	4933406J10Rik	4	FALSE	TRUE	TRUE	TRUE	chr7	82794488	82794927	Distal Intergenic	ENSMUSG00000086690
PeakName_20196	4933406K04Rik	5	FALSE	TRUE	TRUE	TRUE	chr12	106751819	106752111	Distal Intergenic	ENSMUSG00000085820
PeakName_20197	4933406K04Rik	2	FALSE	TRUE	TRUE	TRUE	chr12	106766186	106766730	Distal Intergenic	ENSMUSG00000085820
PeakName_20198	4933406K04Rik	4	FALSE	TRUE	TRUE	TRUE	chr12	106769032	106769571	Distal Intergenic	ENSMUSG00000085820
PeakName_3537	4933406M09Rik	6	FALSE	TRUE	FALSE	FALSE	chr1	134381754	134382097	Distal Intergenic	ENSMUSG00000050526
PeakName_79864	4933407I05Rik	5	FALSE	TRUE	TRUE	TRUE	chr9	51908753	51909333	Distal Intergenic	ENSMUSG00000111836
PeakName_84004	4933407K13Rik	3	FALSE	FALSE	FALSE	TRUE	chrX	75734667	75735293	Intron (ENSMUST00000138943.7/ENSMUSG00000087396.7, intron 7 of 10)	ENSMUSG00000087396
PeakName_84007	4933407K13Rik	3	FALSE	FALSE	FALSE	TRUE	chrX	75750430	75750707	Intron (ENSMUST00000138943.7/ENSMUSG00000087396.7, intron 4 of 10)	ENSMUSG00000087396
PeakName_84011	4933407K13Rik	7	FALSE	FALSE	FALSE	TRUE	chrX	75774573	75774921	Distal Intergenic	ENSMUSG00000087396
PeakName_2225	4933407L21Rik	6	FALSE	TRUE	FALSE	TRUE	chr1	85928700	85928988	Promoter (<=1kb)	ENSMUSG00000026224
PeakName_2226	4933407L21Rik	5	FALSE	TRUE	FALSE	TRUE	chr1	85933195	85933592	Exon (ENSMUST00000190367.1/ENSMUSG00000099767.1, exon 2 of 2)	ENSMUSG00000026224
PeakName_77274	4933408N05Rik	2	FALSE	FALSE	TRUE	TRUE	chr8	114351688	114352441	Promoter (<=1kb)	ENSMUSG00000084848
PeakName_3688	4933409D19Rik	5	FALSE	TRUE	FALSE	TRUE	chr1	136600532	136601238	Downstream (1-2kb)	ENSMUSG00000104366
PeakName_3689	4933409D19Rik	5	FALSE	TRUE	FALSE	TRUE	chr1	136601493	136601736	Downstream (1-2kb)	ENSMUSG00000104366
PeakName_10102	4933411E08Rik	6	FALSE	TRUE	FALSE	FALSE	chr10	117897819	117898095	Distal Intergenic	ENSMUSG00000112500
PeakName_10103	4933411E08Rik	7	FALSE	FALSE	FALSE	TRUE	chr10	117898257	117898813	Distal Intergenic	ENSMUSG00000112500
PeakName_10108	4933411E08Rik	5	FALSE	TRUE	TRUE	TRUE	chr10	117910388	117910890	Distal Intergenic	ENSMUSG00000112500
PeakName_10110	4933411E08Rik	6	FALSE	TRUE	FALSE	TRUE	chr10	117917878	117918160	Distal Intergenic	ENSMUSG00000112500
PeakName_10112	4933411E08Rik	6	FALSE	TRUE	FALSE	FALSE	chr10	117919632	117919981	Distal Intergenic	ENSMUSG00000112500
PeakName_10113	4933411E08Rik	1	FALSE	FALSE	FALSE	TRUE	chr10	117925247	117926489	Promoter (<=1kb)	ENSMUSG00000112500
PeakName_10114	4933411E08Rik	1	FALSE	TRUE	TRUE	TRUE	chr10	117938533	117939030	Intron (ENSMUST00000217950.1/ENSMUSG00000112500.1, intron 3 of 3)	ENSMUSG00000112500
PeakName_10115	4933411E08Rik	4	FALSE	TRUE	FALSE	FALSE	chr10	117940403	117941169	Intron (ENSMUST00000217950.1/ENSMUSG00000112500.1, intron 3 of 3)	ENSMUSG00000112500
PeakName_10116	4933411E08Rik	1	FALSE	TRUE	TRUE	TRUE	chr10	117943819	117944087	Intron (ENSMUST00000217950.1/ENSMUSG00000112500.1, intron 3 of 3)	ENSMUSG00000112500
PeakName_10118	4933411E08Rik	3	FALSE	TRUE	TRUE	TRUE	chr10	117951759	117952008	Distal Intergenic	ENSMUSG00000112500
PeakName_66898	4933412L11Rik	6	FALSE	TRUE	FALSE	FALSE	chr6	87992802	87993122	Promoter (1-2kb)	ENSMUSG00000108227
PeakName_62508	4933415J04Rik	1	FALSE	TRUE	TRUE	TRUE	chr5	112640704	112641066	Promoter (<=1kb)	ENSMUSG00000105735
PeakName_55172	4933421O10Rik	5	FALSE	TRUE	FALSE	TRUE	chr4	33029210	33029505	Promoter (1-2kb)	ENSMUSG00000085037
PeakName_463	4933424G06Rik	7	FALSE	TRUE	FALSE	FALSE	chr1	36719432	36719685	Intron (ENSMUST00000192873.2/ENSMUSG00000102416.4, intron 2 of 4)	ENSMUSG00000102416
PeakName_464	4933424G06Rik	6	FALSE	TRUE	FALSE	FALSE	chr1	36720205	36720514	Intron (ENSMUST00000192873.2/ENSMUSG00000102416.4, intron 2 of 4)	ENSMUSG00000102416
PeakName_465	4933424G06Rik	1	FALSE	TRUE	TRUE	FALSE	chr1	36722463	36723030	Intron (ENSMUST00000192873.2/ENSMUSG00000102416.4, intron 2 of 4)	ENSMUSG00000102416
PeakName_466	4933424G06Rik	1	FALSE	TRUE	TRUE	TRUE	chr1	36723091	36723662	Exon (ENSMUST00000192873.2/ENSMUSG00000102416.4, exon 3 of 5)	ENSMUSG00000102416
PeakName_468	4933424G06Rik	3	FALSE	FALSE	FALSE	TRUE	chr1	36744283	36744957	Promoter (<=1kb)	ENSMUSG00000102416
PeakName_62810	4933424N20Rik	1	FALSE	TRUE	TRUE	TRUE	chr5	116380379	116380787	Promoter (<=1kb)	ENSMUSG00000106766
PeakName_62811	4933424N20Rik	1	FALSE	TRUE	TRUE	TRUE	chr5	116381178	116381852	Promoter (<=1kb)	ENSMUSG00000106766
PeakName_51863	4933425M03Rik	4	FALSE	TRUE	TRUE	TRUE	chr3	85894789	85895379	Distal Intergenic	ENSMUSG00000106508
PeakName_34892	4933426B08Rik	2	FALSE	TRUE	TRUE	TRUE	chr17	6808210	6808632	Promoter (<=1kb)	ENSMUSG00000116644
PeakName_12698	4933426K07Rik	1	FALSE	TRUE	TRUE	TRUE	chr11	57654485	57654861	Promoter (2-3kb)	ENSMUSG00000086933
PeakName_12699	4933426K07Rik	6	FALSE	TRUE	FALSE	TRUE	chr11	57660623	57661178	Promoter (2-3kb)	ENSMUSG00000086933
PeakName_66956	4933427D06Rik	6	FALSE	TRUE	FALSE	FALSE	chr6	88939232	88939967	Distal Intergenic	ENSMUSG00000055403
PeakName_66957	4933427D06Rik	4	FALSE	FALSE	FALSE	FALSE	chr6	88957663	88958420	Intron (ENSMUST00000168837.6/ENSMUSG00000055403.13, intron 1 of 2)	ENSMUSG00000055403
PeakName_66958	4933427D06Rik	2	FALSE	TRUE	TRUE	TRUE	chr6	88963504	88963838	Intron (ENSMUST00000168837.6/ENSMUSG00000055403.13, intron 1 of 2)	ENSMUSG00000055403
PeakName_66959	4933427D06Rik	4	FALSE	TRUE	TRUE	TRUE	chr6	88963991	88964464	Intron (ENSMUST00000168837.6/ENSMUSG00000055403.13, intron 1 of 2)	ENSMUSG00000055403
PeakName_66960	4933427D06Rik	2	FALSE	FALSE	TRUE	FALSE	chr6	88971767	88972077	Intron (ENSMUST00000168837.6/ENSMUSG00000055403.13, intron 1 of 2)	ENSMUSG00000055403
PeakName_66963	4933427D06Rik	1	FALSE	TRUE	FALSE	TRUE	chr6	89003577	89003879	Intron (ENSMUST00000168837.6/ENSMUSG00000055403.13, intron 1 of 2)	ENSMUSG00000055403
PeakName_66967	4933427D06Rik	5	FALSE	TRUE	TRUE	TRUE	chr6	89064888	89065425	Intron (ENSMUST00000168837.6/ENSMUSG00000055403.13, intron 1 of 2)	ENSMUSG00000055403
PeakName_13550	4933427D14Rik	5	TRUE	TRUE	TRUE	TRUE	chr11	72176579	72176964	Promoter (1-2kb)	ENSMUSG00000020807
PeakName_13551	4933427D14Rik	5	FALSE	TRUE	TRUE	TRUE	chr11	72180332	72180936	3' UTR	ENSMUSG00000020807
PeakName_13552	4933427D14Rik	4	FALSE	TRUE	FALSE	FALSE	chr11	72196456	72197061	Intron (ENSMUST00000142530.7/ENSMUSG00000020807.15, intron 3 of 19)	ENSMUSG00000020807
PeakName_29688	4933427E11Rik	1	FALSE	TRUE	FALSE	FALSE	chr15	74692338	74692634	Distal Intergenic	ENSMUSG00000044276
PeakName_56034	4933430I17Rik	7	TRUE	TRUE	TRUE	TRUE	chr4	62543757	62544385	Intron (ENSMUST00000062145.1/ENSMUSG00000058046.1, intron 12 of 14)	ENSMUSG00000058046
PeakName_69437	4933431C10Rik	5	FALSE	FALSE	FALSE	TRUE	chr7	6120111	6120377	Distal Intergenic	ENSMUSG00000108923
PeakName_27558	4933431J24Rik	6	FALSE	FALSE	FALSE	TRUE	chr14	118173504	118174101	Distal Intergenic	ENSMUSG00000115774
PeakName_67434	4933431M02Rik	7	FALSE	TRUE	TRUE	TRUE	chr6	107738998	107739317	Distal Intergenic	ENSMUSG00000107496
PeakName_67435	4933431M02Rik	5	FALSE	TRUE	FALSE	TRUE	chr6	107748692	107749291	Distal Intergenic	ENSMUSG00000107496
PeakName_27448	4933432I03Rik	3	FALSE	FALSE	TRUE	TRUE	chr14	103017004	103017444	Intron (ENSMUST00000230389.1/ENSMUSG00000115855.1, intron 2 of 2)	ENSMUSG00000114980
PeakName_23265	4933433G19Rik	2	FALSE	FALSE	TRUE	FALSE	chr13	66999294	66999531	Intron (ENSMUST00000224483.1/ENSMUSG00000114362.1, intron 7 of 8)	ENSMUSG00000114362
PeakName_38155	4933433H22Rik	6	FALSE	TRUE	FALSE	FALSE	chr17	84061670	84061956	Distal Intergenic	ENSMUSG00000117571
PeakName_38156	4933433H22Rik	2	FALSE	TRUE	TRUE	TRUE	chr17	84063652	84064234	Distal Intergenic	ENSMUSG00000117571
PeakName_38157	4933433H22Rik	7	FALSE	TRUE	TRUE	TRUE	chr17	84064408	84064924	Distal Intergenic	ENSMUSG00000117571
PeakName_38158	4933433H22Rik	2	FALSE	FALSE	TRUE	TRUE	chr17	84083279	84083843	Intron (ENSMUST00000234076.1/ENSMUSG00000117571.1, intron 2 of 5)	ENSMUSG00000117571
PeakName_16328	4933434M16Rik	5	FALSE	FALSE	TRUE	TRUE	chr11	112889747	112890135	Distal Intergenic	ENSMUSG00000020624
PeakName_30829	4933438A12Rik	2	FALSE	FALSE	TRUE	TRUE	chr15	91587549	91587826	Distal Intergenic	ENSMUSG00000086160
PeakName_5088	4933439K11Rik	1	FALSE	TRUE	TRUE	TRUE	chr1	172550439	172550964	Promoter (<=1kb)	ENSMUSG00000085184
PeakName_9869	4933440J02Rik	6	FALSE	TRUE	FALSE	TRUE	chr10	111559810	111560250	Distal Intergenic	ENSMUSG00000097082
PeakName_9870	4933440J02Rik	3	FALSE	FALSE	TRUE	TRUE	chr10	111575946	111576518	Distal Intergenic	ENSMUSG00000097082
PeakName_9871	4933440J02Rik	3	FALSE	FALSE	TRUE	FALSE	chr10	111578471	111578969	Distal Intergenic	ENSMUSG00000097082
PeakName_59872	5031425E22Rik	1	FALSE	TRUE	TRUE	FALSE	chr5	23402045	23402406	Intron (ENSMUST00000185943.1/ENSMUSG00000073147.3, intron 1 of 6)	ENSMUSG00000073147
PeakName_59873	5031425E22Rik	7	FALSE	TRUE	TRUE	TRUE	chr5	23413656	23414016	Intron (ENSMUST00000185943.1/ENSMUSG00000073147.3, intron 1 of 6)	ENSMUSG00000073147
PeakName_49524	5031425F14Rik	1	FALSE	TRUE	TRUE	TRUE	chr2	166446564	166447169	Promoter (<=1kb)	ENSMUSG00000085129
PeakName_49525	5031425F14Rik	1	FALSE	TRUE	FALSE	FALSE	chr2	166448549	166449201	Promoter (1-2kb)	ENSMUSG00000085129
PeakName_49526	5031425F14Rik	6	FALSE	TRUE	FALSE	TRUE	chr2	166457408	166457745	Intron (ENSMUST00000127920.1/ENSMUSG00000085129.1, intron 2 of 2)	ENSMUSG00000085129
PeakName_49527	5031425F14Rik	1	FALSE	TRUE	TRUE	TRUE	chr2	166467088	166467521	Distal Intergenic	ENSMUSG00000085129
PeakName_49528	5031425F14Rik	1	FALSE	TRUE	TRUE	TRUE	chr2	166469064	166469693	Distal Intergenic	ENSMUSG00000085129
PeakName_49529	5031425F14Rik	1	FALSE	TRUE	TRUE	TRUE	chr2	166469777	166470115	Distal Intergenic	ENSMUSG00000085129
PeakName_30628	5031439G07Rik	6	FALSE	FALSE	FALSE	FALSE	chr15	84964769	84965110	Intron (ENSMUST00000047144.12/ENSMUSG00000036046.14, intron 1 of 9)	ENSMUSG00000036046
PeakName_20531	5033406O09Rik	6	FALSE	TRUE	FALSE	FALSE	chr12	111944303	111944752	Promoter (<=1kb)	ENSMUSG00000113769
PeakName_17292	5033421B08Rik	2	FALSE	FALSE	TRUE	FALSE	chr12	8511014	8511374	Promoter (<=1kb)	ENSMUSG00000112276
PeakName_17293	5033421B08Rik	1	FALSE	TRUE	TRUE	FALSE	chr12	8519437	8519785	Intron (ENSMUST00000219595.1/ENSMUSG00000112276.1, intron 1 of 2)	ENSMUSG00000112276
PeakName_17294	5033421B08Rik	1	FALSE	FALSE	FALSE	TRUE	chr12	8521320	8521998	Intron (ENSMUST00000219595.1/ENSMUSG00000112276.1, intron 2 of 2)	ENSMUSG00000112276
PeakName_60290	5033423K11Rik	1	FALSE	TRUE	TRUE	TRUE	chr5	33142830	33143413	Promoter (<=1kb)	ENSMUSG00000081618
PeakName_75471	5033428I22Rik	1	FALSE	FALSE	TRUE	TRUE	chr8	57328549	57328859	Distal Intergenic	ENSMUSG00000097910
PeakName_75474	5033428I22Rik	3	FALSE	FALSE	FALSE	TRUE	chr8	57344967	57345298	Exon (ENSMUST00000210614.1/ENSMUSG00000097910.2, exon 2 of 3)	ENSMUSG00000097910
PeakName_75475	5033428I22Rik	7	FALSE	FALSE	FALSE	TRUE	chr8	57353551	57354232	Exon (ENSMUST00000210614.1/ENSMUSG00000097910.2, exon 3 of 3)	ENSMUSG00000097910
PeakName_75476	5033428I22Rik	7	FALSE	TRUE	TRUE	TRUE	chr8	57354745	57355040	Downstream (<=300bp)	ENSMUSG00000097910
PeakName_75477	5033428I22Rik	1	FALSE	FALSE	FALSE	TRUE	chr8	57362930	57363259	Distal Intergenic	ENSMUSG00000097910
PeakName_22479	5033430I15Rik	1	FALSE	TRUE	TRUE	TRUE	chr13	45966206	45966493	Promoter (<=1kb)	ENSMUSG00000038152
PeakName_22480	5033430I15Rik	1	FALSE	TRUE	FALSE	FALSE	chr13	45966627	45966898	Promoter (1-2kb)	ENSMUSG00000038152
PeakName_22482	5033430I15Rik	1	FALSE	TRUE	TRUE	TRUE	chr13	45974690	45975012	Distal Intergenic	ENSMUSG00000038152
PeakName_65170	5330406M23Rik	3	FALSE	FALSE	TRUE	FALSE	chr6	31111490	31111866	Promoter (<=1kb)	ENSMUSG00000104030
PeakName_45752	5330411J11Rik	5	FALSE	TRUE	TRUE	TRUE	chr2	59364449	59365174	Distal Intergenic	ENSMUSG00000087455
PeakName_71710	5330411O13Rik	2	FALSE	FALSE	TRUE	TRUE	chr7	78803893	78804336	Distal Intergenic	ENSMUSG00000108603
PeakName_48187	5330413P13Rik	4	FALSE	TRUE	FALSE	FALSE	chr2	131820100	131820621	Exon (ENSMUST00000143453.1/ENSMUSG00000086822.2, exon 3 of 3)	ENSMUSG00000086822
PeakName_53215	5330417C22Rik	4	FALSE	TRUE	FALSE	FALSE	chr3	108503915	108504306	Intron (ENSMUST00000106625.9/ENSMUSG00000040412.16, intron 1 of 21)	ENSMUSG00000040412
PeakName_24066	5330431K02Rik	5	FALSE	FALSE	TRUE	FALSE	chr13	99502920	99503328	Promoter (1-2kb)	ENSMUSG00000114282
PeakName_9944	5330438D12Rik	2	FALSE	TRUE	TRUE	TRUE	chr10	116511095	116511496	Promoter (2-3kb)	ENSMUSG00000052291
PeakName_9957	5330438D12Rik	6	FALSE	TRUE	FALSE	TRUE	chr10	116582791	116583208	Promoter (1-2kb)	ENSMUSG00000052291
PeakName_9959	5330438D12Rik	2	FALSE	FALSE	FALSE	TRUE	chr10	116605255	116605746	Distal Intergenic	ENSMUSG00000052291
PeakName_31327	5330439K02Rik	7	FALSE	FALSE	FALSE	TRUE	chr15	100460910	100462080	Exon (ENSMUST00000180953.1/ENSMUSG00000097827.1, exon 2 of 2)	ENSMUSG00000097827
PeakName_10139	5330439M10Rik	1	FALSE	FALSE	TRUE	TRUE	chr10	118082909	118083631	Distal Intergenic	ENSMUSG00000112470
PeakName_10141	5330439M10Rik	4	FALSE	TRUE	FALSE	FALSE	chr10	118089825	118090322	Distal Intergenic	ENSMUSG00000112470
PeakName_10143	5330439M10Rik	6	FALSE	FALSE	FALSE	FALSE	chr10	118096011	118096764	Distal Intergenic	ENSMUSG00000112470
PeakName_10144	5330439M10Rik	5	FALSE	TRUE	FALSE	TRUE	chr10	118100613	118101062	Distal Intergenic	ENSMUSG00000112470
PeakName_10146	5330439M10Rik	6	FALSE	FALSE	FALSE	TRUE	chr10	118109852	118110474	Promoter (2-3kb)	ENSMUSG00000112470
PeakName_10147	5330439M10Rik	3	FALSE	FALSE	TRUE	TRUE	chr10	118112280	118112740	Promoter (<=1kb)	ENSMUSG00000112470
PeakName_10148	5330439M10Rik	1	FALSE	TRUE	FALSE	TRUE	chr10	118114276	118114599	Promoter (1-2kb)	ENSMUSG00000112470
PeakName_10150	5330439M10Rik	6	FALSE	FALSE	FALSE	TRUE	chr10	118121663	118122292	Intron (ENSMUST00000218667.1/ENSMUSG00000112470.1, intron 1 of 1)	ENSMUSG00000112470
PeakName_72954	5430402P08Rik	5	FALSE	TRUE	FALSE	TRUE	chr7	111249703	111250007	Distal Intergenic	ENSMUSG00000109808
PeakName_72955	5430402P08Rik	2	FALSE	FALSE	TRUE	TRUE	chr7	111321461	111321664	Distal Intergenic	ENSMUSG00000109808
PeakName_75209	5430403N17Rik	4	FALSE	TRUE	FALSE	FALSE	chr8	35898088	35898375	Distal Intergenic	ENSMUSG00000109761
PeakName_49011	5430405H02Rik	6	FALSE	TRUE	FALSE	FALSE	chr2	156856347	156856635	Promoter (<=1kb)	ENSMUSG00000085741
PeakName_24970	5430414B19Rik	2	FALSE	TRUE	TRUE	TRUE	chr14	16269817	16270233	Promoter (<=1kb)	ENSMUSG00000114419
PeakName_23509	5430425K12Rik	6	FALSE	TRUE	FALSE	TRUE	chr13	80940828	80941205	Promoter (<=1kb)	ENSMUSG00000114554
PeakName_61968	5430427N15Rik	4	FALSE	TRUE	FALSE	FALSE	chr5	103355984	103356236	Promoter (<=1kb)	ENSMUSG00000104684
PeakName_61969	5430427N15Rik	5	FALSE	FALSE	FALSE	TRUE	chr5	103360300	103361281	Distal Intergenic	ENSMUSG00000104684
PeakName_61970	5430427N15Rik	5	FALSE	TRUE	TRUE	TRUE	chr5	103365567	103366144	Distal Intergenic	ENSMUSG00000104684
PeakName_61971	5430427N15Rik	5	TRUE	TRUE	TRUE	TRUE	chr5	103366935	103367552	Distal Intergenic	ENSMUSG00000104684
PeakName_61972	5430427N15Rik	5	FALSE	FALSE	FALSE	TRUE	chr5	103376423	103377457	Distal Intergenic	ENSMUSG00000104684
PeakName_61973	5430427N15Rik	7	FALSE	FALSE	FALSE	TRUE	chr5	103377515	103378161	Distal Intergenic	ENSMUSG00000104684
PeakName_61974	5430427N15Rik	7	FALSE	TRUE	FALSE	TRUE	chr5	103379194	103379520	Distal Intergenic	ENSMUSG00000104684
PeakName_84060	5430427O19Rik	1	FALSE	TRUE	TRUE	FALSE	chrX	85868086	85868693	Promoter (1-2kb)	ENSMUSG00000025058
PeakName_84063	5430427O19Rik	6	FALSE	TRUE	FALSE	FALSE	chrX	85879265	85879547	Intron (ENSMUST00000113976.1/ENSMUSG00000025058.4, intron 1 of 1)	ENSMUSG00000025058
PeakName_66620	5430434F05Rik	1	FALSE	TRUE	TRUE	TRUE	chr6	83418320	83418575	Promoter (2-3kb)	ENSMUSG00000108780
PeakName_66621	5430434F05Rik	3	FALSE	FALSE	TRUE	TRUE	chr6	83420416	83420927	Promoter (<=1kb)	ENSMUSG00000108780
PeakName_64658	5430435K18Rik	2	FALSE	FALSE	TRUE	FALSE	chr5	151252152	151252659	Promoter (<=1kb)	ENSMUSG00000107387
PeakName_27919	5430437J10Rik	1	FALSE	TRUE	TRUE	TRUE	chr15	5507606	5508004	Intron (ENSMUST00000211750.1/ENSMUSG00000110018.2, intron 2 of 8)	ENSMUSG00000110018
PeakName_27921	5430437J10Rik	5	TRUE	TRUE	TRUE	TRUE	chr15	5512510	5512879	Intron (ENSMUST00000211750.1/ENSMUSG00000110018.2, intron 2 of 8)	ENSMUSG00000110018
PeakName_27922	5430437J10Rik	3	FALSE	FALSE	TRUE	FALSE	chr15	5514115	5514617	Intron (ENSMUST00000211750.1/ENSMUSG00000110018.2, intron 2 of 8)	ENSMUSG00000110018
PeakName_27924	5430437J10Rik	1	FALSE	TRUE	TRUE	TRUE	chr15	5539336	5539971	Exon (ENSMUST00000211750.1/ENSMUSG00000110018.2, exon 3 of 9)	ENSMUSG00000110018
PeakName_27925	5430437J10Rik	7	FALSE	FALSE	FALSE	TRUE	chr15	5552614	5552939	Intron (ENSMUST00000211750.1/ENSMUSG00000110018.2, intron 3 of 8)	ENSMUSG00000110018
PeakName_27928	5430437J10Rik	7	FALSE	FALSE	FALSE	TRUE	chr15	5561519	5562168	Intron (ENSMUST00000211750.1/ENSMUSG00000110018.2, intron 3 of 8)	ENSMUSG00000110018
PeakName_27929	5430437J10Rik	2	FALSE	TRUE	TRUE	TRUE	chr15	5580322	5580562	Promoter (<=1kb)	ENSMUSG00000110018
PeakName_27931	5430437J10Rik	4	FALSE	TRUE	FALSE	FALSE	chr15	5625283	5625899	Distal Intergenic	ENSMUSG00000110018
PeakName_81170	5730403I07Rik	2	FALSE	FALSE	TRUE	TRUE	chr9	77381631	77381899	Intron (ENSMUST00000183878.1/ENSMUSG00000099170.1, intron 3 of 3)	ENSMUSG00000099170
PeakName_57607	5730409E04Rik	2	FALSE	FALSE	TRUE	TRUE	chr4	126616386	126616671	Downstream (2-3kb)	ENSMUSG00000073755
PeakName_1916	5730419F03Rik	4	TRUE	TRUE	TRUE	TRUE	chr1	78591239	78591697	Distal Intergenic	ENSMUSG00000099364
PeakName_1917	5730419F03Rik	2	FALSE	TRUE	TRUE	TRUE	chr1	78591772	78592007	Distal Intergenic	ENSMUSG00000099364
PeakName_7239	5730435O14Rik	3	FALSE	FALSE	TRUE	TRUE	chr10	41572069	41572604	Promoter (2-3kb)	ENSMUSG00000091370
PeakName_54470	5730460C07Rik	5	FALSE	TRUE	FALSE	TRUE	chr3	153792241	153792532	Promoter (<=1kb)	ENSMUSG00000062046
PeakName_54472	5730460C07Rik	4	FALSE	TRUE	FALSE	FALSE	chr3	153806215	153806855	Distal Intergenic	ENSMUSG00000062046
PeakName_54473	5730460C07Rik	4	FALSE	TRUE	FALSE	TRUE	chr3	153807637	153808150	Distal Intergenic	ENSMUSG00000062046
PeakName_54474	5730460C07Rik	4	FALSE	TRUE	TRUE	TRUE	chr3	153808448	153808816	Distal Intergenic	ENSMUSG00000062046
PeakName_29846	5730521K06Rik	4	FALSE	TRUE	FALSE	TRUE	chr15	76590264	76590778	Promoter (<=1kb)	ENSMUSG00000116145
PeakName_11535	5730522E02Rik	2	FALSE	FALSE	TRUE	FALSE	chr11	26210134	26210681	Promoter (<=1kb)	ENSMUSG00000032985
PeakName_74880	5830408C22Rik	7	FALSE	FALSE	FALSE	TRUE	chr8	25099605	25099857	Promoter (1-2kb)	ENSMUSG00000110148
PeakName_74884	5830408C22Rik	6	FALSE	TRUE	FALSE	FALSE	chr8	25117348	25117589	Distal Intergenic	ENSMUSG00000110148
PeakName_74887	5830408C22Rik	7	FALSE	FALSE	TRUE	TRUE	chr8	25131004	25131316	Distal Intergenic	ENSMUSG00000110148
PeakName_62250	5830411K02Rik	7	FALSE	TRUE	TRUE	TRUE	chr5	107694352	107694717	Distal Intergenic	ENSMUSG00000105421
PeakName_62251	5830411K02Rik	1	FALSE	FALSE	TRUE	FALSE	chr5	107695025	107695414	Distal Intergenic	ENSMUSG00000105421
PeakName_74105	5830411N06Rik	1	FALSE	TRUE	FALSE	TRUE	chr7	140264767	140265233	Intron (ENSMUST00000210212.1/ENSMUSG00000054672.13, intron 4 of 12)	ENSMUSG00000054672
PeakName_60875	5830416I19Rik	7	FALSE	FALSE	FALSE	TRUE	chr5	64023947	64024872	Distal Intergenic	ENSMUSG00000106219
PeakName_60876	5830416I19Rik	3	FALSE	FALSE	TRUE	FALSE	chr5	64029505	64030152	Distal Intergenic	ENSMUSG00000106219
PeakName_60877	5830416I19Rik	3	FALSE	FALSE	TRUE	FALSE	chr5	64030364	64030938	Distal Intergenic	ENSMUSG00000106219
PeakName_60878	5830416I19Rik	3	FALSE	FALSE	TRUE	FALSE	chr5	64040548	64041151	Distal Intergenic	ENSMUSG00000106219
PeakName_60879	5830416I19Rik	1	FALSE	FALSE	TRUE	FALSE	chr5	64044760	64046143	Promoter (<=1kb)	ENSMUSG00000106219
PeakName_81960	5830418P13Rik	7	FALSE	FALSE	TRUE	TRUE	chr9	103424033	103424358	Promoter (<=1kb)	ENSMUSG00000086236
PeakName_18518	5830428M24Rik	6	FALSE	TRUE	FALSE	FALSE	chr12	69422760	69423493	Distal Intergenic	ENSMUSG00000113035
PeakName_18519	5830428M24Rik	4	FALSE	TRUE	TRUE	TRUE	chr12	69437036	69437451	Distal Intergenic	ENSMUSG00000113035
PeakName_18520	5830428M24Rik	7	FALSE	FALSE	TRUE	TRUE	chr12	69440699	69441031	Distal Intergenic	ENSMUSG00000113035
PeakName_18525	5830428M24Rik	7	FALSE	FALSE	FALSE	TRUE	chr12	69456601	69456902	Distal Intergenic	ENSMUSG00000113035
PeakName_18526	5830428M24Rik	1	FALSE	TRUE	TRUE	TRUE	chr12	69458020	69458967	Distal Intergenic	ENSMUSG00000113035
PeakName_18529	5830428M24Rik	1	FALSE	TRUE	TRUE	TRUE	chr12	69474376	69474644	Promoter (<=1kb)	ENSMUSG00000113035
PeakName_18531	5830428M24Rik	1	FALSE	TRUE	TRUE	TRUE	chr12	69485838	69486386	Distal Intergenic	ENSMUSG00000113035
PeakName_18534	5830428M24Rik	3	FALSE	FALSE	TRUE	TRUE	chr12	69510679	69511284	Distal Intergenic	ENSMUSG00000113035
PeakName_18535	5830428M24Rik	5	FALSE	FALSE	FALSE	TRUE	chr12	69513408	69513758	Distal Intergenic	ENSMUSG00000113035
PeakName_18536	5830428M24Rik	1	FALSE	TRUE	TRUE	TRUE	chr12	69516392	69516927	Distal Intergenic	ENSMUSG00000113035
PeakName_73976	5830432E09Rik	6	FALSE	TRUE	FALSE	FALSE	chr7	135652743	135653171	Promoter (<=1kb)	ENSMUSG00000097471
PeakName_53697	5830437K03Rik	1	FALSE	TRUE	FALSE	TRUE	chr3	130900121	130900705	Promoter (<=1kb)	ENSMUSG00000104579
PeakName_53698	5830437K03Rik	1	FALSE	TRUE	TRUE	TRUE	chr3	130901350	130901718	Promoter (<=1kb)	ENSMUSG00000104579
PeakName_82815	5830454E08Rik	6	FALSE	TRUE	FALSE	FALSE	chr9	120576373	120576636	Promoter (<=1kb)	ENSMUSG00000052658
PeakName_79478	5830462O15Rik	6	FALSE	TRUE	FALSE	FALSE	chr9	44181580	44181913	Promoter (<=1kb)	ENSMUSG00000110972
PeakName_79479	5830462O15Rik	3	FALSE	FALSE	FALSE	TRUE	chr9	44182268	44182611	Promoter (1-2kb)	ENSMUSG00000110972
PeakName_63277	5830487J09Rik	2	FALSE	FALSE	FALSE	TRUE	chr5	123368881	123369203	Promoter (1-2kb)	ENSMUSG00000104830
PeakName_20453	6030440G07Rik	1	FALSE	TRUE	FALSE	TRUE	chr12	111007656	111008232	Intron (ENSMUST00000221849.1/ENSMUSG00000113056.1, intron 1 of 2)	ENSMUSG00000113056
PeakName_59858	6030443J06Rik	5	FALSE	TRUE	FALSE	TRUE	chr5	22587282	22588032	Intron (ENSMUST00000195898.4/ENSMUSG00000097207.7, intron 3 of 5)	ENSMUSG00000097207
PeakName_59859	6030443J06Rik	7	FALSE	FALSE	FALSE	TRUE	chr5	22589323	22589641	Intron (ENSMUST00000195898.4/ENSMUSG00000097207.7, intron 3 of 5)	ENSMUSG00000097207
PeakName_1362	6030460B20Rik	4	FALSE	TRUE	FALSE	FALSE	chr1	60352680	60353232	Promoter (<=1kb)	ENSMUSG00000103822
PeakName_16749	6030468B19Rik	6	FALSE	TRUE	FALSE	TRUE	chr11	117798238	117798568	Promoter (<=1kb)	ENSMUSG00000025573
PeakName_16750	6030468B19Rik	4	FALSE	FALSE	FALSE	FALSE	chr11	117799111	117799680	Promoter (1-2kb)	ENSMUSG00000025573
PeakName_13524	6330403K07Rik	5	FALSE	TRUE	TRUE	TRUE	chr11	71033108	71033787	Promoter (<=1kb)	ENSMUSG00000018451
PeakName_13525	6330403K07Rik	4	FALSE	TRUE	TRUE	TRUE	chr11	71034086	71034403	Promoter (<=1kb)	ENSMUSG00000018451
PeakName_35312	6330415G19Rik	2	FALSE	FALSE	TRUE	FALSE	chr17	23534914	23535259	Distal Intergenic	ENSMUSG00000117322
PeakName_35317	6330415G19Rik	6	FALSE	TRUE	FALSE	FALSE	chr17	23550855	23551243	Promoter (<=1kb)	ENSMUSG00000117322
PeakName_52419	6330562C20Rik	4	FALSE	FALSE	FALSE	FALSE	chr3	95310944	95311227	Intron (ENSMUST00000198947.1/ENSMUSG00000093424.3, intron 1 of 1)	ENSMUSG00000093424
PeakName_27389	6330576A10Rik	4	FALSE	FALSE	FALSE	FALSE	chr14	100459069	100459662	Promoter (<=1kb)	ENSMUSG00000115821
PeakName_27390	6330576A10Rik	1	FALSE	TRUE	FALSE	TRUE	chr14	100459785	100460181	Promoter (<=1kb)	ENSMUSG00000115821
PeakName_27391	6330576A10Rik	3	FALSE	FALSE	FALSE	TRUE	chr14	100461490	100461888	Promoter (2-3kb)	ENSMUSG00000115821
PeakName_27393	6330576A10Rik	4	FALSE	TRUE	TRUE	TRUE	chr14	100479640	100480166	Downstream (<=300bp)	ENSMUSG00000115821
PeakName_77666	6430548M08Rik	1	FALSE	TRUE	FALSE	FALSE	chr8	120114496	120114826	Promoter (<=1kb)	ENSMUSG00000031824
PeakName_77669	6430548M08Rik	5	TRUE	TRUE	TRUE	TRUE	chr8	120131602	120132162	Intron (ENSMUST00000127664.1/ENSMUSG00000092329.1, intron 1 of 15)	ENSMUSG00000031824
PeakName_24054	6430562O15Rik	5	TRUE	TRUE	TRUE	TRUE	chr13	99410580	99411450	Promoter (1-2kb)	ENSMUSG00000097828
PeakName_24055	6430562O15Rik	2	FALSE	TRUE	TRUE	TRUE	chr13	99412788	99413061	Promoter (<=1kb)	ENSMUSG00000097828
PeakName_24056	6430562O15Rik	7	FALSE	FALSE	FALSE	TRUE	chr13	99418989	99419336	Distal Intergenic	ENSMUSG00000097828
PeakName_46248	6430710C18Rik	1	FALSE	FALSE	FALSE	TRUE	chr2	72848435	72848742	Distal Intergenic	ENSMUSG00000085427
PeakName_46251	6430710C18Rik	3	FALSE	FALSE	FALSE	TRUE	chr2	72857191	72858067	Distal Intergenic	ENSMUSG00000085427
PeakName_46252	6430710C18Rik	2	FALSE	TRUE	TRUE	TRUE	chr2	72868197	72868647	Distal Intergenic	ENSMUSG00000085427
PeakName_46254	6430710C18Rik	6	FALSE	FALSE	FALSE	FALSE	chr2	72875663	72876033	Distal Intergenic	ENSMUSG00000085427
PeakName_44685	6530402F18Rik	5	FALSE	TRUE	FALSE	TRUE	chr2	29251203	29251697	Promoter (1-2kb)	ENSMUSG00000079499
PeakName_64966	6530409C15Rik	4	FALSE	TRUE	FALSE	FALSE	chr6	28215221	28215886	Promoter (<=1kb)	ENSMUSG00000043340
PeakName_78837	6530413G14Rik	7	FALSE	FALSE	FALSE	TRUE	chr9	22123194	22123645	Intron (ENSMUST00000214165.1/ENSMUSG00000111856.1, intron 2 of 3)	ENSMUSG00000111856
PeakName_70561	6720469O03Rik	3	FALSE	FALSE	FALSE	TRUE	chr7	37373919	37374279	Distal Intergenic	ENSMUSG00000108507
PeakName_61338	6720475M21Rik	7	FALSE	FALSE	FALSE	TRUE	chr5	74366793	74367057	Promoter (2-3kb)	ENSMUSG00000107009
PeakName_48698	6820408C15Rik	3	FALSE	FALSE	TRUE	TRUE	chr2	152437488	152438012	3' UTR	ENSMUSG00000032680
PeakName_50550	7530428D23Rik	5	FALSE	TRUE	TRUE	TRUE	chr3	21809618	21810086	Distal Intergenic	ENSMUSG00000103441
PeakName_50552	7530428D23Rik	7	FALSE	FALSE	TRUE	TRUE	chr3	21838056	21838544	Distal Intergenic	ENSMUSG00000103441
PeakName_50553	7530428D23Rik	5	FALSE	TRUE	FALSE	TRUE	chr3	21840796	21841404	Distal Intergenic	ENSMUSG00000103441
PeakName_50554	7530428D23Rik	7	FALSE	FALSE	TRUE	TRUE	chr3	21878378	21878748	Distal Intergenic	ENSMUSG00000103441
PeakName_50555	7530428D23Rik	5	FALSE	TRUE	TRUE	TRUE	chr3	21884233	21884724	Distal Intergenic	ENSMUSG00000103441
PeakName_43946	8030442B05Rik	7	FALSE	FALSE	FALSE	TRUE	chr2	11345263	11345555	Intron (ENSMUST00000192626.1/ENSMUSG00000102674.1, intron 2 of 2)	ENSMUSG00000102674
PeakName_43947	8030442B05Rik	7	FALSE	FALSE	TRUE	TRUE	chr2	11355659	11356046	Intron (ENSMUST00000192626.1/ENSMUSG00000102674.1, intron 1 of 2)	ENSMUSG00000102674
PeakName_43948	8030442B05Rik	7	FALSE	FALSE	FALSE	TRUE	chr2	11360097	11360427	Intron (ENSMUST00000192626.1/ENSMUSG00000102674.1, intron 1 of 2)	ENSMUSG00000102674
PeakName_43949	8030442B05Rik	7	FALSE	FALSE	FALSE	TRUE	chr2	11360928	11361320	Intron (ENSMUST00000192626.1/ENSMUSG00000102674.1, intron 1 of 2)	ENSMUSG00000102674
PeakName_43952	8030442B05Rik	7	FALSE	FALSE	TRUE	TRUE	chr2	11394542	11395338	Intron (ENSMUST00000192626.1/ENSMUSG00000102674.1, intron 1 of 2)	ENSMUSG00000102674
PeakName_56170	8030451A03Rik	3	FALSE	FALSE	TRUE	FALSE	chr4	63939114	63940007	Distal Intergenic	ENSMUSG00000073821
PeakName_56171	8030451A03Rik	3	FALSE	TRUE	TRUE	TRUE	chr4	63940987	63941207	Distal Intergenic	ENSMUSG00000073821
PeakName_56172	8030451A03Rik	3	FALSE	FALSE	TRUE	TRUE	chr4	63941446	63941689	Distal Intergenic	ENSMUSG00000073821
PeakName_43199	8030456M14Rik	7	FALSE	FALSE	FALSE	TRUE	chr19	53395749	53396067	Distal Intergenic	ENSMUSG00000117768
PeakName_43200	8030456M14Rik	6	FALSE	TRUE	FALSE	FALSE	chr19	53399199	53399618	Distal Intergenic	ENSMUSG00000117768
PeakName_43201	8030456M14Rik	7	FALSE	TRUE	TRUE	TRUE	chr19	53404638	53405037	Distal Intergenic	ENSMUSG00000117768
PeakName_43202	8030456M14Rik	5	FALSE	FALSE	FALSE	TRUE	chr19	53405806	53406107	Distal Intergenic	ENSMUSG00000117768
PeakName_43203	8030456M14Rik	7	FALSE	TRUE	TRUE	TRUE	chr19	53407391	53407804	Distal Intergenic	ENSMUSG00000117768
PeakName_43204	8030456M14Rik	5	FALSE	FALSE	FALSE	TRUE	chr19	53408305	53408778	Distal Intergenic	ENSMUSG00000117768
PeakName_43206	8030456M14Rik	7	FALSE	TRUE	TRUE	TRUE	chr19	53413950	53414303	Distal Intergenic	ENSMUSG00000117768
PeakName_40672	8030462N17Rik	4	FALSE	TRUE	FALSE	FALSE	chr18	77690154	77690517	Intron (ENSMUST00000074653.5/ENSMUSG00000047466.10, intron 1 of 4)	ENSMUSG00000047466
PeakName_40673	8030462N17Rik	3	FALSE	FALSE	TRUE	TRUE	chr18	77694572	77694980	Intron (ENSMUST00000074653.5/ENSMUSG00000047466.10, intron 1 of 4)	ENSMUSG00000047466
PeakName_38817	8430422H06Rik	5	FALSE	TRUE	TRUE	TRUE	chr18	14260297	14260593	Intron (ENSMUST00000234218.1/ENSMUSG00000117633.1, intron 2 of 3)	ENSMUSG00000117633
PeakName_30392	8430426J06Rik	5	FALSE	TRUE	TRUE	TRUE	chr15	81307900	81308497	Intron (ENSMUST00000230042.1/ENSMUSG00000115970.1, intron 1 of 3)	ENSMUSG00000115970
PeakName_10828	8430429K09Rik	7	FALSE	TRUE	TRUE	TRUE	chr11	3477428	3477760	Intron (ENSMUST00000142397.1/ENSMUSG00000034587.8, intron 2 of 3)	ENSMUSG00000034587
PeakName_38137	8430430B14Rik	6	FALSE	TRUE	FALSE	FALSE	chr17	83985379	83985754	Distal Intergenic	ENSMUSG00000117431
PeakName_38140	8430430B14Rik	2	FALSE	TRUE	FALSE	TRUE	chr17	83997838	83998235	Promoter (<=1kb)	ENSMUSG00000117431
PeakName_38141	8430430B14Rik	7	FALSE	FALSE	FALSE	TRUE	chr17	84003943	84004730	Intron (ENSMUST00000234981.1/ENSMUSG00000117431.1, intron 1 of 1)	ENSMUSG00000117431
PeakName_38142	8430430B14Rik	6	FALSE	TRUE	TRUE	FALSE	chr17	84006746	84007173	Promoter (1-2kb)	ENSMUSG00000117431
PeakName_38144	8430430B14Rik	7	FALSE	FALSE	FALSE	TRUE	chr17	84010046	84010373	Promoter (1-2kb)	ENSMUSG00000117431
PeakName_38145	8430430B14Rik	5	FALSE	FALSE	FALSE	TRUE	chr17	84010588	84010836	Promoter (1-2kb)	ENSMUSG00000117431
PeakName_54685	8430436N08Rik	1	FALSE	TRUE	FALSE	TRUE	chr4	7363564	7363862	Distal Intergenic	ENSMUSG00000086070
PeakName_54686	8430436N08Rik	6	FALSE	TRUE	FALSE	TRUE	chr4	7364103	7364695	Distal Intergenic	ENSMUSG00000086070
PeakName_54688	8430436N08Rik	3	FALSE	TRUE	TRUE	TRUE	chr4	7450945	7451405	Distal Intergenic	ENSMUSG00000086070
PeakName_54690	8430436N08Rik	3	FALSE	FALSE	TRUE	FALSE	chr4	7490918	7491178	Distal Intergenic	ENSMUSG00000086070
PeakName_54691	8430436N08Rik	3	FALSE	FALSE	TRUE	TRUE	chr4	7527699	7528153	Distal Intergenic	ENSMUSG00000086070
PeakName_54695	8430436N08Rik	3	FALSE	FALSE	FALSE	TRUE	chr4	7587368	7587638	Distal Intergenic	ENSMUSG00000086070
PeakName_54696	8430436N08Rik	5	FALSE	TRUE	TRUE	TRUE	chr4	7597888	7598351	Distal Intergenic	ENSMUSG00000086070
PeakName_46244	8430437L04Rik	4	FALSE	TRUE	FALSE	FALSE	chr2	72729301	72729759	Exon (ENSMUST00000124829.1/ENSMUSG00000085252.1, exon 7 of 7)	ENSMUSG00000085252
PeakName_32623	9030404E10Rik	6	FALSE	TRUE	FALSE	TRUE	chr16	30024580	30025265	Intron (ENSMUST00000232465.1/ENSMUSG00000116660.1, intron 3 of 3)	ENSMUSG00000116660
PeakName_18045	9130015A21Rik	4	FALSE	TRUE	TRUE	TRUE	chr12	35674570	35674861	Promoter (<=1kb)	ENSMUSG00000113985
PeakName_18050	9130015A21Rik	1	FALSE	FALSE	TRUE	FALSE	chr12	35686272	35686616	Promoter (<=1kb)	ENSMUSG00000113985
PeakName_18051	9130015A21Rik	4	FALSE	TRUE	FALSE	FALSE	chr12	35687713	35688073	Promoter (1-2kb)	ENSMUSG00000113985
PeakName_18054	9130015A21Rik	4	TRUE	TRUE	TRUE	TRUE	chr12	35712637	35713089	Distal Intergenic	ENSMUSG00000113985
PeakName_18055	9130015A21Rik	2	FALSE	TRUE	TRUE	TRUE	chr12	35717271	35717583	Distal Intergenic	ENSMUSG00000113985
PeakName_42290	9130016M20Rik	6	FALSE	FALSE	FALSE	TRUE	chr19	31975915	31976229	Distal Intergenic	ENSMUSG00000118366
PeakName_13191	9130017K11Rik	2	FALSE	TRUE	TRUE	TRUE	chr11	67922810	67923068	Promoter (<=1kb)	ENSMUSG00000055134
PeakName_14160	9130204K15Rik	2	FALSE	FALSE	TRUE	FALSE	chr11	79763223	79763523	Distal Intergenic	ENSMUSG00000086474
PeakName_14161	9130204K15Rik	2	FALSE	TRUE	TRUE	TRUE	chr11	79781177	79781562	Promoter (1-2kb)	ENSMUSG00000086474
PeakName_14164	9130204K15Rik	2	FALSE	FALSE	TRUE	TRUE	chr11	79793785	79794540	Intron (ENSMUST00000131441.1/ENSMUSG00000086474.2, intron 4 of 4)	ENSMUSG00000086474
PeakName_14166	9130204K15Rik	7	FALSE	FALSE	FALSE	TRUE	chr11	79822073	79822337	Intron (ENSMUST00000131441.1/ENSMUSG00000086474.2, intron 2 of 4)	ENSMUSG00000086474
PeakName_14169	9130204K15Rik	7	FALSE	TRUE	TRUE	TRUE	chr11	79833826	79834187	Intron (ENSMUST00000131441.1/ENSMUSG00000086474.2, intron 2 of 4)	ENSMUSG00000086474
PeakName_14171	9130204K15Rik	2	FALSE	FALSE	TRUE	TRUE	chr11	79871146	79871473	Promoter (<=1kb)	ENSMUSG00000086474
PeakName_14172	9130204K15Rik	7	FALSE	FALSE	FALSE	FALSE	chr11	79871809	79872174	Promoter (<=1kb)	ENSMUSG00000086474
PeakName_66406	9130221F21Rik	2	FALSE	FALSE	TRUE	FALSE	chr6	72037693	72037956	Intron (ENSMUST00000206867.1/ENSMUSG00000108356.1, intron 1 of 2)	ENSMUSG00000108356
PeakName_1227	9130227L01Rik	1	FALSE	TRUE	TRUE	TRUE	chr1	55827264	55827519	Distal Intergenic	ENSMUSG00000099950
PeakName_1228	9130227L01Rik	4	FALSE	TRUE	FALSE	FALSE	chr1	55874228	55874504	Distal Intergenic	ENSMUSG00000099950
PeakName_61081	9130230L23Rik	5	FALSE	TRUE	TRUE	TRUE	chr5	65991131	65991605	Promoter (<=1kb)	ENSMUSG00000054598
PeakName_61082	9130230L23Rik	2	FALSE	FALSE	TRUE	TRUE	chr5	66000582	66001191	Promoter (<=1kb)	ENSMUSG00000054598
PeakName_61083	9130230L23Rik	5	TRUE	TRUE	TRUE	TRUE	chr5	66008148	66008866	Distal Intergenic	ENSMUSG00000054598
PeakName_61084	9130230L23Rik	5	FALSE	TRUE	TRUE	TRUE	chr5	66009424	66009654	Distal Intergenic	ENSMUSG00000054598
PeakName_61085	9130230L23Rik	5	TRUE	TRUE	TRUE	TRUE	chr5	66009731	66010191	Distal Intergenic	ENSMUSG00000054598
PeakName_57047	9130410C08Rik	6	FALSE	TRUE	FALSE	FALSE	chr4	114899858	114900179	Promoter (2-3kb)	ENSMUSG00000085323
PeakName_57048	9130410C08Rik	6	FALSE	TRUE	FALSE	FALSE	chr4	114900738	114900992	Promoter (1-2kb)	ENSMUSG00000085323
PeakName_57049	9130410C08Rik	1	FALSE	TRUE	TRUE	TRUE	chr4	114902070	114902423	Promoter (<=1kb)	ENSMUSG00000085323
PeakName_6551	9230106D20Rik	6	FALSE	FALSE	FALSE	TRUE	chr10	19658365	19658681	Intron (ENSMUST00000052806.7/ENSMUSG00000042940.8, intron 1 of 3)	ENSMUSG00000042940
PeakName_28223	9230109A22Rik	5	FALSE	TRUE	FALSE	TRUE	chr15	25210506	25210752	Intron (ENSMUST00000228644.1/ENSMUSG00000051237.7, intron 1 of 3)	ENSMUSG00000051237
PeakName_28226	9230109A22Rik	3	FALSE	TRUE	TRUE	TRUE	chr15	25269438	25270159	Distal Intergenic	ENSMUSG00000051237
PeakName_28228	9230109A22Rik	6	FALSE	FALSE	FALSE	TRUE	chr15	25282439	25282702	Distal Intergenic	ENSMUSG00000051237
PeakName_49697	9230111E07Rik	2	FALSE	FALSE	TRUE	TRUE	chr2	167804770	167805304	Distal Intergenic	ENSMUSG00000087624
PeakName_49698	9230111E07Rik	6	FALSE	TRUE	FALSE	FALSE	chr2	167805780	167806357	Distal Intergenic	ENSMUSG00000087624
PeakName_23510	9330111N05Rik	3	FALSE	FALSE	TRUE	TRUE	chr13	80962735	80963237	Promoter (<=1kb)	ENSMUSG00000097098
PeakName_23511	9330111N05Rik	1	FALSE	FALSE	FALSE	TRUE	chr13	80971730	80971977	Intron (ENSMUST00000181043.7/ENSMUSG00000097098.8, intron 1 of 2)	ENSMUSG00000097098
PeakName_81437	9330154J02Rik	6	FALSE	FALSE	FALSE	TRUE	chr9	85830287	85830713	Intron (ENSMUST00000069896.6/ENSMUSG00000056031.13, intron 2 of 3)	ENSMUSG00000056031
PeakName_81510	9330159M07Rik	4	FALSE	TRUE	FALSE	FALSE	chr9	88858617	88859357	Promoter (<=1kb)	ENSMUSG00000097177
PeakName_13272	9330160F10Rik	2	FALSE	FALSE	TRUE	TRUE	chr11	69063475	69063722	Promoter (2-3kb)	ENSMUSG00000072809
PeakName_76661	9330175E14Rik	6	FALSE	TRUE	FALSE	FALSE	chr8	94427888	94428626	Exon (ENSMUST00000180612.2/ENSMUSG00000097194.2, exon 2 of 3)	ENSMUSG00000097194
PeakName_76663	9330175E14Rik	3	FALSE	FALSE	TRUE	FALSE	chr8	94436959	94437306	Promoter (1-2kb)	ENSMUSG00000097194
PeakName_68314	9330179D12Rik	7	FALSE	FALSE	TRUE	TRUE	chr6	127157417	127157802	Intron (ENSMUST00000180811.1/ENSMUSG00000097166.1, intron 1 of 2)	ENSMUSG00000097166
PeakName_68315	9330179D12Rik	6	FALSE	TRUE	FALSE	FALSE	chr6	127162806	127163224	Intron (ENSMUST00000180811.1/ENSMUSG00000097166.1, intron 1 of 2)	ENSMUSG00000097166
PeakName_68317	9330179D12Rik	6	FALSE	TRUE	FALSE	FALSE	chr6	127178005	127178369	Intron (ENSMUST00000180811.1/ENSMUSG00000097166.1, intron 1 of 2)	ENSMUSG00000097166
PeakName_68318	9330179D12Rik	5	FALSE	TRUE	FALSE	TRUE	chr6	127207295	127207639	Intron (ENSMUST00000180811.1/ENSMUSG00000097166.1, intron 2 of 2)	ENSMUSG00000097166
PeakName_62320	9330198I05Rik	5	FALSE	TRUE	TRUE	TRUE	chr5	108349384	108350243	Downstream (<=300bp)	ENSMUSG00000104904
PeakName_62321	9330198I05Rik	2	FALSE	TRUE	TRUE	TRUE	chr5	108362394	108362638	Promoter (2-3kb)	ENSMUSG00000104904
PeakName_44811	9330198N18Rik	3	FALSE	TRUE	FALSE	FALSE	chr2	30647267	30647688	Intron (ENSMUST00000146702.1/ENSMUSG00000086405.1, intron 2 of 3)	ENSMUSG00000086405
PeakName_44813	9330198N18Rik	6	FALSE	TRUE	FALSE	TRUE	chr2	30657617	30657939	Intron (ENSMUST00000146702.1/ENSMUSG00000086405.1, intron 2 of 3)	ENSMUSG00000086405
PeakName_44815	9330198N18Rik	6	FALSE	TRUE	FALSE	FALSE	chr2	30673636	30673906	Intron (ENSMUST00000146702.1/ENSMUSG00000086405.1, intron 2 of 3)	ENSMUSG00000086405
PeakName_21306	9330199G10Rik	7	FALSE	TRUE	TRUE	TRUE	chr13	19470813	19471079	Intron (ENSMUST00000221607.1/ENSMUSG00000114189.1, intron 3 of 3)	ENSMUSG00000114189
PeakName_76507	9430002A10Rik	7	FALSE	TRUE	FALSE	TRUE	chr8	88175325	88175590	Promoter (<=1kb)	ENSMUSG00000062704
PeakName_76508	9430002A10Rik	7	FALSE	TRUE	TRUE	TRUE	chr8	88177286	88177693	Promoter (2-3kb)	ENSMUSG00000062704
PeakName_63691	9430007M09Rik	2	FALSE	FALSE	TRUE	TRUE	chr5	135286188	135286565	Distal Intergenic	ENSMUSG00000106913
PeakName_59542	9430015G10Rik	2	FALSE	FALSE	FALSE	TRUE	chr4	156101727	156101971	Distal Intergenic	ENSMUSG00000059939
PeakName_45142	9430024E24Rik	2	FALSE	FALSE	TRUE	FALSE	chr2	33690120	33690440	Distal Intergenic	ENSMUSG00000085463
PeakName_4287	9430034N14Rik	1	FALSE	FALSE	FALSE	TRUE	chr1	156027880	156028694	Promoter (1-2kb)	ENSMUSG00000102964
PeakName_5782	9430037O13Rik	5	FALSE	TRUE	FALSE	TRUE	chr1	191536760	191537052	Promoter (<=1kb)	ENSMUSG00000102246
PeakName_19118	9430078K24Rik	2	FALSE	FALSE	TRUE	TRUE	chr12	79832616	79833042	Distal Intergenic	ENSMUSG00000112765
PeakName_19122	9430078K24Rik	4	FALSE	FALSE	FALSE	FALSE	chr12	79858252	79858708	Distal Intergenic	ENSMUSG00000112765
PeakName_19124	9430078K24Rik	5	FALSE	FALSE	FALSE	TRUE	chr12	79862566	79862983	Distal Intergenic	ENSMUSG00000112765
PeakName_19128	9430078K24Rik	4	FALSE	TRUE	FALSE	FALSE	chr12	79925207	79925784	Promoter (<=1kb)	ENSMUSG00000112765
PeakName_77163	9430091E24Rik	2	FALSE	FALSE	TRUE	FALSE	chr8	111149363	111149681	Distal Intergenic	ENSMUSG00000084808
PeakName_66831	9530013L04Rik	5	FALSE	FALSE	FALSE	TRUE	chr6	87324420	87324697	Promoter (2-3kb)	ENSMUSG00000107780
PeakName_1495	9530026F06Rik	5	FALSE	TRUE	TRUE	TRUE	chr1	61377137	61377410	Promoter (1-2kb)	ENSMUSG00000085447
PeakName_1496	9530026F06Rik	4	FALSE	TRUE	FALSE	FALSE	chr1	61402507	61402976	Distal Intergenic	ENSMUSG00000085447
PeakName_60066	9530036O11Rik	4	FALSE	TRUE	FALSE	FALSE	chr5	28451241	28451526	Distal Intergenic	ENSMUSG00000097726
PeakName_54150	9530052C20Rik	7	FALSE	FALSE	TRUE	TRUE	chr3	142892083	142892611	Exon (ENSMUST00000181882.2/ENSMUSG00000097858.2, exon 2 of 2)	ENSMUSG00000097858
PeakName_74565	9530052E02Rik	1	FALSE	TRUE	FALSE	TRUE	chr8	11007048	11007465	Promoter (<=1kb)	ENSMUSG00000096938
PeakName_82964	9530059O14Rik	5	FALSE	TRUE	TRUE	TRUE	chr9	122615389	122615637	Intron (ENSMUST00000181682.8/ENSMUSG00000097736.8, intron 2 of 3)	ENSMUSG00000097736
PeakName_82965	9530059O14Rik	4	FALSE	TRUE	TRUE	FALSE	chr9	122655654	122655966	Intron (ENSMUST00000181682.8/ENSMUSG00000097736.8, intron 2 of 3)	ENSMUSG00000097736
PeakName_78861	9530077C05Rik	6	FALSE	TRUE	FALSE	FALSE	chr9	22429909	22430282	Promoter (<=1kb)	ENSMUSG00000036411
PeakName_77796	9530085P06Rik	6	FALSE	TRUE	FALSE	FALSE	chr8	121859670	121860040	Promoter (2-3kb)	ENSMUSG00000098109
PeakName_13100	9630013K17Rik	6	FALSE	TRUE	FALSE	TRUE	chr11	63957285	63957668	Distal Intergenic	ENSMUSG00000086359
PeakName_53605	9830132P13Rik	7	FALSE	FALSE	FALSE	TRUE	chr3	127932449	127932893	Intron (ENSMUST00000198240.1/ENSMUSG00000104763.1, intron 3 of 4)	ENSMUSG00000104763
PeakName_25318	9930004E17Rik	6	FALSE	TRUE	FALSE	FALSE	chr14	26675829	26676120	Distal Intergenic	ENSMUSG00000096052
PeakName_42244	9930021J03Rik	3	FALSE	FALSE	FALSE	TRUE	chr19	29717742	29718390	Exon (ENSMUST00000175726.7/ENSMUSG00000046138.15, exon 8 of 8)	ENSMUSG00000046138
PeakName_16231	9930022D16Rik	2	FALSE	FALSE	TRUE	TRUE	chr11	109403669	109404141	Distal Intergenic	ENSMUSG00000045065
PeakName_16233	9930022D16Rik	5	FALSE	TRUE	TRUE	TRUE	chr11	109413244	109413533	Promoter (<=1kb)	ENSMUSG00000045065
PeakName_16234	9930022D16Rik	4	FALSE	TRUE	TRUE	FALSE	chr11	109413644	109413995	Promoter (<=1kb)	ENSMUSG00000045065
PeakName_16235	9930022D16Rik	5	FALSE	TRUE	FALSE	TRUE	chr11	109414815	109415103	Promoter (<=1kb)	ENSMUSG00000045065
PeakName_16236	9930022D16Rik	5	TRUE	TRUE	FALSE	TRUE	chr11	109417445	109417909	Intron (ENSMUST00000055404.7/ENSMUSG00000045065.7, intron 1 of 1)	ENSMUSG00000045065
PeakName_17320	9930038B18Rik	2	FALSE	FALSE	TRUE	TRUE	chr12	8829206	8830079	Distal Intergenic	ENSMUSG00000042976
PeakName_17321	9930038B18Rik	6	FALSE	FALSE	FALSE	TRUE	chr12	8842080	8843048	Distal Intergenic	ENSMUSG00000042976
PeakName_17322	9930038B18Rik	3	FALSE	FALSE	TRUE	TRUE	chr12	8844678	8845157	Distal Intergenic	ENSMUSG00000042976
PeakName_17324	9930038B18Rik	2	FALSE	FALSE	TRUE	FALSE	chr12	8853918	8854265	Distal Intergenic	ENSMUSG00000042976
PeakName_17325	9930038B18Rik	2	FALSE	TRUE	TRUE	TRUE	chr12	8854311	8854789	Distal Intergenic	ENSMUSG00000042976
PeakName_17327	9930038B18Rik	2	FALSE	FALSE	TRUE	FALSE	chr12	8860761	8861049	Distal Intergenic	ENSMUSG00000042976
PeakName_17328	9930038B18Rik	6	FALSE	TRUE	FALSE	TRUE	chr12	8864854	8865186	Distal Intergenic	ENSMUSG00000042976
PeakName_17330	9930038B18Rik	3	FALSE	FALSE	FALSE	TRUE	chr12	8889301	8889645	Intron (ENSMUST00000151816.2/ENSMUSG00000042976.6, intron 1 of 2)	ENSMUSG00000042976
PeakName_12141	9930111J21Rik1	1	FALSE	TRUE	FALSE	FALSE	chr11	48979694	48979967	Promoter (<=1kb)	ENSMUSG00000069893
PeakName_66885	9930120I10Rik	6	FALSE	TRUE	FALSE	TRUE	chr6	87806084	87806392	Promoter (<=1kb)	ENSMUSG00000108120
PeakName_48880	a	7	FALSE	TRUE	FALSE	FALSE	chr2	154961532	154961917	Intron (ENSMUST00000137333.7/ENSMUSG00000027596.10, intron 3 of 4)	ENSMUSG00000027596
PeakName_48882	a	1	FALSE	FALSE	TRUE	TRUE	chr2	155011170	155011662	Promoter (1-2kb)	ENSMUSG00000027596
PeakName_48887	a	3	FALSE	FALSE	FALSE	FALSE	chr2	155032994	155033722	Intron (ENSMUST00000137333.7/ENSMUSG00000027596.10, intron 3 of 4)	ENSMUSG00000027596
PeakName_48888	a	7	FALSE	FALSE	FALSE	TRUE	chr2	155038388	155038744	Intron (ENSMUST00000137333.7/ENSMUSG00000027596.10, intron 3 of 4)	ENSMUSG00000027596
PeakName_48889	a	7	FALSE	TRUE	TRUE	TRUE	chr2	155046861	155047172	Promoter (<=1kb)	ENSMUSG00000027596
PeakName_81799	A030012G06Rik	7	FALSE	FALSE	FALSE	TRUE	chr9	97310338	97310699	Distal Intergenic	ENSMUSG00000104167
PeakName_9916	A130012E19Rik	3	FALSE	FALSE	FALSE	TRUE	chr10	115393584	115393842	Promoter (<=1kb)	ENSMUSG00000112822
PeakName_77664	A130014A01Rik	1	FALSE	FALSE	FALSE	FALSE	chr8	120104527	120105133	Promoter (2-3kb)	ENSMUSG00000097944
PeakName_1173	A130048G24Rik	1	FALSE	TRUE	FALSE	FALSE	chr1	54913353	54913913	Promoter (2-3kb)	ENSMUSG00000102642
PeakName_1174	A130048G24Rik	6	FALSE	TRUE	FALSE	TRUE	chr1	54914377	54914771	Promoter (1-2kb)	ENSMUSG00000102642
PeakName_10408	A130077B15Rik	6	FALSE	TRUE	FALSE	FALSE	chr10	122578240	122579183	Distal Intergenic	ENSMUSG00000112095
PeakName_10409	A130077B15Rik	6	FALSE	TRUE	FALSE	FALSE	chr10	122599501	122600207	Distal Intergenic	ENSMUSG00000112095
PeakName_10410	A130077B15Rik	6	FALSE	FALSE	FALSE	TRUE	chr10	122602371	122602718	Distal Intergenic	ENSMUSG00000112095
PeakName_32566	A230028O05Rik	1	FALSE	TRUE	TRUE	TRUE	chr16	25052856	25053356	Distal Intergenic	ENSMUSG00000096960
PeakName_32568	A230028O05Rik	3	FALSE	FALSE	TRUE	FALSE	chr16	25061737	25061937	Promoter (2-3kb)	ENSMUSG00000096960
PeakName_37338	A230051N06Rik	2	FALSE	TRUE	TRUE	TRUE	chr17	56241946	56242404	Promoter (<=1kb)	ENSMUSG00000117172
PeakName_3957	A230059L01Rik	3	FALSE	FALSE	FALSE	TRUE	chr1	146805891	146806418	Promoter (<=1kb)	ENSMUSG00000087627
PeakName_43705	A230108P19Rik	6	FALSE	TRUE	FALSE	TRUE	chr2	6267547	6267964	Intron (ENSMUST00000151782.1/ENSMUSG00000087125.1, intron 3 of 6)	ENSMUSG00000087125
PeakName_43706	A230108P19Rik	6	FALSE	TRUE	FALSE	FALSE	chr2	6273364	6273901	Intron (ENSMUST00000151782.1/ENSMUSG00000087125.1, intron 3 of 6)	ENSMUSG00000087125
PeakName_43707	A230108P19Rik	1	FALSE	TRUE	TRUE	TRUE	chr2	6279071	6280001	Intron (ENSMUST00000151782.1/ENSMUSG00000087125.1, intron 3 of 6)	ENSMUSG00000087125
PeakName_43708	A230108P19Rik	3	FALSE	FALSE	TRUE	TRUE	chr2	6295104	6295758	Intron (ENSMUST00000151782.1/ENSMUSG00000087125.1, intron 4 of 6)	ENSMUSG00000087125
PeakName_5919	A330023F24Rik	2	FALSE	TRUE	TRUE	TRUE	chr1	194980908	194981186	Intron (ENSMUST00000181226.7/ENSMUSG00000096929.7, intron 1 of 3)	ENSMUSG00000096929
PeakName_5921	A330023F24Rik	1	FALSE	TRUE	FALSE	FALSE	chr1	194985880	194986168	Intron (ENSMUST00000181226.7/ENSMUSG00000096929.7, intron 2 of 3)	ENSMUSG00000096929
PeakName_27812	A330035P11Rik	3	FALSE	FALSE	FALSE	TRUE	chr14	122104803	122105244	Promoter (1-2kb)	ENSMUSG00000085615
PeakName_68126	A330044P14Rik	2	FALSE	FALSE	TRUE	FALSE	chr6	123961404	123961636	Intron (ENSMUST00000176108.3/ENSMUSG00000093385.3, intron 4 of 7)	ENSMUSG00000093385
PeakName_77674	A330074K22Rik	7	FALSE	FALSE	TRUE	TRUE	chr8	120225149	120225405	Promoter (2-3kb)	ENSMUSG00000097960
PeakName_77675	A330074K22Rik	5	TRUE	TRUE	TRUE	TRUE	chr8	120225683	120226135	Promoter (2-3kb)	ENSMUSG00000097960
PeakName_22317	A330076C08Rik	5	FALSE	FALSE	FALSE	TRUE	chr13	44184993	44185505	Downstream (<1kb)	ENSMUSG00000113186
PeakName_22318	A330076C08Rik	7	FALSE	TRUE	TRUE	TRUE	chr13	44207132	44207919	Intron (ENSMUST00000220765.1/ENSMUSG00000113186.1, intron 1 of 2)	ENSMUSG00000113186
PeakName_39593	A330093E20Rik	2	FALSE	FALSE	TRUE	FALSE	chr18	46013216	46013622	Intron (ENSMUST00000237850.1/ENSMUSG00000098284.8, intron 2 of 3)	ENSMUSG00000098284
PeakName_39594	A330093E20Rik	2	FALSE	FALSE	TRUE	FALSE	chr18	46059958	46060340	Distal Intergenic	ENSMUSG00000098284
PeakName_40677	A330094K24Rik	1	FALSE	TRUE	TRUE	FALSE	chr18	77742672	77743075	Distal Intergenic	ENSMUSG00000097666
PeakName_40678	A330094K24Rik	7	FALSE	FALSE	TRUE	TRUE	chr18	77743537	77744009	Distal Intergenic	ENSMUSG00000097666
PeakName_40679	A330094K24Rik	7	FALSE	FALSE	TRUE	FALSE	chr18	77746765	77747588	Distal Intergenic	ENSMUSG00000097666
PeakName_66282	A430010J10Rik	4	FALSE	TRUE	FALSE	FALSE	chr6	67105258	67105992	Distal Intergenic	ENSMUSG00000097603
PeakName_66284	A430010J10Rik	6	FALSE	TRUE	TRUE	TRUE	chr6	67127861	67128163	Intron (ENSMUST00000181304.3/ENSMUSG00000097603.3, intron 3 of 5)	ENSMUSG00000097603
PeakName_66285	A430010J10Rik	6	FALSE	TRUE	FALSE	FALSE	chr6	67129184	67129477	Intron (ENSMUST00000181304.3/ENSMUSG00000097603.3, intron 3 of 5)	ENSMUSG00000097603
PeakName_66289	A430010J10Rik	6	FALSE	TRUE	FALSE	FALSE	chr6	67170177	67170651	Distal Intergenic	ENSMUSG00000097603
PeakName_80997	A430027C01Rik	2	FALSE	FALSE	TRUE	TRUE	chr9	72014626	72015176	Promoter (1-2kb)	ENSMUSG00000104432
PeakName_10431	A430028G04Rik	7	FALSE	FALSE	FALSE	TRUE	chr10	122758210	122758797	Promoter (<=1kb)	ENSMUSG00000112417
PeakName_3666	A430034D21Rik	2	FALSE	FALSE	TRUE	FALSE	chr1	136247297	136247858	Promoter (<=1kb)	ENSMUSG00000103594
PeakName_64756	A430035B10Rik	1	FALSE	TRUE	TRUE	TRUE	chr6	8504721	8505267	Intron (ENSMUST00000162564.6/ENSMUSG00000107705.1, intron 4 of 10)	ENSMUSG00000087305
PeakName_53710	A430072C10Rik	1	FALSE	TRUE	FALSE	FALSE	chr3	131013957	131014787	Distal Intergenic	ENSMUSG00000104859
PeakName_53712	A430072C10Rik	1	FALSE	TRUE	FALSE	TRUE	chr3	131026213	131026761	Promoter (<=1kb)	ENSMUSG00000104859
PeakName_53714	A430072C10Rik	1	FALSE	TRUE	FALSE	TRUE	chr3	131056978	131057791	Distal Intergenic	ENSMUSG00000104859
PeakName_53715	A430072C10Rik	7	FALSE	FALSE	FALSE	TRUE	chr3	131064881	131065335	Distal Intergenic	ENSMUSG00000104859
PeakName_62257	A430072P03Rik	1	FALSE	FALSE	FALSE	TRUE	chr5	107725251	107725670	Promoter (<=1kb)	ENSMUSG00000090030
PeakName_62259	A430072P03Rik	3	FALSE	FALSE	FALSE	TRUE	chr5	107731338	107732016	Downstream (2-3kb)	ENSMUSG00000090030
PeakName_30315	A430088P11Rik	6	FALSE	TRUE	FALSE	FALSE	chr15	80697502	80698222	Promoter (<=1kb)	ENSMUSG00000116220
PeakName_24651	A430090L17Rik	5	FALSE	TRUE	TRUE	TRUE	chr13	114158299	114158641	Distal Intergenic	ENSMUSG00000114213
PeakName_24652	A430090L17Rik	2	FALSE	TRUE	TRUE	TRUE	chr13	114188558	114189974	Distal Intergenic	ENSMUSG00000114213
PeakName_41644	A430093F15Rik	2	FALSE	FALSE	TRUE	FALSE	chr19	10740001	10740257	Promoter (<=1kb)	ENSMUSG00000067577
PeakName_41647	A430093F15Rik	2	FALSE	FALSE	TRUE	FALSE	chr19	10747256	10748156	Promoter (<=1kb)	ENSMUSG00000067577
PeakName_41649	A430093F15Rik	6	FALSE	TRUE	FALSE	FALSE	chr19	10751649	10752219	Intron (ENSMUST00000186596.5/ENSMUSG00000067577.8, intron 1 of 3)	ENSMUSG00000067577
PeakName_41651	A430093F15Rik	1	FALSE	TRUE	TRUE	TRUE	chr19	10756373	10756593	Exon (ENSMUST00000185446.1/ENSMUSG00000067577.8, exon 2 of 2)	ENSMUSG00000067577
PeakName_41652	A430093F15Rik	2	FALSE	FALSE	TRUE	FALSE	chr19	10757089	10757458	Intron (ENSMUST00000186596.5/ENSMUSG00000067577.8, intron 1 of 3)	ENSMUSG00000067577
PeakName_41653	A430093F15Rik	1	FALSE	TRUE	FALSE	TRUE	chr19	10760226	10760521	Intron (ENSMUST00000186596.5/ENSMUSG00000067577.8, intron 1 of 3)	ENSMUSG00000067577
PeakName_41655	A430093F15Rik	6	FALSE	TRUE	FALSE	FALSE	chr19	10771926	10772402	Intron (ENSMUST00000186596.5/ENSMUSG00000067577.8, intron 1 of 3)	ENSMUSG00000067577
PeakName_41656	A430093F15Rik	6	FALSE	TRUE	FALSE	FALSE	chr19	10772953	10773194	Intron (ENSMUST00000186596.5/ENSMUSG00000067577.8, intron 1 of 3)	ENSMUSG00000067577
PeakName_41657	A430093F15Rik	6	FALSE	TRUE	FALSE	FALSE	chr19	10776861	10777583	Intron (ENSMUST00000186596.5/ENSMUSG00000067577.8, intron 1 of 3)	ENSMUSG00000067577
PeakName_41660	A430093F15Rik	2	FALSE	FALSE	TRUE	FALSE	chr19	10787391	10787743	Promoter (2-3kb)	ENSMUSG00000067577
PeakName_18903	A430103D13Rik	7	FALSE	FALSE	FALSE	TRUE	chr12	76345409	76346327	Promoter (<=1kb)	ENSMUSG00000112096
PeakName_5421	A430110L20Rik	1	FALSE	TRUE	FALSE	TRUE	chr1	181226857	181227196	Promoter (<=1kb)	ENSMUSG00000054135
PeakName_5422	A430110L20Rik	1	FALSE	TRUE	FALSE	TRUE	chr1	181227848	181228177	Promoter (1-2kb)	ENSMUSG00000054135
PeakName_5424	A430110L20Rik	6	FALSE	TRUE	FALSE	FALSE	chr1	181232281	181232660	Distal Intergenic	ENSMUSG00000054135
PeakName_30529	A4galt	6	FALSE	TRUE	FALSE	FALSE	chr15	83221683	83222092	Distal Intergenic	ENSMUSG00000047878
PeakName_30530	A4galt	4	FALSE	TRUE	FALSE	TRUE	chr15	83249547	83249845	Promoter (1-2kb)	ENSMUSG00000047878
PeakName_48549	A530006G24Rik	4	FALSE	TRUE	FALSE	FALSE	chr2	147738371	147738599	Distal Intergenic	ENSMUSG00000051986
PeakName_48550	A530006G24Rik	5	FALSE	TRUE	TRUE	TRUE	chr2	147743969	147744297	Distal Intergenic	ENSMUSG00000051986
PeakName_49684	A530013C23Rik	1	FALSE	TRUE	FALSE	FALSE	chr2	167697854	167698306	Intron (ENSMUST00000141923.1/ENSMUSG00000006462.6, intron 1 of 3)	ENSMUSG00000006462
PeakName_49685	A530013C23Rik	6	FALSE	TRUE	FALSE	TRUE	chr2	167701521	167701978	Intron (ENSMUST00000141923.1/ENSMUSG00000006462.6, intron 1 of 3)	ENSMUSG00000006462
PeakName_49687	A530013C23Rik	6	FALSE	TRUE	FALSE	FALSE	chr2	167723626	167724174	Intron (ENSMUST00000141923.1/ENSMUSG00000006462.6, intron 2 of 3)	ENSMUSG00000006462
PeakName_49688	A530013C23Rik	5	FALSE	TRUE	TRUE	TRUE	chr2	167731209	167731599	Distal Intergenic	ENSMUSG00000006462
PeakName_20544	A530016L24Rik	2	FALSE	FALSE	TRUE	FALSE	chr12	112473819	112474143	Distal Intergenic	ENSMUSG00000043122
PeakName_72027	A530021J07Rik	6	FALSE	TRUE	FALSE	TRUE	chr7	83116535	83116810	Intron (ENSMUST00000208611.1/ENSMUSG00000053528.6, intron 1 of 3)	ENSMUSG00000053528
PeakName_52956	A530041M06Rik	3	FALSE	FALSE	TRUE	TRUE	chr3	104500852	104501235	Promoter (<=1kb)	ENSMUSG00000104973
PeakName_2865	A530053M12Rik	4	FALSE	TRUE	FALSE	FALSE	chr1	106395530	106395881	Distal Intergenic	ENSMUSG00000100247
PeakName_2866	A530053M12Rik	2	FALSE	FALSE	FALSE	FALSE	chr1	106400840	106401570	Promoter (<=1kb)	ENSMUSG00000100247
PeakName_47338	A530058N18Rik	1	FALSE	TRUE	FALSE	TRUE	chr2	114032297	114032612	Intron (ENSMUST00000131299.7/ENSMUSG00000092201.7, intron 4 of 7)	ENSMUSG00000092201
PeakName_47340	A530058N18Rik	5	TRUE	TRUE	TRUE	TRUE	chr2	114059461	114060138	Intron (ENSMUST00000131299.7/ENSMUSG00000092201.7, intron 5 of 7)	ENSMUSG00000092201
PeakName_37048	A530064D06Rik	6	FALSE	TRUE	FALSE	FALSE	chr17	48185294	48185568	Distal Intergenic	ENSMUSG00000043939
PeakName_36168	A530088E08Rik	7	FALSE	FALSE	FALSE	TRUE	chr17	32411960	32412412	Exon (ENSMUST00000237668.1/ENSMUSG00000117872.1, exon 4 of 4)	ENSMUSG00000117872
PeakName_2194	A630001G21Rik	6	FALSE	TRUE	FALSE	FALSE	chr1	85732519	85732969	Intron (ENSMUST00000159320.7/ENSMUSG00000052760.16, intron 1 of 5)	ENSMUSG00000052760
PeakName_2198	A630001G21Rik	3	FALSE	FALSE	FALSE	TRUE	chr1	85742413	85742695	Intron (ENSMUST00000159122.7/ENSMUSG00000052760.16, intron 3 of 7)	ENSMUSG00000052760
PeakName_2199	A630001G21Rik	1	FALSE	FALSE	FALSE	TRUE	chr1	85744570	85744850	Intron (ENSMUST00000159122.7/ENSMUSG00000052760.16, intron 3 of 7)	ENSMUSG00000052760
PeakName_2205	A630001G21Rik	1	FALSE	TRUE	TRUE	TRUE	chr1	85778377	85778817	Promoter (<=1kb)	ENSMUSG00000052760
PeakName_2206	A630001G21Rik	1	FALSE	TRUE	TRUE	FALSE	chr1	85779827	85780120	Promoter (1-2kb)	ENSMUSG00000052760
PeakName_78188	A630001O12Rik	7	FALSE	FALSE	FALSE	TRUE	chr8	126804044	126804497	Distal Intergenic	ENSMUSG00000110498
PeakName_78189	A630001O12Rik	7	FALSE	FALSE	FALSE	TRUE	chr8	126805709	126806203	Distal Intergenic	ENSMUSG00000110498
PeakName_78190	A630001O12Rik	5	FALSE	TRUE	FALSE	TRUE	chr8	126811405	126811741	Distal Intergenic	ENSMUSG00000110498
PeakName_78199	A630001O12Rik	4	FALSE	TRUE	FALSE	FALSE	chr8	126839056	126839944	Promoter (<=1kb)	ENSMUSG00000110498
PeakName_12365	A630014C17Rik	5	FALSE	FALSE	FALSE	TRUE	chr11	52274788	52275053	Promoter (1-2kb)	ENSMUSG00000086395
PeakName_12366	A630014C17Rik	3	FALSE	FALSE	TRUE	FALSE	chr11	52275360	52275951	Promoter (<=1kb)	ENSMUSG00000086395
PeakName_25598	A630023A22Rik	4	FALSE	TRUE	FALSE	TRUE	chr14	34080409	34080657	Intron (ENSMUST00000178958.2/ENSMUSG00000095493.2, intron 1 of 4)	ENSMUSG00000095493
PeakName_62391	A630023P12Rik	6	FALSE	TRUE	FALSE	TRUE	chr5	110514675	110515560	Promoter (<=1kb)	ENSMUSG00000048215
PeakName_46343	A630050E04Rik	4	FALSE	TRUE	TRUE	TRUE	chr2	74044387	74044772	Distal Intergenic	ENSMUSG00000085387
PeakName_46344	A630050E04Rik	2	FALSE	TRUE	TRUE	FALSE	chr2	74066700	74067006	Distal Intergenic	ENSMUSG00000085387
PeakName_72353	A630091E08Rik	2	FALSE	TRUE	TRUE	TRUE	chr7	98535227	98535619	Distal Intergenic	ENSMUSG00000055446
PeakName_72354	A630091E08Rik	2	FALSE	TRUE	TRUE	TRUE	chr7	98539619	98539930	Distal Intergenic	ENSMUSG00000055446
PeakName_72356	A630091E08Rik	5	FALSE	TRUE	TRUE	TRUE	chr7	98555016	98555785	Intron (ENSMUST00000069035.5/ENSMUSG00000055446.5, intron 1 of 1)	ENSMUSG00000055446
PeakName_72357	A630091E08Rik	5	FALSE	FALSE	TRUE	TRUE	chr7	98556914	98557289	Intron (ENSMUST00000069035.5/ENSMUSG00000055446.5, intron 1 of 1)	ENSMUSG00000055446
PeakName_72358	A630091E08Rik	2	FALSE	FALSE	TRUE	TRUE	chr7	98562284	98562536	Promoter (<=1kb)	ENSMUSG00000055446
PeakName_72359	A630091E08Rik	2	FALSE	TRUE	TRUE	TRUE	chr7	98562952	98563346	Promoter (<=1kb)	ENSMUSG00000055446
PeakName_72360	A630091E08Rik	7	FALSE	TRUE	TRUE	TRUE	chr7	98564632	98565287	Promoter (1-2kb)	ENSMUSG00000055446
PeakName_34041	A730009L09Rik	4	FALSE	TRUE	FALSE	FALSE	chr16	84527387	84527721	Distal Intergenic	ENSMUSG00000110358
PeakName_53450	A730020M07Rik	6	FALSE	TRUE	FALSE	FALSE	chr3	121630561	121630884	Distal Intergenic	ENSMUSG00000044522
PeakName_49338	A730032A03Rik	2	FALSE	TRUE	TRUE	TRUE	chr2	164194839	164195254	Promoter (2-3kb)	ENSMUSG00000085649
PeakName_61813	A730035I17Rik	1	FALSE	TRUE	TRUE	TRUE	chr5	98186305	98186830	Promoter (<=1kb)	ENSMUSG00000045238
PeakName_80392	A730043L09Rik	6	FALSE	TRUE	FALSE	FALSE	chr9	62253781	62254401	Distal Intergenic	ENSMUSG00000111232
PeakName_84682	A730046J19Rik	4	FALSE	TRUE	TRUE	TRUE	chrX	144179363	144179766	Distal Intergenic	ENSMUSG00000085139
PeakName_22113	A730081D07Rik	2	FALSE	FALSE	TRUE	FALSE	chr13	40968511	40968948	Intron (ENSMUST00000153685.1/ENSMUSG00000086693.1, intron 1 of 4)	ENSMUSG00000086693
PeakName_22114	A730081D07Rik	2	FALSE	TRUE	TRUE	TRUE	chr13	40969161	40969501	Intron (ENSMUST00000153685.1/ENSMUSG00000086693.1, intron 1 of 4)	ENSMUSG00000086693
PeakName_22116	A730081D07Rik	7	FALSE	FALSE	TRUE	TRUE	chr13	40971865	40972302	Intron (ENSMUST00000153685.1/ENSMUSG00000086693.1, intron 1 of 4)	ENSMUSG00000086693
PeakName_4195	A830008E24Rik	6	FALSE	FALSE	FALSE	TRUE	chr1	154117772	154118404	Promoter (<=1kb)	ENSMUSG00000100627
PeakName_23681	A830009L08Rik	7	FALSE	TRUE	TRUE	TRUE	chr13	91377417	91377831	Intron (ENSMUST00000181054.2/ENSMUSG00000097182.2, intron 1 of 2)	ENSMUSG00000097182
PeakName_42479	A830019P07Rik	4	FALSE	TRUE	FALSE	TRUE	chr19	35875498	35875929	Intron (ENSMUST00000236698.1/ENSMUSG00000094707.2, intron 3 of 5)	ENSMUSG00000094707
PeakName_51712	A830029E22Rik	1	FALSE	TRUE	TRUE	TRUE	chr3	81782601	81783579	Distal Intergenic	ENSMUSG00000103695
PeakName_51713	A830029E22Rik	1	FALSE	TRUE	TRUE	TRUE	chr3	81788529	81789289	Distal Intergenic	ENSMUSG00000103695
PeakName_51714	A830029E22Rik	1	FALSE	TRUE	TRUE	TRUE	chr3	81835873	81836149	Distal Intergenic	ENSMUSG00000103695
PeakName_16120	A830035A12Rik	5	FALSE	FALSE	FALSE	TRUE	chr11	107538951	107539378	Intron (ENSMUST00000147445.1/ENSMUSG00000059706.4, intron 1 of 1)	ENSMUSG00000059706
PeakName_39055	A830052D11Rik	3	FALSE	FALSE	TRUE	FALSE	chr18	32335502	32336006	Distal Intergenic	ENSMUSG00000097413
PeakName_39056	A830052D11Rik	3	FALSE	FALSE	FALSE	TRUE	chr18	32336618	32336931	Distal Intergenic	ENSMUSG00000097413
PeakName_39057	A830052D11Rik	1	FALSE	TRUE	TRUE	TRUE	chr18	32352482	32353004	Distal Intergenic	ENSMUSG00000097413
PeakName_39059	A830052D11Rik	6	FALSE	TRUE	FALSE	FALSE	chr18	32361287	32361618	Intron (ENSMUST00000234930.1/ENSMUSG00000097413.2, intron 2 of 2)	ENSMUSG00000097413
PeakName_39060	A830052D11Rik	6	FALSE	TRUE	FALSE	FALSE	chr18	32369899	32370165	Intron (ENSMUST00000234930.1/ENSMUSG00000097413.2, intron 2 of 2)	ENSMUSG00000097413
PeakName_23501	A830082K12Rik	1	FALSE	TRUE	TRUE	TRUE	chr13	78201586	78201891	Promoter (<=1kb)	ENSMUSG00000087143
PeakName_50439	A930001A20Rik	2	FALSE	FALSE	FALSE	TRUE	chr3	14944652	14945022	Distal Intergenic	ENSMUSG00000098008
PeakName_50440	A930001A20Rik	5	FALSE	FALSE	FALSE	FALSE	chr3	14953962	14954366	Distal Intergenic	ENSMUSG00000098008
PeakName_50442	A930001A20Rik	7	FALSE	TRUE	FALSE	FALSE	chr3	14959567	14960035	Distal Intergenic	ENSMUSG00000098008
PeakName_50443	A930001A20Rik	5	FALSE	FALSE	FALSE	TRUE	chr3	14979041	14979645	Intron (ENSMUST00000182586.1/ENSMUSG00000098008.1, intron 3 of 3)	ENSMUSG00000098008
PeakName_50444	A930001A20Rik	4	FALSE	FALSE	FALSE	FALSE	chr3	14996515	14996811	Intron (ENSMUST00000182586.1/ENSMUSG00000098008.1, intron 3 of 3)	ENSMUSG00000098008
PeakName_41191	A930001C03Rik	2	FALSE	FALSE	FALSE	FALSE	chr19	4438709	4439175	Promoter (<=1kb)	ENSMUSG00000087132
PeakName_41193	A930001C03Rik	1	FALSE	TRUE	TRUE	TRUE	chr19	4441045	4441552	Promoter (1-2kb)	ENSMUSG00000087132
PeakName_53110	A930002I21Rik	7	FALSE	FALSE	FALSE	TRUE	chr3	107090041	107091190	Promoter (<=1kb)	ENSMUSG00000050179
PeakName_57902	A930004J17Rik	3	FALSE	FALSE	TRUE	TRUE	chr4	131878997	131879313	Promoter (<=1kb)	ENSMUSG00000102602
PeakName_57903	A930004J17Rik	3	FALSE	FALSE	TRUE	TRUE	chr4	131881206	131881705	Promoter (2-3kb)	ENSMUSG00000102602
PeakName_81751	A930006L05Rik	1	FALSE	FALSE	FALSE	TRUE	chr9	96675400	96676034	Distal Intergenic	ENSMUSG00000102097
PeakName_81755	A930006L05Rik	1	FALSE	TRUE	TRUE	TRUE	chr9	96705600	96706316	Promoter (<=1kb)	ENSMUSG00000102097
PeakName_42224	A930007I19Rik	6	FALSE	TRUE	FALSE	FALSE	chr19	29475357	29475769	Intron (ENSMUST00000236439.1/ENSMUSG00000097855.8, intron 2 of 5)	ENSMUSG00000097855
PeakName_42228	A930007I19Rik	2	FALSE	FALSE	TRUE	FALSE	chr19	29486526	29487025	Exon (ENSMUST00000181726.1/ENSMUSG00000097855.8, exon 5 of 5)	ENSMUSG00000097855
PeakName_42234	A930007I19Rik	3	FALSE	FALSE	TRUE	FALSE	chr19	29523743	29524161	Promoter (<=1kb)	ENSMUSG00000097855
PeakName_50411	A930014E01Rik	4	FALSE	TRUE	FALSE	FALSE	chr3	10304331	10304696	Promoter (<=1kb)	ENSMUSG00000104092
PeakName_36568	A930015D03Rik	4	FALSE	TRUE	TRUE	TRUE	chr17	35994329	35994585	Promoter (<=1kb)	ENSMUSG00000092368
PeakName_36570	A930015D03Rik	6	FALSE	TRUE	FALSE	FALSE	chr17	35999379	35999660	Intron (ENSMUST00000173900.1/ENSMUSG00000092368.1, intron 1 of 1)	ENSMUSG00000092368
PeakName_36573	A930015D03Rik	4	TRUE	TRUE	TRUE	TRUE	chr17	36003374	36003634	Intron (ENSMUST00000173900.1/ENSMUSG00000092368.1, intron 1 of 1)	ENSMUSG00000092368
PeakName_36575	A930015D03Rik	6	FALSE	TRUE	FALSE	FALSE	chr17	36023660	36023963	Intron (ENSMUST00000173900.1/ENSMUSG00000092368.1, intron 1 of 1)	ENSMUSG00000092368
PeakName_36577	A930015D03Rik	2	FALSE	FALSE	TRUE	TRUE	chr17	36025920	36026196	Intron (ENSMUST00000173900.1/ENSMUSG00000092368.1, intron 1 of 1)	ENSMUSG00000092368
PeakName_28748	A930017M01Rik	4	FALSE	TRUE	FALSE	FALSE	chr15	44836257	44836577	Intron (ENSMUST00000227721.1/ENSMUSG00000060530.2, intron 2 of 9)	ENSMUSG00000060530
PeakName_63228	A930024E05Rik	5	FALSE	TRUE	FALSE	TRUE	chr5	122994986	122995366	Intron (ENSMUST00000148466.1/ENSMUSG00000056735.5, intron 2 of 2)	ENSMUSG00000056735
PeakName_57888	A930031H19Rik	7	FALSE	TRUE	FALSE	TRUE	chr4	131046269	131046806	Distal Intergenic	ENSMUSG00000086262
PeakName_47731	AA467197	5	FALSE	FALSE	FALSE	TRUE	chr2	122637489	122638072	Promoter (<=1kb)	ENSMUSG00000033213
PeakName_40735	AA684185	2	FALSE	FALSE	TRUE	TRUE	chr18	80001237	80001553	Distal Intergenic	ENSMUSG00000117759
PeakName_80476	Aagab	3	FALSE	FALSE	FALSE	TRUE	chr9	63608798	63609139	Intron (ENSMUST00000041551.8/ENSMUSG00000037257.8, intron 1 of 9)	ENSMUSG00000037257
PeakName_66811	Aak1	3	FALSE	FALSE	FALSE	TRUE	chr6	86884566	86884898	Intron (ENSMUST00000089519.12/ENSMUSG00000057230.14, intron 1 of 20)	ENSMUSG00000057230
PeakName_66812	Aak1	1	FALSE	TRUE	TRUE	TRUE	chr6	86900547	86900947	Intron (ENSMUST00000089519.12/ENSMUSG00000057230.14, intron 1 of 20)	ENSMUSG00000057230
PeakName_66813	Aak1	1	FALSE	TRUE	TRUE	TRUE	chr6	86909888	86910278	Intron (ENSMUST00000089519.12/ENSMUSG00000057230.14, intron 1 of 20)	ENSMUSG00000057230
PeakName_66814	Aak1	3	FALSE	FALSE	FALSE	TRUE	chr6	86919912	86920147	Intron (ENSMUST00000089519.12/ENSMUSG00000057230.14, intron 1 of 20)	ENSMUSG00000057230
PeakName_66817	Aak1	6	FALSE	FALSE	FALSE	TRUE	chr6	86930056	86930318	Intron (ENSMUST00000089519.12/ENSMUSG00000057230.14, intron 2 of 20)	ENSMUSG00000057230
PeakName_66818	Aak1	6	FALSE	TRUE	FALSE	FALSE	chr6	86931429	86931753	Intron (ENSMUST00000089519.12/ENSMUSG00000057230.14, intron 2 of 20)	ENSMUSG00000057230
PeakName_66820	Aak1	6	FALSE	TRUE	FALSE	FALSE	chr6	87002549	87003134	3' UTR	ENSMUSG00000057230
PeakName_1793	Aamp	2	TRUE	TRUE	TRUE	TRUE	chr1	74284168	74284407	Promoter (<=1kb)	ENSMUSG00000006299
PeakName_36786	Aars2	4	FALSE	TRUE	FALSE	FALSE	chr17	45502349	45502679	Distal Intergenic	ENSMUSG00000023938
PeakName_78786	AB124611	2	FALSE	FALSE	TRUE	FALSE	chr9	21525862	21526792	Promoter (<=1kb)	ENSMUSG00000057191
PeakName_31759	Abat	6	FALSE	TRUE	TRUE	TRUE	chr16	8529970	8530451	Intron (ENSMUST00000065987.13/ENSMUSG00000057880.12, intron 1 of 15)	ENSMUSG00000057880
PeakName_55743	Abca1	6	FALSE	TRUE	FALSE	FALSE	chr4	53158641	53159001	Promoter (<=1kb)	ENSMUSG00000015243
PeakName_55744	Abca1	6	FALSE	TRUE	FALSE	TRUE	chr4	53159749	53160214	Promoter (<=1kb)	ENSMUSG00000015243
PeakName_55745	Abca1	6	FALSE	FALSE	FALSE	TRUE	chr4	53181553	53181988	Distal Intergenic	ENSMUSG00000015243
PeakName_35396	Abca17	7	FALSE	FALSE	FALSE	FALSE	chr17	24285749	24286130	Exon (ENSMUST00000121226.7/ENSMUSG00000035435.17, exon 23 of 31)	ENSMUSG00000035435
PeakName_53462	Abca4	4	FALSE	TRUE	FALSE	FALSE	chr3	122169612	122170053	Promoter (<=1kb)	ENSMUSG00000028125
PeakName_8625	Abca7	7	FALSE	TRUE	TRUE	TRUE	chr10	79994828	79995074	Promoter (1-2kb)	ENSMUSG00000035722
PeakName_8626	Abca7	7	FALSE	FALSE	TRUE	TRUE	chr10	79995635	79995978	Promoter (<=1kb)	ENSMUSG00000035722
PeakName_8628	Abca7	5	FALSE	TRUE	FALSE	TRUE	chr10	79997040	79997532	Promoter (<=1kb)	ENSMUSG00000035722
PeakName_59666	Abcb1a	3	FALSE	FALSE	TRUE	TRUE	chr5	8648752	8649182	Distal Intergenic	ENSMUSG00000040584
PeakName_59669	Abcb1a	1	FALSE	TRUE	TRUE	FALSE	chr5	8661281	8661616	Promoter (1-2kb)	ENSMUSG00000040584
PeakName_59671	Abcb1a	7	FALSE	FALSE	FALSE	TRUE	chr5	8674681	8675051	Exon (ENSMUST00000047753.4/ENSMUSG00000040584.8, exon 4 of 28)	ENSMUSG00000040584
PeakName_59673	Abcb1a	1	FALSE	TRUE	TRUE	FALSE	chr5	8681131	8681611	Intron (ENSMUST00000047753.4/ENSMUSG00000040584.8, intron 4 of 27)	ENSMUSG00000040584
PeakName_59674	Abcb1a	6	FALSE	FALSE	FALSE	TRUE	chr5	8689845	8690097	Intron (ENSMUST00000047753.4/ENSMUSG00000040584.8, intron 7 of 27)	ENSMUSG00000040584
PeakName_59677	Abcb1b	3	FALSE	TRUE	TRUE	TRUE	chr5	8807133	8807929	Intron (ENSMUST00000199955.4/ENSMUSG00000028970.9, intron 4 of 21)	ENSMUSG00000028970
PeakName_59678	Abcb1b	3	FALSE	FALSE	FALSE	TRUE	chr5	8827011	8827423	Promoter (1-2kb)	ENSMUSG00000028970
PeakName_59679	Abcb1b	3	FALSE	FALSE	TRUE	TRUE	chr5	8838735	8839501	Promoter (<=1kb)	ENSMUSG00000028970
PeakName_59680	Abcb1b	1	FALSE	FALSE	TRUE	FALSE	chr5	8839685	8840064	Promoter (<=1kb)	ENSMUSG00000028970
PeakName_59681	Abcb1b	1	FALSE	TRUE	TRUE	FALSE	chr5	8847486	8847990	Promoter (1-2kb)	ENSMUSG00000028970
PeakName_59682	Abcb1b	6	FALSE	TRUE	FALSE	TRUE	chr5	8863591	8863916	Intron (ENSMUST00000009058.9/ENSMUSG00000028970.9, intron 26 of 27)	ENSMUSG00000028970
PeakName_59683	Abcb1b	1	FALSE	FALSE	FALSE	TRUE	chr5	8868106	8868372	Distal Intergenic	ENSMUSG00000028970
PeakName_59684	Abcb4	1	FALSE	TRUE	FALSE	FALSE	chr5	8893412	8894301	Promoter (<=1kb)	ENSMUSG00000042476
PeakName_59687	Abcb4	6	FALSE	TRUE	FALSE	FALSE	chr5	8943928	8944234	Intron (ENSMUST00000003717.12/ENSMUSG00000042476.12, intron 21 of 27)	ENSMUSG00000042476
PeakName_59940	Abcb8	2	FALSE	FALSE	TRUE	TRUE	chr5	24404977	24405416	Promoter (<=1kb)	ENSMUSG00000028973
PeakName_63344	Abcb9	1	FALSE	TRUE	TRUE	TRUE	chr5	124074821	124075435	Intron (ENSMUST00000196486.1/ENSMUSG00000106261.1, intron 3 of 4)	ENSMUSG00000029408
PeakName_63346	Abcb9	1	FALSE	TRUE	TRUE	TRUE	chr5	124082916	124083302	3' UTR	ENSMUSG00000029408
PeakName_63348	Abcb9	1	FALSE	TRUE	FALSE	TRUE	chr5	124084098	124084718	Intron (ENSMUST00000031354.10/ENSMUSG00000029408.13, intron 2 of 11)	ENSMUSG00000029408
PeakName_36858	Abcc10	2	FALSE	TRUE	TRUE	TRUE	chr17	46336556	46336812	Distal Intergenic	ENSMUSG00000032842
PeakName_76444	Abcc12	4	FALSE	TRUE	FALSE	FALSE	chr8	86477468	86477740	Distal Intergenic	ENSMUSG00000036872
PeakName_76445	Abcc12	5	FALSE	FALSE	FALSE	TRUE	chr8	86477981	86478280	Distal Intergenic	ENSMUSG00000036872
PeakName_76446	Abcc12	5	FALSE	TRUE	FALSE	TRUE	chr8	86478811	86479061	Distal Intergenic	ENSMUSG00000036872
PeakName_76447	Abcc12	5	FALSE	TRUE	TRUE	TRUE	chr8	86484581	86485277	Intron (ENSMUST00000129898.7/ENSMUSG00000036872.16, intron 31 of 31)	ENSMUSG00000036872
PeakName_76448	Abcc12	7	FALSE	FALSE	TRUE	TRUE	chr8	86487919	86488203	Intron (ENSMUST00000129898.7/ENSMUSG00000036872.16, intron 31 of 31)	ENSMUSG00000036872
PeakName_42811	Abcc2	4	FALSE	TRUE	TRUE	TRUE	chr19	43809374	43809644	Promoter (<=1kb)	ENSMUSG00000025194
PeakName_14887	Abcc3	4	FALSE	TRUE	FALSE	FALSE	chr11	94356344	94356695	Intron (ENSMUST00000178136.7/ENSMUSG00000020865.16, intron 25 of 30)	ENSMUSG00000020865
PeakName_14889	Abcc3	6	FALSE	TRUE	FALSE	FALSE	chr11	94370743	94371289	Promoter (2-3kb)	ENSMUSG00000020865
PeakName_14890	Abcc3	3	FALSE	FALSE	FALSE	TRUE	chr11	94374338	94374692	Exon (ENSMUST00000126566.1/ENSMUSG00000020865.16, exon 4 of 4)	ENSMUSG00000020865
PeakName_27567	Abcc4	2	FALSE	FALSE	TRUE	FALSE	chr14	118616717	118617128	Intron (ENSMUST00000036554.13/ENSMUSG00000032849.14, intron 9 of 30)	ENSMUSG00000032849
PeakName_27569	Abcc4	5	FALSE	FALSE	FALSE	TRUE	chr14	118649396	118649879	Intron (ENSMUST00000036554.13/ENSMUSG00000032849.14, intron 4 of 30)	ENSMUSG00000032849
PeakName_27572	Abcc4	7	FALSE	FALSE	FALSE	TRUE	chr14	118675464	118675719	Promoter (1-2kb)	ENSMUSG00000032849
PeakName_27573	Abcc4	7	FALSE	FALSE	FALSE	TRUE	chr14	118680998	118681473	Intron (ENSMUST00000036554.13/ENSMUSG00000032849.14, intron 1 of 30)	ENSMUSG00000032849
PeakName_27575	Abcc4	6	FALSE	TRUE	FALSE	FALSE	chr14	118691019	118691259	Intron (ENSMUST00000036554.13/ENSMUSG00000032849.14, intron 1 of 30)	ENSMUSG00000032849
PeakName_27576	Abcc4	4	FALSE	TRUE	FALSE	FALSE	chr14	118691743	118692262	Intron (ENSMUST00000036554.13/ENSMUSG00000032849.14, intron 1 of 30)	ENSMUSG00000032849
PeakName_27577	Abcc4	7	FALSE	FALSE	FALSE	TRUE	chr14	118692566	118692775	Intron (ENSMUST00000036554.13/ENSMUSG00000032849.14, intron 1 of 30)	ENSMUSG00000032849
PeakName_27578	Abcc4	2	FALSE	TRUE	TRUE	TRUE	chr14	118699614	118699821	Promoter (<=1kb)	ENSMUSG00000032849
PeakName_27579	Abcc4	2	FALSE	TRUE	TRUE	TRUE	chr14	118700005	118701015	Promoter (<=1kb)	ENSMUSG00000032849
PeakName_27581	Abcc4	5	FALSE	TRUE	FALSE	TRUE	chr14	118709620	118710028	Distal Intergenic	ENSMUSG00000032849
PeakName_70888	Abcc6	2	FALSE	FALSE	TRUE	TRUE	chr7	46002811	46003075	Promoter (1-2kb)	ENSMUSG00000030834
PeakName_70897	Abcc8	2	FALSE	TRUE	TRUE	TRUE	chr7	46130862	46131596	Intron (ENSMUST00000210655.1/ENSMUSG00000040136.10, intron 3 of 25)	ENSMUSG00000040136
PeakName_70898	Abcc8	2	FALSE	FALSE	TRUE	FALSE	chr7	46181673	46181940	Promoter (1-2kb)	ENSMUSG00000040136
PeakName_30826	Abcd2	6	FALSE	TRUE	FALSE	TRUE	chr15	91168132	91168537	Intron (ENSMUST00000069511.7/ENSMUSG00000055782.9, intron 6 of 9)	ENSMUSG00000055782
PeakName_36565	Abcf1	1	FALSE	TRUE	TRUE	TRUE	chr17	35972212	35972431	Promoter (2-3kb)	ENSMUSG00000038762
PeakName_36020	Abcg1	1	FALSE	TRUE	TRUE	TRUE	chr17	31046258	31046577	Distal Intergenic	ENSMUSG00000024030
PeakName_36024	Abcg1	2	FALSE	FALSE	FALSE	FALSE	chr17	31067028	31067487	Intron (ENSMUST00000236391.1/ENSMUSG00000024030.7, intron 2 of 5)	ENSMUSG00000024030
PeakName_36026	Abcg1	3	FALSE	FALSE	FALSE	TRUE	chr17	31075415	31075854	Intron (ENSMUST00000236391.1/ENSMUSG00000024030.7, intron 2 of 5)	ENSMUSG00000024030
PeakName_36027	Abcg1	6	FALSE	TRUE	FALSE	FALSE	chr17	31077411	31077984	Intron (ENSMUST00000236391.1/ENSMUSG00000024030.7, intron 2 of 5)	ENSMUSG00000024030
PeakName_36028	Abcg1	6	FALSE	TRUE	FALSE	TRUE	chr17	31082361	31082586	Intron (ENSMUST00000236391.1/ENSMUSG00000024030.7, intron 2 of 5)	ENSMUSG00000024030
PeakName_36029	Abcg1	6	FALSE	FALSE	FALSE	TRUE	chr17	31082669	31083033	3' UTR	ENSMUSG00000024030
PeakName_66157	Abcg2	2	FALSE	FALSE	TRUE	TRUE	chr6	58603647	58604087	Intron (ENSMUST00000147213.7/ENSMUSG00000029802.13, intron 2 of 4)	ENSMUSG00000029802
PeakName_66158	Abcg2	2	FALSE	FALSE	TRUE	TRUE	chr6	58608488	58608718	Intron (ENSMUST00000147213.7/ENSMUSG00000029802.13, intron 2 of 4)	ENSMUSG00000029802
PeakName_66159	Abcg2	2	FALSE	FALSE	TRUE	TRUE	chr6	58610556	58611107	Intron (ENSMUST00000147213.7/ENSMUSG00000029802.13, intron 2 of 4)	ENSMUSG00000029802
PeakName_66161	Abcg2	1	FALSE	FALSE	FALSE	TRUE	chr6	58640215	58640887	Promoter (<=1kb)	ENSMUSG00000029802
PeakName_62053	Abcg3	7	FALSE	TRUE	TRUE	TRUE	chr5	104952517	104952920	Intron (ENSMUST00000031239.12/ENSMUSG00000029299.14, intron 11 of 15)	ENSMUSG00000029299
PeakName_62055	Abcg3	7	FALSE	TRUE	FALSE	FALSE	chr5	104958045	104958527	Intron (ENSMUST00000031239.12/ENSMUSG00000029299.14, intron 10 of 15)	ENSMUSG00000029299
PeakName_62056	Abcg3	7	FALSE	FALSE	TRUE	TRUE	chr5	104960333	104960801	Intron (ENSMUST00000031239.12/ENSMUSG00000029299.14, intron 10 of 15)	ENSMUSG00000029299
PeakName_79494	Abcg4	1	FALSE	TRUE	FALSE	TRUE	chr9	44275416	44275735	Promoter (2-3kb)	ENSMUSG00000032131
PeakName_79495	Abcg4	2	FALSE	FALSE	FALSE	TRUE	chr9	44287024	44287351	Promoter (<=1kb)	ENSMUSG00000032131
PeakName_48615	Abhd12	3	FALSE	TRUE	TRUE	TRUE	chr2	150840039	150840735	Promoter (<=1kb)	ENSMUSG00000032046
PeakName_48617	Abhd12	1	FALSE	TRUE	FALSE	TRUE	chr2	150869458	150869866	Intron (ENSMUST00000056149.14/ENSMUSG00000032046.15, intron 1 of 12)	ENSMUSG00000032046
PeakName_48618	Abhd12	6	FALSE	TRUE	FALSE	FALSE	chr2	150878771	150879058	Intron (ENSMUST00000056149.14/ENSMUSG00000032046.15, intron 1 of 12)	ENSMUSG00000032046
PeakName_13950	Abhd15	4	FALSE	TRUE	TRUE	TRUE	chr11	77531867	77532774	3' UTR	ENSMUSG00000000686
PeakName_50224	Abhd16b	2	FALSE	FALSE	FALSE	TRUE	chr2	181491833	181492315	Promoter (<=1kb)	ENSMUSG00000055882
PeakName_8719	Abhd17a	7	FALSE	FALSE	FALSE	TRUE	chr10	80596453	80596681	Distal Intergenic	ENSMUSG00000003346
PeakName_42031	Abhd17b	3	FALSE	TRUE	TRUE	TRUE	chr19	21659991	21660357	Intron (ENSMUST00000235332.1/ENSMUSG00000047368.4, intron 1 of 3)	ENSMUSG00000047368
PeakName_42032	Abhd17b	3	FALSE	FALSE	TRUE	TRUE	chr19	21660830	21661092	Intron (ENSMUST00000235332.1/ENSMUSG00000047368.4, intron 1 of 3)	ENSMUSG00000047368
PeakName_72067	Abhd17c	6	FALSE	FALSE	FALSE	FALSE	chr7	84115434	84115827	Intron (ENSMUST00000117085.1/ENSMUSG00000038459.10, intron 1 of 2)	ENSMUSG00000038459
PeakName_72069	Abhd17c	2	FALSE	TRUE	TRUE	TRUE	chr7	84136418	84137032	Intron (ENSMUST00000117085.1/ENSMUSG00000038459.10, intron 1 of 2)	ENSMUSG00000038459
PeakName_72070	Abhd17c	1	FALSE	TRUE	TRUE	TRUE	chr7	84141217	84141718	Intron (ENSMUST00000117085.1/ENSMUSG00000038459.10, intron 1 of 2)	ENSMUSG00000038459
PeakName_72072	Abhd17c	4	FALSE	TRUE	TRUE	TRUE	chr7	84148915	84149279	Promoter (1-2kb)	ENSMUSG00000038459
PeakName_50962	Abhd18	3	FALSE	FALSE	FALSE	TRUE	chr3	40893851	40894328	Promoter (<=1kb)	ENSMUSG00000037818
PeakName_71740	Abhd2	1	FALSE	FALSE	TRUE	TRUE	chr7	79313582	79313989	Intron (ENSMUST00000037315.12/ENSMUSG00000039202.12, intron 3 of 10)	ENSMUSG00000039202
PeakName_71741	Abhd2	1	FALSE	TRUE	TRUE	FALSE	chr7	79314456	79314977	Intron (ENSMUST00000037315.12/ENSMUSG00000039202.12, intron 3 of 10)	ENSMUSG00000039202
PeakName_71742	Abhd2	3	FALSE	FALSE	TRUE	FALSE	chr7	79336359	79337018	Intron (ENSMUST00000037315.12/ENSMUSG00000039202.12, intron 5 of 10)	ENSMUSG00000039202
PeakName_71744	Abhd2	7	FALSE	FALSE	TRUE	TRUE	chr7	79347473	79347744	Intron (ENSMUST00000037315.12/ENSMUSG00000039202.12, intron 5 of 10)	ENSMUSG00000039202
PeakName_71746	Abhd2	1	FALSE	FALSE	TRUE	FALSE	chr7	79362941	79363269	3' UTR	ENSMUSG00000039202
PeakName_71747	Abhd2	6	FALSE	TRUE	FALSE	FALSE	chr7	79363281	79364156	3' UTR	ENSMUSG00000039202
PeakName_24858	Abhd6	4	FALSE	TRUE	TRUE	TRUE	chr14	8044746	8045164	Intron (ENSMUST00000166497.8/ENSMUSG00000025277.14, intron 5 of 8)	ENSMUSG00000025277
PeakName_24859	Abhd6	5	FALSE	FALSE	FALSE	FALSE	chr14	8045262	8045872	Exon (ENSMUST00000166497.8/ENSMUSG00000025277.14, exon 6 of 9)	ENSMUSG00000025277
PeakName_44345	Abi1	1	FALSE	FALSE	FALSE	TRUE	chr2	23047978	23048432	Distal Intergenic	ENSMUSG00000058835
PeakName_1366	Abi2	2	FALSE	FALSE	TRUE	FALSE	chr1	60401725	60402129	Distal Intergenic	ENSMUSG00000026782
PeakName_1369	Abi2	6	FALSE	TRUE	FALSE	FALSE	chr1	60416718	60417263	Intron (ENSMUST00000052332.14/ENSMUSG00000026782.15, intron 1 of 8)	ENSMUSG00000026782
PeakName_1370	Abi2	1	FALSE	TRUE	TRUE	TRUE	chr1	60428960	60429316	Intron (ENSMUST00000052332.14/ENSMUSG00000026782.15, intron 1 of 8)	ENSMUSG00000026782
PeakName_1371	Abi2	1	FALSE	TRUE	TRUE	TRUE	chr1	60447013	60447464	Exon (ENSMUST00000052332.14/ENSMUSG00000026782.15, exon 5 of 9)	ENSMUSG00000026782
PeakName_1372	Abi2	1	FALSE	TRUE	TRUE	TRUE	chr1	60460555	60461180	Intron (ENSMUST00000052332.14/ENSMUSG00000026782.15, intron 7 of 8)	ENSMUSG00000026782
PeakName_15007	Abi3	6	FALSE	TRUE	FALSE	TRUE	chr11	95834134	95835088	Promoter (<=1kb)	ENSMUSG00000018381
PeakName_15008	Abi3	1	FALSE	TRUE	FALSE	TRUE	chr11	95835197	95835677	Promoter (<=1kb)	ENSMUSG00000018381
PeakName_15009	Abi3	1	FALSE	FALSE	TRUE	FALSE	chr11	95840076	95840355	Promoter (1-2kb)	ENSMUSG00000018381
PeakName_15010	Abi3	7	FALSE	FALSE	FALSE	TRUE	chr11	95841297	95841810	Promoter (<=1kb)	ENSMUSG00000018381
PeakName_33668	Abi3bp	6	FALSE	FALSE	FALSE	TRUE	chr16	56494175	56494432	Intron (ENSMUST00000231337.1/ENSMUSG00000035258.15, intron 1 of 10)	ENSMUSG00000035258
PeakName_44936	Abl1	5	FALSE	FALSE	FALSE	TRUE	chr2	31700526	31700842	Intron (ENSMUST00000156736.3/ENSMUSG00000026842.16, intron 2 of 2)	ENSMUSG00000026842
PeakName_44937	Abl1	4	FALSE	TRUE	FALSE	FALSE	chr2	31720865	31721111	Intron (ENSMUST00000075759.12/ENSMUSG00000026842.16, intron 1 of 10)	ENSMUSG00000026842
PeakName_44938	Abl1	2	FALSE	FALSE	TRUE	FALSE	chr2	31722838	31723297	Intron (ENSMUST00000075759.12/ENSMUSG00000026842.16, intron 1 of 10)	ENSMUSG00000026842
PeakName_44939	Abl1	2	FALSE	TRUE	FALSE	FALSE	chr2	31727091	31727556	Intron (ENSMUST00000075759.12/ENSMUSG00000026842.16, intron 1 of 10)	ENSMUSG00000026842
PeakName_44940	Abl1	6	FALSE	TRUE	FALSE	FALSE	chr2	31727597	31728177	Intron (ENSMUST00000075759.12/ENSMUSG00000026842.16, intron 1 of 10)	ENSMUSG00000026842
PeakName_44942	Abl1	1	FALSE	TRUE	TRUE	TRUE	chr2	31771135	31771517	Intron (ENSMUST00000075759.12/ENSMUSG00000026842.16, intron 1 of 10)	ENSMUSG00000026842
PeakName_44943	Abl1	6	FALSE	FALSE	FALSE	TRUE	chr2	31774094	31774450	Intron (ENSMUST00000075759.12/ENSMUSG00000026842.16, intron 1 of 10)	ENSMUSG00000026842
PeakName_44944	Abl1	2	FALSE	FALSE	TRUE	FALSE	chr2	31785094	31785446	Intron (ENSMUST00000075759.12/ENSMUSG00000026842.16, intron 4 of 10)	ENSMUSG00000026842
PeakName_4320	Abl2	6	FALSE	TRUE	FALSE	FALSE	chr1	156566224	156566483	Intron (ENSMUST00000173929.7/ENSMUSG00000026596.13, intron 1 of 2)	ENSMUSG00000026596
PeakName_4321	Abl2	4	FALSE	FALSE	FALSE	FALSE	chr1	156567197	156567768	Intron (ENSMUST00000173929.7/ENSMUSG00000026596.13, intron 1 of 2)	ENSMUSG00000026596
PeakName_4322	Abl2	1	FALSE	TRUE	TRUE	FALSE	chr1	156569636	156570074	Intron (ENSMUST00000173929.7/ENSMUSG00000026596.13, intron 1 of 2)	ENSMUSG00000026596
PeakName_4325	Abl2	6	FALSE	TRUE	FALSE	FALSE	chr1	156605955	156606293	Intron (ENSMUST00000173929.7/ENSMUSG00000026596.13, intron 1 of 2)	ENSMUSG00000026596
PeakName_4326	Abl2	3	FALSE	FALSE	TRUE	TRUE	chr1	156615318	156616085	Promoter (<=1kb)	ENSMUSG00000026596
PeakName_43372	Ablim1	2	FALSE	FALSE	TRUE	TRUE	chr19	57031621	57031934	Distal Intergenic	ENSMUSG00000025085
PeakName_43374	Ablim1	5	FALSE	TRUE	TRUE	TRUE	chr19	57055554	57056176	Intron (ENSMUST00000079360.11/ENSMUSG00000025085.16, intron 15 of 25)	ENSMUSG00000025085
PeakName_43379	Ablim1	6	FALSE	TRUE	FALSE	FALSE	chr19	57088567	57089192	Intron (ENSMUST00000079360.11/ENSMUSG00000025085.16, intron 6 of 25)	ENSMUSG00000025085
PeakName_43380	Ablim1	1	FALSE	TRUE	TRUE	TRUE	chr19	57093191	57093951	Intron (ENSMUST00000079360.11/ENSMUSG00000025085.16, intron 6 of 25)	ENSMUSG00000025085
PeakName_43381	Ablim1	6	FALSE	TRUE	FALSE	FALSE	chr19	57095384	57095689	Intron (ENSMUST00000079360.11/ENSMUSG00000025085.16, intron 6 of 25)	ENSMUSG00000025085
PeakName_43386	Ablim1	1	FALSE	FALSE	FALSE	FALSE	chr19	57114041	57114512	Intron (ENSMUST00000079360.11/ENSMUSG00000025085.16, intron 6 of 25)	ENSMUSG00000025085
PeakName_43389	Ablim1	1	FALSE	TRUE	TRUE	TRUE	chr19	57119635	57119963	Promoter (<=1kb)	ENSMUSG00000025085
PeakName_43390	Ablim1	6	FALSE	TRUE	FALSE	TRUE	chr19	57121135	57121364	Promoter (2-3kb)	ENSMUSG00000025085
PeakName_43391	Ablim1	6	FALSE	TRUE	FALSE	FALSE	chr19	57123839	57124207	Intron (ENSMUST00000079360.11/ENSMUSG00000025085.16, intron 6 of 25)	ENSMUSG00000025085
PeakName_43392	Ablim1	6	FALSE	TRUE	FALSE	FALSE	chr19	57131271	57131803	Promoter (2-3kb)	ENSMUSG00000025085
PeakName_43398	Ablim1	5	FALSE	TRUE	TRUE	TRUE	chr19	57168045	57168551	Intron (ENSMUST00000079360.11/ENSMUSG00000025085.16, intron 2 of 25)	ENSMUSG00000025085
PeakName_60443	Ablim2	1	FALSE	TRUE	TRUE	TRUE	chr5	35757050	35757380	Promoter (<=1kb)	ENSMUSG00000029095
PeakName_60444	Ablim2	3	FALSE	FALSE	FALSE	TRUE	chr5	35757583	35758151	Promoter (<=1kb)	ENSMUSG00000029095
PeakName_60447	Ablim2	4	FALSE	TRUE	FALSE	FALSE	chr5	35795445	35795747	Intron (ENSMUST00000101280.9/ENSMUSG00000029095.17, intron 1 of 18)	ENSMUSG00000029095
PeakName_60448	Ablim2	5	FALSE	TRUE	FALSE	TRUE	chr5	35813576	35813930	Promoter (<=1kb)	ENSMUSG00000029095
PeakName_60449	Ablim2	7	FALSE	FALSE	FALSE	TRUE	chr5	35814233	35814510	Promoter (<=1kb)	ENSMUSG00000029095
PeakName_60450	Ablim2	5	FALSE	TRUE	TRUE	TRUE	chr5	35817291	35817756	Promoter (2-3kb)	ENSMUSG00000029095
PeakName_60451	Ablim2	5	FALSE	TRUE	FALSE	TRUE	chr5	35817910	35818239	Intron (ENSMUST00000101280.9/ENSMUSG00000029095.17, intron 6 of 18)	ENSMUSG00000029095
PeakName_60452	Ablim2	7	FALSE	FALSE	TRUE	TRUE	chr5	35819604	35819987	Intron (ENSMUST00000101280.9/ENSMUSG00000029095.17, intron 6 of 18)	ENSMUSG00000029095
PeakName_60453	Ablim2	7	FALSE	TRUE	TRUE	TRUE	chr5	35838479	35839105	Promoter (2-3kb)	ENSMUSG00000029095
PeakName_60454	Ablim2	7	FALSE	FALSE	TRUE	TRUE	chr5	35839367	35839635	Promoter (1-2kb)	ENSMUSG00000029095
PeakName_60455	Ablim2	5	FALSE	TRUE	TRUE	TRUE	chr5	35857264	35857952	Promoter (<=1kb)	ENSMUSG00000029095
PeakName_60456	Ablim2	5	FALSE	FALSE	FALSE	TRUE	chr5	35858139	35858418	Promoter (<=1kb)	ENSMUSG00000029095
PeakName_60458	Ablim2	5	FALSE	TRUE	TRUE	TRUE	chr5	35884365	35885131	3' UTR	ENSMUSG00000029095
PeakName_40033	Ablim3	4	FALSE	TRUE	FALSE	FALSE	chr18	61827929	61828148	Intron (ENSMUST00000166783.2/ENSMUSG00000032735.15, intron 8 of 23)	ENSMUSG00000032735
PeakName_40034	Ablim3	6	FALSE	FALSE	FALSE	TRUE	chr18	61830365	61831356	Intron (ENSMUST00000166783.2/ENSMUSG00000032735.15, intron 8 of 23)	ENSMUSG00000032735
PeakName_40035	Ablim3	3	FALSE	FALSE	FALSE	TRUE	chr18	61834793	61835385	Intron (ENSMUST00000166783.2/ENSMUSG00000032735.15, intron 8 of 23)	ENSMUSG00000032735
PeakName_40037	Ablim3	3	FALSE	FALSE	TRUE	TRUE	chr18	61867392	61868011	Intron (ENSMUST00000166783.2/ENSMUSG00000032735.15, intron 3 of 23)	ENSMUSG00000032735
PeakName_13838	Abr	5	FALSE	TRUE	TRUE	TRUE	chr11	76434633	76435365	Promoter (1-2kb)	ENSMUSG00000017631
PeakName_13843	Abr	2	FALSE	FALSE	TRUE	FALSE	chr11	76461781	76462199	Intron (ENSMUST00000094012.10/ENSMUSG00000017631.19, intron 7 of 21)	ENSMUSG00000017631
PeakName_13851	Abr	5	FALSE	TRUE	TRUE	TRUE	chr11	76537034	76537306	Intron (ENSMUST00000072740.12/ENSMUSG00000017631.19, intron 1 of 22)	ENSMUSG00000017631
PeakName_13852	Abr	5	FALSE	TRUE	TRUE	TRUE	chr11	76540982	76541383	Intron (ENSMUST00000072740.12/ENSMUSG00000017631.19, intron 1 of 22)	ENSMUSG00000017631
PeakName_13853	Abr	7	FALSE	TRUE	FALSE	TRUE	chr11	76565904	76566357	Intron (ENSMUST00000072740.12/ENSMUSG00000017631.19, intron 1 of 22)	ENSMUSG00000017631
PeakName_13854	Abr	7	FALSE	FALSE	FALSE	TRUE	chr11	76571199	76571754	Promoter (<=1kb)	ENSMUSG00000017631
PeakName_13855	Abr	4	FALSE	TRUE	FALSE	TRUE	chr11	76572796	76573346	Promoter (1-2kb)	ENSMUSG00000017631
PeakName_13857	Abr	7	FALSE	FALSE	TRUE	TRUE	chr11	76587897	76588482	Intron (ENSMUST00000238684.1/ENSMUSG00000017631.19, intron 1 of 22)	ENSMUSG00000017631
PeakName_13858	Abr	7	FALSE	TRUE	TRUE	TRUE	chr11	76588638	76588955	Intron (ENSMUST00000238684.1/ENSMUSG00000017631.19, intron 1 of 22)	ENSMUSG00000017631
PeakName_13859	Abr	7	FALSE	TRUE	TRUE	TRUE	chr11	76589174	76589534	Intron (ENSMUST00000238684.1/ENSMUSG00000017631.19, intron 1 of 22)	ENSMUSG00000017631
PeakName_13860	Abr	7	FALSE	TRUE	TRUE	TRUE	chr11	76589781	76590154	Intron (ENSMUST00000238684.1/ENSMUSG00000017631.19, intron 1 of 22)	ENSMUSG00000017631
PeakName_13861	Abr	7	FALSE	FALSE	FALSE	TRUE	chr11	76593697	76593948	Intron (ENSMUST00000238684.1/ENSMUSG00000017631.19, intron 1 of 22)	ENSMUSG00000017631
PeakName_13864	Abr	7	FALSE	TRUE	TRUE	TRUE	chr11	76622133	76622460	Promoter (1-2kb)	ENSMUSG00000017631
PeakName_13865	Abr	7	FALSE	TRUE	TRUE	TRUE	chr11	76622635	76623786	Promoter (<=1kb)	ENSMUSG00000017631
PeakName_66941	Abtb1	7	FALSE	FALSE	TRUE	TRUE	chr6	88832657	88833177	Distal Intergenic	ENSMUSG00000030083
PeakName_66942	Abtb1	7	FALSE	FALSE	FALSE	TRUE	chr6	88835026	88835311	Downstream (<1kb)	ENSMUSG00000030083
PeakName_47136	Abtb2	6	FALSE	TRUE	FALSE	FALSE	chr2	103566738	103566994	Promoter (<=1kb)	ENSMUSG00000032724
PeakName_47137	Abtb2	5	FALSE	TRUE	FALSE	FALSE	chr2	103575998	103576781	Intron (ENSMUST00000076212.3/ENSMUSG00000032724.5, intron 1 of 16)	ENSMUSG00000032724
PeakName_47138	Abtb2	1	FALSE	TRUE	FALSE	TRUE	chr2	103583290	103583704	Intron (ENSMUST00000076212.3/ENSMUSG00000032724.5, intron 1 of 16)	ENSMUSG00000032724
PeakName_47139	Abtb2	3	FALSE	FALSE	TRUE	TRUE	chr2	103597816	103598106	Intron (ENSMUST00000076212.3/ENSMUSG00000032724.5, intron 1 of 16)	ENSMUSG00000032724
PeakName_47141	Abtb2	6	FALSE	TRUE	FALSE	FALSE	chr2	103607950	103608334	Intron (ENSMUST00000076212.3/ENSMUSG00000032724.5, intron 1 of 16)	ENSMUSG00000032724
PeakName_47142	Abtb2	4	FALSE	TRUE	FALSE	FALSE	chr2	103625248	103625611	Intron (ENSMUST00000076212.3/ENSMUSG00000032724.5, intron 1 of 16)	ENSMUSG00000032724
PeakName_47143	Abtb2	4	FALSE	TRUE	FALSE	TRUE	chr2	103625677	103626075	Intron (ENSMUST00000076212.3/ENSMUSG00000032724.5, intron 1 of 16)	ENSMUSG00000032724
PeakName_47145	Abtb2	4	FALSE	TRUE	FALSE	FALSE	chr2	103629139	103629435	Intron (ENSMUST00000076212.3/ENSMUSG00000032724.5, intron 1 of 16)	ENSMUSG00000032724
PeakName_47146	Abtb2	3	FALSE	FALSE	TRUE	TRUE	chr2	103632554	103633121	Intron (ENSMUST00000076212.3/ENSMUSG00000032724.5, intron 1 of 16)	ENSMUSG00000032724
PeakName_47147	Abtb2	7	FALSE	FALSE	FALSE	TRUE	chr2	103634007	103634305	Intron (ENSMUST00000076212.3/ENSMUSG00000032724.5, intron 1 of 16)	ENSMUSG00000032724
PeakName_47148	Abtb2	1	FALSE	TRUE	TRUE	FALSE	chr2	103635751	103636040	Intron (ENSMUST00000076212.3/ENSMUSG00000032724.5, intron 1 of 16)	ENSMUSG00000032724
PeakName_47149	Abtb2	3	FALSE	FALSE	FALSE	FALSE	chr2	103638702	103638980	Intron (ENSMUST00000076212.3/ENSMUSG00000032724.5, intron 1 of 16)	ENSMUSG00000032724
PeakName_47151	Abtb2	7	FALSE	TRUE	TRUE	TRUE	chr2	103640671	103641095	Intron (ENSMUST00000076212.3/ENSMUSG00000032724.5, intron 1 of 16)	ENSMUSG00000032724
PeakName_47152	Abtb2	5	FALSE	TRUE	TRUE	TRUE	chr2	103642204	103642821	Intron (ENSMUST00000076212.3/ENSMUSG00000032724.5, intron 1 of 16)	ENSMUSG00000032724
PeakName_47153	Abtb2	3	FALSE	FALSE	TRUE	TRUE	chr2	103655474	103655722	Intron (ENSMUST00000076212.3/ENSMUSG00000032724.5, intron 1 of 16)	ENSMUSG00000032724
PeakName_47154	Abtb2	3	FALSE	FALSE	TRUE	FALSE	chr2	103655862	103656401	Intron (ENSMUST00000076212.3/ENSMUSG00000032724.5, intron 1 of 16)	ENSMUSG00000032724
PeakName_47155	Abtb2	5	TRUE	TRUE	FALSE	TRUE	chr2	103657751	103658154	Intron (ENSMUST00000076212.3/ENSMUSG00000032724.5, intron 1 of 16)	ENSMUSG00000032724
PeakName_47156	Abtb2	7	FALSE	TRUE	TRUE	TRUE	chr2	103658660	103658896	Intron (ENSMUST00000076212.3/ENSMUSG00000032724.5, intron 1 of 16)	ENSMUSG00000032724
PeakName_47157	Abtb2	3	FALSE	FALSE	TRUE	FALSE	chr2	103662106	103662557	Intron (ENSMUST00000076212.3/ENSMUSG00000032724.5, intron 1 of 16)	ENSMUSG00000032724
PeakName_47158	Abtb2	3	FALSE	FALSE	FALSE	TRUE	chr2	103668072	103668553	Intron (ENSMUST00000076212.3/ENSMUSG00000032724.5, intron 1 of 16)	ENSMUSG00000032724
PeakName_10369	AC124413.1	3	FALSE	FALSE	TRUE	TRUE	chr10	121532199	121532409	Promoter (<=1kb)	ENSMUSG00000118419
PeakName_68288	AC124756.1	6	FALSE	TRUE	FALSE	TRUE	chr6	126791527	126791902	Distal Intergenic	ENSMUSG00000118420
PeakName_31612	AC139347.1	2	FALSE	TRUE	TRUE	TRUE	chr16	3776330	3776844	Promoter (1-2kb)	ENSMUSG00000118410
PeakName_40938	AC142100.1	2	FALSE	TRUE	TRUE	TRUE	chr18	83024323	83024532	Promoter (2-3kb)	ENSMUSG00000118094
PeakName_40939	AC142100.1	2	FALSE	FALSE	TRUE	FALSE	chr18	83059827	83060136	Intron (ENSMUST00000236753.1/ENSMUSG00000118094.1, intron 4 of 6)	ENSMUSG00000118094
PeakName_70332	AC149067.1	6	FALSE	TRUE	FALSE	FALSE	chr7	30332890	30333323	Promoter (1-2kb)	ENSMUSG00000118440
PeakName_70513	AC150683.1	1	FALSE	TRUE	FALSE	TRUE	chr7	35253459	35253759	Intron (ENSMUST00000238407.1/ENSMUSG00000118454.1, intron 6 of 9)	ENSMUSG00000118454
PeakName_68076	AC153579.1	4	FALSE	FALSE	FALSE	FALSE	chr6	122387420	122388154	Exon (ENSMUST00000238395.1/ENSMUSG00000118448.1, exon 13 of 22)	ENSMUSG00000118448
PeakName_68078	AC153579.1	4	FALSE	TRUE	FALSE	FALSE	chr6	122402296	122402583	Intron (ENSMUST00000238395.1/ENSMUSG00000118448.1, intron 1 of 21)	ENSMUSG00000118448
PeakName_28050	AC162301.1	7	FALSE	TRUE	TRUE	TRUE	chr15	9466507	9466912	Distal Intergenic	ENSMUSG00000118411
PeakName_28051	AC162301.1	5	FALSE	TRUE	TRUE	TRUE	chr15	9470996	9471322	Distal Intergenic	ENSMUSG00000118411
PeakName_28052	AC162301.1	7	FALSE	FALSE	FALSE	TRUE	chr15	9472077	9472641	Promoter (2-3kb)	ENSMUSG00000118411
PeakName_32474	AC169509.1	1	FALSE	FALSE	TRUE	FALSE	chr16	24151111	24151770	Intron (ENSMUST00000230383.1/ENSMUSG00000115852.2, intron 2 of 3)	ENSMUSG00000115852
PeakName_32475	AC169509.1	7	FALSE	FALSE	FALSE	TRUE	chr16	24151900	24152384	Intron (ENSMUST00000230383.1/ENSMUSG00000115852.2, intron 2 of 3)	ENSMUSG00000115852
PeakName_32476	AC169509.1	7	FALSE	FALSE	FALSE	TRUE	chr16	24153916	24154350	Intron (ENSMUST00000230383.1/ENSMUSG00000115852.2, intron 2 of 3)	ENSMUSG00000115852
PeakName_32477	AC169509.1	3	FALSE	FALSE	TRUE	FALSE	chr16	24154898	24155230	Intron (ENSMUST00000230383.1/ENSMUSG00000115852.2, intron 2 of 3)	ENSMUSG00000115852
PeakName_32478	AC169509.1	3	FALSE	TRUE	FALSE	FALSE	chr16	24159353	24159749	Exon (ENSMUST00000230625.1/ENSMUSG00000116173.1, exon 2 of 4)	ENSMUSG00000115852
PeakName_32479	AC169509.1	5	FALSE	TRUE	FALSE	TRUE	chr16	24160331	24161095	Intron (ENSMUST00000230383.1/ENSMUSG00000115852.2, intron 2 of 3)	ENSMUSG00000115852
PeakName_32480	AC169509.1	5	TRUE	TRUE	FALSE	TRUE	chr16	24163028	24163489	Intron (ENSMUST00000230383.1/ENSMUSG00000115852.2, intron 2 of 3)	ENSMUSG00000115852
PeakName_32481	AC169509.1	3	FALSE	FALSE	TRUE	FALSE	chr16	24164619	24165264	Intron (ENSMUST00000230383.1/ENSMUSG00000115852.2, intron 2 of 3)	ENSMUSG00000115852
PeakName_32485	AC169509.1	4	FALSE	TRUE	FALSE	TRUE	chr16	24186689	24187081	Intron (ENSMUST00000230383.1/ENSMUSG00000115852.2, intron 2 of 3)	ENSMUSG00000115852
PeakName_32487	AC169509.1	5	FALSE	TRUE	FALSE	TRUE	chr16	24187863	24188155	Intron (ENSMUST00000230383.1/ENSMUSG00000115852.2, intron 2 of 3)	ENSMUSG00000115852
PeakName_32488	AC169509.1	5	FALSE	TRUE	FALSE	TRUE	chr16	24188229	24188574	Intron (ENSMUST00000230383.1/ENSMUSG00000115852.2, intron 2 of 3)	ENSMUSG00000115852
PeakName_32489	AC169509.1	5	FALSE	TRUE	FALSE	TRUE	chr16	24193124	24193895	Intron (ENSMUST00000230383.1/ENSMUSG00000115852.2, intron 2 of 3)	ENSMUSG00000115852
PeakName_32490	AC169509.1	5	FALSE	FALSE	FALSE	TRUE	chr16	24204213	24205768	Exon (ENSMUST00000229881.1/ENSMUSG00000115869.1, exon 7 of 9)	ENSMUSG00000115852
PeakName_32491	AC169509.1	5	FALSE	FALSE	FALSE	TRUE	chr16	24206365	24206622	Exon (ENSMUST00000229881.1/ENSMUSG00000115869.1, exon 5 of 9)	ENSMUSG00000115852
PeakName_32492	AC169509.1	4	FALSE	TRUE	FALSE	FALSE	chr16	24207022	24207402	Intron (ENSMUST00000230383.1/ENSMUSG00000115852.2, intron 2 of 3)	ENSMUSG00000115852
PeakName_32493	AC169509.1	7	FALSE	TRUE	FALSE	TRUE	chr16	24212765	24213070	Intron (ENSMUST00000230383.1/ENSMUSG00000115852.2, intron 2 of 3)	ENSMUSG00000115852
PeakName_32496	AC169509.1	1	FALSE	TRUE	TRUE	TRUE	chr16	24221021	24221376	Intron (ENSMUST00000230383.1/ENSMUSG00000115852.2, intron 2 of 3)	ENSMUSG00000115852
PeakName_32498	AC169509.1	7	FALSE	FALSE	TRUE	TRUE	chr16	24225002	24225339	Intron (ENSMUST00000230383.1/ENSMUSG00000115852.2, intron 2 of 3)	ENSMUSG00000115852
PeakName_32500	AC169509.1	6	FALSE	FALSE	FALSE	FALSE	chr16	24238080	24238714	Intron (ENSMUST00000230383.1/ENSMUSG00000115852.2, intron 2 of 3)	ENSMUSG00000115852
PeakName_32502	AC169509.1	7	FALSE	TRUE	TRUE	TRUE	chr16	24296812	24297266	Intron (ENSMUST00000231672.1/ENSMUSG00000115852.2, intron 3 of 4)	ENSMUSG00000115852
PeakName_32503	AC169509.1	4	FALSE	TRUE	FALSE	TRUE	chr16	24313561	24313849	Intron (ENSMUST00000231672.1/ENSMUSG00000115852.2, intron 3 of 4)	ENSMUSG00000115852
PeakName_32505	AC169509.1	7	FALSE	TRUE	TRUE	TRUE	chr16	24334479	24334779	Intron (ENSMUST00000231672.1/ENSMUSG00000115852.2, intron 3 of 4)	ENSMUSG00000115852
PeakName_32506	AC169509.1	2	FALSE	FALSE	FALSE	TRUE	chr16	24338428	24339094	Intron (ENSMUST00000231672.1/ENSMUSG00000115852.2, intron 2 of 4)	ENSMUSG00000115852
PeakName_32508	AC169509.1	5	FALSE	TRUE	FALSE	TRUE	chr16	24364192	24364578	Intron (ENSMUST00000231672.1/ENSMUSG00000115852.2, intron 2 of 4)	ENSMUSG00000115852
PeakName_40522	Acaa2	1	FALSE	TRUE	TRUE	TRUE	chr18	74781002	74781256	Promoter (1-2kb)	ENSMUSG00000036880
PeakName_40523	Acaa2	6	FALSE	TRUE	TRUE	TRUE	chr18	74789336	74789953	Intron (ENSMUST00000041053.10/ENSMUSG00000036880.10, intron 2 of 9)	ENSMUSG00000036880
PeakName_40525	Acaa2	2	FALSE	FALSE	TRUE	TRUE	chr18	74814796	74815180	Distal Intergenic	ENSMUSG00000036880
PeakName_14413	Acaca	7	FALSE	FALSE	TRUE	TRUE	chr11	84194799	84195107	Promoter (<=1kb)	ENSMUSG00000020532
PeakName_14415	Acaca	2	FALSE	TRUE	TRUE	TRUE	chr11	84252446	84252830	Intron (ENSMUST00000103201.7/ENSMUSG00000020532.18, intron 16 of 55)	ENSMUSG00000020532
PeakName_14417	Acaca	7	FALSE	FALSE	TRUE	TRUE	chr11	84333559	84333771	Intron (ENSMUST00000103201.7/ENSMUSG00000020532.18, intron 41 of 55)	ENSMUSG00000020532
PeakName_14418	Acaca	7	FALSE	FALSE	TRUE	TRUE	chr11	84368923	84369210	Intron (ENSMUST00000103201.7/ENSMUSG00000020532.18, intron 48 of 55)	ENSMUSG00000020532
PeakName_62612	Acacb	2	FALSE	FALSE	FALSE	FALSE	chr5	114162297	114162693	Promoter (2-3kb)	ENSMUSG00000042010
PeakName_62614	Acacb	6	FALSE	TRUE	FALSE	TRUE	chr5	114193954	114194612	Intron (ENSMUST00000102582.7/ENSMUSG00000042010.16, intron 9 of 52)	ENSMUSG00000042010
PeakName_62615	Acacb	1	FALSE	TRUE	TRUE	TRUE	chr5	114199056	114200125	Promoter (<=1kb)	ENSMUSG00000042010
PeakName_62616	Acacb	2	FALSE	FALSE	TRUE	FALSE	chr5	114213264	114213634	Exon (ENSMUST00000102582.7/ENSMUSG00000042010.16, exon 23 of 53)	ENSMUSG00000042010
PeakName_62618	Acacb	7	FALSE	FALSE	FALSE	TRUE	chr5	114246493	114247112	Promoter (1-2kb)	ENSMUSG00000042010
PeakName_62619	Acacb	4	FALSE	TRUE	TRUE	TRUE	chr5	114248073	114248411	Promoter (<=1kb)	ENSMUSG00000042010
PeakName_63086	Acad10	1	FALSE	FALSE	FALSE	TRUE	chr5	121649156	121649716	Promoter (2-3kb)	ENSMUSG00000029456
PeakName_81978	Acad11	4	FALSE	TRUE	TRUE	TRUE	chr9	104075875	104076141	5' UTR	ENSMUSG00000090150
PeakName_63084	Acad12	2	FALSE	FALSE	TRUE	FALSE	chr5	121618604	121619556	Promoter (<=1kb)	ENSMUSG00000042647
PeakName_50801	Acad9	1	FALSE	TRUE	TRUE	TRUE	chr3	36060111	36060847	Distal Intergenic	ENSMUSG00000027710
PeakName_1632	Acadl	7	FALSE	TRUE	TRUE	TRUE	chr1	66841806	66842366	Intron (ENSMUST00000027153.5/ENSMUSG00000026003.5, intron 7 of 10)	ENSMUSG00000026003
PeakName_1633	Acadl	7	FALSE	FALSE	FALSE	TRUE	chr1	66845740	66846128	Intron (ENSMUST00000027153.5/ENSMUSG00000026003.5, intron 5 of 10)	ENSMUSG00000026003
PeakName_54486	Acadm	2	FALSE	FALSE	TRUE	FALSE	chr3	153921466	153921857	Distal Intergenic	ENSMUSG00000062908
PeakName_54489	Acadm	7	FALSE	TRUE	FALSE	TRUE	chr3	153957851	153958374	Distal Intergenic	ENSMUSG00000062908
PeakName_71723	Acan	2	FALSE	TRUE	TRUE	TRUE	chr7	79080833	79081300	Intron (ENSMUST00000032835.6/ENSMUSG00000030607.7, intron 1 of 16)	ENSMUSG00000030607
PeakName_32692	Acap2	5	FALSE	TRUE	FALSE	TRUE	chr16	31148916	31149209	Intron (ENSMUST00000230698.1/ENSMUSG00000049076.11, intron 4 of 22)	ENSMUSG00000049076
PeakName_32694	Acap2	7	FALSE	FALSE	FALSE	TRUE	chr16	31191495	31191749	Intron (ENSMUST00000230698.1/ENSMUSG00000049076.11, intron 1 of 22)	ENSMUSG00000049076
PeakName_32699	Acap2	1	FALSE	TRUE	TRUE	TRUE	chr16	31209832	31210380	Distal Intergenic	ENSMUSG00000049076
PeakName_59520	Acap3	3	FALSE	FALSE	TRUE	FALSE	chr4	155894223	155894575	Promoter (1-2kb)	ENSMUSG00000029033
PeakName_79931	Acat1	6	FALSE	TRUE	FALSE	TRUE	chr9	53603188	53603861	Intron (ENSMUST00000034547.5/ENSMUSG00000032047.5, intron 1 of 11)	ENSMUSG00000032047
PeakName_35090	Acat3	6	FALSE	TRUE	FALSE	FALSE	chr17	12942512	12943257	Promoter (1-2kb)	ENSMUSG00000062480
PeakName_5368	Acbd3	1	FALSE	FALSE	FALSE	TRUE	chr1	180732018	180732286	Promoter (2-3kb)	ENSMUSG00000026499
PeakName_4263	Acbd6	6	FALSE	TRUE	FALSE	FALSE	chr1	155564794	155565126	Promoter (1-2kb)	ENSMUSG00000033701
PeakName_4266	Acbd6	5	FALSE	TRUE	TRUE	TRUE	chr1	155646478	155647151	Intron (ENSMUST00000035560.8/ENSMUSG00000033701.13, intron 6 of 7)	ENSMUSG00000033701
PeakName_4267	Acbd6	7	FALSE	TRUE	TRUE	TRUE	chr1	155647609	155647907	Intron (ENSMUST00000035560.8/ENSMUSG00000033701.13, intron 6 of 7)	ENSMUSG00000033701
PeakName_46958	Accsl	7	FALSE	FALSE	FALSE	TRUE	chr2	93870866	93871193	Promoter (1-2kb)	ENSMUSG00000075023
PeakName_56315	Acer2	1	FALSE	TRUE	TRUE	TRUE	chr4	86885837	86886819	Exon (ENSMUST00000045224.13/ENSMUSG00000038007.14, exon 2 of 6)	ENSMUSG00000038007
PeakName_56316	Acer2	7	FALSE	FALSE	FALSE	TRUE	chr4	86887007	86887351	Exon (ENSMUST00000045224.13/ENSMUSG00000038007.14, exon 3 of 6)	ENSMUSG00000038007
PeakName_56319	Acer2	2	FALSE	FALSE	FALSE	TRUE	chr4	86933100	86933334	Promoter (2-3kb)	ENSMUSG00000038007
PeakName_63846	Ache	6	FALSE	FALSE	FALSE	TRUE	chr5	137268311	137268924	Distal Intergenic	ENSMUSG00000023328
PeakName_63848	Ache	3	FALSE	FALSE	TRUE	TRUE	chr5	137286675	137287483	Promoter (<=1kb)	ENSMUSG00000023328
PeakName_63849	Ache	1	FALSE	TRUE	TRUE	TRUE	chr5	137287795	137288362	Promoter (<=1kb)	ENSMUSG00000023328
PeakName_82917	Ackr2	5	FALSE	TRUE	TRUE	TRUE	chr9	121905657	121905978	Promoter (<=1kb)	ENSMUSG00000044534
PeakName_2513	Ackr3	1	FALSE	FALSE	FALSE	TRUE	chr1	90203776	90204185	Promoter (<=1kb)	ENSMUSG00000044337
PeakName_15481	Acly	5	FALSE	TRUE	TRUE	TRUE	chr11	100493847	100494293	Promoter (<=1kb)	ENSMUSG00000020917
PeakName_3114	Acmsd	5	FALSE	TRUE	TRUE	TRUE	chr1	127732530	127733241	Intron (ENSMUST00000038006.7/ENSMUSG00000026348.7, intron 1 of 9)	ENSMUSG00000026348
PeakName_3115	Acmsd	7	FALSE	FALSE	FALSE	TRUE	chr1	127761072	127761323	Intron (ENSMUST00000038006.7/ENSMUSG00000026348.7, intron 8 of 9)	ENSMUSG00000026348
PeakName_3116	Acmsd	7	FALSE	FALSE	FALSE	TRUE	chr1	127765532	127765844	Intron (ENSMUST00000038006.7/ENSMUSG00000026348.7, intron 8 of 9)	ENSMUSG00000026348
PeakName_55274	Aco1	4	FALSE	TRUE	FALSE	FALSE	chr4	40171344	40171741	Intron (ENSMUST00000102973.3/ENSMUSG00000028405.9, intron 4 of 20)	ENSMUSG00000028405
PeakName_30439	Aco2	4	FALSE	TRUE	FALSE	TRUE	chr15	81904989	81905385	Promoter (1-2kb)	ENSMUSG00000022477
PeakName_56854	Acot11	3	FALSE	FALSE	TRUE	FALSE	chr4	106794134	106794707	Intron (ENSMUST00000102762.9/ENSMUSG00000034853.16, intron 1 of 15)	ENSMUSG00000034853
PeakName_23705	Acot12	2	FALSE	FALSE	FALSE	FALSE	chr13	91741328	91742120	Promoter (<=1kb)	ENSMUSG00000021620
PeakName_23708	Acot12	4	FALSE	TRUE	TRUE	TRUE	chr13	91768636	91769603	Intron (ENSMUST00000022120.4/ENSMUSG00000021620.4, intron 5 of 14)	ENSMUSG00000021620
PeakName_19316	Acot6	2	FALSE	FALSE	FALSE	FALSE	chr12	84099690	84099989	Promoter (<=1kb)	ENSMUSG00000043487
PeakName_59332	Acot7	3	FALSE	FALSE	TRUE	FALSE	chr4	152178998	152179324	Promoter (<=1kb)	ENSMUSG00000028937
PeakName_59336	Acot7	1	FALSE	FALSE	FALSE	TRUE	chr4	152188739	152188967	Promoter (2-3kb)	ENSMUSG00000028937
PeakName_59337	Acot7	7	FALSE	FALSE	FALSE	TRUE	chr4	152189758	152190090	Intron (ENSMUST00000075363.9/ENSMUSG00000028937.14, intron 1 of 8)	ENSMUSG00000028937
PeakName_59340	Acot7	1	FALSE	TRUE	TRUE	TRUE	chr4	152197418	152198038	Promoter (1-2kb)	ENSMUSG00000028937
PeakName_59347	Acot7	2	FALSE	FALSE	TRUE	FALSE	chr4	152246997	152247599	Intron (ENSMUST00000075363.9/ENSMUSG00000028937.14, intron 6 of 8)	ENSMUSG00000028937
PeakName_49381	Acot8	1	FALSE	FALSE	FALSE	TRUE	chr2	164798606	164798909	Promoter (2-3kb)	ENSMUSG00000017307
PeakName_84775	Acot9	2	FALSE	FALSE	TRUE	FALSE	chrX	155278449	155278867	Intron (ENSMUST00000026324.9/ENSMUSG00000025287.15, intron 5 of 14)	ENSMUSG00000025287
PeakName_60434	Acox3	2	FALSE	TRUE	TRUE	TRUE	chr5	35604427	35604685	Promoter (<=1kb)	ENSMUSG00000029098
PeakName_60435	Acox3	7	FALSE	FALSE	FALSE	TRUE	chr5	35609543	35609924	Promoter (<=1kb)	ENSMUSG00000029098
PeakName_47917	Acoxl	6	FALSE	TRUE	FALSE	TRUE	chr2	127881033	127881399	Intron (ENSMUST00000028859.7/ENSMUSG00000027380.10, intron 7 of 17)	ENSMUSG00000027380
PeakName_47923	Acoxl	6	FALSE	TRUE	FALSE	FALSE	chr2	127918033	127918320	Intron (ENSMUST00000028859.7/ENSMUSG00000027380.10, intron 9 of 17)	ENSMUSG00000027380
PeakName_47924	Acoxl	7	FALSE	FALSE	FALSE	FALSE	chr2	127921949	127922406	Intron (ENSMUST00000028859.7/ENSMUSG00000027380.10, intron 9 of 17)	ENSMUSG00000027380
PeakName_47927	Acoxl	2	FALSE	FALSE	TRUE	TRUE	chr2	127929940	127930200	Intron (ENSMUST00000028859.7/ENSMUSG00000027380.10, intron 9 of 17)	ENSMUSG00000027380
PeakName_47928	Acoxl	6	FALSE	TRUE	FALSE	FALSE	chr2	127950778	127951161	Intron (ENSMUST00000028859.7/ENSMUSG00000027380.10, intron 9 of 17)	ENSMUSG00000027380
PeakName_47929	Acoxl	6	FALSE	TRUE	FALSE	FALSE	chr2	128008631	128009282	Intron (ENSMUST00000028859.7/ENSMUSG00000027380.10, intron 11 of 17)	ENSMUSG00000027380
PeakName_47931	Acoxl	4	FALSE	TRUE	FALSE	FALSE	chr2	128032116	128032555	Intron (ENSMUST00000028859.7/ENSMUSG00000027380.10, intron 12 of 17)	ENSMUSG00000027380
PeakName_47933	Acoxl	3	FALSE	FALSE	FALSE	TRUE	chr2	128060790	128061830	Intron (ENSMUST00000028859.7/ENSMUSG00000027380.10, intron 14 of 17)	ENSMUSG00000027380
PeakName_47934	Acoxl	2	TRUE	TRUE	TRUE	TRUE	chr2	128072835	128073480	Intron (ENSMUST00000028859.7/ENSMUSG00000027380.10, intron 14 of 17)	ENSMUSG00000027380
PeakName_47935	Acoxl	2	FALSE	FALSE	TRUE	TRUE	chr2	128073633	128073940	Intron (ENSMUST00000028859.7/ENSMUSG00000027380.10, intron 14 of 17)	ENSMUSG00000027380
PeakName_47936	Acoxl	5	FALSE	TRUE	TRUE	TRUE	chr2	128078880	128079203	Intron (ENSMUST00000028859.7/ENSMUSG00000027380.10, intron 15 of 17)	ENSMUSG00000027380
PeakName_47941	Acoxl	2	FALSE	TRUE	TRUE	TRUE	chr2	128094652	128094940	Intron (ENSMUST00000028859.7/ENSMUSG00000027380.10, intron 16 of 17)	ENSMUSG00000027380
PeakName_47942	Acoxl	7	FALSE	TRUE	TRUE	TRUE	chr2	128111648	128112073	Intron (ENSMUST00000028859.7/ENSMUSG00000027380.10, intron 17 of 17)	ENSMUSG00000027380
PeakName_47943	Acoxl	5	TRUE	TRUE	TRUE	TRUE	chr2	128117500	128118149	Intron (ENSMUST00000028859.7/ENSMUSG00000027380.10, intron 17 of 17)	ENSMUSG00000027380
PeakName_47944	Acoxl	6	FALSE	TRUE	FALSE	TRUE	chr2	128122465	128122729	Intron (ENSMUST00000028859.7/ENSMUSG00000027380.10, intron 17 of 17)	ENSMUSG00000027380
PeakName_78839	Acp5	1	FALSE	TRUE	TRUE	TRUE	chr9	22132210	22132572	Promoter (<=1kb)	ENSMUSG00000001348
PeakName_78840	Acp5	1	FALSE	TRUE	TRUE	TRUE	chr9	22134266	22134570	Promoter (1-2kb)	ENSMUSG00000001348
PeakName_78841	Acp5	1	FALSE	TRUE	FALSE	TRUE	chr9	22135986	22136441	Promoter (<=1kb)	ENSMUSG00000001348
PeakName_70189	Acp7	7	FALSE	TRUE	TRUE	TRUE	chr7	28609045	28609516	Intron (ENSMUST00000040112.3/ENSMUSG00000037469.9, intron 12 of 12)	ENSMUSG00000037469
PeakName_81991	Acpp	4	FALSE	TRUE	TRUE	TRUE	chr9	104306786	104307132	Exon (ENSMUST00000062723.13/ENSMUSG00000032561.15, exon 9 of 11)	ENSMUSG00000032561
PeakName_81992	Acpp	3	FALSE	TRUE	TRUE	TRUE	chr9	104331236	104331865	Intron (ENSMUST00000062723.13/ENSMUSG00000032561.15, intron 1 of 10)	ENSMUSG00000032561
PeakName_81993	Acpp	3	FALSE	FALSE	TRUE	TRUE	chr9	104337381	104338014	Promoter (<=1kb)	ENSMUSG00000032561
PeakName_81995	Acpp	3	FALSE	FALSE	FALSE	TRUE	chr9	104339023	104339528	Promoter (1-2kb)	ENSMUSG00000032561
PeakName_79961	Acsbg1	7	FALSE	FALSE	FALSE	TRUE	chr9	54605022	54605228	3' UTR	ENSMUSG00000032281
PeakName_79962	Acsbg1	1	FALSE	TRUE	TRUE	TRUE	chr9	54611659	54612089	Intron (ENSMUST00000034822.11/ENSMUSG00000032281.11, intron 11 of 13)	ENSMUSG00000032281
PeakName_79965	Acsbg1	2	FALSE	TRUE	TRUE	TRUE	chr9	54631725	54632292	Intron (ENSMUST00000034822.11/ENSMUSG00000032281.11, intron 2 of 13)	ENSMUSG00000032281
PeakName_79966	Acsbg1	1	FALSE	TRUE	TRUE	TRUE	chr9	54642525	54643122	Promoter (<=1kb)	ENSMUSG00000032281
PeakName_79967	Acsbg1	7	FALSE	TRUE	TRUE	TRUE	chr9	54645610	54645857	Promoter (1-2kb)	ENSMUSG00000032281
PeakName_79968	Acsbg1	6	FALSE	TRUE	FALSE	TRUE	chr9	54647585	54647868	Promoter (<=1kb)	ENSMUSG00000032281
PeakName_14907	Acsf2	6	FALSE	FALSE	FALSE	TRUE	chr11	94589425	94589750	Intron (ENSMUST00000103164.3/ENSMUSG00000076435.3, intron 1 of 15)	ENSMUSG00000076435
PeakName_77884	Acsf3	4	FALSE	TRUE	TRUE	TRUE	chr8	122775293	122776186	Promoter (<=1kb)	ENSMUSG00000015016
PeakName_1919	Acsl3	3	FALSE	FALSE	FALSE	TRUE	chr1	78657542	78658510	Promoter (<=1kb)	ENSMUSG00000032883
PeakName_1920	Acsl3	4	FALSE	TRUE	TRUE	TRUE	chr1	78682108	78682714	Promoter (<=1kb)	ENSMUSG00000032883
PeakName_84640	Acsl4	3	FALSE	FALSE	TRUE	TRUE	chrX	142361019	142361347	Intron (ENSMUST00000112907.7/ENSMUSG00000031278.12, intron 1 of 15)	ENSMUSG00000031278
PeakName_84644	Acsl4	1	FALSE	TRUE	TRUE	TRUE	chrX	142379788	142380335	Intron (ENSMUST00000112907.7/ENSMUSG00000031278.12, intron 1 of 15)	ENSMUSG00000031278
PeakName_84646	Acsl4	1	FALSE	TRUE	TRUE	TRUE	chrX	142389460	142390000	Promoter (<=1kb)	ENSMUSG00000031278
PeakName_43294	Acsl5	2	FALSE	FALSE	TRUE	TRUE	chr19	55254582	55254930	Promoter (1-2kb)	ENSMUSG00000024981
PeakName_43295	Acsl5	2	FALSE	FALSE	TRUE	TRUE	chr19	55260737	55261004	Intron (ENSMUST00000225551.1/ENSMUSG00000024981.6, intron 1 of 4)	ENSMUSG00000024981
PeakName_12551	Acsl6	6	FALSE	TRUE	FALSE	FALSE	chr11	54287832	54288372	Distal Intergenic	ENSMUSG00000020333
PeakName_12552	Acsl6	7	FALSE	TRUE	TRUE	TRUE	chr11	54294049	54294761	Distal Intergenic	ENSMUSG00000020333
PeakName_48597	Acss1	5	FALSE	TRUE	TRUE	TRUE	chr2	150645215	150645662	Intron (ENSMUST00000028944.3/ENSMUSG00000027452.11, intron 2 of 13)	ENSMUSG00000027452
PeakName_48599	Acss1	1	FALSE	TRUE	TRUE	TRUE	chr2	150655287	150655702	Intron (ENSMUST00000028944.3/ENSMUSG00000027452.11, intron 2 of 13)	ENSMUSG00000027452
PeakName_48600	Acss1	1	FALSE	TRUE	TRUE	TRUE	chr2	150666957	150668463	Promoter (<=1kb)	ENSMUSG00000027452
PeakName_48601	Acss1	6	FALSE	TRUE	FALSE	FALSE	chr2	150673879	150674279	Distal Intergenic	ENSMUSG00000027452
PeakName_48922	Acss2	6	FALSE	TRUE	FALSE	FALSE	chr2	155552919	155553470	Intron (ENSMUST00000029135.14/ENSMUSG00000027605.18, intron 7 of 17)	ENSMUSG00000027605
PeakName_48923	Acss2os	1	FALSE	TRUE	FALSE	TRUE	chr2	155554632	155555007	Promoter (1-2kb)	ENSMUSG00000086529
PeakName_42427	Acta2	2	FALSE	FALSE	TRUE	FALSE	chr19	34244086	34244556	Intron (ENSMUST00000039631.9/ENSMUSG00000035783.9, intron 7 of 8)	ENSMUSG00000035783
PeakName_42428	Acta2	6	FALSE	FALSE	FALSE	TRUE	chr19	34248592	34248964	Intron (ENSMUST00000039631.9/ENSMUSG00000035783.9, intron 3 of 8)	ENSMUSG00000035783
PeakName_64173	Actb	1	FALSE	TRUE	TRUE	TRUE	chr5	142920635	142921169	Distal Intergenic	ENSMUSG00000029580
PeakName_64175	Actb	6	FALSE	TRUE	FALSE	TRUE	chr5	142926873	142927177	Distal Intergenic	ENSMUSG00000029580
PeakName_24422	Actbl2	2	FALSE	TRUE	TRUE	TRUE	chr13	111247503	111247817	Distal Intergenic	ENSMUSG00000055194
PeakName_24423	Actbl2	2	FALSE	TRUE	TRUE	TRUE	chr13	111249043	111249623	Distal Intergenic	ENSMUSG00000055194
PeakName_24425	Actbl2	4	FALSE	TRUE	FALSE	FALSE	chr13	111257947	111259179	Promoter (2-3kb)	ENSMUSG00000055194
PeakName_24426	Actbl2	4	FALSE	TRUE	TRUE	TRUE	chr13	111265331	111266122	Distal Intergenic	ENSMUSG00000055194
PeakName_24427	Actbl2	2	FALSE	TRUE	TRUE	TRUE	chr13	111269647	111269991	Distal Intergenic	ENSMUSG00000055194
PeakName_74388	Acte1	5	FALSE	FALSE	FALSE	TRUE	chr7	143865337	143865652	Promoter (1-2kb)	ENSMUSG00000031085
PeakName_82170	Actl11	2	FALSE	FALSE	TRUE	FALSE	chr9	107923094	107923354	Distal Intergenic	ENSMUSG00000066368
PeakName_63867	Actl6b	7	FALSE	TRUE	FALSE	TRUE	chr5	137553416	137553794	Promoter (<=1kb)	ENSMUSG00000029712
PeakName_36215	Actl9	6	FALSE	FALSE	FALSE	TRUE	chr17	33439969	33440251	Distal Intergenic	ENSMUSG00000092519
PeakName_19162	Actn1	6	FALSE	TRUE	FALSE	FALSE	chr12	80229400	80229697	Intron (ENSMUST00000021554.15/ENSMUSG00000015143.15, intron 1 of 20)	ENSMUSG00000015143
PeakName_19164	Actn1	7	FALSE	FALSE	FALSE	TRUE	chr12	80257025	80257295	Promoter (1-2kb)	ENSMUSG00000015143
PeakName_19167	Actn1	7	FALSE	FALSE	TRUE	TRUE	chr12	80272843	80273685	Distal Intergenic	ENSMUSG00000015143
PeakName_19168	Actn1	2	FALSE	FALSE	TRUE	FALSE	chr12	80285815	80286266	Distal Intergenic	ENSMUSG00000015143
PeakName_19169	Actn1	5	FALSE	TRUE	TRUE	TRUE	chr12	80310065	80310671	Distal Intergenic	ENSMUSG00000015143
PeakName_21151	Actn2	3	TRUE	FALSE	TRUE	TRUE	chr13	12274902	12275551	Promoter (<=1kb)	ENSMUSG00000052374
PeakName_21152	Actn2	6	FALSE	FALSE	FALSE	TRUE	chr13	12316807	12317149	Intron (ENSMUST00000064204.13/ENSMUSG00000052374.16, intron 1 of 20)	ENSMUSG00000052374
PeakName_21155	Actn2	5	FALSE	FALSE	FALSE	TRUE	chr13	12344423	12344736	Distal Intergenic	ENSMUSG00000052374
PeakName_70231	Actn4	5	FALSE	TRUE	FALSE	TRUE	chr7	28930709	28932049	Intron (ENSMUST00000068045.13/ENSMUSG00000054808.15, intron 1 of 20)	ENSMUSG00000054808
PeakName_70236	Actn4	3	FALSE	FALSE	TRUE	FALSE	chr7	28954685	28954968	Intron (ENSMUST00000068045.13/ENSMUSG00000054808.15, intron 1 of 20)	ENSMUSG00000054808
PeakName_18629	Actr10	1	FALSE	TRUE	TRUE	FALSE	chr12	70940824	70941160	Promoter (<=1kb)	ENSMUSG00000021076
PeakName_11294	Actr2	2	FALSE	TRUE	TRUE	FALSE	chr11	20063928	20064337	3' UTR	ENSMUSG00000020152
PeakName_11298	Actr2	1	FALSE	TRUE	TRUE	TRUE	chr11	20107664	20108051	Intron (ENSMUST00000000137.7/ENSMUSG00000020152.7, intron 1 of 8)	ENSMUSG00000020152
PeakName_3016	Actr3	2	FALSE	FALSE	TRUE	FALSE	chr1	125382587	125382952	Distal Intergenic	ENSMUSG00000026341
PeakName_3017	Actr3	1	FALSE	TRUE	FALSE	FALSE	chr1	125389606	125390418	Distal Intergenic	ENSMUSG00000026341
PeakName_3019	Actr3	3	FALSE	TRUE	TRUE	TRUE	chr1	125419899	125420267	Intron (ENSMUST00000027579.16/ENSMUSG00000026341.16, intron 2 of 12)	ENSMUSG00000026341
PeakName_3020	Actr3	1	FALSE	FALSE	TRUE	FALSE	chr1	125426670	125427015	Intron (ENSMUST00000027579.16/ENSMUSG00000026341.16, intron 2 of 12)	ENSMUSG00000026341
PeakName_60027	Actr3b	2	FALSE	FALSE	TRUE	FALSE	chr5	25831720	25831932	Exon (ENSMUST00000128727.7/ENSMUSG00000056367.14, exon 7 of 11)	ENSMUSG00000056367
PeakName_25412	Actr8	6	FALSE	TRUE	FALSE	FALSE	chr14	29980472	29980770	Promoter (1-2kb)	ENSMUSG00000015971
PeakName_59405	Actrt2	2	FALSE	FALSE	TRUE	FALSE	chr4	154749219	154749474	Distal Intergenic	ENSMUSG00000051276
PeakName_45721	Acvr1	2	FALSE	TRUE	TRUE	TRUE	chr2	58423347	58423697	Intron (ENSMUST00000145495.7/ENSMUSG00000026836.15, intron 10 of 10)	ENSMUSG00000026836
PeakName_31393	Acvr1b	6	FALSE	TRUE	FALSE	TRUE	chr15	101180291	101180998	Intron (ENSMUST00000000544.11/ENSMUSG00000000532.11, intron 1 of 8)	ENSMUSG00000000532
PeakName_31396	Acvr1b	1	FALSE	TRUE	FALSE	TRUE	chr15	101198097	101198672	Intron (ENSMUST00000000544.11/ENSMUSG00000000532.11, intron 3 of 8)	ENSMUSG00000000532
PeakName_45717	Acvr1c	4	FALSE	TRUE	TRUE	FALSE	chr2	58323084	58323644	Promoter (1-2kb)	ENSMUSG00000026834
PeakName_45532	Acvr2a	1	FALSE	TRUE	TRUE	TRUE	chr2	48814881	48815247	Promoter (<=1kb)	ENSMUSG00000052155
PeakName_45533	Acvr2a	1	FALSE	TRUE	FALSE	FALSE	chr2	48841666	48841929	Intron (ENSMUST00000063886.3/ENSMUSG00000052155.5, intron 1 of 10)	ENSMUSG00000052155
PeakName_45534	Acvr2a	7	FALSE	FALSE	FALSE	FALSE	chr2	48877578	48878150	Intron (ENSMUST00000063886.3/ENSMUSG00000052155.5, intron 4 of 10)	ENSMUSG00000052155
PeakName_82728	Acvr2b	7	FALSE	FALSE	FALSE	TRUE	chr9	119401773	119402678	Promoter (<=1kb)	ENSMUSG00000061393
PeakName_31387	Acvrl1	6	FALSE	TRUE	FALSE	TRUE	chr15	101134342	101134828	Promoter (<=1kb)	ENSMUSG00000000530
PeakName_31388	Acvrl1	6	FALSE	TRUE	FALSE	FALSE	chr15	101135384	101135788	Promoter (<=1kb)	ENSMUSG00000000530
PeakName_31390	Acvrl1	1	FALSE	TRUE	TRUE	TRUE	chr15	101145438	101145920	Downstream (<=300bp)	ENSMUSG00000000530
PeakName_31391	Acvrl1	6	FALSE	TRUE	FALSE	TRUE	chr15	101147120	101147491	Distal Intergenic	ENSMUSG00000000530
PeakName_11606	Acyp2	5	FALSE	FALSE	FALSE	TRUE	chr11	30671125	30671401	Distal Intergenic	ENSMUSG00000060923
PeakName_50826	Adad1	6	FALSE	FALSE	FALSE	FALSE	chr3	37073265	37073553	Intron (ENSMUST00000144629.7/ENSMUSG00000027719.15, intron 5 of 11)	ENSMUSG00000027719
PeakName_77604	Adad2	2	FALSE	TRUE	TRUE	TRUE	chr8	119616058	119616366	Exon (ENSMUST00000098361.3/ENSMUSG00000024266.8, exon 8 of 10)	ENSMUSG00000024266
PeakName_80946	Adam10	1	FALSE	TRUE	FALSE	TRUE	chr9	70671265	70671650	Distal Intergenic	ENSMUSG00000054693
PeakName_80947	Adam10	6	FALSE	TRUE	FALSE	FALSE	chr9	70671803	70672465	Distal Intergenic	ENSMUSG00000054693
PeakName_80949	Adam10	1	FALSE	TRUE	FALSE	TRUE	chr9	70688254	70688653	Intron (ENSMUST00000140205.7/ENSMUSG00000054693.14, intron 1 of 15)	ENSMUSG00000054693
PeakName_80953	Adam10	2	FALSE	FALSE	TRUE	FALSE	chr9	70760880	70761507	Intron (ENSMUST00000140205.7/ENSMUSG00000054693.14, intron 9 of 15)	ENSMUSG00000054693
PeakName_15741	Adam11	4	FALSE	TRUE	FALSE	TRUE	chr11	102774634	102775128	Promoter (<=1kb)	ENSMUSG00000020926
PeakName_73949	Adam12	4	FALSE	TRUE	FALSE	FALSE	chr7	134113873	134114719	Intron (ENSMUST00000067680.10/ENSMUSG00000054555.11, intron 3 of 22)	ENSMUSG00000054555
PeakName_73951	Adam12	3	FALSE	TRUE	TRUE	TRUE	chr7	134231708	134232413	Promoter (<=1kb)	ENSMUSG00000054555
PeakName_52145	Adam15	2	FALSE	TRUE	TRUE	TRUE	chr3	89339456	89339718	Promoter (<=1kb)	ENSMUSG00000028041
PeakName_52147	Adam15	1	FALSE	FALSE	FALSE	TRUE	chr3	89349340	89349620	Promoter (<=1kb)	ENSMUSG00000028041
PeakName_17622	Adam17	4	FALSE	TRUE	TRUE	TRUE	chr12	21335792	21336460	Intron (ENSMUST00000101551.9/ENSMUSG00000052593.16, intron 12 of 19)	ENSMUSG00000052593
PeakName_17623	Adam17	4	FALSE	TRUE	FALSE	FALSE	chr12	21370345	21370631	Promoter (2-3kb)	ENSMUSG00000052593
PeakName_12005	Adam19	2	FALSE	FALSE	FALSE	TRUE	chr11	46055767	46056898	Promoter (<=1kb)	ENSMUSG00000011256
PeakName_12006	Adam19	7	FALSE	FALSE	FALSE	TRUE	chr11	46058033	46058434	Promoter (1-2kb)	ENSMUSG00000011256
PeakName_12007	Adam19	6	FALSE	TRUE	FALSE	TRUE	chr11	46058936	46059244	Promoter (2-3kb)	ENSMUSG00000011256
PeakName_12011	Adam19	1	FALSE	TRUE	TRUE	TRUE	chr11	46070783	46071212	Intron (ENSMUST00000011400.7/ENSMUSG00000011256.16, intron 3 of 22)	ENSMUSG00000011256
PeakName_12012	Adam19	5	FALSE	TRUE	TRUE	TRUE	chr11	46073723	46074122	Intron (ENSMUST00000011400.7/ENSMUSG00000011256.16, intron 3 of 22)	ENSMUSG00000011256
PeakName_12013	Adam19	6	FALSE	TRUE	FALSE	FALSE	chr11	46074192	46074706	Intron (ENSMUST00000011400.7/ENSMUSG00000011256.16, intron 3 of 22)	ENSMUSG00000011256
PeakName_12014	Adam19	7	FALSE	TRUE	TRUE	TRUE	chr11	46076049	46076622	Intron (ENSMUST00000011400.7/ENSMUSG00000011256.16, intron 3 of 22)	ENSMUSG00000011256
PeakName_12015	Adam19	1	FALSE	FALSE	FALSE	TRUE	chr11	46080821	46081171	Intron (ENSMUST00000011400.7/ENSMUSG00000011256.16, intron 3 of 22)	ENSMUSG00000011256
PeakName_12017	Adam19	1	FALSE	TRUE	FALSE	TRUE	chr11	46086308	46086810	Intron (ENSMUST00000011400.7/ENSMUSG00000011256.16, intron 3 of 22)	ENSMUSG00000011256
PeakName_12018	Adam19	7	FALSE	TRUE	TRUE	TRUE	chr11	46090055	46090490	Intron (ENSMUST00000011400.7/ENSMUSG00000011256.16, intron 3 of 22)	ENSMUSG00000011256
PeakName_12019	Adam19	7	FALSE	FALSE	FALSE	TRUE	chr11	46090637	46091523	Intron (ENSMUST00000011400.7/ENSMUSG00000011256.16, intron 3 of 22)	ENSMUSG00000011256
PeakName_12020	Adam19	1	FALSE	TRUE	TRUE	TRUE	chr11	46098647	46098898	Intron (ENSMUST00000011400.7/ENSMUSG00000011256.16, intron 4 of 22)	ENSMUSG00000011256
PeakName_12022	Adam19	1	FALSE	TRUE	TRUE	TRUE	chr11	46115711	46116046	Intron (ENSMUST00000011400.7/ENSMUSG00000011256.16, intron 7 of 22)	ENSMUSG00000011256
PeakName_12024	Adam19	3	FALSE	TRUE	TRUE	FALSE	chr11	46120767	46120994	Intron (ENSMUST00000011400.7/ENSMUSG00000011256.16, intron 8 of 22)	ENSMUSG00000011256
PeakName_12025	Adam19	5	FALSE	TRUE	TRUE	TRUE	chr11	46125025	46125566	Promoter (2-3kb)	ENSMUSG00000011256
PeakName_12026	Adam19	5	FALSE	FALSE	FALSE	TRUE	chr11	46125796	46126680	Promoter (1-2kb)	ENSMUSG00000011256
PeakName_12027	Adam19	7	FALSE	TRUE	TRUE	TRUE	chr11	46126753	46127352	Promoter (<=1kb)	ENSMUSG00000011256
PeakName_12028	Adam19	2	FALSE	FALSE	TRUE	FALSE	chr11	46128574	46128913	Promoter (<=1kb)	ENSMUSG00000011256
PeakName_12029	Adam19	7	FALSE	TRUE	TRUE	TRUE	chr11	46134338	46134647	Promoter (<=1kb)	ENSMUSG00000011256
PeakName_12030	Adam19	5	FALSE	TRUE	TRUE	TRUE	chr11	46134747	46135383	Promoter (<=1kb)	ENSMUSG00000011256
PeakName_63074	Adam1a	7	FALSE	FALSE	FALSE	TRUE	chr5	121519746	121519993	Promoter (2-3kb)	ENSMUSG00000072647
PeakName_63073	Adam1b	7	FALSE	TRUE	TRUE	TRUE	chr5	121502844	121503533	Promoter (<=1kb)	ENSMUSG00000062438
PeakName_59650	Adam22	7	FALSE	FALSE	TRUE	TRUE	chr5	8355679	8355979	Intron (ENSMUST00000050166.13/ENSMUSG00000040537.17, intron 2 of 29)	ENSMUSG00000040537
PeakName_59651	Adam22	7	FALSE	TRUE	TRUE	TRUE	chr5	8374251	8374806	Distal Intergenic	ENSMUSG00000040537
PeakName_1533	Adam23	4	FALSE	TRUE	FALSE	FALSE	chr1	63567091	63567432	Intron (ENSMUST00000182642.7/ENSMUSG00000025964.15, intron 21 of 23)	ENSMUSG00000025964
PeakName_20679	Adam6b	2	FALSE	FALSE	TRUE	FALSE	chr12	113487591	113488026	Promoter (1-2kb)	ENSMUSG00000051804
PeakName_74078	Adam8	3	FALSE	FALSE	TRUE	TRUE	chr7	139980823	139981084	Promoter (<=1kb)	ENSMUSG00000025473
PeakName_74079	Adam8	3	FALSE	FALSE	TRUE	FALSE	chr7	139992360	139992760	Promoter (<=1kb)	ENSMUSG00000025473
PeakName_74864	Adam9	7	FALSE	TRUE	TRUE	TRUE	chr8	25010635	25010973	Intron (ENSMUST00000084035.11/ENSMUSG00000031555.15, intron 1 of 21)	ENSMUSG00000031555
PeakName_36220	Adamts10	2	FALSE	FALSE	FALSE	TRUE	chr17	33513945	33514216	Distal Intergenic	ENSMUSG00000024299
PeakName_36223	Adamts10	5	TRUE	TRUE	TRUE	TRUE	chr17	33552148	33552555	Intron (ENSMUST00000087623.12/ENSMUSG00000024299.17, intron 24 of 24)	ENSMUSG00000024299
PeakName_28117	Adamts12	5	FALSE	TRUE	TRUE	TRUE	chr15	11095524	11095920	Intron (ENSMUST00000227189.1/ENSMUSG00000047497.10, intron 2 of 2)	ENSMUSG00000047497
PeakName_28118	Adamts12	2	FALSE	FALSE	FALSE	FALSE	chr15	11109585	11109868	Intron (ENSMUST00000227189.1/ENSMUSG00000047497.10, intron 2 of 2)	ENSMUSG00000047497
PeakName_28119	Adamts12	4	FALSE	TRUE	FALSE	TRUE	chr15	11159324	11159704	Intron (ENSMUST00000061318.8/ENSMUSG00000047497.10, intron 3 of 23)	ENSMUSG00000047497
PeakName_28120	Adamts12	4	FALSE	FALSE	FALSE	FALSE	chr15	11233880	11234254	Intron (ENSMUST00000061318.8/ENSMUSG00000047497.10, intron 5 of 23)	ENSMUSG00000047497
PeakName_28121	Adamts12	4	FALSE	TRUE	TRUE	FALSE	chr15	11234283	11234950	Intron (ENSMUST00000061318.8/ENSMUSG00000047497.10, intron 5 of 23)	ENSMUSG00000047497
PeakName_44559	Adamts13	5	FALSE	TRUE	TRUE	TRUE	chr2	26973882	26974383	Promoter (<=1kb)	ENSMUSG00000014852
PeakName_7864	Adamts14	7	FALSE	FALSE	FALSE	TRUE	chr10	61203906	61204317	Intron (ENSMUST00000092486.10/ENSMUSG00000059901.12, intron 18 of 21)	ENSMUSG00000059901
PeakName_7865	Adamts14	2	FALSE	TRUE	TRUE	TRUE	chr10	61211738	61212028	Intron (ENSMUST00000092486.10/ENSMUSG00000059901.12, intron 14 of 21)	ENSMUSG00000059901
PeakName_7866	Adamts14	1	FALSE	TRUE	FALSE	FALSE	chr10	61231733	61232056	Intron (ENSMUST00000092486.10/ENSMUSG00000059901.12, intron 4 of 21)	ENSMUSG00000059901
PeakName_7867	Adamts14	1	FALSE	TRUE	FALSE	TRUE	chr10	61233020	61233598	Intron (ENSMUST00000092486.10/ENSMUSG00000059901.12, intron 4 of 21)	ENSMUSG00000059901
PeakName_7869	Adamts14	2	FALSE	FALSE	FALSE	TRUE	chr10	61275648	61276185	Promoter (2-3kb)	ENSMUSG00000059901
PeakName_7870	Adamts14	7	FALSE	FALSE	FALSE	TRUE	chr10	61281143	61281471	Distal Intergenic	ENSMUSG00000059901
PeakName_23335	Adamts16	4	FALSE	TRUE	TRUE	TRUE	chr13	70733483	70734367	Intron (ENSMUST00000080145.12/ENSMUSG00000049538.14, intron 21 of 22)	ENSMUSG00000049538
PeakName_23336	Adamts16	4	FALSE	TRUE	FALSE	TRUE	chr13	70744428	70745180	Intron (ENSMUST00000080145.12/ENSMUSG00000049538.14, intron 18 of 22)	ENSMUSG00000049538
PeakName_23337	Adamts16	4	FALSE	TRUE	FALSE	FALSE	chr13	70746087	70746841	Intron (ENSMUST00000080145.12/ENSMUSG00000049538.14, intron 18 of 22)	ENSMUSG00000049538
PeakName_71312	Adamts17	1	FALSE	FALSE	FALSE	TRUE	chr7	66839384	66839852	Promoter (<=1kb)	ENSMUSG00000058145
PeakName_71313	Adamts17	6	FALSE	TRUE	FALSE	FALSE	chr7	66840134	66840683	Promoter (<=1kb)	ENSMUSG00000058145
PeakName_77268	Adamts18	6	FALSE	FALSE	FALSE	TRUE	chr8	113827284	113827544	Intron (ENSMUST00000093113.4/ENSMUSG00000053399.9, intron 3 of 22)	ENSMUSG00000053399
PeakName_12255	Adamts2	5	FALSE	FALSE	FALSE	TRUE	chr11	50587855	50588097	Distal Intergenic	ENSMUSG00000036545
PeakName_12258	Adamts2	2	FALSE	TRUE	TRUE	TRUE	chr11	50769516	50769833	Intron (ENSMUST00000040523.8/ENSMUSG00000036545.8, intron 5 of 21)	ENSMUSG00000036545
PeakName_30897	Adamts20	6	FALSE	TRUE	FALSE	FALSE	chr15	94187648	94187988	Distal Intergenic	ENSMUSG00000022449
PeakName_30899	Adamts20	6	FALSE	TRUE	FALSE	TRUE	chr15	94220844	94221095	Distal Intergenic	ENSMUSG00000022449
PeakName_30902	Adamts20	6	FALSE	TRUE	FALSE	FALSE	chr15	94255010	94255489	Distal Intergenic	ENSMUSG00000022449
PeakName_30904	Adamts20	6	FALSE	TRUE	FALSE	TRUE	chr15	94276421	94276781	Intron (ENSMUST00000035342.10/ENSMUSG00000022449.14, intron 37 of 38)	ENSMUSG00000022449
PeakName_30908	Adamts20	4	FALSE	TRUE	TRUE	TRUE	chr15	94404084	94404545	Promoter (<=1kb)	ENSMUSG00000022449
PeakName_30909	Adamts20	7	FALSE	TRUE	TRUE	TRUE	chr15	94452823	94453356	Intron (ENSMUST00000128797.1/ENSMUSG00000022449.14, intron 1 of 3)	ENSMUSG00000022449
PeakName_30910	Adamts20	2	FALSE	TRUE	TRUE	TRUE	chr15	94463357	94463618	Promoter (1-2kb)	ENSMUSG00000022449
PeakName_30911	Adamts20	2	FALSE	TRUE	TRUE	TRUE	chr15	94475978	94476399	Distal Intergenic	ENSMUSG00000022449
PeakName_30912	Adamts20	2	FALSE	FALSE	TRUE	FALSE	chr15	94478557	94479201	Distal Intergenic	ENSMUSG00000022449
PeakName_61551	Adamts3	2	FALSE	FALSE	TRUE	FALSE	chr5	89839685	89840113	Intron (ENSMUST00000061427.9/ENSMUSG00000043635.12, intron 3 of 21)	ENSMUSG00000043635
PeakName_61552	Adamts3	6	FALSE	FALSE	TRUE	FALSE	chr5	89882022	89882709	Promoter (<=1kb)	ENSMUSG00000043635
PeakName_61553	Adamts3	2	FALSE	FALSE	TRUE	FALSE	chr5	89883042	89883654	Promoter (<=1kb)	ENSMUSG00000043635
PeakName_4933	Adamts4	4	FALSE	TRUE	FALSE	FALSE	chr1	171257076	171257514	Exon (ENSMUST00000111315.8/ENSMUSG00000006403.13, exon 7 of 9)	ENSMUSG00000006403
PeakName_24215	Adamts6	1	FALSE	TRUE	FALSE	TRUE	chr13	104284975	104285546	Promoter (2-3kb)	ENSMUSG00000046169
PeakName_24219	Adamts6	3	FALSE	FALSE	FALSE	FALSE	chr13	104303128	104303797	Intron (ENSMUST00000224784.1/ENSMUSG00000046169.10, intron 3 of 24)	ENSMUSG00000046169
PeakName_24220	Adamts6	3	FALSE	FALSE	TRUE	TRUE	chr13	104308150	104308520	Promoter (<=1kb)	ENSMUSG00000046169
PeakName_24222	Adamts6	1	FALSE	TRUE	TRUE	TRUE	chr13	104448296	104448689	Intron (ENSMUST00000224784.1/ENSMUSG00000046169.10, intron 20 of 24)	ENSMUSG00000046169
PeakName_56286	Adamtsl1	1	FALSE	TRUE	TRUE	TRUE	chr4	85831616	85831993	Intron (ENSMUST00000213098.1/ENSMUSG00000066113.16, intron 2 of 3)	ENSMUSG00000066113
PeakName_44570	Adamtsl2	7	FALSE	FALSE	TRUE	TRUE	chr2	27078262	27078590	Promoter (<=1kb)	ENSMUSG00000036040
PeakName_44571	Adamtsl2	7	FALSE	FALSE	FALSE	TRUE	chr2	27079190	27079525	Promoter (<=1kb)	ENSMUSG00000036040
PeakName_72006	Adamtsl3	7	FALSE	FALSE	FALSE	TRUE	chr7	82339175	82339478	Promoter (1-2kb)	ENSMUSG00000070469
PeakName_72007	Adamtsl3	5	FALSE	TRUE	TRUE	TRUE	chr7	82363177	82363936	Intron (ENSMUST00000173287.7/ENSMUSG00000070469.12, intron 2 of 29)	ENSMUSG00000070469
PeakName_72008	Adamtsl3	7	FALSE	TRUE	TRUE	TRUE	chr7	82366063	82366634	Intron (ENSMUST00000173287.7/ENSMUSG00000070469.12, intron 2 of 29)	ENSMUSG00000070469
PeakName_72009	Adamtsl3	2	FALSE	FALSE	TRUE	TRUE	chr7	82625459	82625671	Distal Intergenic	ENSMUSG00000070469
PeakName_52455	Adamtsl4	2	FALSE	FALSE	TRUE	TRUE	chr3	95681167	95681728	Promoter (1-2kb)	ENSMUSG00000015850
PeakName_52457	Adamtsl4	6	FALSE	TRUE	FALSE	TRUE	chr3	95693658	95694188	Distal Intergenic	ENSMUSG00000015850
PeakName_52458	Adamtsl4	7	FALSE	FALSE	FALSE	TRUE	chr3	95697586	95698089	Distal Intergenic	ENSMUSG00000015850
PeakName_52460	Adamtsl4	1	FALSE	TRUE	FALSE	FALSE	chr3	95707445	95708030	Distal Intergenic	ENSMUSG00000015850
PeakName_52461	Adamtsl4	6	FALSE	TRUE	FALSE	FALSE	chr3	95709091	95709388	Distal Intergenic	ENSMUSG00000015850
PeakName_8682	Adamtsl5	1	FALSE	TRUE	FALSE	FALSE	chr10	80340426	80340745	Promoter (<=1kb)	ENSMUSG00000043822
PeakName_63965	Adap1	5	TRUE	TRUE	TRUE	TRUE	chr5	139283380	139284002	Intron (ENSMUST00000151450.7/ENSMUSG00000056413.16, intron 4 of 10)	ENSMUSG00000056413
PeakName_63966	Adap1	2	FALSE	FALSE	TRUE	FALSE	chr5	139290542	139290851	Intron (ENSMUST00000151450.7/ENSMUSG00000056413.16, intron 4 of 10)	ENSMUSG00000056413
PeakName_63967	Adap1	7	FALSE	FALSE	TRUE	TRUE	chr5	139299158	139299701	Intron (ENSMUST00000151450.7/ENSMUSG00000056413.16, intron 3 of 10)	ENSMUSG00000056413
PeakName_63968	Adap1	7	FALSE	TRUE	TRUE	TRUE	chr5	139300353	139300903	Promoter (2-3kb)	ENSMUSG00000056413
PeakName_63973	Adap1	4	FALSE	TRUE	TRUE	TRUE	chr5	139331742	139332169	Distal Intergenic	ENSMUSG00000056413
PeakName_14194	Adap2	7	FALSE	FALSE	FALSE	TRUE	chr11	80171357	80171643	Intron (ENSMUST00000021050.13/ENSMUSG00000020709.15, intron 7 of 10)	ENSMUSG00000020709
PeakName_52183	Adar	6	FALSE	TRUE	FALSE	FALSE	chr3	89727087	89727394	Intron (ENSMUST00000098924.8/ENSMUSG00000027951.16, intron 1 of 14)	ENSMUSG00000027951
PeakName_8444	Adarb1	7	FALSE	FALSE	FALSE	TRUE	chr10	77327785	77328216	Intron (ENSMUST00000020496.13/ENSMUSG00000020262.15, intron 2 of 10)	ENSMUSG00000020262
PeakName_8445	Adarb1	5	FALSE	TRUE	FALSE	TRUE	chr10	77333409	77333749	Intron (ENSMUST00000020496.13/ENSMUSG00000020262.15, intron 2 of 10)	ENSMUSG00000020262
PeakName_8446	Adarb1	5	FALSE	TRUE	TRUE	TRUE	chr10	77353394	77353744	Intron (ENSMUST00000020496.13/ENSMUSG00000020262.15, intron 2 of 10)	ENSMUSG00000020262
PeakName_8447	Adarb1	7	FALSE	TRUE	TRUE	TRUE	chr10	77366513	77366800	Intron (ENSMUST00000020496.13/ENSMUSG00000020262.15, intron 1 of 10)	ENSMUSG00000020262
PeakName_8448	Adarb1	7	FALSE	FALSE	TRUE	TRUE	chr10	77366830	77367631	Promoter (2-3kb)	ENSMUSG00000020262
PeakName_8449	Adarb1	7	FALSE	FALSE	TRUE	TRUE	chr10	77368895	77369166	Promoter (1-2kb)	ENSMUSG00000020262
PeakName_8450	Adarb1	2	FALSE	FALSE	TRUE	TRUE	chr10	77372055	77372361	Promoter (1-2kb)	ENSMUSG00000020262
PeakName_8451	Adarb1	2	FALSE	FALSE	TRUE	TRUE	chr10	77387237	77387982	5' UTR	ENSMUSG00000020262
PeakName_8452	Adarb1	4	FALSE	TRUE	TRUE	TRUE	chr10	77417741	77418020	Promoter (<=1kb)	ENSMUSG00000020262
PeakName_8454	Adarb1	1	FALSE	FALSE	TRUE	FALSE	chr10	77419364	77419631	Promoter (1-2kb)	ENSMUSG00000020262
PeakName_21068	Adarb2	2	FALSE	FALSE	TRUE	FALSE	chr13	8400471	8401106	Intron (ENSMUST00000064473.12/ENSMUSG00000052551.16, intron 1 of 9)	ENSMUSG00000052551
PeakName_21069	Adarb2	2	FALSE	FALSE	TRUE	TRUE	chr13	8456759	8457390	Intron (ENSMUST00000064473.12/ENSMUSG00000052551.16, intron 1 of 9)	ENSMUSG00000052551
PeakName_21070	Adarb2	7	FALSE	TRUE	TRUE	TRUE	chr13	8457875	8458253	Intron (ENSMUST00000064473.12/ENSMUSG00000052551.16, intron 1 of 9)	ENSMUSG00000052551
PeakName_21071	Adarb2	4	FALSE	TRUE	FALSE	TRUE	chr13	8474743	8475007	Intron (ENSMUST00000064473.12/ENSMUSG00000052551.16, intron 1 of 9)	ENSMUSG00000052551
PeakName_21072	Adarb2	4	FALSE	TRUE	TRUE	FALSE	chr13	8542776	8543062	Intron (ENSMUST00000064473.12/ENSMUSG00000052551.16, intron 1 of 9)	ENSMUSG00000052551
PeakName_77252	Adat1	7	FALSE	FALSE	FALSE	TRUE	chr8	111974236	111974524	Intron (ENSMUST00000034427.11/ENSMUSG00000031949.17, intron 8 of 9)	ENSMUSG00000031949
[truncated: 36,357 more rows]
