# Supplementary material for: Blimp-1 and c-Maf regulate immune gene networks to protect against distinct pathways of pathobiont-induced colitis
Source: Nat Immunol. 2024 Apr 12;25(5):886–901. doi: 10.1038/s41590-024-01814-z (PMC11065689; doi:10.1038/s41590-024-01814-z)
Supplement: Supplementary file 9 — Supplementary Table 8. [file 41590_2024_1814_MOESM9_ESM.xlsx]

## Sheet: Legend
	Supplementary Table 8
	Human IBD modules were derived from GSE193677 using WGCNA and scored using QuSAGE. Differential gene expression was performed in ulcertive colitis (UC) and Chron's disease (CD) samples against non-IBD controls using DESeq2 software (Wald test; two-tailed). Fold changes and BH adjusted pvalues are provided. Table linked to Fig.7
	Ensembl.ID	Ensembl ID for gene
	Gene	Gene Symbol
	module.NAME	module name identified in GSE193677 dataset
	GSE193677.log2FC.UC.vs.Ctrl	log2 fold change, for UC samples relative to Control [ GSE193677 experiment ]
	GSE193677.adjpval.UC.vs.Ctrl	adj.p.val for UC samples relative to Control [ GSE193677 experiment ]
	GSE193677.log2FC.CD.vs.Ctrl	log2 fold change, for CD samples relative to Control [ GSE193677 experiment ]
	GSE193677.adjpval.CD.vs.Ctrl	adj.p.val for CD samples relative to Control [ GSE193677 experiment ]
	GSE126124.log2FC.UC.vs.Ctrl	log2 fold change, for UC samples relative to Control [ GSE124126 experiment ]
	GSE126124.adjpval.UC.vs.Ctrl	adj.p.val for UC samples relative to Control [ GSE124126 experiment ]
	GSE126124.log2FC.CD.vs.Ctrl	log2 fold change, for CD samples relative to Control [ GSE124126 experiment ]
	GSE126124.adjpval.CD.vs.Ctrl	adj.p.val for CD samples relative to Control [ GSE124126 experiment ]
	NA	this means the gene was not found in the GSE126124 dataset.
		the reason for this is because GSE193677 was a bulkRNASEQ and the GSE126124 was a microarray experiment with probes
		therefore not all gene measured in the RNASEQ had probes on the microarray

## Sheet: black
Gene	Ensembl.ID	module.NAME	GSE193677.log2FC.UC.vs.Ctrl	GSE193677.adjpval.UC.vs.Ctrl	GSE193677.log2FC.CD.vs.Ctrl	GSE193677.adjpval.CD.vs.Ctrl	GSE126124.log2FC.UC.vs.Ctrl	GSE126124.adjpval.UC.vs.Ctrl	GSE126124.log2FC.CD.vs.Ctrl	GSE126124.adjpval.CD.vs.Ctrl
ABCA2	ENSG00000107331	black	-0.266045	0.0326358	-0.116844	0.597119	-0.185038	0.0163226	-0.085121	0.262571
ABCB9	ENSG00000150967	black	-0.367913	0.00220469	-0.303418	0.0736185	-0.0764465	0.273736	-0.0121157	0.883224
ABCC11	ENSG00000121270	black	0.0256101	0.876886	-0.236614	0.376529	-0.0165592	0.826591	0.00363797	0.964656
ABHD2	ENSG00000140526	black	0.383147	0.00042307	0.192258	0.248295	-0.0132464	0.9226	-0.0391935	0.762492
ABTB2	ENSG00000166016	black	0.110427	0.346212	0.0954757	0.658257	0.0284539	0.771949	0.0715985	0.403806
ACO2	ENSG00000100412	black	-0.437103	0.000131357	-0.272039	0.0957938	-0.36915	0.000999873	-0.254384	0.0127873
ACOT7	ENSG00000097021	black	-0.147623	0.216476	-0.00420808	0.989051	0.171953	0.069181	0.076084	0.429886
ADCY9	ENSG00000162104	black	-0.26106	0.0177848	-0.0823898	0.691087	-0.295531	0.00368712	-0.299743	0.00135196
AJM1	ENSG00000232434	black	-0.339824	0.0976983	-0.146489	0.707066	NA	NA	NA	NA
ALAS1	ENSG00000023330	black	-0.235632	0.0471023	-0.105314	0.622446	-0.165971	0.140238	-0.0348661	0.787194
ANO1	ENSG00000131620	black	0.192076	0.225613	0.21225	0.412036	0.165539	0.0960911	-0.203902	0.0242739
ANXA11	ENSG00000122359	black	-0.221571	0.0246486	-0.175616	0.244218	-0.249307	0.00101833	-0.187676	0.00660545
ARF3	ENSG00000134287	black	-0.386213	0.00113145	-0.137289	0.49595	-0.324997	0.000111001	-0.232766	0.00195419
ARHGEF40	ENSG00000165801	black	-0.221246	0.0339533	0.0387885	0.86283	-0.0675601	0.507239	-0.059662	0.548677
ARRB1	ENSG00000137486	black	-0.397703	0.000474843	-0.324077	0.0376427	-0.0120062	0.930853	-0.049339	0.699402
ATG4D	ENSG00000130734	black	-0.356097	0.00483294	-0.157801	0.453207	-0.160119	0.132367	-0.189336	0.0509295
ATP12A	ENSG00000075673	black	0.522458	0.316585	-0.0247654	0.985913	-0.00418604	0.968142	-0.015091	0.887873
ATP5F1D	ENSG00000099624	black	-0.271667	0.0358458	-0.146376	0.508032	NA	NA	NA	NA
B3GNT7	ENSG00000156966	black	-0.35206	0.239454	0.151224	0.80476	0.362455	0.00867008	0.216834	0.0965415
B4GALT1	ENSG00000086062	black	-0.0775999	0.605981	-0.0532961	0.870409	-0.177743	0.241258	-0.189192	0.178927
BAHD1	ENSG00000140320	black	-0.405243	8.41e-05	-0.28927	0.0412513	-0.349544	1.42e-05	-0.293763	5.53e-05
BAIAP2L1	ENSG00000006453	black	0.265584	0.0387233	0.256186	0.18041	0.0443575	0.817487	0.0519988	0.785694
BAIAP3	ENSG00000007516	black	-0.319472	0.0220569	-0.224926	0.301742	-0.19039	0.00362282	-0.117035	0.055061
BCAT2	ENSG00000105552	black	-0.523005	0.000171456	-0.258145	0.220488	-0.311556	0.0131021	-0.326892	0.00455761
BDH1	ENSG00000161267	black	-0.635335	0.000170246	-0.369088	0.135393	-0.363979	0.0415308	-0.377506	0.0211674
BLOC1S1	ENSG00000135441	black	-0.351261	0.00395816	-0.175742	0.367665	-0.107606	0.208086	-0.0857417	0.296529
BMP2	ENSG00000125845	black	-0.0910426	0.503327	-0.0357391	0.90595	0.0285283	0.824802	-0.0352534	0.782625
BSPRY	ENSG00000119411	black	0.0044029	0.973109	0.145086	0.516786	0.389729	0.00305615	0.21407	0.0834514
C2CD2L	ENSG00000172375	black	-0.226119	0.0831944	-0.190923	0.359506	-0.253624	0.00016744	-0.14717	0.0151926
CABP1	ENSG00000157782	black	-0.366485	0.0863539	-0.599332	0.0419658	-0.0167242	0.853047	-0.0422899	0.608232
CACNB1	ENSG00000067191	black	-0.310065	0.0317752	0.0657415	0.826073	-0.0130967	0.902215	-0.0286526	0.78078
CACNB3	ENSG00000167535	black	-0.140383	0.174874	-0.0462809	0.829126	-0.217402	0.00662425	-0.239273	0.00117367
CAPN1	ENSG00000014216	black	-0.060885	0.54613	-0.0304918	0.891369	-0.00421156	0.965459	-0.092681	0.235308
CARD10	ENSG00000100065	black	0.10269	0.4023	0.0812754	0.731341	0.263611	0.000519321	0.13004	0.0639497
CASZ1	ENSG00000130940	black	-0.141815	0.250616	0.0108646	0.971607	-0.357907	0.00167075	-0.159761	0.060566
CCDC85C	ENSG00000205476	black	-0.29083	0.0228371	-0.152063	0.480163	-0.052338	0.490914	-0.0408265	0.587701
CD207	ENSG00000116031	black	-0.814311	0.00179787	-0.374952	0.36819	-0.313414	0.00470887	-0.0501565	0.686
CDA	ENSG00000158825	black	0.264445	0.260681	0.185713	0.670424	0.369495	0.194678	0.072854	0.82601
CDHR5	ENSG00000099834	black	-0.543301	0.00691715	-0.322723	0.304754	-0.40061	0.0148549	-0.296057	0.0535471
CDK18	ENSG00000117266	black	-0.416055	0.00481215	-0.154027	0.546426	-0.159712	0.0653832	-0.0753014	0.389638
CDKN1A	ENSG00000124762	black	-0.06361	0.670727	0.0219546	0.951189	0.311027	0.00826644	0.173002	0.123011
CELF3	ENSG00000159409	black	0.135762	0.518963	0.353299	0.278558	0.0900179	0.254242	0.134733	0.0565507
CHMP1A	ENSG00000131165	black	-0.292484	0.00715062	-0.179332	0.289127	-0.00658061	0.950319	-0.119019	0.144721
CHRM1	ENSG00000168539	black	-0.0638716	0.769134	0.36584	0.276995	0.120865	0.184927	0.091687	0.297298
CIB2	ENSG00000136425	black	-0.379532	0.0210544	-0.232906	0.378956	-0.0168835	0.871982	-0.111457	0.18707
CLIP2	ENSG00000106665	black	-0.492232	6.95e-05	-0.288421	0.105063	-0.160989	0.102435	-0.185182	0.0398262
CLN3	ENSG00000188603	black	-0.0730337	0.457012	0.0950756	0.582964	-0.0951975	0.307234	-0.108198	0.210205
CLSTN1	ENSG00000171603	black	-0.243761	0.0267331	-0.12572	0.502509	-0.159342	0.0327486	-0.117818	0.0932166
CLUH	ENSG00000132361	black	-0.251791	0.0291683	-0.12096	0.54479	-0.378252	3.55e-05	-0.364187	1.77e-05
CNKSR1	ENSG00000142675	black	0.0570596	0.598812	0.123243	0.505518	-0.343181	0.000102635	-0.228213	0.00382252
CNNM4	ENSG00000158158	black	-0.478811	0.00547491	-0.196902	0.502696	-0.547467	0.0012926	-0.471312	0.00238727
COL2A1	ENSG00000139219	black	0.0339724	0.899903	0.104419	0.856488	0.2975	1.87e-05	0.16506	0.0066
COMMD7	ENSG00000149600	black	-0.442169	6.37e-06	-0.257235	0.0604275	-0.144275	0.0208978	-0.17972	0.00171354
COX8A	ENSG00000176340	black	-0.329788	0.012572	-0.165673	0.450951	0.427614	0.0226552	0.141771	0.467393
CRACR2B	ENSG00000177685	black	-0.107617	0.410664	0.0747098	0.772688	NA	NA	NA	NA
CRB2	ENSG00000148204	black	-0.373174	0.0253743	0.0322288	0.932873	0.0519179	0.562528	0.0222729	0.81833
CS	ENSG00000062485	black	-0.339646	0.00666386	-0.0867143	0.717334	-0.286117	0.000764748	-0.300741	0.000145158
CTDSP2	ENSG00000175215	black	-0.323176	0.00211171	-0.114533	0.526442	-0.236007	0.00190843	-0.109262	0.131013
CTSA	ENSG00000064601	black	-0.636853	5.84e-05	-0.418383	0.0589731	-0.39482	0.000431577	-0.211381	0.0397096
CTSD	ENSG00000117984	black	-0.207148	0.0521986	-0.0323674	0.891061	-0.103011	0.138642	0.0103546	0.903312
CYP2D6	ENSG00000100197	black	0.435854	0.0221496	-0.0645455	0.876846	NA	NA	NA	NA
CYP4F3	ENSG00000186529	black	0.122354	0.441897	0.0309439	0.932324	-0.276714	0.0108013	-0.135282	0.199593
DAB2IP	ENSG00000136848	black	-0.343054	0.00378924	-0.171769	0.364795	-0.116322	0.132055	-0.0820446	0.272125
DAGLA	ENSG00000134780	black	-0.442769	0.00343534	-0.196672	0.429931	-0.210348	0.0559481	-0.210944	0.0373862
DDR1	ENSG00000204580	black	-0.413098	0.00721148	-0.177211	0.498297	-0.896064	0.0384915	-0.199004	0.112275
DECR2	ENSG00000242612	black	-0.319243	0.0231027	-0.226995	0.300681	-0.032523	0.806044	-0.0412275	0.749656
DEGS2	ENSG00000168350	black	-0.144347	0.382683	-0.166592	0.56367	0.0208777	0.825919	-0.0384292	0.666963
DGKD	ENSG00000077044	black	-0.299931	0.00374312	-0.216034	0.156698	-0.505405	2.63e-07	-0.401797	3.26e-06
DGKQ	ENSG00000145214	black	-0.255755	0.0285879	-0.156142	0.413169	-0.018477	0.810646	-0.0798242	0.209807
DHDDS	ENSG00000117682	black	-0.261845	0.00919503	-0.056647	0.776262	-0.428576	0.000203276	-0.24468	0.0187909
DLAT	ENSG00000150768	black	-0.384735	9.88e-05	-0.241416	0.0857272	-0.429223	5.69e-06	-0.415439	2.49e-06
DMTN	ENSG00000158856	black	-0.197664	0.204375	0.0973772	0.74927	-0.129424	0.115314	-0.120755	0.115277
DRD2	ENSG00000149295	black	-0.451712	0.106463	-0.0713511	0.907639	0.12372	0.0667274	0.0936053	0.143525
DUSP8	ENSG00000184545	black	-0.204299	0.187413	0.0655369	0.841023	0.055382	0.437883	0.0558067	0.410534
DYNLRB1	ENSG00000125971	black	-0.096584	0.323586	0.0645838	0.733151	-0.269111	0.000166588	-0.142491	0.027654
E2F2	ENSG00000007968	black	-0.229939	0.112453	-0.101389	0.71414	-0.224737	0.0228442	-0.255414	0.00474781
E2F8	ENSG00000129173	black	-0.0929161	0.429432	0.00619283	0.983727	-0.395245	0.000333892	-0.225317	0.024541
EFHD2	ENSG00000142634	black	0.0653792	0.4968	0.10347	0.532365	0.154766	0.00809413	0.0613485	0.291448
EFNA2	ENSG00000099617	black	0.0491004	0.787511	0.199548	0.524216	0.390756	5.81e-05	0.163056	0.0633423
EFNB1	ENSG00000090776	black	-0.0333903	0.747952	-0.0562863	0.788209	0.109906	0.155026	-0.0349034	0.678165
EFNB2	ENSG00000125266	black	-0.0447708	0.699264	0.0510264	0.832344	-0.217634	0.10435	-0.20926	0.0924891
EFR3B	ENSG00000084710	black	-0.692907	6.77e-05	-0.79303	0.000152552	-0.184609	0.019712	-0.0942629	0.222013
EIF4EBP3	ENSG00000243056	black	-0.305974	0.0182775	-0.277136	0.144585	NA	NA	NA	NA
ELF4	ENSG00000102034	black	-0.310312	0.0180665	-0.08895	0.724614	-0.336809	4.45e-05	-0.244324	0.000865676
ENTREP1	ENSG00000135063	black	0.302369	0.0734489	0.212652	0.449339	NA	NA	NA	NA
ESPN	ENSG00000187017	black	-0.604085	0.0057921	-0.244154	0.514378	0.129053	0.144838	0.0983587	0.246781
F11R	ENSG00000158769	black	-0.16137	0.22711	-0.119643	0.618429	NA	NA	NA	NA
FA2H	ENSG00000103089	black	0.008963	0.958501	0.103126	0.760686	0.000464627	0.996992	-0.01787	0.878394
FAM102A	ENSG00000167106	black	-0.200159	0.0939624	-0.0989774	0.650874	-0.305351	0.000637354	-0.211665	0.00905532
FAM171A1	ENSG00000148468	black	-0.19701	0.0965122	0.00349614	0.990573	-0.418742	1.17e-05	-0.414838	3.6e-06
FAM83G	ENSG00000188522	black	-0.289601	0.0149822	-0.111986	0.595732	-0.00524375	0.969846	-0.121485	0.281324
FAM83H	ENSG00000180921	black	0.0943822	0.514203	-0.0102469	0.97748	0.0490211	0.456844	-0.0491896	0.433535
FAXDC2	ENSG00000170271	black	0.21311	0.0644132	0.212468	0.224134	0.331918	0.00618876	0.20404	0.0724816
FBLIM1	ENSG00000162458	black	-0.242886	0.0610565	-0.0964626	0.692822	-0.166077	0.0583768	-0.169353	0.035864
FHIP1B	ENSG00000051009	black	-0.115845	0.278378	0.0502129	0.82044	NA	NA	NA	NA
FKBP4	ENSG00000004478	black	-0.240839	0.0214994	-0.157853	0.342151	-0.152786	0.0963557	-0.268533	0.00127175
FOXN1	ENSG00000109101	black	0.278964	0.452279	0.38968	0.544001	0.199387	0.00521533	0.0785745	0.264207
FOXN3	ENSG00000053254	black	-0.338713	0.000793521	-0.201764	0.178896	-0.409506	2.1e-05	-0.271235	0.00134081
FUT2	ENSG00000176920	black	0.336363	0.0375723	0.278907	0.263089	0.405704	0.0260467	0.103635	0.598889
FUT3	ENSG00000171124	black	-0.0764471	0.658698	-0.0185914	0.966042	0.00993109	0.95722	-0.0535455	0.758045
FUT6	ENSG00000156413	black	-0.151149	0.282017	-0.012216	0.971863	0.000250959	0.998468	-0.131692	0.217157
GAREM2	ENSG00000157833	black	-0.298989	0.11096	0.138149	0.6963	NA	NA	NA	NA
GBA1	ENSG00000177628	black	-0.132656	0.278625	0.0106403	0.971863	NA	NA	NA	NA
GLOD5	ENSG00000171433	black	-0.588363	0.0138188	-0.222042	0.601301	-0.054352	0.642623	-0.0786018	0.465929
GPBP1L1	ENSG00000159592	black	-0.33504	0.000524513	-0.148668	0.330307	-0.39624	2.81e-05	-0.284631	0.000679398
GPR153	ENSG00000158292	black	0.104809	0.54011	0.240109	0.385345	0.136187	0.0252438	0.0859604	0.138903
GPRC5A	ENSG00000013588	black	0.206804	0.226925	-0.0142619	0.973343	-0.0232923	0.922091	0.0107674	0.965638
GPRIN1	ENSG00000169258	black	0.655486	0.000561455	0.258457	0.403665	0.231194	0.00328277	0.140405	0.0554136
GRB7	ENSG00000141738	black	-0.546445	0.00154493	-0.29296	0.27224	-0.382091	0.000805108	-0.262984	0.0111869
H3-4	ENSG00000168148	black	0.116739	0.724783	0.311697	0.594828	NA	NA	NA	NA
HMOX1	ENSG00000100292	black	-0.493734	0.00514467	-0.527458	0.0269782	0.00204784	0.990037	-0.0380286	0.814071
HMX2	ENSG00000188816	black	-0.527032	0.0972904	-0.362732	0.500606	0.118436	0.14482	0.0984055	0.201912
HNF1A	ENSG00000135100	black	-0.310587	0.0368712	-0.167793	0.509335	-0.184964	0.0212865	-0.11225	0.144026
HOXB8	ENSG00000120068	black	-0.11764	0.519392	-0.106551	0.767084	-0.072059	0.424427	-0.0444737	0.628692
HR	ENSG00000168453	black	-0.471156	0.0033106	-0.183965	0.500671	-0.0402707	0.637162	-0.0695623	0.364405
HSPBP1	ENSG00000133265	black	0.0879731	0.390984	0.0172977	0.942677	0.198337	0.00744176	0.0343193	0.678326
ID3	ENSG00000117318	black	-0.320929	0.0192176	-0.223768	0.295127	-0.111378	0.411781	-0.207056	0.0824871
IGFBPL1	ENSG00000137142	black	-0.651465	0.0111274	-0.820019	0.0160733	0.16498	0.0564773	0.113626	0.16944
IL22RA1	ENSG00000142677	black	-0.0386465	0.838035	-0.00432439	0.992096	-0.0586496	0.695847	-0.00528418	0.975223
IL32	ENSG00000008517	black	-0.482437	0.00535822	-0.206642	0.47891	-0.162692	0.134432	0.139943	0.172332
INF2	ENSG00000203485	black	0.0763912	0.510993	0.0508317	0.834183	-0.211744	0.00605705	-0.150812	0.0349661
IRS2	ENSG00000185950	black	0.02667	0.836217	0.108866	0.643621	0.0618565	0.402893	0.00646399	0.940702
ITGA3	ENSG00000005884	black	0.067155	0.555058	-0.00222302	0.993155	-0.00359774	0.978548	-0.136344	0.206965
ITGB4	ENSG00000132470	black	0.352344	0.00575869	0.242239	0.206667	0.213964	0.0831286	0.0898415	0.480931
ITM2C	ENSG00000135916	black	-0.308539	0.044808	-0.0687842	0.829126	0.0564703	0.687829	-0.0398268	0.781468
ITPK1	ENSG00000100605	black	-0.120412	0.251373	-0.117423	0.512679	-0.0794357	0.244753	-0.096835	0.120557
ITPR3	ENSG00000096433	black	-0.0283764	0.770776	-9.97e-06	0.999925	-0.0986906	0.306099	-0.0925368	0.313021
JUP	ENSG00000173801	black	-0.268551	0.065167	-0.142075	0.57981	-0.193491	0.0734731	-0.203901	0.0400697
KCNJ12	ENSG00000184185	black	-0.82328	9.54e-05	-0.715584	0.00922153	0.261587	0.0123283	0.170102	0.0837828
KCNQ1	ENSG00000053918	black	0.0249145	0.803369	0.0240911	0.914878	0.0470927	0.45718	0.0127887	0.858101
KDF1	ENSG00000175707	black	-0.416064	0.00394291	-0.183356	0.443735	0.0429086	0.745196	-0.108285	0.344236
KIAA1217	ENSG00000120549	black	-0.0627933	0.638797	0.115281	0.63532	-0.198645	0.057517	-0.0837787	0.432997
KIF1C	ENSG00000129250	black	-0.200912	0.0530347	-0.139539	0.41011	-0.128707	0.135225	-0.156128	0.046387
KIFC2	ENSG00000167702	black	-0.0600596	0.589915	0.0990162	0.621832	-0.0522621	0.483998	0.00767987	0.929374
KIR2DL4	ENSG00000189013	black	-0.524835	0.0593804	-0.362978	0.426147	0.999923	5.8e-05	0.462444	0.0380744
KLHL33	ENSG00000185271	black	0.0572759	0.762278	-0.109664	0.770384	0.0935426	0.3081	0.0704473	0.433062
KRTAP5-1	ENSG00000205869	black	0.0768103	0.729282	0.306451	0.393221	0.185238	0.0324369	0.0950452	0.264274
LAD1	ENSG00000159166	black	-0.175101	0.231606	-0.225683	0.328975	-0.462561	0.000167184	-0.477611	3.38e-05
LASP1	ENSG00000002834	black	-0.139866	0.192794	-0.0716861	0.728947	-0.105584	0.232131	-0.0516172	0.404413
LGALS9	ENSG00000168961	black	-0.207197	0.103907	0.138565	0.527186	-0.211291	0.0513447	-0.0281859	0.827875
LGR6	ENSG00000133067	black	-0.112556	0.57854	0.0835733	0.845804	-0.0181454	0.855222	-0.0648376	0.453593
LPCAT4	ENSG00000176454	black	-0.0119997	0.916272	0.204551	0.240604	-0.169527	0.121862	-0.069046	0.54722
LPIN2	ENSG00000101577	black	-0.139415	0.171411	0.00191453	0.993493	-0.136855	0.0733413	0.0961573	0.189073
LPIN3	ENSG00000132793	black	-0.198997	0.158819	-0.0295152	0.926193	-0.529459	8.95e-05	-0.220347	0.073658
LSR	ENSG00000105699	black	-0.196505	0.184911	0.0215877	0.951631	-0.0333844	0.778621	-0.105414	0.296483
MAMDC4	ENSG00000177943	black	-0.0948967	0.450428	0.0266437	0.924779	-0.156736	0.0398469	-0.027096	0.756758
MAP2K2	ENSG00000126934	black	-0.299288	0.00180901	-0.21557	0.121769	0.227429	0.0595026	0.0143439	0.924006
MARCHF8	ENSG00000165406	black	-0.345382	0.000346898	-0.211761	0.133152	NA	NA	NA	NA
MAVS	ENSG00000088888	black	-0.312327	0.01372	-0.144225	0.504664	-0.485213	3.7e-06	-0.347311	0.000153667
MGLL	ENSG00000074416	black	-0.513538	0.00037082	-0.264952	0.226167	-0.305958	0.0184818	-0.264201	0.027654
MIDEAS	ENSG00000156030	black	-0.22252	0.0511563	-0.0335845	0.894586	NA	NA	NA	NA
MISP3	ENSG00000141854	black	-0.180632	0.133268	0.0825049	0.720266	NA	NA	NA	NA
MLPH	ENSG00000115648	black	0.500708	0.000922834	0.462958	0.0226527	-0.0391339	0.813194	0.109786	0.449277
MMP15	ENSG00000102996	black	-0.19418	0.223183	-0.135326	0.641044	-0.105136	0.380862	-0.14866	0.170881
MVB12B	ENSG00000196814	black	-0.310643	0.00401099	-0.151783	0.384059	-0.139915	0.0404478	-0.00656004	0.938763
MYLK2	ENSG00000101306	black	-0.0141378	0.950547	-0.137306	0.760492	0.13636	0.0621799	0.0723987	0.318173
MYO1E	ENSG00000157483	black	-0.0915887	0.356253	0.0351655	0.87042	-0.230803	0.0656167	-0.148574	0.219957
MYRIP	ENSG00000170011	black	-0.103863	0.298341	0.141144	0.3801	0.0129718	0.907528	0.0653399	0.501018
NECTIN1	ENSG00000110400	black	-0.0420782	0.749405	0.189585	0.368831	NA	NA	NA	NA
NEDD9	ENSG00000111859	black	-0.238885	0.0269408	-0.139297	0.434401	-0.20118	0.0193984	-0.15492	0.0532331
NKX2-2	ENSG00000125820	black	0.0526196	0.861685	0.317805	0.541592	-0.013779	0.87716	0.00772182	0.934193
NSMF	ENSG00000165802	black	-0.0296702	0.766845	-0.165519	0.287551	-0.385921	9.25e-05	-0.283464	0.00132341
NUTM2A	ENSG00000184923	black	-0.0577779	0.702192	0.165682	0.521472	0.341158	0.00762277	0.116163	0.370522
NYNRIN	ENSG00000205978	black	-0.101966	0.364777	0.0346576	0.889063	-0.394106	0.000782503	-0.364445	0.000694494
OCEL1	ENSG00000099330	black	-0.506688	0.000337474	-0.297538	0.152766	-0.0359737	0.738359	2.34e-05	0.999772
ODF3L1	ENSG00000182950	black	-0.504496	0.0680157	-0.899673	0.0147019	0.0313701	0.750403	0.0309355	0.751048
OGDH	ENSG00000105953	black	-0.148761	0.180018	-0.142766	0.4362	-0.42672	1.06e-06	-0.322636	2.49e-05
OSBPL7	ENSG00000006025	black	-0.208999	0.070938	-0.0413948	0.868857	-0.339866	0.000703624	-0.157725	0.0924313
OSGIN1	ENSG00000140961	black	0.308383	0.0428214	0.199887	0.423889	0.159383	0.0524733	0.0307315	0.741836
OVOL1	ENSG00000172818	black	-0.4166	0.0123089	-0.201627	0.470654	-0.161397	0.249207	-0.277598	0.0253979
P3H2	ENSG00000090530	black	0.501703	0.0372446	0.00200673	0.996958	NA	NA	NA	NA
PARS2	ENSG00000162396	black	-0.369965	0.000730842	-0.145787	0.414994	0.0260578	0.766811	-0.0476627	0.552795
PAX4	ENSG00000106331	black	0.409887	0.112493	0.361441	0.388353	0.0957836	0.126647	0.100767	0.0811003
PCSK1N	ENSG00000102109	black	-0.628466	0.037115	-0.317393	0.542449	0.1268	0.131282	0.062985	0.461024
PCSK4	ENSG00000115257	black	-0.173155	0.245795	-0.0617672	0.845051	-0.0825063	0.329157	-0.034715	0.70067
PDLIM2	ENSG00000120913	black	-0.347184	0.00760815	-0.386267	0.0281939	-0.0504888	0.460907	-0.0524164	0.419701
PGAP3	ENSG00000161395	black	-0.718484	9.28e-06	-0.470561	0.0328324	-0.218839	0.155911	-0.243751	0.0848554
PHETA1	ENSG00000198324	black	-0.0774504	0.511585	-0.125817	0.536647	NA	NA	NA	NA
PHLDB1	ENSG00000019144	black	-0.145853	0.163362	-0.0599052	0.77208	-0.046339	0.608064	-0.0330807	0.718905
PLAGL1	ENSG00000118495	black	-0.213488	0.038791	-0.00181888	0.993809	-0.528061	3.21e-06	-0.107928	0.304854
PLAGL2	ENSG00000126003	black	0.0134088	0.905294	0.202321	0.239365	-0.355944	9.46e-05	-0.113392	0.186411
PLCB3	ENSG00000149782	black	-0.0795391	0.485696	-0.122042	0.535106	-0.0761605	0.407909	-0.159193	0.0466706
PLCD3	ENSG00000161714	black	-0.468871	0.0207686	-0.37311	0.225139	-0.624802	8.57e-06	-0.592021	5.05e-06
PLEC	ENSG00000178209	black	0.274596	0.0204784	0.0992252	0.646562	0.305016	0.00795711	0.0777507	0.523508
PLXNB1	ENSG00000164050	black	-0.136912	0.23703	-0.0759757	0.735044	-0.291056	0.000143314	-0.175886	0.0103299
PLXNB2	ENSG00000196576	black	0.12162	0.237871	0.0700754	0.723248	0.0034078	0.97277	0.0151107	0.881009
PNKD	ENSG00000127838	black	-0.28237	0.00406681	-0.119017	0.470673	0.217776	0.0122646	0.0504364	0.59162
PNPLA2	ENSG00000177666	black	-0.171074	0.185366	-0.0547708	0.840582	-0.111727	0.159484	-0.0471222	0.571045
PPARD	ENSG00000112033	black	-0.196984	0.180319	-0.220629	0.34434	-0.308415	0.00129139	-0.373763	3.99e-05
PPDPF	ENSG00000125534	black	-0.209391	0.242533	0.0290182	0.944742	0.03682	0.786765	-0.00218775	0.989031
PPP1CA	ENSG00000172531	black	-0.130577	0.192082	-0.0877759	0.627853	-0.194859	0.00171678	-0.156922	0.00575838
PPP1R13B	ENSG00000088808	black	-0.0825417	0.405461	0.107543	0.528572	-0.246085	0.00477244	-0.119987	0.151265
PRKCD	ENSG00000163932	black	-0.22706	0.059129	-0.15848	0.421496	-0.177516	0.00632905	-0.0899153	0.149117
PROSER2	ENSG00000148426	black	-0.402783	0.000308081	-0.231296	0.159527	0.187262	0.00678651	0.0841714	0.211524
PRR13	ENSG00000205352	black	-0.265753	0.0925934	-0.0784225	0.808941	-0.349833	0.000151198	-0.261573	0.00161352
PRRG2	ENSG00000126460	black	-0.352408	0.0193056	-0.233226	0.325814	-0.00982097	0.907421	-0.0111154	0.898489
PRRT2	ENSG00000167371	black	0.13207	0.435845	0.369258	0.136308	-0.281814	0.000460412	-0.0441765	0.60876
PRSS8	ENSG00000052344	black	-0.243028	0.170937	-0.000200296	0.999587	0.118017	0.534669	0.041252	0.843993
PRXL2B	ENSG00000157870	black	-0.153335	0.132166	-0.0995269	0.578819	NA	NA	NA	NA
PSKH1	ENSG00000159792	black	-0.222748	0.0250509	-0.116107	0.490577	-0.0509356	0.265816	-0.0356195	0.429293
RAB25	ENSG00000132698	black	-0.214916	0.126122	-0.0337539	0.915053	-0.0637083	0.702937	-0.243158	0.0744195
RAP1GAP2	ENSG00000132359	black	-0.0237138	0.826939	0.0706739	0.737093	-0.140882	0.119006	-0.0583558	0.536507
RASD1	ENSG00000108551	black	-0.238907	0.166181	0.0825222	0.81701	-0.0858984	0.399085	-0.0151902	0.898459
RASD2	ENSG00000100302	black	-0.441878	0.0209355	0.10769	0.77639	-0.211116	0.176523	-0.0257958	0.891125
RASSF3	ENSG00000153179	black	-0.257856	0.00900115	-0.19773	0.177681	-0.105173	0.178167	-0.117213	0.102338
RBP4	ENSG00000138207	black	0.834255	0.00223739	0.0769408	0.899013	0.507819	0.000149894	0.0962964	0.481842
REEP6	ENSG00000115255	black	0.60232	0.000724849	0.050579	0.898262	0.0969447	0.282363	0.0179912	0.864252
RETREG2	ENSG00000144567	black	-0.423011	0.000206727	-0.30241	0.0575008	NA	NA	NA	NA
RFFL	ENSG00000092871	black	-0.167369	0.077587	0.0589946	0.750713	-0.0770916	0.264895	-0.0295812	0.690399
RHOF	ENSG00000139725	black	0.115394	0.518635	-0.0132008	0.976109	-0.0785815	0.624198	-0.205814	0.131103
RIMS3	ENSG00000117016	black	0.586934	1.74e-05	0.620081	0.000166684	0.384902	4.64e-06	0.161639	0.0259823
RIPK3	ENSG00000129465	black	0.00954903	0.93743	0.161729	0.41628	-0.170377	0.0797365	-0.0124761	0.918086
RNF11	ENSG00000123091	black	-0.280876	0.00303294	-0.262727	0.0444377	-0.0406003	0.563596	-0.118392	0.045038
RNF144A	ENSG00000151692	black	0.0238683	0.815276	0.0494112	0.814511	-0.0881323	0.326597	-0.0297406	0.762847
RNF186	ENSG00000178828	black	-0.225841	0.190396	-0.0546512	0.885408	0.27756	0.136158	0.21011	0.23984
RNF208	ENSG00000212864	black	-0.25917	0.210944	-0.101621	0.810546	-0.0826133	0.201495	-0.0932069	0.116562
RNF43	ENSG00000108375	black	-0.0816186	0.47036	-0.006544	0.981683	-0.513126	0.000149448	-0.220512	0.0756409
RORC	ENSG00000143365	black	0.0286774	0.816301	0.166491	0.407821	0.015989	0.850436	0.0342917	0.664892
RPH3AL	ENSG00000181031	black	0.0473532	0.686076	0.028881	0.912481	0.103836	0.191568	0.0289893	0.74179
RPP25	ENSG00000178718	black	-0.327681	0.0228507	-0.310917	0.140581	-0.151199	0.112482	-0.171769	0.0486654
RSPH3	ENSG00000130363	black	-0.341562	0.000607139	-0.195432	0.189111	0.162065	0.149189	0.00421645	0.976301
RTKN	ENSG00000114993	black	-0.18901	0.0508108	-0.138116	0.374252	-0.28727	6.48e-06	-0.244269	2.26e-05
RTL8A	ENSG00000203950	black	0.140966	0.38772	0.314134	0.199022	NA	NA	NA	NA
RTN4RL1	ENSG00000185924	black	-0.993687	0.000135458	-1.00283	0.00221141	0.0783818	0.428924	0.0653858	0.499594
SAPCD2	ENSG00000186193	black	-0.0178474	0.895231	-0.0438192	0.88292	0.111589	0.168648	0.0304076	0.735366
SCAMP2	ENSG00000140497	black	-0.251591	0.0267412	-0.05793	0.802794	-0.0322438	0.64312	-0.0612291	0.320291
SEMA4G	ENSG00000095539	black	-0.170187	0.304384	0.0355518	0.924055	-0.540496	0.00176786	-0.506792	0.00137736
SERINC2	ENSG00000168528	black	-0.529125	0.00460397	-0.336121	0.237702	-0.475282	1.79e-05	-0.516721	0.000196529
SESN2	ENSG00000130766	black	-0.127427	0.268362	0.0314054	0.90224	-0.0433868	0.671922	-0.0838399	0.357361
SF3B4	ENSG00000143368	black	-0.0552544	0.626634	0.127498	0.511587	-0.412057	2.47e-05	-0.254739	0.00296982
SFN	ENSG00000175793	black	-0.35879	0.0797791	-0.281482	0.397146	-0.177288	0.348425	-0.331643	0.0456462
SGPP2	ENSG00000163082	black	-0.243918	0.078703	-0.116404	0.645726	-0.035473	0.788839	-0.045111	0.725808
SH3BP1	ENSG00000100092	black	-0.3443	0.00559395	-0.0957666	0.679761	-0.0548561	0.570513	-0.0183212	0.863567
SH3KBP1	ENSG00000147010	black	-0.184179	0.0593191	-0.107721	0.520105	-0.0615318	0.33946	-0.0893567	0.123532
SHD	ENSG00000105251	black	-0.62644	0.00245651	-0.404281	0.191053	0.0080129	0.939449	-0.0762831	0.382756
SIPA1L3	ENSG00000105738	black	-0.263437	0.0548498	-0.0315047	0.918735	-0.295257	0.00100384	-0.215146	0.0084288
SLC22A13	ENSG00000172940	black	-0.117534	0.51835	0.0129415	0.977243	0.0761628	0.298698	0.0969411	0.147352
SLC22A18	ENSG00000110628	black	-0.236791	0.0887879	-0.240007	0.262902	0.0592782	0.728422	-0.0512829	0.764485
SLC25A1	ENSG00000100075	black	-0.178465	0.11076	-0.0290486	0.907294	0.215418	0.0904974	0.0627733	0.650318
SLC29A2	ENSG00000174669	black	-0.0942201	0.446629	0.0585384	0.819381	-0.295096	0.000352139	-0.0750848	0.362131
SLC29A4	ENSG00000164638	black	0.72451	0.000164444	0.474796	0.0825749	0.174803	0.0677401	0.135028	0.135934
SLC44A4	ENSG00000204385	black	-0.296073	0.0917262	-0.0671019	0.858114	-0.3385	0.0258025	-0.263325	0.0629679
SLC45A3	ENSG00000158715	black	0.168338	0.167889	0.0410918	0.877723	-0.0259948	0.769185	-0.189555	0.00633669
SLC52A3	ENSG00000101276	black	-0.297789	0.111027	-0.482997	0.0656087	-0.541746	0.000491497	-0.607235	3.56e-05
SLC6A9	ENSG00000196517	black	-0.517818	0.00210673	-0.160264	0.590914	-0.154285	0.209645	-0.161541	0.15647
SLC8A2	ENSG00000118160	black	0.474912	0.186616	0.669173	0.219067	0.163005	0.0765996	0.120748	0.168392
SLC9A1	ENSG00000090020	black	-0.0222846	0.885317	0.118241	0.683013	-0.318149	0.00118233	-0.27377	0.002202
SLCO2A1	ENSG00000174640	black	0.257503	0.0550228	0.287793	0.144168	0.247882	0.03808	0.29665	0.00656171
SMAD7	ENSG00000101665	black	-0.478173	0.00015493	-0.303348	0.092525	-0.19701	0.0177766	-0.111427	0.163291
SMPD1	ENSG00000166311	black	-0.215262	0.162026	-0.0481887	0.887206	-0.119967	0.364312	0.0171138	0.91327
SMPD3	ENSG00000103056	black	-0.0945848	0.508264	0.0956142	0.728495	-0.19607	0.144387	0.00030416	0.999105
SNX15	ENSG00000110025	black	-0.328432	0.000821246	-0.158197	0.301819	-0.00674047	0.936145	-0.096129	0.144512
SOX13	ENSG00000143842	black	0.0909295	0.419485	0.0858372	0.684455	-0.119145	0.0301334	0.0088163	0.897354
SOX30	ENSG00000039600	black	-0.30666	0.0221225	-0.179964	0.409375	-0.010222	0.912037	-0.00208407	0.983116
SOX9	ENSG00000125398	black	0.198607	0.140399	0.251974	0.215351	-0.0448937	0.578345	-0.00471023	0.959911
SPAAR	ENSG00000235387	black	-0.301397	0.098744	-0.168073	0.605225	NA	NA	NA	NA
SPATA18	ENSG00000163071	black	0.0284582	0.779533	-0.00291504	0.990791	-0.0474912	0.644164	0.114574	0.193943
SPATA2	ENSG00000158480	black	-0.210693	0.0664497	-0.00961005	0.973205	-0.257598	0.000660353	-0.121209	0.085522
SPDEF	ENSG00000124664	black	0.106068	0.562666	0.309382	0.275922	0.114872	0.351052	-0.02048	0.8871
SPDYC	ENSG00000204710	black	0.104793	0.696355	0.414114	0.323189	0.107769	0.174946	0.122964	0.0910479
SPPL2B	ENSG00000005206	black	-0.0606344	0.570612	0.0345521	0.88292	-0.290998	0.000214889	-0.136064	0.0591762
SRD5A1	ENSG00000145545	black	-0.281505	0.00817159	-0.254704	0.0936841	-0.0176003	0.863286	-0.0143996	0.8921
SSBP3	ENSG00000157216	black	-0.169587	0.0985743	0.00054811	0.997873	-0.217728	0.0145572	-0.144013	0.0861087
STEAP3	ENSG00000115107	black	-0.441176	0.00523112	-0.202492	0.438359	-0.408142	0.000919775	-0.357694	0.00144792
STPG3	ENSG00000197768	black	-0.494103	0.00808164	-0.320968	0.262874	NA	NA	NA	NA
STPG4	ENSG00000239605	black	0.235148	0.29546	-0.10268	0.827466	NA	NA	NA	NA
SYNPO	ENSG00000171992	black	-0.320549	0.0255695	-0.156455	0.526271	-0.10864	0.0778126	-0.0390529	0.54797
TANC2	ENSG00000170921	black	-0.168701	0.10185	-0.0803564	0.675542	-0.321318	0.00226252	-0.0917453	0.391686
TBC1D2	ENSG00000095383	black	-0.041583	0.716161	0.0194751	0.942449	-0.0768204	0.412889	-0.0587886	0.527396
TEX45	ENSG00000198723	black	-0.00777	0.968128	0.0235379	0.961574	NA	NA	NA	NA
THRA	ENSG00000126351	black	-0.389213	0.000166712	-0.296718	0.035686	-0.207321	0.0387751	-0.151683	0.109108
TICAM1	ENSG00000127666	black	-0.254954	0.0727522	-0.111084	0.674358	-0.0677474	0.299144	-0.110942	0.0556367
TLE2	ENSG00000065717	black	-0.360323	0.0601262	0.0152212	0.973944	-0.195235	0.034553	-0.156177	0.0701789
TMEM127	ENSG00000135956	black	-0.180121	0.105121	-0.0506436	0.826073	-0.116137	0.071179	-0.054572	0.401397
TMEM164	ENSG00000157600	black	-0.229452	0.0696808	-0.184542	0.360998	-0.601241	5.61e-07	-0.487117	4.54e-06
TMEM209	ENSG00000146842	black	-0.345816	0.000756388	-0.194644	0.207149	-0.466205	1.46e-07	-0.291578	7.86e-05
TMEM210	ENSG00000185863	black	0.0643717	0.823601	0.113288	0.854513	0.180933	0.0489207	0.100208	0.26597
TMEM63B	ENSG00000137216	black	-0.306494	0.0127121	-0.0991227	0.662373	-0.23256	0.0320843	-0.227752	0.022372
TMUB1	ENSG00000164897	black	-0.210246	0.0391568	-0.124389	0.46637	0.0898864	0.200309	-0.0261923	0.735273
TNFRSF21	ENSG00000146072	black	-0.159058	0.231126	-0.224233	0.276043	-0.323201	0.00139088	-0.320626	0.000570656
TNK1	ENSG00000174292	black	-0.315296	0.0041401	-0.136306	0.457752	-0.0757308	0.308596	-0.0862792	0.210205
TOX	ENSG00000198846	black	0.0277775	0.797318	0.106924	0.572804	-0.446553	0.000945631	-0.258552	0.0376279
TPPP	ENSG00000171368	black	0.148066	0.307111	-0.298892	0.163291	0.0477762	0.539125	-0.0317567	0.688299
TRAK1	ENSG00000182606	black	-0.260968	0.00486447	-0.0880651	0.591487	-0.361225	8.92e-05	-0.167455	0.0444196
TRIM25	ENSG00000121060	black	-0.131756	0.19781	-0.112136	0.52397	-0.0985468	0.224873	-0.155191	0.0320102
TRIM3	ENSG00000110171	black	-0.208987	0.0673812	-0.116077	0.559742	-0.202928	0.0241712	-0.1621	0.0530129
TRIM9	ENSG00000100505	black	-0.157904	0.567552	-0.578863	0.155167	-0.209842	0.00630994	-0.164167	0.020364
TTBK1	ENSG00000146216	black	-0.366737	0.0471325	-0.364717	0.18538	0.136502	0.0399536	0.117141	0.0578296
TTLL12	ENSG00000100304	black	-0.223784	0.0707258	-0.134167	0.52891	-0.103148	0.107197	-0.178486	0.00200178
ULK3	ENSG00000140474	black	-0.332465	0.00396122	-0.169472	0.357242	-0.302875	0.00586303	-0.206167	0.043488
UMODL1	ENSG00000177398	black	-0.323324	0.0542079	-0.194097	0.494759	0.156019	0.0830705	0.0184176	0.865526
UNC5B	ENSG00000107731	black	-0.727599	9.12e-06	-0.433417	0.0585631	0.0347314	0.737224	-0.0943614	0.287529
UPP1	ENSG00000183696	black	-0.140125	0.320073	-0.103311	0.698543	-0.0306229	0.805928	-0.0849033	0.436185
VDR	ENSG00000111424	black	-0.430223	0.00561272	-0.148529	0.589344	-0.581288	4.05e-06	-0.425442	0.000124553
VPS37B	ENSG00000139722	black	-0.243089	0.0184378	-0.110903	0.532371	-0.191618	0.0124612	-0.239037	0.000739768
VSIG10L	ENSG00000186806	black	-0.226666	0.17975	-0.0716645	0.84045	0.0847663	0.26437	0.0409028	0.603895
WASHC2C	ENSG00000172661	black	-0.408312	0.000120403	-0.191607	0.236109	NA	NA	NA	NA
WFDC2	ENSG00000101443	black	-0.202374	0.462845	0.240579	0.629615	-0.0842715	0.552811	-0.0043614	0.978938
WIPF2	ENSG00000171475	black	-0.247828	0.0126557	-0.113761	0.501725	-0.251497	0.00116577	-0.151469	0.0336939
WNT3A	ENSG00000154342	black	0.465395	0.189452	0.611001	0.264778	0.110135	0.182106	0.0811718	0.31001
YJEFN3	ENSG00000250067	black	-0.14438	0.393873	0.0461112	0.902275	0.0263991	0.745184	0.00977004	0.911826
ZBTB7B	ENSG00000160685	black	-0.456875	0.000862902	-0.293705	0.144537	-0.207257	0.0145727	-0.142363	0.0735932
ZER1	ENSG00000160445	black	-0.220596	0.0479991	-0.045628	0.846867	-0.0444091	0.581485	-0.0424347	0.587918
ZFP3	ENSG00000180787	black	-0.477426	4.06e-06	-0.294232	0.0382916	-0.662319	7.58e-07	-0.425082	0.000183536
ZFYVE28	ENSG00000159733	black	-0.162194	0.121252	0.0283827	0.902773	0.0752184	0.245318	0.0429305	0.513133
ZNF629	ENSG00000102870	black	-0.313576	0.00251802	-0.133081	0.438	-0.0589591	0.480997	-0.0673195	0.391343
ZNF703	ENSG00000183779	black	-0.214656	0.149196	-0.0554385	0.862737	-0.202218	0.00587876	-0.147663	0.0296763
ZSWIM3	ENSG00000132801	black	-0.499481	9.07e-05	-0.39837	0.0194285	-0.123174	0.159226	-0.172588	0.0285794

## Sheet: blue.ImmuneEffector
Gene	Ensembl.ID	module.NAME	GSE193677.log2FC.UC.vs.Ctrl	GSE193677.adjpval.UC.vs.Ctrl	GSE193677.log2FC.CD.vs.Ctrl	GSE193677.adjpval.CD.vs.Ctrl	GSE126124.log2FC.UC.vs.Ctrl	GSE126124.adjpval.UC.vs.Ctrl	GSE126124.log2FC.CD.vs.Ctrl	GSE126124.adjpval.CD.vs.Ctrl
AANAT	ENSG00000129673	blue/ImmuneEffector	0.812629	0.00309809	0.430619	0.323088	0.148729	0.0366228	0.137001	0.0372403
ABCA1	ENSG00000165029	blue/ImmuneEffector	-0.162267	0.213112	-0.260615	0.178605	0.00539703	0.973621	0.0669822	0.651309
ABCB4	ENSG00000005471	blue/ImmuneEffector	0.131451	0.466542	-0.351626	0.19359	-0.248523	0.0856809	-0.14774	0.298971
ABCC2	ENSG00000023839	blue/ImmuneEffector	0.505917	5.1e-05	0.286184	0.115294	0.0231595	0.812647	-0.0323235	0.731897
ABCD2	ENSG00000173208	blue/ImmuneEffector	0.57033	0.00717215	0.163601	0.679761	0.329165	0.0611778	0.276098	0.0931863
ABI3	ENSG00000108798	blue/ImmuneEffector	0.409344	0.0177386	0.249857	0.365894	0.258341	0.00197683	0.251459	0.00105713
ABI3BP	ENSG00000154175	blue/ImmuneEffector	0.500228	0.00456095	0.170498	0.583864	-0.0586757	0.856883	-0.235718	0.396807
ABTB3	ENSG00000151136	blue/ImmuneEffector	0.682223	0.00149702	0.301389	0.386739	NA	NA	NA	NA
ACAD11	ENSG00000240303	blue/ImmuneEffector	0.5687	0.00793134	0.189747	0.629743	NA	NA	NA	NA
ACAP1	ENSG00000072818	blue/ImmuneEffector	0.78971	0.000120916	0.33895	0.289082	NA	NA	NA	NA
ACBD7	ENSG00000176244	blue/ImmuneEffector	-0.503776	0.00382305	-0.214811	0.455477	0.0871874	0.357154	0.0776394	0.393436
ACER1	ENSG00000167769	blue/ImmuneEffector	0.522135	0.276932	0.142385	0.895228	0.0396234	0.671629	0.0499749	0.571703
ACOT12	ENSG00000172497	blue/ImmuneEffector	-0.247585	0.610552	-0.708161	0.366766	-0.0429394	0.448355	0.0492866	0.352609
ACP5	ENSG00000102575	blue/ImmuneEffector	0.136579	0.432271	0.0487665	0.899748	0.498225	0.00461849	0.419128	0.00929179
ACSBG2	ENSG00000130377	blue/ImmuneEffector	-0.042953	0.83726	-0.188411	0.617635	-0.0132199	0.85555	-0.00617556	0.935943
ACSL6	ENSG00000164398	blue/ImmuneEffector	0.098647	0.616352	-0.255397	0.43208	0.0866638	0.238077	0.0767524	0.271103
ACSM4	ENSG00000215009	blue/ImmuneEffector	0.100387	0.671258	0.10332	0.834689	NA	NA	NA	NA
ACSM5	ENSG00000183549	blue/ImmuneEffector	-0.215682	0.275866	-0.501648	0.0735539	0.105964	0.172141	0.0314899	0.712238
ACTL7A	ENSG00000187003	blue/ImmuneEffector	-0.015905	0.959192	-0.00757243	0.991902	0.106071	0.114576	0.0838816	0.189509
ADA	ENSG00000196839	blue/ImmuneEffector	0.803597	1.33e-05	0.498799	0.0521353	0.418816	0.000265731	0.477883	1.32e-05
ADA2	ENSG00000093072	blue/ImmuneEffector	0.527322	0.00631827	0.469652	0.0875174	NA	NA	NA	NA
ADAM19	ENSG00000135074	blue/ImmuneEffector	1.02989	1.42e-06	0.505171	0.0983556	0.418035	0.032236	0.352267	0.0521179
ADAM20	ENSG00000134007	blue/ImmuneEffector	0.506664	0.00602844	0.308708	0.282826	-0.241951	0.00183301	-0.0684973	0.384787
ADAM28	ENSG00000042980	blue/ImmuneEffector	-0.0530752	0.724786	-0.102419	0.723528	-0.232022	0.134273	-0.0520092	0.767197
ADAM29	ENSG00000168594	blue/ImmuneEffector	1.19461	0.0167862	0.927482	0.222726	0.00170032	0.98301	0.0906338	0.159937
ADAM8	ENSG00000151651	blue/ImmuneEffector	0.875468	3.48e-05	0.651695	0.0216439	0.353673	0.000383032	0.329434	0.000315116
ADAMDEC1	ENSG00000134028	blue/ImmuneEffector	-0.335847	0.095916	-0.409544	0.170709	-0.290175	0.0484231	-0.249848	0.067782
ADAP2	ENSG00000184060	blue/ImmuneEffector	-0.0557842	0.65389	-0.12537	0.56367	0.1359	0.0991594	0.14387	0.0576859
ADCY7	ENSG00000121281	blue/ImmuneEffector	0.558247	9.45e-05	0.219769	0.330846	0.203962	0.0276692	0.250797	0.00307844
ADCYAP1R1	ENSG00000078549	blue/ImmuneEffector	0.880881	0.0137772	0.0546286	0.948878	-0.0734483	0.400535	0.00318669	0.97611
ADD2	ENSG00000075340	blue/ImmuneEffector	0.768038	0.0190589	0.0584631	0.939758	0.0558719	0.557151	-0.0016041	0.989075
ADGRE1	ENSG00000174837	blue/ImmuneEffector	0.508128	0.0250394	0.300435	0.418409	NA	NA	NA	NA
ADGRE3	ENSG00000131355	blue/ImmuneEffector	0.716713	0.00544032	0.696574	0.0521191	NA	NA	NA	NA
ADGRG2	ENSG00000173698	blue/ImmuneEffector	0.227274	0.0983886	0.0504951	0.865182	NA	NA	NA	NA
ADGRG5	ENSG00000159618	blue/ImmuneEffector	0.997385	3.38e-07	0.378639	0.196583	NA	NA	NA	NA
ADHFE1	ENSG00000147576	blue/ImmuneEffector	-0.331308	0.027853	-0.127009	0.643403	-0.379652	0.00308219	-0.0883735	0.513749
ADORA2A	ENSG00000128271	blue/ImmuneEffector	0.392294	0.04239	0.135143	0.715892	0.366468	0.000470287	0.301457	0.00152309
ADPRH	ENSG00000144843	blue/ImmuneEffector	0.871611	4.03e-06	0.432325	0.114425	0.305485	0.000882447	0.229648	0.00600451
ADRB2	ENSG00000169252	blue/ImmuneEffector	0.236493	0.12632	0.0524881	0.876728	0.0965008	0.195703	0.0331629	0.681068
AFF2	ENSG00000155966	blue/ImmuneEffector	1.9233	4.2e-08	0.635552	0.235815	-0.0874543	0.423145	-0.0333825	0.77874
AFF3	ENSG00000144218	blue/ImmuneEffector	0.36316	0.108571	-0.265929	0.487567	-0.349936	0.0504109	-0.210102	0.226159
AGAP2	ENSG00000135439	blue/ImmuneEffector	0.708042	0.000741136	0.301691	0.370303	0.0540432	0.4386	0.0420628	0.542739
AGRP	ENSG00000159723	blue/ImmuneEffector	0.264306	0.158862	0.00979937	0.984182	0.19762	0.00918963	0.116265	0.10574
AICDA	ENSG00000111732	blue/ImmuneEffector	0.827573	0.149133	-0.576464	0.566564	0.188291	0.23411	0.0386631	0.833022
AIF1	ENSG00000204472	blue/ImmuneEffector	0.450412	0.0115412	0.332537	0.217216	0.527215	0.000249616	0.602372	1.19e-05
AIM2	ENSG00000163568	blue/ImmuneEffector	1.02778	0.0006516	0.686636	0.115977	0.169907	0.567319	0.594143	0.0158527
AIRE	ENSG00000160224	blue/ImmuneEffector	0.474843	0.186417	0.0695325	0.93294	0.239361	0.00061126	0.138519	0.0303444
AK5	ENSG00000154027	blue/ImmuneEffector	-0.155711	0.347579	-0.406824	0.0848865	-0.0927161	0.232189	-0.0604193	0.431638
AK8	ENSG00000165695	blue/ImmuneEffector	0.396891	0.0563698	0.436187	0.155839	0.0317005	0.735172	0.034493	0.705937
AKAP14	ENSG00000186471	blue/ImmuneEffector	0.0687602	0.833687	0.170338	0.797016	-0.0121317	0.871471	-0.00188638	0.980941
AKR1B1	ENSG00000085662	blue/ImmuneEffector	0.437661	0.0162288	0.0745494	0.846867	0.315569	0.0405062	0.315579	0.0258742
AKR1D1	ENSG00000122787	blue/ImmuneEffector	1.20888	0.00937745	0.885707	0.213221	0.0435319	0.65421	0.0362483	0.708026
ALDH1L2	ENSG00000136010	blue/ImmuneEffector	1.07646	1.2e-06	0.466931	0.15314	0.873678	0.000152705	0.55376	0.00743411
ALOX15B	ENSG00000179593	blue/ImmuneEffector	0.0531089	0.859854	0.70346	0.102886	0.240668	0.00553211	0.290004	0.000326432
ALOX5	ENSG00000012779	blue/ImmuneEffector	0.803568	1.95e-05	0.0769778	0.846867	0.309318	0.0633054	0.27635	0.0742907
ALOX5AP	ENSG00000132965	blue/ImmuneEffector	-0.0157535	0.914695	-0.0627192	0.83965	0.0549515	0.779191	0.168736	0.313626
ALPK2	ENSG00000198796	blue/ImmuneEffector	1.68118	8.92e-08	1.06344	0.00961005	0.0796007	0.72091	0.156235	0.432347
AMDHD1	ENSG00000139344	blue/ImmuneEffector	0.509488	0.0325777	-0.228635	0.594417	0.100211	0.223169	0.0598552	0.46805
AMPD1	ENSG00000116748	blue/ImmuneEffector	-0.731976	0.000314615	-0.315443	0.323102	-0.0648729	0.837675	-0.131679	0.6558
AMPD3	ENSG00000133805	blue/ImmuneEffector	0.516289	4.07e-05	0.204916	0.296791	-0.0335302	0.770617	0.077927	0.442875
AMZ1	ENSG00000174945	blue/ImmuneEffector	0.374102	0.0257552	0.158999	0.594074	0.21309	0.0058824	0.142721	0.047237
ANGPT4	ENSG00000101280	blue/ImmuneEffector	1.18761	0.00188478	0.566896	0.368246	0.0499146	0.460907	0.0501182	0.43766
ANGPTL6	ENSG00000130812	blue/ImmuneEffector	0.480543	0.0389615	-0.152766	0.736751	0.243671	0.000597381	0.155144	0.0162071
ANK1	ENSG00000029534	blue/ImmuneEffector	1.82002	1.61e-09	1.37957	0.000150847	0.119605	0.0455651	0.108769	0.0495738
ANK2	ENSG00000145362	blue/ImmuneEffector	0.394228	0.0184674	-0.0388657	0.917935	-0.088287	0.370472	0.0427544	0.679468
ANKK1	ENSG00000170209	blue/ImmuneEffector	-0.141812	0.49237	-0.140373	0.723377	0.178387	0.0142147	0.101443	0.145537
ANKLE1	ENSG00000160117	blue/ImmuneEffector	1.30919	4.03e-07	0.705774	0.0519218	0.159183	0.0705183	0.133679	0.105118
ANKRD29	ENSG00000154065	blue/ImmuneEffector	0.77915	0.000165518	0.248753	0.475776	0.0887659	0.519796	0.101474	0.433535
ANKRD30B	ENSG00000180777	blue/ImmuneEffector	0.375314	0.178266	0.971578	0.00704168	0.00985332	0.896248	0.101499	0.0843312
ANKRD31	ENSG00000145700	blue/ImmuneEffector	0.518596	0.0124815	0.118845	0.775446	-0.126721	0.0826499	-0.090726	0.194835
ANKRD33B	ENSG00000164236	blue/ImmuneEffector	0.549786	0.0196523	0.182379	0.679664	0.354126	0.00133116	0.187914	0.0674937
ANKRD44	ENSG00000065413	blue/ImmuneEffector	0.412022	0.0231836	-0.00264828	0.994937	-0.0104901	0.963634	0.171361	0.367415
ANKRD55	ENSG00000164512	blue/ImmuneEffector	0.0346551	0.89454	-0.231375	0.624894	0.09576	0.222786	0.0175891	0.848534
ANKRD6	ENSG00000135299	blue/ImmuneEffector	0.218143	0.0453364	0.0160845	0.950977	0.0583999	0.558772	0.0788419	0.392165
ANKRD7	ENSG00000106013	blue/ImmuneEffector	-0.107423	0.737684	-0.14551	0.826723	0.00308144	0.966932	0.0309808	0.64207
ANOS1	ENSG00000011201	blue/ImmuneEffector	0.958325	9.74e-05	0.886707	0.00510223	NA	NA	NA	NA
ANXA2R	ENSG00000177721	blue/ImmuneEffector	0.622452	0.00127738	0.210455	0.527525	-0.0144148	0.913813	0.076685	0.508567
ANXA6	ENSG00000197043	blue/ImmuneEffector	0.688906	0.000299666	0.241012	0.446353	0.602705	0.000798314	0.396592	0.0154032
AOAH	ENSG00000136250	blue/ImmuneEffector	-0.205789	0.0449349	-0.122511	0.478356	-0.231496	0.109128	0.206859	0.126674
AP1S2	ENSG00000182287	blue/ImmuneEffector	0.334037	0.00268568	0.0689963	0.751829	0.621168	9.44e-05	0.475912	0.000860233
APBA2	ENSG00000034053	blue/ImmuneEffector	0.852427	0.00057306	0.427564	0.262275	0.240028	0.108391	0.211991	0.130676
APBB1	ENSG00000166313	blue/ImmuneEffector	0.425652	0.00843992	-0.0399718	0.91227	0.117967	0.232211	0.0161921	0.890768
APBB1IP	ENSG00000077420	blue/ImmuneEffector	0.799098	0.000441019	0.234167	0.553207	0.226998	0.257052	0.369428	0.0380713
APH1B	ENSG00000138613	blue/ImmuneEffector	0.426579	0.000270062	0.158827	0.405313	0.409344	0.000883608	0.262691	0.0194377
APLF	ENSG00000169621	blue/ImmuneEffector	-0.0955947	0.341549	-0.258684	0.0671562	-0.122548	0.139571	-0.0760923	0.35294
APOA1	ENSG00000118137	blue/ImmuneEffector	0.757867	0.000587292	0.778999	0.00626753	0.280633	0.095902	0.22316	0.162658
APOA4	ENSG00000110244	blue/ImmuneEffector	0.772318	0.000973769	1.01779	0.000368844	0.137912	0.336779	0.0720571	0.62761
APOBEC2	ENSG00000124701	blue/ImmuneEffector	0.232124	0.0968171	0.0463308	0.8803	-0.0649228	0.49688	-0.0512624	0.587725
APOBEC3D	ENSG00000243811	blue/ImmuneEffector	0.369646	0.0164123	0.381328	0.0811658	-0.0445831	0.695152	0.137074	0.149335
APOBEC3F	ENSG00000128394	blue/ImmuneEffector	0.411078	0.0019958	0.327367	0.0835348	0.019735	0.878806	0.205738	0.0400174
APOBEC3G	ENSG00000239713	blue/ImmuneEffector	0.834249	9.02e-05	0.645595	0.0245495	0.357846	0.0285988	0.343823	0.0221308
APOBEC3H	ENSG00000100298	blue/ImmuneEffector	0.904217	0.00115224	0.651599	0.105967	0.375778	0.00016254	0.197884	0.0282682
APOC1	ENSG00000130208	blue/ImmuneEffector	-0.106663	0.644784	-0.0840357	0.866308	0.519202	0.0115911	0.542984	0.00399517
APOC3	ENSG00000110245	blue/ImmuneEffector	0.794539	0.0014678	0.945723	0.0029042	0.127797	0.246388	0.0581481	0.613692
APOE	ENSG00000130203	blue/ImmuneEffector	-0.104386	0.608721	-0.281233	0.394831	0.694888	4.17e-05	0.530948	0.000449204
APOF	ENSG00000175336	blue/ImmuneEffector	0.863648	0.00183693	0.61933	0.131575	0.0251935	0.773051	0.0265096	0.758404
APOL3	ENSG00000128284	blue/ImmuneEffector	0.98005	2.42e-06	1.1005	4.78e-06	0.479031	0.00786585	0.65318	0.000122068
APOL4	ENSG00000100336	blue/ImmuneEffector	1.06527	3.02e-06	1.30517	4.98e-07	0.521873	0.00267597	0.663117	5.9e-05
AQP4	ENSG00000171885	blue/ImmuneEffector	0.0650519	0.852088	0.245413	0.710922	-0.0420167	0.63477	0.0785547	0.317298
ARG1	ENSG00000118520	blue/ImmuneEffector	-0.0348091	0.820988	0.145758	0.592162	0.0211263	0.820646	0.0689615	0.39153
ARGFX	ENSG00000186103	blue/ImmuneEffector	1.11713	0.0615216	0.925719	0.332133	-0.0731286	0.339746	-0.0593507	0.425223
ARHGAP15	ENSG00000075884	blue/ImmuneEffector	0.523891	0.0128903	0.0681892	0.882775	-0.182538	0.439682	0.0477133	0.858431
ARHGAP22	ENSG00000128805	blue/ImmuneEffector	0.299818	0.062084	0.0121468	0.975364	0.234557	0.00705124	0.185406	0.0207913
ARHGAP24	ENSG00000138639	blue/ImmuneEffector	0.505982	0.000599452	0.148199	0.565261	-0.141388	0.27229	0.0939997	0.462884
ARHGAP25	ENSG00000163219	blue/ImmuneEffector	0.663053	0.0018892	0.2852	0.41341	0.127212	0.551231	0.255558	0.170126
ARHGAP30	ENSG00000186517	blue/ImmuneEffector	0.624072	0.00232406	0.249362	0.468196	0.221112	0.138062	0.251567	0.0650443
ARHGAP4	ENSG00000089820	blue/ImmuneEffector	0.561154	0.000382292	0.239494	0.33825	0.278634	0.007754	0.233928	0.0149709
ARHGAP45	ENSG00000180448	blue/ImmuneEffector	0.261154	0.0622922	0.0292426	0.926215	NA	NA	NA	NA
ARHGAP9	ENSG00000123329	blue/ImmuneEffector	0.974128	1.13e-05	0.320083	0.367556	0.13558	0.246603	0.234602	0.023649
ARHGDIB	ENSG00000111348	blue/ImmuneEffector	0.746721	0.000177106	0.325164	0.295107	0.196116	0.392441	0.267395	0.200309
ARHGEF3	ENSG00000163947	blue/ImmuneEffector	0.841725	5.98e-10	0.4567	0.0101959	0.488453	0.00471048	0.347006	0.0299356
ARHGEF6	ENSG00000129675	blue/ImmuneEffector	0.478161	0.00485492	0.173398	0.557229	0.143833	0.438004	0.177616	0.30108
ARID3A	ENSG00000116017	blue/ImmuneEffector	0.624664	4.67e-05	0.304169	0.183636	0.370452	3.7e-06	0.195647	0.00424357
ARID5A	ENSG00000196843	blue/ImmuneEffector	1.03774	5.44e-07	0.612045	0.0291273	0.48423	2.23e-05	0.39587	0.000119284
ARL10	ENSG00000175414	blue/ImmuneEffector	0.647853	1.79e-05	0.183255	0.470654	0.29477	4.13e-06	0.202012	0.000286254
ARL11	ENSG00000152213	blue/ImmuneEffector	0.260386	0.124262	-0.121675	0.70582	0.00250045	0.977459	0.0492999	0.520015
ARL4C	ENSG00000188042	blue/ImmuneEffector	0.464565	0.0131776	0.18147	0.583244	0.28125	0.0620683	0.251977	0.071831
ARL5C	ENSG00000141748	blue/ImmuneEffector	-0.0581642	0.856626	0.196967	0.753601	0.0604959	0.480638	-0.0391459	0.653329
ARMC12	ENSG00000157343	blue/ImmuneEffector	0.0972346	0.715381	0.109831	0.846357	-0.00982313	0.904773	0.0395252	0.589902
ARMH1	ENSG00000198520	blue/ImmuneEffector	0.579074	0.0100358	-0.121381	0.790126	NA	NA	NA	NA
ARNT2	ENSG00000172379	blue/ImmuneEffector	0.284286	0.0682777	0.215237	0.394689	0.0204701	0.866545	0.0148912	0.906889
ARRB2	ENSG00000141480	blue/ImmuneEffector	0.290681	0.00874296	0.117797	0.538683	0.210655	0.0716393	0.31868	0.00267562
ARRDC5	ENSG00000205784	blue/ImmuneEffector	0.920293	0.00122802	0.211629	0.696146	NA	NA	NA	NA
ART4	ENSG00000111339	blue/ImmuneEffector	0.761642	0.00283649	0.241647	0.597556	-0.0623613	0.49563	0.0565126	0.525405
ART5	ENSG00000167311	blue/ImmuneEffector	0.143196	0.737108	-0.331679	0.681141	0.144437	0.0363555	0.114333	0.0764778
ASAP1	ENSG00000153317	blue/ImmuneEffector	0.798999	6.1e-08	0.349927	0.0972509	0.136867	0.45633	0.269055	0.0936987
ASB14	ENSG00000239388	blue/ImmuneEffector	0.266377	0.0440285	0.172686	0.429522	-0.102495	0.137298	0.0483331	0.494735
ASB2	ENSG00000100628	blue/ImmuneEffector	0.0999148	0.502957	-0.00437142	0.990573	0.272618	0.000291113	0.177059	0.00906987
ASCL5	ENSG00000232237	blue/ImmuneEffector	0.529153	0.0519638	0.439072	0.304925	0.193951	0.0336863	0.106467	0.232319
ASGR2	ENSG00000161944	blue/ImmuneEffector	0.32434	0.214979	0.398035	0.336745	-0.0205061	0.815964	0.0970419	0.178275
ASTL	ENSG00000188886	blue/ImmuneEffector	-0.441366	0.108044	-0.189597	0.716204	-0.0499725	0.557284	0.0236241	0.795304
ATF7IP2	ENSG00000166669	blue/ImmuneEffector	0.3385	0.00164183	0.252686	0.101728	-0.498829	0.000993371	-0.337931	0.0144388
ATM	ENSG00000149311	blue/ImmuneEffector	0.447731	0.00179654	0.129331	0.615368	-0.0795263	0.726831	0.0243118	0.922158
ATP10A	ENSG00000206190	blue/ImmuneEffector	0.290515	0.0855194	-0.0777817	0.82406	0.0811583	0.208047	0.0689178	0.26136
ATP10D	ENSG00000145246	blue/ImmuneEffector	0.499856	1.17e-06	0.346644	0.00979264	0.0502503	0.734155	0.223425	0.0614903
ATP1A3	ENSG00000105409	blue/ImmuneEffector	0.579204	0.0130676	0.324249	0.39444	-0.04674	0.580142	-0.0896525	0.228243
ATP1A4	ENSG00000132681	blue/ImmuneEffector	1.03625	0.0097815	0.841194	0.159406	0.0248761	0.738276	0.0865493	0.160952
ATP4A	ENSG00000105675	blue/ImmuneEffector	0.0989279	0.659126	0.00447805	0.993155	0.0793413	0.283818	0.0711607	0.313776
ATP6V1G2	ENSG00000213760	blue/ImmuneEffector	0.278787	0.187178	0.0402455	0.93494	-0.0598976	0.478849	2.57e-05	0.999755
ATP8B2	ENSG00000143515	blue/ImmuneEffector	0.740459	0.000115928	0.30439	0.312066	0.312394	0.0089886	0.208621	0.062025
ATP8B4	ENSG00000104043	blue/ImmuneEffector	0.0216741	0.854845	-0.249733	0.152672	-0.120294	0.288364	0.0139381	0.918541
B3GALT2	ENSG00000162630	blue/ImmuneEffector	0.179855	0.0872888	0.179465	0.269595	0.0534428	0.696253	0.336078	0.00213357
BACH2	ENSG00000112182	blue/ImmuneEffector	0.689757	0.0191	-0.196956	0.728543	-0.138236	0.439312	-0.0532248	0.784264
BANK1	ENSG00000153064	blue/ImmuneEffector	0.655422	0.0551464	-0.0374486	0.965122	-0.244697	0.589955	-0.0735314	0.884362
BARX1	ENSG00000131668	blue/ImmuneEffector	-0.832906	0.274776	0.477244	0.74514	0.201484	0.0240612	0.126112	0.13909
BASP1	ENSG00000176788	blue/ImmuneEffector	0.585217	0.0151932	0.349211	0.365292	0.487095	0.000213325	0.358486	0.00246733
BATF	ENSG00000156127	blue/ImmuneEffector	1.44672	5.05e-07	0.892868	0.0207386	0.455851	2.02e-05	0.374958	0.000101529
BATF3	ENSG00000123685	blue/ImmuneEffector	1.27085	1.19e-06	0.830141	0.0173351	0.325842	0.000207658	0.232252	0.00329686
BCAS4	ENSG00000124243	blue/ImmuneEffector	0.336747	0.143524	-0.196704	0.639214	0.263791	0.00128201	0.119277	0.124379
BCL11B	ENSG00000127152	blue/ImmuneEffector	0.210236	0.0819576	-0.0172032	0.953128	0.0477397	0.548229	-0.0135604	0.878177
BCL2	ENSG00000171791	blue/ImmuneEffector	-0.260377	0.00925275	-0.0584418	0.766898	-0.182303	0.021346	-0.0578912	0.484086
BCL2A1	ENSG00000140379	blue/ImmuneEffector	1.20479	9.9e-05	1.10272	0.00575702	0.543063	0.0296036	0.652909	0.00422601
BEND4	ENSG00000188848	blue/ImmuneEffector	0.389908	0.0922338	-0.214468	0.604273	0.108516	0.108403	0.0876707	0.171131
BEND5	ENSG00000162373	blue/ImmuneEffector	0.484544	0.0194386	-0.0420692	0.928708	0.0329194	0.75963	0.0521169	0.602264
BEX4	ENSG00000102409	blue/ImmuneEffector	-0.21012	0.0602903	-0.11099	0.571287	0.140243	0.144936	0.0593088	0.554837
BFSP2	ENSG00000170819	blue/ImmuneEffector	1.01383	0.000505397	0.509187	0.258473	0.213207	0.0205076	0.19587	0.020753
BICD1	ENSG00000151746	blue/ImmuneEffector	1.03578	1.59e-08	0.393478	0.144228	0.245831	0.023602	0.155337	0.13363
BIN2	ENSG00000110934	blue/ImmuneEffector	0.312573	0.0356103	0.130625	0.627324	0.356683	0.0510061	0.318615	0.0604911
BIRC7	ENSG00000101197	blue/ImmuneEffector	-0.40347	0.260487	-0.720546	0.177608	0.235273	0.0020363	0.13091	0.0658317
BLK	ENSG00000136573	blue/ImmuneEffector	0.476093	0.151585	-0.0558409	0.942867	-0.109085	0.621952	-0.00342589	0.98942
BLNK	ENSG00000095585	blue/ImmuneEffector	0.149882	0.144818	0.0741917	0.704059	-0.22721	0.0219796	-0.10337	0.294295
BLVRA	ENSG00000106605	blue/ImmuneEffector	0.790869	1.77e-05	0.481048	0.0626617	0.623521	1.88e-05	0.424106	0.000925303
BMAL1	ENSG00000133794	blue/ImmuneEffector	0.0358908	0.743959	0.105463	0.587294	NA	NA	NA	NA
BRCA2	ENSG00000139618	blue/ImmuneEffector	0.277408	0.0057871	0.170684	0.272379	-0.114849	0.469711	-0.025164	0.890152
BST2	ENSG00000130303	blue/ImmuneEffector	0.848544	0.000105004	1.00611	0.000128142	0.879469	8.54e-05	0.632355	0.00155309
BTBD18	ENSG00000233436	blue/ImmuneEffector	0.289118	0.0447744	0.158968	0.521414	NA	NA	NA	NA
BTK	ENSG00000010671	blue/ImmuneEffector	0.581723	0.0068372	0.154931	0.70481	0.369087	0.0627668	0.270966	0.150668
BTLA	ENSG00000186265	blue/ImmuneEffector	0.243207	0.342874	-0.0710127	0.90058	-0.093857	0.742419	0.0617212	0.835241
BTN1A1	ENSG00000124557	blue/ImmuneEffector	0.981712	0.000322285	0.297907	0.531243	0.0728234	0.247713	0.0437888	0.489508
BTN2A2	ENSG00000124508	blue/ImmuneEffector	0.619357	0.000383732	0.534526	0.0226298	0.0072887	0.957669	0.259893	0.0114356
BTN3A1	ENSG00000026950	blue/ImmuneEffector	0.544707	0.000151151	0.687143	5.86e-05	0.240358	0.221137	0.661444	0.000190806
BTN3A2	ENSG00000186470	blue/ImmuneEffector	0.257231	0.0435222	0.452642	0.00587832	0.334284	0.0861499	0.56704	0.00134355
BTN3A3	ENSG00000111801	blue/ImmuneEffector	0.746254	1.13e-06	0.886499	3.58e-07	0.297096	0.153045	0.630792	0.000752912
BTNL2	ENSG00000204290	blue/ImmuneEffector	1.00625	0.00454024	0.264476	0.698059	0.0402059	0.670713	0.0557392	0.527662
C11orf21	ENSG00000110665	blue/ImmuneEffector	0.635881	0.0173217	0.206843	0.678439	0.0726658	0.313342	0.0722806	0.287904
C11orf65	ENSG00000166323	blue/ImmuneEffector	0.507174	0.00192244	0.102574	0.749455	-0.0610388	0.381228	-0.00146718	0.986739
C12orf42	ENSG00000179088	blue/ImmuneEffector	0.511597	0.152621	-0.269383	0.690259	-0.0178702	0.878313	-0.020769	0.861107
C12orf60	ENSG00000182993	blue/ImmuneEffector	0.164482	0.180517	-0.047129	0.858366	-0.0558808	0.518436	-0.0144541	0.881997
C16orf54	ENSG00000185905	blue/ImmuneEffector	0.626017	0.00429972	0.190288	0.63201	0.187604	0.0263369	0.163055	0.036958
C16orf74	ENSG00000154102	blue/ImmuneEffector	0.358859	0.0789531	0.111441	0.786718	0.223267	0.000797198	0.143946	0.0177474
C16orf86	ENSG00000159761	blue/ImmuneEffector	0.427048	0.00712783	0.16404	0.552616	-0.0508977	0.573614	0.0280326	0.766425
C16orf89	ENSG00000153446	blue/ImmuneEffector	0.00882897	0.96474	-0.183718	0.606461	-0.018693	0.828896	-0.0408996	0.607278
C17orf99	ENSG00000187997	blue/ImmuneEffector	0.736186	0.0280635	0.587147	0.258912	0.108811	0.248122	0.0787006	0.393524
C19orf38	ENSG00000214212	blue/ImmuneEffector	1.02264	1.41e-05	0.773295	0.0127649	NA	NA	NA	NA
C1orf146	ENSG00000203910	blue/ImmuneEffector	-0.126743	0.637558	-0.160925	0.761037	-0.0416458	0.545519	-0.0724401	0.237059
C1orf162	ENSG00000143110	blue/ImmuneEffector	0.295559	0.111095	0.177393	0.589459	-0.0862244	0.65421	0.435225	0.00516
C1orf167	ENSG00000215910	blue/ImmuneEffector	-0.214929	0.530802	0.0223792	0.979205	0.114637	0.0880277	0.113459	0.0676472
C1orf54	ENSG00000118292	blue/ImmuneEffector	0.448876	0.00512518	0.21489	0.412149	0.217007	0.0550925	0.2282	0.0279504
C1QA	ENSG00000173372	blue/ImmuneEffector	0.279892	0.158898	0.238302	0.475771	0.697648	0.000109547	0.737527	1.47e-05
C1QB	ENSG00000173369	blue/ImmuneEffector	0.255307	0.191141	0.261614	0.4116	0.63698	0.000217599	0.7685	3.98e-06
C1QC	ENSG00000159189	blue/ImmuneEffector	0.137257	0.456626	0.0933856	0.804521	0.469997	0.00142773	0.498972	0.000265574
C1R	ENSG00000159403	blue/ImmuneEffector	1.15162	1.91e-07	0.768733	0.00740785	0.822857	0.000223637	0.735316	0.000311681
C1S	ENSG00000182326	blue/ImmuneEffector	0.909731	2.98e-05	0.566292	0.0637676	0.671317	0.00160976	0.673395	0.000592351
C20orf203	ENSG00000198547	blue/ImmuneEffector	0.279537	0.449388	0.192087	0.799979	-0.223266	0.0954826	0.0139188	0.933248
C21orf62	ENSG00000205929	blue/ImmuneEffector	0.326767	0.105405	-0.0838792	0.845689	0.0820947	0.347888	0.0226147	0.819184
C21orf91	ENSG00000154642	blue/ImmuneEffector	0.116022	0.248897	0.0693486	0.718796	-0.0354332	0.801633	0.0206885	0.889333
C2orf50	ENSG00000150873	blue/ImmuneEffector	0.522064	0.0565625	0.42481	0.330737	0.153313	0.0702685	0.051369	0.568402
C3	ENSG00000125730	blue/ImmuneEffector	1.73746	2.32e-07	1.08318	0.0148066	0.488095	0.276976	0.329394	0.459934
C3AR1	ENSG00000171860	blue/ImmuneEffector	0.26895	0.140007	0.0778	0.839559	0.333444	0.0695198	0.481228	0.00390884
C3orf14	ENSG00000114405	blue/ImmuneEffector	0.217518	0.10149	0.303734	0.114016	-0.0218481	0.86888	0.0130047	0.925367
C3orf18	ENSG00000088543	blue/ImmuneEffector	0.378969	0.0025293	0.157105	0.453224	0.193521	0.0437363	0.134498	0.140828
C4A	ENSG00000244731	blue/ImmuneEffector	1.42271	1.57e-07	1.10851	0.00100187	NA	NA	NA	NA
C4B	ENSG00000224389	blue/ImmuneEffector	1.55541	3.42e-07	1.43025	8.79e-05	0.722399	0.00626528	0.783878	0.00126328
C5orf58	ENSG00000234511	blue/ImmuneEffector	0.631141	0.00658975	0.299694	0.436346	NA	NA	NA	NA
C9orf153	ENSG00000187753	blue/ImmuneEffector	0.539508	0.139277	0.479603	0.428851	0.0395831	0.694484	-0.00802887	0.941752
CA6	ENSG00000131686	blue/ImmuneEffector	0.309812	0.576293	-0.437596	0.675683	-0.21741	0.0103581	-0.146556	0.064609
CACNA1E	ENSG00000198216	blue/ImmuneEffector	2.20754	2.45e-12	1.63595	8.87e-06	0.047099	0.533625	0.0575516	0.414014
CACNA1I	ENSG00000100346	blue/ImmuneEffector	0.30954	0.191253	0.0951928	0.850686	0.0940732	0.209505	0.0257139	0.757881
CACNA2D3	ENSG00000157445	blue/ImmuneEffector	0.306665	0.107719	-0.169188	0.625006	0.122066	0.0759049	0.063397	0.356516
CACNB4	ENSG00000182389	blue/ImmuneEffector	0.178914	0.375796	-0.0804871	0.852202	0.178937	0.062363	0.127023	0.165491
CALB1	ENSG00000104327	blue/ImmuneEffector	0.116066	0.463982	-0.0472981	0.893295	0.0898701	0.543387	0.0211782	0.899272
CALCR	ENSG00000004948	blue/ImmuneEffector	-0.608631	0.0167635	-0.930345	0.00455017	-0.0152327	0.852949	-0.0137882	0.870214
CALHM1	ENSG00000185933	blue/ImmuneEffector	0.59501	0.0364871	0.320621	0.513892	0.120966	0.0623305	0.0516902	0.435462
CALHM6	ENSG00000188820	blue/ImmuneEffector	1.23877	6.45e-05	1.70919	1.51e-06	NA	NA	NA	NA
CALY	ENSG00000130643	blue/ImmuneEffector	0.339253	0.389052	0.101684	0.90872	0.0561173	0.528623	0.0266704	0.778086
CAMK4	ENSG00000152495	blue/ImmuneEffector	0.178261	0.19039	-0.103181	0.686913	0.114406	0.427183	-0.0196044	0.907351
CAMP	ENSG00000164047	blue/ImmuneEffector	0.637854	0.06648	0.180951	0.799982	0.057411	0.415016	0.136523	0.0245431
CAPN14	ENSG00000214711	blue/ImmuneEffector	1.13306	0.000871093	0.901217	0.0592209	NA	NA	NA	NA
CARD11	ENSG00000198286	blue/ImmuneEffector	0.730674	0.00208478	0.209734	0.624663	0.150228	0.277668	0.161944	0.20855
CARD8	ENSG00000105483	blue/ImmuneEffector	0.589893	3.77e-05	0.244026	0.269891	0.0797825	0.634173	0.165012	0.260756
CARD9	ENSG00000187796	blue/ImmuneEffector	0.165032	0.262687	0.123861	0.645405	0.143845	0.0500139	0.116159	0.0912337
CARMIL2	ENSG00000159753	blue/ImmuneEffector	0.789397	0.00108257	0.240557	0.569646	NA	NA	NA	NA
CARNS1	ENSG00000172508	blue/ImmuneEffector	0.182677	0.281801	-0.147068	0.633641	0.216814	0.00415438	0.148009	0.034687
CASQ1	ENSG00000143318	blue/ImmuneEffector	1.14879	0.000366179	0.682463	0.157544	0.305517	0.0017296	0.128485	0.170105
CASS4	ENSG00000087589	blue/ImmuneEffector	0.851777	1.62e-05	0.613886	0.02044	0.219453	0.0305482	0.241686	0.00910656
CBLN3	ENSG00000139899	blue/ImmuneEffector	0.00296373	0.982579	0.106732	0.671853	-0.117356	0.194287	0.0409681	0.674498
CBX7	ENSG00000100307	blue/ImmuneEffector	0.0956376	0.379474	0.0146474	0.956057	0.208071	0.0227309	0.037044	0.720908
CCDC141	ENSG00000163492	blue/ImmuneEffector	0.77973	0.00305784	-0.00677308	0.991559	-0.11647	0.403714	-0.0186072	0.909899
CCDC154	ENSG00000197599	blue/ImmuneEffector	0.463887	0.0118463	0.155696	0.644564	0.0784716	0.283385	0.051017	0.484875
CCDC179	ENSG00000255359	blue/ImmuneEffector	0.47896	0.267563	0.411866	0.593033	NA	NA	NA	NA
CCDC194	ENSG00000269720	blue/ImmuneEffector	0.642199	0.195781	0.415238	0.650602	NA	NA	NA	NA
CCDC69	ENSG00000198624	blue/ImmuneEffector	0.836789	3.01e-05	0.412653	0.163634	0.51848	0.0040911	0.356515	0.0328956
CCDC73	ENSG00000186714	blue/ImmuneEffector	0.689958	0.00704667	0.433466	0.281583	-0.0630032	0.35818	-0.055796	0.397126
CCDC88A	ENSG00000115355	blue/ImmuneEffector	0.663382	2.91e-05	0.197305	0.456228	0.305729	0.0685464	0.313954	0.042025
CCDC88B	ENSG00000168071	blue/ImmuneEffector	0.943016	1.48e-08	0.782171	8.45e-05	0.413295	6.35e-07	0.342292	3.73e-06
CCKBR	ENSG00000110148	blue/ImmuneEffector	-0.863174	0.387972	-2.82108	0.0420852	0.243662	0.00379609	0.150088	0.0558188
CCL13	ENSG00000181374	blue/ImmuneEffector	-0.65227	0.0157481	-0.517821	0.201378	-0.21482	0.459799	0.138333	0.640039
CCL17	ENSG00000102970	blue/ImmuneEffector	1.29739	0.00616452	0.236003	0.809144	0.170423	0.00928049	0.135819	0.0247771
CCL19	ENSG00000172724	blue/ImmuneEffector	0.766059	0.0829957	0.128413	0.895782	0.565199	0.264941	0.31951	0.536262
CCL2	ENSG00000108691	blue/ImmuneEffector	1.21653	1.89e-05	0.913509	0.0153953	0.832226	0.00660542	0.778141	0.00565084
CCL21	ENSG00000137077	blue/ImmuneEffector	0.756185	0.0569542	-0.358323	0.61529	0.164571	0.768975	-0.144399	0.799006
CCL22	ENSG00000102962	blue/ImmuneEffector	1.43623	8.35e-06	0.613668	0.206022	0.273104	0.131429	0.214571	0.213994
CCL25	ENSG00000131142	blue/ImmuneEffector	2.80092	2.16e-15	1.24995	0.00684739	0.135117	0.25399	0.00919244	0.949235
CCL8	ENSG00000108700	blue/ImmuneEffector	-0.521088	0.0457132	-0.373261	0.372257	-0.397128	0.0859554	0.0364805	0.89801
CCNA1	ENSG00000133101	blue/ImmuneEffector	1.21897	0.0137554	0.521293	0.551741	0.0272403	0.728716	0.0607768	0.379291
CCR1	ENSG00000163823	blue/ImmuneEffector	0.962185	0.000132582	0.515358	0.166307	0.367858	0.077411	0.455198	0.0161396
CCR10	ENSG00000184451	blue/ImmuneEffector	0.181675	0.437592	0.369711	0.313563	0.459643	0.000147956	0.215701	0.0504872
CCR2	ENSG00000121807	blue/ImmuneEffector	0.657759	0.00216288	0.470623	0.133152	0.542531	0.00861457	0.507608	0.00296222
CCR3	ENSG00000183625	blue/ImmuneEffector	0.852961	0.000861521	0.414032	0.300878	0.155167	0.141099	0.00505907	0.969471
CCR4	ENSG00000183813	blue/ImmuneEffector	0.596795	0.030783	0.234757	0.64092	0.164815	0.417966	0.302009	0.0919301
CCR5	ENSG00000160791	blue/ImmuneEffector	0.356922	0.0686511	0.374899	0.202775	0.180411	0.00771226	0.178681	0.0040168
CCR6	ENSG00000112486	blue/ImmuneEffector	0.770878	0.000904971	0.31618	0.403184	0.274722	0.176654	0.260938	0.170233
CCR7	ENSG00000126353	blue/ImmuneEffector	0.454159	0.238238	-0.154835	0.850573	-0.162777	0.644462	0.136363	0.697576
CCR8	ENSG00000179934	blue/ImmuneEffector	1.5595	7.32e-08	1.2336	0.000592918	0.0786206	0.566718	0.308021	0.00668407
CCR9	ENSG00000173585	blue/ImmuneEffector	0.599184	0.00878535	-0.150414	0.735393	0.0304293	0.766739	-0.00430336	0.969471
CD101	ENSG00000134256	blue/ImmuneEffector	-0.263052	0.0267479	-0.0795201	0.728044	-0.0993036	0.37034	-0.142294	0.15493
CD14	ENSG00000170458	blue/ImmuneEffector	0.39724	0.00963378	0.0998892	0.73736	0.479576	0.00548375	0.356581	0.0253242
CD160	ENSG00000117281	blue/ImmuneEffector	-0.0631644	0.682485	-0.147864	0.588857	0.0921576	0.572431	0.0181345	0.922197
CD163	ENSG00000177575	blue/ImmuneEffector	0.509079	0.0169251	0.153404	0.704831	0.318717	0.0876335	0.699353	6.51e-05
CD163L1	ENSG00000177675	blue/ImmuneEffector	-0.553198	0.000314769	-0.655292	0.000502751	-0.286654	0.130078	-0.4998	0.00327518
CD180	ENSG00000134061	blue/ImmuneEffector	0.671734	0.0058531	0.0734243	0.891609	0.0941375	0.770912	0.00901746	0.979956
CD19	ENSG00000177455	blue/ImmuneEffector	1.22793	0.000628043	0.385319	0.533849	0.174095	0.401012	0.150714	0.453584
CD1A	ENSG00000158477	blue/ImmuneEffector	0.914976	0.00607429	0.284355	0.641576	0.180532	0.0860459	0.120529	0.236413
CD1B	ENSG00000158485	blue/ImmuneEffector	1.79219	2.75e-06	0.758183	0.187219	0.698032	0.000335208	0.516817	0.00328258
CD1C	ENSG00000158481	blue/ImmuneEffector	0.5065	0.0820693	-0.189493	0.737681	-0.490727	0.0536091	-0.125601	0.652275
CD1D	ENSG00000158473	blue/ImmuneEffector	0.343377	0.0069942	-0.027872	0.922817	-0.0548098	0.415809	0.00215322	0.978776
CD1E	ENSG00000158488	blue/ImmuneEffector	0.224645	0.356653	0.201368	0.652348	0.268208	0.0331436	0.395715	0.00064284
CD2	ENSG00000116824	blue/ImmuneEffector	0.497833	0.0154695	0.352205	0.267057	0.195537	0.320938	0.373981	0.0305981
CD200	ENSG00000091972	blue/ImmuneEffector	0.447375	0.000223884	0.233821	0.198365	-0.190906	0.214283	-0.0449355	0.797934
CD200R1	ENSG00000163606	blue/ImmuneEffector	-0.00172122	0.99134	-0.0802832	0.804628	-0.239449	0.0424542	-0.140453	0.220059
CD209	ENSG00000090659	blue/ImmuneEffector	0.293331	0.0787944	-0.0489834	0.894786	0.0979897	0.507329	0.0187677	0.912575
CD22	ENSG00000012124	blue/ImmuneEffector	1.22161	0.00099577	0.152323	0.846506	-0.220447	0.600304	-0.0850714	0.853816
CD226	ENSG00000150637	blue/ImmuneEffector	0.362695	0.0658637	0.180775	0.607796	-0.072689	0.763236	0.138009	0.528782
CD244	ENSG00000122223	blue/ImmuneEffector	0.153165	0.375719	0.0563225	0.881849	0.159663	0.246971	0.157852	0.221909
CD247	ENSG00000198821	blue/ImmuneEffector	0.386891	0.0673778	-0.0212415	0.967823	0.278885	0.00485222	0.153381	0.101414
CD27	ENSG00000139193	blue/ImmuneEffector	0.661454	0.00736847	0.354158	0.37148	0.397611	0.0555877	0.227839	0.262376
CD28	ENSG00000178562	blue/ImmuneEffector	0.499042	0.0481026	-0.0384672	0.948869	0.0792543	0.747938	0.147997	0.507735
CD300A	ENSG00000167851	blue/ImmuneEffector	0.613996	0.00195741	0.372658	0.212617	0.374332	0.00495816	0.456952	0.000236373
CD300C	ENSG00000167850	blue/ImmuneEffector	0.817195	0.000432906	0.517874	0.126011	0.288687	0.000880476	0.328925	5.9e-05
CD300LF	ENSG00000186074	blue/ImmuneEffector	0.300424	0.0882208	0.31542	0.241298	0.0532541	0.662427	0.147224	0.152783
CD33	ENSG00000105383	blue/ImmuneEffector	0.208355	0.227668	0.294546	0.269643	0.119684	0.160953	0.220347	0.00385898
CD37	ENSG00000104894	blue/ImmuneEffector	0.759137	0.00678353	0.176314	0.748216	0.29321	0.308596	0.264119	0.337696
CD38	ENSG00000004468	blue/ImmuneEffector	1.30555	1.38e-06	0.986561	0.00439968	1.00555	1.14e-05	0.82712	6.12e-05
CD3D	ENSG00000167286	blue/ImmuneEffector	0.388499	0.0802318	0.0536334	0.91448	0.31086	0.0876078	0.260756	0.127999
CD3E	ENSG00000198851	blue/ImmuneEffector	0.52538	0.024551	0.266148	0.504514	0.0336245	0.879555	0.147239	0.44025
CD3G	ENSG00000160654	blue/ImmuneEffector	0.349927	0.0925658	0.115199	0.781809	0.174845	0.471842	0.214242	0.343181
CD4	ENSG00000010610	blue/ImmuneEffector	0.326044	0.0715906	0.107373	0.762983	0.250944	0.100827	0.324005	0.0193854
CD40	ENSG00000101017	blue/ImmuneEffector	1.22789	2.58e-07	1.01482	0.000526421	0.364754	0.0442518	0.547919	0.000984655
CD40LG	ENSG00000102245	blue/ImmuneEffector	0.406672	0.0756831	0.285733	0.454369	-0.0648456	0.726494	0.217644	0.158447
CD48	ENSG00000117091	blue/ImmuneEffector	0.17375	0.420017	0.0373575	0.941298	0.279932	0.213982	0.326123	0.113916
CD5	ENSG00000110448	blue/ImmuneEffector	0.669737	0.00240411	0.348942	0.313547	0.0093222	0.965233	0.118773	0.522402
CD52	ENSG00000169442	blue/ImmuneEffector	0.313667	0.202289	-0.0837495	0.876066	0.455684	0.103085	0.387875	0.140648
CD53	ENSG00000143119	blue/ImmuneEffector	0.753562	0.001294	0.291149	0.456246	0.176199	0.474335	0.398145	0.0606854
CD5L	ENSG00000073754	blue/ImmuneEffector	-0.0934925	0.845845	-0.121454	0.909892	-0.0352364	0.670548	0.138302	0.0408955
CD6	ENSG00000013725	blue/ImmuneEffector	0.576308	0.0177971	0.209282	0.635906	0.0996922	0.455902	0.157368	0.18918
CD69	ENSG00000110848	blue/ImmuneEffector	0.176453	0.433925	-0.0135019	0.98124	0.0969769	0.75689	0.352765	0.173664
CD7	ENSG00000173762	blue/ImmuneEffector	0.296545	0.167773	0.0806936	0.861385	0.286525	0.000464953	0.148746	0.0479425
CD70	ENSG00000125726	blue/ImmuneEffector	1.7413	6.31e-07	1.0129	0.0350615	0.484649	0.000250313	0.317579	0.00774974
CD72	ENSG00000137101	blue/ImmuneEffector	1.08701	0.000984545	0.466822	0.379924	0.103554	0.650739	0.311762	0.102407
CD74	ENSG00000019582	blue/ImmuneEffector	0.812305	0.000295667	0.826447	0.00395741	0.32661	0.0445597	0.570361	0.000169969
CD79A	ENSG00000105369	blue/ImmuneEffector	1.06328	0.000477457	0.391388	0.436563	0.477335	0.0769117	0.0506275	0.877134
CD79B	ENSG00000007312	blue/ImmuneEffector	0.818469	0.0152417	-0.0649563	0.933201	0.299451	0.112222	0.0689277	0.745362
CD80	ENSG00000121594	blue/ImmuneEffector	1.34732	4.92e-07	1.00675	0.00313579	0.270262	0.213127	0.420811	0.0298585
CD83	ENSG00000112149	blue/ImmuneEffector	0.638194	0.0192044	0.0154101	0.981983	0.23656	0.238483	0.251634	0.176333
CD84	ENSG00000066294	blue/ImmuneEffector	0.430511	0.0285721	0.126451	0.740608	0.0673771	0.75699	0.307248	0.080345
CD86	ENSG00000114013	blue/ImmuneEffector	0.620195	0.00325368	0.360141	0.268718	0.35669	0.0567139	0.55481	0.0011794
CD8A	ENSG00000153563	blue/ImmuneEffector	0.251609	0.241455	0.101709	0.819163	0.26986	0.0300789	0.1682	0.15836
CD8B	ENSG00000172116	blue/ImmuneEffector	0.589972	0.00912763	0.180424	0.667261	0.180881	0.0298327	0.0850512	0.30455
CD8B2	ENSG00000254126	blue/ImmuneEffector	1.2239	0.000200805	0.387977	0.499391	NA	NA	NA	NA
CD96	ENSG00000153283	blue/ImmuneEffector	-0.094903	0.596127	-0.206696	0.497499	-0.331838	0.0755974	-0.0641409	0.76433
CDC42EP3	ENSG00000163171	blue/ImmuneEffector	-0.00804815	0.941599	0.153829	0.386672	-0.0729428	0.448247	0.109954	0.204986
CDC7	ENSG00000097046	blue/ImmuneEffector	0.123808	0.219532	-0.0370743	0.864595	-0.0793619	0.59694	-0.0540092	0.724845
CDH26	ENSG00000124215	blue/ImmuneEffector	0.288399	0.0447497	-0.0135875	0.96986	-0.105697	0.0830705	-0.0278177	0.679295
CDK14	ENSG00000058091	blue/ImmuneEffector	0.805066	7.61e-05	0.318286	0.319613	0.204693	0.296347	0.236017	0.192602
CDK5R1	ENSG00000176749	blue/ImmuneEffector	0.478206	0.00649646	0.136923	0.676373	0.120482	0.194348	0.109667	0.209829
CDKL4	ENSG00000205111	blue/ImmuneEffector	0.23973	0.135958	0.140281	0.631815	0.0635401	0.398111	0.0984399	0.144311
CDKN2D	ENSG00000129355	blue/ImmuneEffector	0.0691098	0.612325	-0.0544651	0.851632	0.224041	0.00622677	0.0817441	0.31862
CDYL2	ENSG00000166446	blue/ImmuneEffector	0.551782	0.000141806	0.137206	0.594152	0.247223	0.00125737	0.206652	0.00312104
CEACAM21	ENSG00000007129	blue/ImmuneEffector	0.481944	0.0227319	0.192386	0.611515	-0.19347	0.0241672	0.0222898	0.82882
CEBPE	ENSG00000092067	blue/ImmuneEffector	0.0942759	0.70996	0.450101	0.245555	0.170469	0.0331991	0.123995	0.100378
CELA2B	ENSG00000215704	blue/ImmuneEffector	-0.0634917	0.786692	-0.215871	0.608144	0.0346874	0.704178	0.034314	0.701873
CELF2	ENSG00000048740	blue/ImmuneEffector	0.255317	0.0135575	0.115941	0.51214	-0.161662	0.267567	0.140105	0.315444
CEND1	ENSG00000184524	blue/ImmuneEffector	0.338134	0.0740242	0.165348	0.631331	0.320693	0.00445867	0.222416	0.0330992
CENPS-CORT	ENSG00000251503	blue/ImmuneEffector	-0.199165	0.585418	-0.385231	0.543822	NA	NA	NA	NA
CEP128	ENSG00000100629	blue/ImmuneEffector	1.09152	6.07e-09	0.63999	0.00892493	0.19299	0.222786	0.160546	0.289291
CEP170	ENSG00000143702	blue/ImmuneEffector	0.641299	1.18e-05	0.22365	0.333944	0.220581	0.47213	0.306849	0.272607
CEP19	ENSG00000174007	blue/ImmuneEffector	0.830338	2.01e-05	0.401005	0.164716	0.431693	0.000700741	0.297044	0.010219
CEP85L	ENSG00000111860	blue/ImmuneEffector	0.385615	0.0171531	-0.0335144	0.927014	-0.108579	0.527553	-0.0198597	0.919838
CERKL	ENSG00000188452	blue/ImmuneEffector	0.230275	0.173358	-0.0106113	0.980682	0.0327246	0.687481	0.0274054	0.735366
CERS3	ENSG00000154227	blue/ImmuneEffector	0.168856	0.632514	-0.0109554	0.990344	0.197266	0.00603955	0.157508	0.0170629
CERS4	ENSG00000090661	blue/ImmuneEffector	0.597897	0.000941802	0.0680954	0.860798	0.243157	0.0130145	0.131798	0.161811
CETP	ENSG00000087237	blue/ImmuneEffector	1.10287	0.000224681	0.720607	0.0915995	0.244008	0.101142	0.216543	0.120301
CFAP54	ENSG00000188596	blue/ImmuneEffector	1.17645	1.95e-06	0.555375	0.122412	NA	NA	NA	NA
CFAP58	ENSG00000120051	blue/ImmuneEffector	0.446569	0.107363	0.0411196	0.951189	NA	NA	NA	NA
CFHR1	ENSG00000244414	blue/ImmuneEffector	0.0917136	0.890388	-0.34512	0.80044	0.260026	0.374602	-0.0140108	0.96867
CFP	ENSG00000126759	blue/ImmuneEffector	1.25909	2.02e-06	0.868533	0.0128814	0.433663	0.000331272	0.367153	0.00082932
CGAS	ENSG00000164430	blue/ImmuneEffector	0.955821	1.84e-09	0.620007	0.00196151	NA	NA	NA	NA
CHI3L2	ENSG00000064886	blue/ImmuneEffector	1.05367	0.000360485	0.691323	0.103256	0.376281	0.248499	0.425759	0.156843
CHIT1	ENSG00000133063	blue/ImmuneEffector	0.890839	0.0116329	0.996044	0.0399799	0.0244347	0.927614	0.356541	0.0856351
CHL1	ENSG00000134121	blue/ImmuneEffector	-0.0565314	0.72505	-0.198708	0.459622	-0.103715	0.499881	-0.082678	0.586509
CHRNA2	ENSG00000120903	blue/ImmuneEffector	0.0110456	0.945438	-0.0793038	0.811491	0.0155313	0.82387	-0.0292767	0.653422
CHRNA3	ENSG00000080644	blue/ImmuneEffector	0.0417666	0.837274	0.386267	0.205775	-0.163918	0.108756	-0.115286	0.242419
CHRNA6	ENSG00000147434	blue/ImmuneEffector	1.33033	0.00189692	0.806864	0.220791	0.101431	0.271275	0.105392	0.220545
CHRNB4	ENSG00000117971	blue/ImmuneEffector	1.12104	0.00821431	0.536715	0.458197	-0.00737997	0.954075	0.0531616	0.640598
CHRND	ENSG00000135902	blue/ImmuneEffector	0.405275	0.237655	0.219848	0.744757	0.03936	0.615682	0.0400834	0.597057
CHST11	ENSG00000171310	blue/ImmuneEffector	0.903024	5.82e-05	0.536723	0.0944284	0.304269	0.0738602	0.318003	0.0421162
CHST15	ENSG00000182022	blue/ImmuneEffector	1.09684	1.33e-06	0.534467	0.100316	0.40896	0.0206243	0.326383	0.0467596
CHST2	ENSG00000175040	blue/ImmuneEffector	1.64334	5.24e-10	0.815619	0.0216154	0.325734	0.000171652	0.202116	0.00942684
CIITA	ENSG00000179583	blue/ImmuneEffector	1.09063	1.65e-06	1.0226	0.000200039	0.142	0.168328	0.37099	9.25e-05
CILP2	ENSG00000160161	blue/ImmuneEffector	1.02482	0.00269635	0.235038	0.724295	0.132172	0.0999326	0.0854769	0.274527
CKLF	ENSG00000217555	blue/ImmuneEffector	0.359347	0.000379919	0.109256	0.531214	0.271576	0.000259998	0.173957	0.00942997
CLC	ENSG00000105205	blue/ImmuneEffector	-0.0456481	0.863417	0.437218	0.289302	0.529081	0.0379809	0.285221	0.253627
CLCN4	ENSG00000073464	blue/ImmuneEffector	0.59232	0.000536806	0.407681	0.0957938	0.226633	0.0313154	0.210824	0.0298585
CLDN16	ENSG00000113946	blue/ImmuneEffector	1.09917	0.0129651	0.0804559	0.939081	-0.128545	0.128293	-0.0114603	0.912804
CLEC10A	ENSG00000132514	blue/ImmuneEffector	-0.0793114	0.635182	0.135779	0.659279	0.0176321	0.902367	0.314383	0.003915
CLEC12A	ENSG00000172322	blue/ImmuneEffector	0.606885	0.0152085	0.901461	0.00504158	0.218828	0.27996	0.590232	0.000936527
CLEC12B	ENSG00000256660	blue/ImmuneEffector	1.52365	0.000284329	1.13183	0.0571108	0.0579792	0.525068	0.173795	0.0234358
CLEC17A	ENSG00000187912	blue/ImmuneEffector	0.884071	0.0178363	0.0229771	0.980682	-0.186933	0.18299	-0.0569324	0.711688
CLEC1B	ENSG00000165682	blue/ImmuneEffector	0.993912	0.00218169	0.962875	0.0290852	0.165669	0.0386297	0.0773463	0.334724
CLEC2B	ENSG00000110852	blue/ImmuneEffector	0.836551	1.97e-05	0.376761	0.200104	0.131371	0.455395	0.232087	0.136051
CLEC2D	ENSG00000069493	blue/ImmuneEffector	0.421559	0.0589509	-0.0562824	0.909942	-0.227977	0.429444	-0.026749	0.936831
CLEC4A	ENSG00000111729	blue/ImmuneEffector	1.05995	2.19e-06	0.526759	0.101761	0.554503	0.0112664	0.603588	0.00263473
CLEC4C	ENSG00000198178	blue/ImmuneEffector	0.779961	0.0826683	0.203396	0.827963	0.0464626	0.68309	0.137278	0.150518
CLEC4F	ENSG00000152672	blue/ImmuneEffector	0.25222	0.357205	0.0833448	0.890985	0.24763	0.0104807	0.176115	0.0506646
CLEC4M	ENSG00000104938	blue/ImmuneEffector	0.411371	0.415001	-1.03059	0.174769	-0.0574065	0.57091	-0.00461591	0.968766
CLEC6A	ENSG00000205846	blue/ImmuneEffector	2.82521	6.56e-07	3.50693	4.38e-08	0.501697	0.0800298	0.960779	0.000274311
CLEC7A	ENSG00000172243	blue/ImmuneEffector	1.0493	5.85e-06	0.734995	0.0169761	0.154202	0.476744	0.638281	0.000551126
CLEC9A	ENSG00000197992	blue/ImmuneEffector	-0.333102	0.159306	-0.211171	0.619857	-0.139652	0.237324	0.0418477	0.748273
CLIC6	ENSG00000159212	blue/ImmuneEffector	0.0947939	0.638887	0.261209	0.432993	0.129881	0.51272	0.0768746	0.707543
CLIP4	ENSG00000115295	blue/ImmuneEffector	0.529463	0.0034855	0.179706	0.571768	0.274251	0.0972013	0.362982	0.015296
CLNK	ENSG00000109684	blue/ImmuneEffector	0.603879	0.0090843	0.216961	0.598713	0.0342513	0.747134	0.105414	0.239537
CLSTN3	ENSG00000139182	blue/ImmuneEffector	1.03919	6.19e-10	0.679865	0.00114979	0.180631	0.232091	0.245556	0.0713952
CLU	ENSG00000120885	blue/ImmuneEffector	1.08701	7.83e-05	0.456814	0.285498	0.26254	0.506189	0.34339	0.346443
CMA1	ENSG00000092009	blue/ImmuneEffector	-0.278577	0.310511	-0.446602	0.297864	0.741151	1.35e-05	0.0795796	0.656339
CMKLR1	ENSG00000174600	blue/ImmuneEffector	0.328053	0.0611896	0.157491	0.616797	0.173132	0.283103	0.246163	0.0898833
CMTM3	ENSG00000140931	blue/ImmuneEffector	0.477647	0.000343448	0.18663	0.387653	0.383813	0.000207767	0.261472	0.00499876
CMTM7	ENSG00000153551	blue/ImmuneEffector	0.691244	0.000251046	0.325381	0.26403	0.458902	0.000378831	0.413108	0.000462097
CNGA4	ENSG00000132259	blue/ImmuneEffector	0.246643	0.39361	-0.0651982	0.921518	-0.186124	0.0571694	-0.0844973	0.393454
CNGB3	ENSG00000170289	blue/ImmuneEffector	-0.0781448	0.736329	-0.128586	0.78189	-0.156186	0.00570881	0.00619044	0.93062
CNKSR2	ENSG00000149970	blue/ImmuneEffector	0.094863	0.528836	-0.223957	0.351572	-0.0378488	0.684373	-0.0573953	0.502868
CNMD	ENSG00000136110	blue/ImmuneEffector	0.37906	0.146898	0.0879269	0.878537	NA	NA	NA	NA
CNR1	ENSG00000118432	blue/ImmuneEffector	-0.203819	0.367076	-0.636754	0.0403024	-0.266606	0.00105533	-0.170825	0.0218623
CNR2	ENSG00000188822	blue/ImmuneEffector	0.545349	0.0774045	-0.0342706	0.964651	-0.106019	0.51216	-0.0513575	0.764145
CNTN2	ENSG00000184144	blue/ImmuneEffector	0.432433	0.03797	0.0227638	0.965429	0.0480458	0.457534	-0.00420518	0.956554
CNTNAP4	ENSG00000152910	blue/ImmuneEffector	1.28329	0.0413715	-0.15702	0.913486	0.0220821	0.723155	0.0181125	0.773319
CNTRL	ENSG00000119397	blue/ImmuneEffector	0.29198	0.0121142	0.0780863	0.727778	-0.158459	0.289825	-0.00858999	0.962732
COCH	ENSG00000100473	blue/ImmuneEffector	0.232576	0.1268	0.0452653	0.8939	0.035284	0.580119	0.0028182	0.969471
COL19A1	ENSG00000082293	blue/ImmuneEffector	0.252136	0.404789	-0.567977	0.213765	0.0729914	0.520406	0.0477169	0.680277
COL22A1	ENSG00000169436	blue/ImmuneEffector	1.83903	2.75e-07	1.65704	0.000118168	0.227819	0.00311244	0.168632	0.0172204
COL24A1	ENSG00000171502	blue/ImmuneEffector	0.517926	0.0317423	0.412172	0.268808	0.179734	0.0152161	0.199803	0.00326088
COL26A1	ENSG00000160963	blue/ImmuneEffector	1.35055	0.00383648	0.983478	0.161149	0.00952576	0.920568	0.00161902	0.987905
COL4A3	ENSG00000169031	blue/ImmuneEffector	0.381361	0.0497255	0.0269084	0.954814	0.0653365	0.312386	0.0428377	0.508217
COL4A4	ENSG00000081052	blue/ImmuneEffector	0.648571	0.00101531	0.198167	0.565579	0.200515	0.000422967	0.133884	0.00923916
COL6A5	ENSG00000172752	blue/ImmuneEffector	-0.273933	0.369346	-0.613688	0.175663	0.0857876	0.577691	-0.0764331	0.612829
COLQ	ENSG00000206561	blue/ImmuneEffector	0.284575	0.059421	0.158583	0.544527	0.110891	0.160507	0.0931536	0.214118
COQ10A	ENSG00000135469	blue/ImmuneEffector	0.47269	5.14e-05	0.218022	0.217991	0.0470488	0.616347	0.0980025	0.233204
CORO1A	ENSG00000102879	blue/ImmuneEffector	0.725696	0.000807703	0.257046	0.48165	0.439612	0.0241705	0.342822	0.0594057
CP	ENSG00000047457	blue/ImmuneEffector	-0.0365294	0.870248	0.0997824	0.829746	-0.323889	0.194287	0.25397	0.289954
CPA3	ENSG00000163751	blue/ImmuneEffector	0.419736	0.048887	0.0572943	0.903677	0.857576	0.00717585	0.226598	0.498831
CPA4	ENSG00000128510	blue/ImmuneEffector	-0.0289923	0.960892	0.0619476	0.966688	0.200511	0.00196546	0.118408	0.0489577
CPA5	ENSG00000158525	blue/ImmuneEffector	1.18747	0.0334905	0.465833	0.652525	-0.0607677	0.381189	-0.022875	0.761683
CPNE7	ENSG00000178773	blue/ImmuneEffector	0.27939	0.211307	0.512972	0.112225	0.152603	0.0606908	0.151753	0.0428821
CPO	ENSG00000144410	blue/ImmuneEffector	1.71922	2.59e-09	0.472703	0.298173	0.276337	0.102763	0.0928943	0.60796
CPQ	ENSG00000104324	blue/ImmuneEffector	0.192786	0.074196	0.0449125	0.844377	0.286811	0.0194792	0.322677	0.00411287
CPVL	ENSG00000106066	blue/ImmuneEffector	0.221627	0.201354	0.211482	0.467017	0.327653	0.0493353	0.580106	0.000185453
CR1	ENSG00000203710	blue/ImmuneEffector	1.79689	4.59e-08	0.657012	0.179074	0.444111	0.158608	0.551072	0.0540952
CR1L	ENSG00000197721	blue/ImmuneEffector	1.45368	0.000244725	1.0491	0.0617128	0.346547	0.0229719	0.30887	0.0281777
CR2	ENSG00000117322	blue/ImmuneEffector	0.911753	0.034241	-0.282466	0.735086	0.11735	0.864453	-0.0590511	0.934661
CRHBP	ENSG00000145708	blue/ImmuneEffector	-0.165514	0.328321	-0.504566	0.0284772	0.148912	0.0547542	0.0310933	0.722538
CRIP3	ENSG00000146215	blue/ImmuneEffector	0.032518	0.895586	-0.48026	0.197565	-0.0355351	0.65421	-0.0518496	0.477636
CRLF2	ENSG00000205755	blue/ImmuneEffector	0.533157	0.158069	0.760369	0.175497	0.27527	0.026185	0.169062	0.153911
CRTAM	ENSG00000109943	blue/ImmuneEffector	0.498649	0.0389579	0.209996	0.631775	0.140369	0.221037	0.0313726	0.811537
CRYBB1	ENSG00000100122	blue/ImmuneEffector	0.636871	0.0121579	0.322866	0.448124	0.19516	0.031641	0.157867	0.062025
CSF1R	ENSG00000182578	blue/ImmuneEffector	0.363483	0.0285571	0.0543382	0.881444	0.423114	0.000829921	0.409466	0.000433554
CSF2RA	ENSG00000198223	blue/ImmuneEffector	0.423483	0.0394637	0.18994	0.604811	0.22859	0.147755	0.324116	0.0226605
CSF2RB	ENSG00000100368	blue/ImmuneEffector	1.24509	5.54e-07	0.698074	0.0413003	0.548448	0.002464	0.469908	0.00462482
CSGALNACT2	ENSG00000169826	blue/ImmuneEffector	0.723251	7.1e-06	0.290753	0.236249	0.182177	0.311444	0.275095	0.0877686
CST6	ENSG00000175315	blue/ImmuneEffector	0.407633	0.451465	-0.157803	0.896474	0.0442776	0.627706	0.0701679	0.397209
CST7	ENSG00000077984	blue/ImmuneEffector	0.572963	0.0176932	0.441223	0.229244	0.392205	0.00311534	0.341138	0.00501381
CSTA	ENSG00000121552	blue/ImmuneEffector	0.595258	0.0188015	0.502285	0.183817	0.436867	0.00418608	0.387994	0.00555875
CTCFL	ENSG00000124092	blue/ImmuneEffector	0.63528	0.168875	0.134988	0.896468	0.0133111	0.866528	0.0345599	0.632611
CTLA4	ENSG00000163599	blue/ImmuneEffector	1.47782	1.35e-05	1.02341	0.0256182	0.546106	0.0292198	0.718984	0.00171448
CTRC	ENSG00000162438	blue/ImmuneEffector	1.08178	0.0226312	0.6256	0.435506	0.0510689	0.577045	0.0244244	0.803299
CTSC	ENSG00000109861	blue/ImmuneEffector	0.240688	0.0242356	0.119092	0.514663	0.627846	2.92e-05	0.444243	0.00082932
CTSG	ENSG00000100448	blue/ImmuneEffector	0.131104	0.624315	-0.243945	0.610466	0.848207	3.83e-09	0.17215	0.122606
CTSH	ENSG00000103811	blue/ImmuneEffector	0.779567	1.02e-05	0.440682	0.0780737	0.537767	0.0128364	0.559027	0.00481597
CTSL	ENSG00000135047	blue/ImmuneEffector	0.359284	0.036904	0.0816566	0.818784	0.535212	0.00239584	0.412904	0.0104683
CTSO	ENSG00000256043	blue/ImmuneEffector	0.255633	0.0156838	0.262296	0.0804498	0.287238	0.00296266	0.415386	1.03e-05
CTSW	ENSG00000172543	blue/ImmuneEffector	-0.0103177	0.958572	0.1221	0.754107	0.0598599	0.655235	0.0671807	0.599707
CUBN	ENSG00000107611	blue/ImmuneEffector	0.539028	1.1e-05	0.244006	0.182347	0.00412789	0.9773	-0.0845111	0.497844
CUX2	ENSG00000111249	blue/ImmuneEffector	0.615868	0.162322	0.11976	0.903858	0.170515	0.0203229	0.138452	0.0423945
CUZD1	ENSG00000138161	blue/ImmuneEffector	-0.0301613	0.799114	-0.137934	0.493538	-0.373932	0.00409692	-0.17167	0.171261
CX3CR1	ENSG00000168329	blue/ImmuneEffector	0.516095	0.0120939	0.458797	0.125355	0.0475283	0.744731	0.0906042	0.490906
CXCL10	ENSG00000169245	blue/ImmuneEffector	2.10302	2.99e-07	2.72868	1.69e-09	1.22516	0.0180294	1.96202	6.69e-05
CXCL13	ENSG00000156234	blue/ImmuneEffector	1.36087	0.00634833	0.236741	0.818638	0.298647	0.621132	0.103053	0.875981
CXCL14	ENSG00000145824	blue/ImmuneEffector	-0.135193	0.429544	-0.10457	0.755496	0.105253	0.576542	-0.17371	0.305311
CXCL9	ENSG00000138755	blue/ImmuneEffector	1.31535	0.00237445	2.37578	1.71e-06	0.883809	0.0490068	2.03208	3.81e-06
CXCR4	ENSG00000121966	blue/ImmuneEffector	0.607514	0.0318497	0.0524508	0.936132	0.0701082	0.852255	0.440674	0.146065
CXCR5	ENSG00000160683	blue/ImmuneEffector	1.09693	0.0175954	0.180549	0.855128	0.00570087	0.986348	-0.0654065	0.846252
CXCR6	ENSG00000172215	blue/ImmuneEffector	0.432112	0.0104641	0.515172	0.0232435	0.437527	0.00045259	0.516482	1.47e-05
CXorf58	ENSG00000165182	blue/ImmuneEffector	0.240867	0.499462	-0.0761669	0.925153	-0.00559814	0.944863	-0.0185308	0.813204
CXorf65	ENSG00000204165	blue/ImmuneEffector	0.533633	0.0530852	0.103273	0.863282	-0.145088	0.256107	0.0155894	0.919558
CYBB	ENSG00000165168	blue/ImmuneEffector	0.355634	0.061973	0.347048	0.230559	0.307594	0.143892	0.608333	0.00129823
CYFIP2	ENSG00000055163	blue/ImmuneEffector	0.137682	0.291172	-0.00386146	0.990573	-0.0776885	0.691795	0.034806	0.867326
CYLD	ENSG00000083799	blue/ImmuneEffector	0.179536	0.0796722	0.130091	0.443949	0.173387	0.170428	0.239945	0.0353349
CYP17A1	ENSG00000148795	blue/ImmuneEffector	0.242505	0.425145	0.107943	0.870698	0.00252976	0.980485	0.00673068	0.951051
CYP26A1	ENSG00000095596	blue/ImmuneEffector	-0.77451	0.0716043	-0.855762	0.17982	0.222876	0.0028339	0.0805744	0.274616
CYP3A7	ENSG00000160870	blue/ImmuneEffector	0.0446296	0.799733	-0.421227	0.0957938	-0.221942	0.0110424	-0.142932	0.0818852
CYP4F22	ENSG00000171954	blue/ImmuneEffector	-0.00386699	0.988064	0.00385935	0.994796	0.103009	0.192295	0.117867	0.103509
CYP7B1	ENSG00000172817	blue/ImmuneEffector	1.50923	8.97e-09	1.0674	0.00108101	0.498792	0.00670073	0.475166	0.00486188
CYRIA	ENSG00000197872	blue/ImmuneEffector	0.733641	0.000218237	0.347095	0.254932	NA	NA	NA	NA
CYSLTR1	ENSG00000173198	blue/ImmuneEffector	0.531097	0.00361885	0.172321	0.594732	0.223812	0.242169	0.174567	0.346653
CYSLTR2	ENSG00000152207	blue/ImmuneEffector	0.329511	0.0810399	0.460722	0.0863871	0.505741	0.00142773	0.457082	0.00162192
CYTH4	ENSG00000100055	blue/ImmuneEffector	1.06814	2.23e-06	0.35129	0.322947	0.439679	0.00539491	0.410781	0.00457837
CYTIP	ENSG00000115165	blue/ImmuneEffector	0.748717	0.000705578	0.247211	0.512856	0.485018	0.0587889	0.464603	0.0499401
DAB1	ENSG00000173406	blue/ImmuneEffector	0.821842	0.00194946	0.396052	0.350792	-0.192411	0.0306805	0.10532	0.291457
DAPK1	ENSG00000196730	blue/ImmuneEffector	0.134623	0.182351	-0.0265333	0.905932	-0.129532	0.338283	0.105283	0.423003
DAPP1	ENSG00000070190	blue/ImmuneEffector	1.46709	1.12e-09	1.19198	2.67e-05	0.782632	0.000932743	0.828202	0.000168553
DAZL	ENSG00000092345	blue/ImmuneEffector	2.10488	0.000637541	1.76733	0.0370697	0.0421833	0.710317	0.108625	0.264274
DBH	ENSG00000123454	blue/ImmuneEffector	0.82489	0.00434324	0.149347	0.802283	0.0824663	0.339162	0.0285226	0.762681
DCDC1	ENSG00000170959	blue/ImmuneEffector	0.702422	0.0513031	0.130661	0.870129	-0.0696992	0.278156	0.0266771	0.695219
DCT	ENSG00000080166	blue/ImmuneEffector	-0.323606	0.33615	-0.100369	0.891609	0.0465785	0.579156	0.0772866	0.306127
DDHD1	ENSG00000100523	blue/ImmuneEffector	0.429	0.000237981	0.129433	0.517619	0.1402	0.257458	0.153205	0.181633
DDN	ENSG00000181418	blue/ImmuneEffector	1.02674	0.0030661	0.549122	0.322636	0.135746	0.118251	0.108311	0.189764
DDX3Y	ENSG00000067048	blue/ImmuneEffector	0.235388	0.673075	0.13776	0.912314	0.257123	0.775531	0.539707	0.506248
DEF6	ENSG00000023892	blue/ImmuneEffector	0.363394	0.00967822	0.1286	0.60818	0.261243	0.00639198	0.181432	0.0414773
DEFA5	ENSG00000164816	blue/ImmuneEffector	4.36669	1.2e-25	3.32261	1.19e-13	1.97	0.000385173	1.05284	0.0380744
DEFA6	ENSG00000164822	blue/ImmuneEffector	3.7432	1.35e-21	3.04079	5.23e-13	1.87143	0.00222607	1.23197	0.0292242
DENND5A	ENSG00000184014	blue/ImmuneEffector	0.958698	4.97e-07	0.477909	0.0763512	0.284933	0.141543	0.400682	0.021721
DENND5B	ENSG00000170456	blue/ImmuneEffector	0.252721	0.0439896	0.00961281	0.975115	0.168745	0.129657	0.0938743	0.398876
DERL3	ENSG00000099958	blue/ImmuneEffector	1.24177	1.36e-06	0.923556	0.00525263	0.903562	9.3e-07	0.669423	2.99e-05
DEXI	ENSG00000182108	blue/ImmuneEffector	0.832042	9.82e-05	0.578481	0.0536417	0.39451	0.000619811	0.22427	0.0338427
DGKG	ENSG00000058866	blue/ImmuneEffector	0.662477	0.000868176	0.114107	0.772722	0.129844	0.0626722	0.0870749	0.194158
DHX58	ENSG00000108771	blue/ImmuneEffector	0.53169	6.27e-06	0.598994	1.34e-05	0.453491	2.41e-05	0.314954	0.000886492
DISC1	ENSG00000162946	blue/ImmuneEffector	0.460824	0.000116543	0.261781	0.134626	0.082408	0.0672185	0.10639	0.00923264
DLGAP2	ENSG00000198010	blue/ImmuneEffector	0.189503	0.462223	-0.104308	0.850742	0.0877519	0.251662	0.0857747	0.233274
DLGAP3	ENSG00000116544	blue/ImmuneEffector	0.0294076	0.883963	-0.198656	0.576878	0.205888	0.0211498	0.121481	0.156368
DLL3	ENSG00000090932	blue/ImmuneEffector	0.70383	0.123811	0.397632	0.637071	0.029468	0.740842	-0.0111428	0.907818
DNAH8	ENSG00000124721	blue/ImmuneEffector	1.2071	0.00185918	0.783046	0.174293	0.00504966	0.953294	0.0309825	0.692331
DNAI3	ENSG00000162643	blue/ImmuneEffector	0.134869	0.508026	-0.207491	0.56367	NA	NA	NA	NA
DNAI7	ENSG00000118307	blue/ImmuneEffector	0.636093	0.00400348	0.226596	0.563895	NA	NA	NA	NA
DNAJB13	ENSG00000187726	blue/ImmuneEffector	-0.0899586	0.833135	-0.4478	0.549209	0.114724	0.212896	0.095011	0.280582
DNAJC5B	ENSG00000147570	blue/ImmuneEffector	0.270584	0.286844	0.329881	0.430911	0.286358	0.0572577	0.477554	0.000552235
DNASE1	ENSG00000213918	blue/ImmuneEffector	0.17454	0.0663556	0.0705853	0.693599	-0.0841706	0.375535	-0.0155786	0.888098
DNASE1L3	ENSG00000163687	blue/ImmuneEffector	0.00694952	0.967085	-0.273723	0.297723	0.243074	0.144536	-0.349946	0.0194546
DNMT3L	ENSG00000142182	blue/ImmuneEffector	0.58286	0.0846013	-0.352488	0.557315	0.138182	0.130193	0.0635892	0.498187
DOCK10	ENSG00000135905	blue/ImmuneEffector	0.124374	0.395251	0.00736983	0.984753	-0.169617	0.387839	0.109626	0.581237
DOCK11	ENSG00000147251	blue/ImmuneEffector	0.492225	0.00560396	0.0964227	0.787885	0.0222433	0.929546	0.147046	0.496325
DOCK2	ENSG00000134516	blue/ImmuneEffector	0.581116	0.00346049	0.194056	0.579382	0.145637	0.473382	0.326158	0.0624579
DOCK8	ENSG00000107099	blue/ImmuneEffector	0.68626	0.000272327	0.269344	0.373704	0.216851	0.322237	0.275318	0.1691
DOK2	ENSG00000147443	blue/ImmuneEffector	0.581129	0.00144653	0.330522	0.234126	0.558598	7.64e-07	0.412615	2.66e-05
DOK3	ENSG00000146094	blue/ImmuneEffector	1.30365	3.67e-08	0.6684	0.0398363	0.151424	0.104671	0.204519	0.0152883
DOK6	ENSG00000206052	blue/ImmuneEffector	0.475278	0.015329	0.193545	0.574742	0.227361	0.0172137	0.122828	0.182961
DPEP1	ENSG00000015413	blue/ImmuneEffector	0.637826	0.0200936	-0.0543927	0.930374	0.596362	0.00795089	0.27044	0.217209
DPEP2	ENSG00000167261	blue/ImmuneEffector	0.616647	0.00121983	0.147165	0.679843	0.05851	0.381632	0.0975201	0.100509
DPP7	ENSG00000176978	blue/ImmuneEffector	0.603772	5.89e-06	0.399581	0.0264888	0.517687	2.38e-06	0.381108	7.52e-05
DPPA4	ENSG00000121570	blue/ImmuneEffector	0.673595	0.137313	0.33541	0.698813	0.129452	0.153632	0.0886424	0.316709
DPYD	ENSG00000188641	blue/ImmuneEffector	0.385415	0.00478337	0.471973	0.00786517	0.176059	0.220764	0.585544	1.34e-05
DPYS	ENSG00000147647	blue/ImmuneEffector	0.0286898	0.945808	-0.0823081	0.932395	0.116458	0.066514	0.118092	0.0432211
DRAXIN	ENSG00000162490	blue/ImmuneEffector	-0.179431	0.355778	-0.0186191	0.969131	-0.0249266	0.818968	-0.00948745	0.934896
DSC1	ENSG00000134765	blue/ImmuneEffector	-0.148353	0.639542	-0.886565	0.0453431	0.0152028	0.849317	-0.0464301	0.513387
DSE	ENSG00000111817	blue/ImmuneEffector	0.817028	3.76e-05	0.335623	0.274264	0.413199	0.0303224	0.509501	0.00347239
DTHD1	ENSG00000197057	blue/ImmuneEffector	1.24469	2.08e-05	0.155304	0.793741	0.129056	0.403379	0.0593283	0.717388
DTNB	ENSG00000138101	blue/ImmuneEffector	0.43431	0.00141247	0.292213	0.143786	0.071785	0.290674	0.135833	0.0230596
DTX1	ENSG00000135144	blue/ImmuneEffector	0.840109	0.000127583	0.0730755	0.879301	0.0524671	0.653505	0.0265081	0.830848
DUSP2	ENSG00000158050	blue/ImmuneEffector	0.410494	0.0661519	0.21558	0.584915	0.180261	0.0308229	0.158178	0.0406559
DUSP26	ENSG00000133878	blue/ImmuneEffector	-0.350944	0.0641757	0.0242522	0.958248	0.0994478	0.242675	0.102052	0.19868
EAF2	ENSG00000145088	blue/ImmuneEffector	0.63046	0.000737528	0.284117	0.336605	0.339394	0.0379799	0.230126	0.139482
EBI3	ENSG00000105246	blue/ImmuneEffector	0.951691	0.000252742	0.519378	0.18041	0.362743	0.000519283	0.261685	0.00576015
EDARADD	ENSG00000186197	blue/ImmuneEffector	0.450635	0.0913162	-0.00112261	0.998504	0.0712977	0.377805	0.0927706	0.209444
EFCAB13	ENSG00000178852	blue/ImmuneEffector	0.218467	0.044911	0.0751519	0.718668	-0.243615	0.0212389	-0.106118	0.315282
EFCAB8	ENSG00000215529	blue/ImmuneEffector	0.515151	0.0122937	0.277853	0.412067	NA	NA	NA	NA
EGR2	ENSG00000122877	blue/ImmuneEffector	0.780633	0.00493785	0.228956	0.653562	0.274261	0.0339245	0.293395	0.0131095
EGR3	ENSG00000179388	blue/ImmuneEffector	1.29044	0.000263758	0.211804	0.760838	0.157939	0.142836	0.110184	0.292987
EHD3	ENSG00000013016	blue/ImmuneEffector	1.21472	9.01e-08	0.605129	0.0567499	0.366463	0.00300493	0.251514	0.0274403
EID2B	ENSG00000176401	blue/ImmuneEffector	0.558243	0.00451378	0.118598	0.760545	-0.0327854	0.713815	0.0175638	0.853287
EID3	ENSG00000255150	blue/ImmuneEffector	0.612084	2.25e-06	0.298217	0.112357	0.00374847	0.961061	-0.0437324	0.501224
EIF1AY	ENSG00000198692	blue/ImmuneEffector	-0.0722185	0.902606	0.101595	0.941918	0.514102	0.585297	0.390401	0.680327
ELMO1	ENSG00000155849	blue/ImmuneEffector	0.746018	3.02e-05	0.267264	0.346845	0.0674114	0.765738	0.201368	0.295981
ELOVL5	ENSG00000012660	blue/ImmuneEffector	0.877057	1.9e-06	0.57749	0.0187328	0.55456	0.00643462	0.651444	0.000543565
EMB	ENSG00000170571	blue/ImmuneEffector	0.669564	0.00147066	0.0308946	0.951189	0.195071	0.320424	0.0388866	0.864313
EMILIN2	ENSG00000132205	blue/ImmuneEffector	0.622015	4.93e-05	0.221749	0.365894	0.480988	5.9e-05	0.443171	5.69e-05
EML6	ENSG00000214595	blue/ImmuneEffector	0.291541	0.0425777	0.19307	0.410632	-0.208857	0.138601	-0.0823898	0.579557
EMP3	ENSG00000142227	blue/ImmuneEffector	0.790067	0.000124084	0.210107	0.557755	0.616994	0.000353666	0.390354	0.0123586
ENAM	ENSG00000132464	blue/ImmuneEffector	0.272017	0.13675	0.304134	0.284204	0.0264428	0.847819	0.147722	0.187555
ENO2	ENSG00000111674	blue/ImmuneEffector	0.514531	0.000615773	0.0719489	0.817059	0.114034	0.21319	0.104163	0.227922
ENOX1	ENSG00000120658	blue/ImmuneEffector	0.874749	7.46e-05	0.24149	0.526676	0.0595864	0.525176	0.129204	0.110755
ENPP2	ENSG00000136960	blue/ImmuneEffector	0.53019	0.00259378	0.202963	0.498117	0.24552	0.295966	0.254459	0.247153
ENPP6	ENSG00000164303	blue/ImmuneEffector	-0.336016	0.0417009	-0.359222	0.13679	-0.110499	0.26719	-0.173592	0.0504711
ENPP7	ENSG00000182156	blue/ImmuneEffector	1.83266	6.57e-08	0.862033	0.0741168	0.31405	0.000977503	0.130616	0.149798
ENTHD1	ENSG00000176177	blue/ImmuneEffector	0.182278	0.647489	-0.0644968	0.945039	0.0681638	0.380803	0.0430583	0.584897
ENTPD1	ENSG00000138185	blue/ImmuneEffector	0.737668	4.61e-06	0.201834	0.451116	0.354048	0.0802592	0.404207	0.0289019
EOMES	ENSG00000163508	blue/ImmuneEffector	0.715795	0.0146241	0.393631	0.41115	0.177326	0.0204662	0.129536	0.0704674
EPHA6	ENSG00000080224	blue/ImmuneEffector	0.541667	0.188953	0.0188189	0.98669	0.0276255	0.644102	-0.00944228	0.88568
EPHA7	ENSG00000135333	blue/ImmuneEffector	-0.0429122	0.817614	0.0985677	0.793734	-0.032048	0.866735	-0.0794213	0.651129
EPHB6	ENSG00000106123	blue/ImmuneEffector	0.641252	0.00621291	0.0140327	0.98124	-0.00543362	0.952366	0.0458727	0.560883
ERICH3	ENSG00000178965	blue/ImmuneEffector	0.398146	0.214107	-0.018418	0.981967	0.00803449	0.914639	-0.0279564	0.686934
ERICH4	ENSG00000204978	blue/ImmuneEffector	2.12522	6.63e-05	1.14481	0.154492	NA	NA	NA	NA
ERMN	ENSG00000136541	blue/ImmuneEffector	0.62134	0.000515858	0.233806	0.429169	0.0295224	0.701052	0.0783141	0.231944
ERO1B	ENSG00000086619	blue/ImmuneEffector	0.556547	1.82e-05	0.273326	0.153574	NA	NA	NA	NA
ERP27	ENSG00000139055	blue/ImmuneEffector	0.954789	5.87e-06	0.358713	0.274258	0.196319	0.0722714	0.141515	0.17462
ESPNL	ENSG00000144488	blue/ImmuneEffector	0.421685	0.0844958	-0.238217	0.582549	0.169822	0.00731364	0.14046	0.0157542
ESR1	ENSG00000091831	blue/ImmuneEffector	0.794761	0.00016068	0.394583	0.215004	0.190984	0.00654233	0.145759	0.0245779
ESR2	ENSG00000140009	blue/ImmuneEffector	0.0780221	0.610999	0.0579049	0.860288	0.0873416	0.325637	0.00721124	0.945931
ETS1	ENSG00000134954	blue/ImmuneEffector	0.287251	0.0220658	0.00771794	0.980682	0.148194	0.40016	0.0842545	0.642696
EVI2A	ENSG00000126860	blue/ImmuneEffector	0.325205	0.0686354	0.0704378	0.853608	0.193651	0.315506	0.248375	0.158447
EVI2B	ENSG00000185862	blue/ImmuneEffector	0.777668	7.83e-05	0.421626	0.144985	0.178958	0.455241	0.331215	0.116103
EVL	ENSG00000196405	blue/ImmuneEffector	0.484873	0.00833805	0.113979	0.751654	0.0194067	0.895302	0.104361	0.401366
F13A1	ENSG00000124491	blue/ImmuneEffector	-0.141303	0.503044	-0.507878	0.0913016	-0.250482	0.358193	-0.649428	0.00581927
F5	ENSG00000198734	blue/ImmuneEffector	1.42382	1.34e-08	0.445095	0.247533	0.225325	0.167112	0.246689	0.100043
FADS2	ENSG00000134824	blue/ImmuneEffector	2.51546	1.08e-14	2.00944	3.73e-08	0.723458	0.0179689	0.868097	0.00195765
FAM117A	ENSG00000121104	blue/ImmuneEffector	0.391222	0.0046713	0.275676	0.18088	0.112912	0.0956515	0.117103	0.0607145
FAM120C	ENSG00000184083	blue/ImmuneEffector	0.325329	0.00577985	0.098071	0.649651	-0.0881762	0.340306	-0.0594767	0.520417
FAM153A	ENSG00000170074	blue/ImmuneEffector	-0.474431	0.119956	-0.570927	0.215151	-0.485153	0.00321591	-0.230944	0.142544
FAM181A	ENSG00000140067	blue/ImmuneEffector	-0.242696	0.504317	-0.302176	0.649341	0.28111	0.00146122	0.137176	0.0989452
FAM181B	ENSG00000182103	blue/ImmuneEffector	-0.570833	0.01782	-0.270885	0.508643	-0.0338825	0.721213	-0.00147183	0.989283
FAM184A	ENSG00000111879	blue/ImmuneEffector	0.250565	0.159902	-0.125229	0.713835	-0.162743	0.0438665	-0.0640908	0.439428
FAM205C	ENSG00000187791	blue/ImmuneEffector	0.796113	0.0816409	-0.155465	0.879932	NA	NA	NA	NA
FAM209A	ENSG00000124103	blue/ImmuneEffector	0.414249	0.216341	0.572548	0.268995	0.107636	0.286967	0.0573514	0.58155
FAM216B	ENSG00000179813	blue/ImmuneEffector	1.05598	0.00566425	0.334744	0.628573	-0.207546	0.221648	-0.316897	0.0367459
FAM240C	ENSG00000216921	blue/ImmuneEffector	0.68838	0.00514255	0.184755	0.695018	NA	NA	NA	NA
FAM24B	ENSG00000213185	blue/ImmuneEffector	-0.203657	0.216605	-0.181554	0.520192	-0.312268	0.000208265	-0.165944	0.0299638
FAM50B	ENSG00000145945	blue/ImmuneEffector	0.228208	0.0779219	0.100549	0.677451	0.165887	0.00870998	0.0446307	0.502247
FAM72B	ENSG00000188610	blue/ImmuneEffector	0.325838	0.0411429	0.226919	0.379181	-0.246497	0.305309	0.148527	0.542714
FAM72D	ENSG00000215784	blue/ImmuneEffector	0.630161	0.00173176	0.406122	0.178517	NA	NA	NA	NA
FAM78A	ENSG00000126882	blue/ImmuneEffector	0.606503	0.00296874	0.348479	0.269243	0.207478	0.0960911	0.1927	0.0968596
FASLG	ENSG00000117560	blue/ImmuneEffector	0.00141049	0.993925	-0.00517925	0.99103	-0.0606587	0.540005	0.0249492	0.816271
FBLN7	ENSG00000144152	blue/ImmuneEffector	0.510885	0.0207734	-0.162827	0.697912	0.0537373	0.468819	0.0187725	0.818967
FBXO15	ENSG00000141665	blue/ImmuneEffector	0.375284	0.1214	0.196272	0.663588	0.00608456	0.934872	-0.00566824	0.940702
FBXO2	ENSG00000116661	blue/ImmuneEffector	0.64123	0.0126398	0.105388	0.847864	0.291135	0.000492766	0.19247	0.0109861
FBXO40	ENSG00000163833	blue/ImmuneEffector	0.380551	0.164593	0.157564	0.772494	-0.0105152	0.911311	0.0559943	0.494027
FBXO43	ENSG00000156509	blue/ImmuneEffector	0.64926	0.00440292	0.252294	0.524491	0.104044	0.1066	0.0471214	0.476724
FBXO44	ENSG00000132879	blue/ImmuneEffector	0.699964	2.76e-05	0.365869	0.134394	0.168722	0.00451832	0.168424	0.0019949
FBXW7	ENSG00000109670	blue/ImmuneEffector	0.382414	0.000407412	0.209135	0.196877	0.159352	0.249202	0.0871258	0.537622
FCER1G	ENSG00000158869	blue/ImmuneEffector	0.680589	0.00339918	0.527445	0.117247	0.531126	0.0145268	0.746335	0.000234338
FCER2	ENSG00000104921	blue/ImmuneEffector	0.776625	0.0384944	-0.235693	0.748654	0.0732653	0.756555	-0.0814354	0.724405
FCGR2B	ENSG00000072694	blue/ImmuneEffector	0.829243	0.000778888	0.0836111	0.876846	0.49247	0.0225792	0.312052	0.129371
FCHO1	ENSG00000130475	blue/ImmuneEffector	0.961413	1.32e-08	0.461339	0.0496272	0.12997	0.118367	0.11508	0.140793
FCHSD2	ENSG00000137478	blue/ImmuneEffector	0.570709	4.71e-05	0.297264	0.150026	0.057285	0.793664	0.139385	0.473097
FCMR	ENSG00000162894	blue/ImmuneEffector	0.545239	0.061824	-0.0544706	0.935615	NA	NA	NA	NA
FCRL1	ENSG00000163534	blue/ImmuneEffector	0.634018	0.105401	-0.147989	0.860157	-0.237138	0.403388	-0.0619102	0.848271
FCRL2	ENSG00000132704	blue/ImmuneEffector	0.694911	0.00870911	0.0669633	0.909832	-0.175127	0.468819	-0.176376	0.444563
FCRL3	ENSG00000160856	blue/ImmuneEffector	1.13008	0.00166705	0.112693	0.887025	-0.32335	0.30873	-0.0983137	0.780685
FCRL4	ENSG00000163518	blue/ImmuneEffector	0.853445	0.0243766	-0.0836354	0.922262	-0.0285364	0.877391	-0.0180208	0.926197
FCRL5	ENSG00000143297	blue/ImmuneEffector	1.56314	4.47e-08	0.868448	0.0239418	0.689541	0.00921071	0.519876	0.0341748
FCRL6	ENSG00000181036	blue/ImmuneEffector	0.549768	0.0226742	0.669011	0.0445677	0.10059	0.253133	0.148592	0.0596159
FCRLA	ENSG00000132185	blue/ImmuneEffector	0.773681	0.0365799	-0.110322	0.893207	-0.0658747	0.871471	-0.171971	0.644869
FCRLB	ENSG00000162746	blue/ImmuneEffector	0.995943	0.000329352	0.279437	0.566394	0.0974296	0.266097	0.103754	0.203268
FDCSP	ENSG00000181617	blue/ImmuneEffector	1.24239	0.0292574	-0.121199	0.924618	0.0422855	0.951137	0.130306	0.847381
FERMT3	ENSG00000149781	blue/ImmuneEffector	0.513656	0.000710672	0.290205	0.202754	0.303795	0.0126655	0.345786	0.00198695
FES	ENSG00000182511	blue/ImmuneEffector	0.67944	1.28e-05	0.319708	0.164792	0.299546	1.07e-05	0.279201	8.87e-06
FGA	ENSG00000171560	blue/ImmuneEffector	1.83704	0.0131105	1.33876	0.242454	0.0168281	0.807127	0.0633741	0.27323
FGD2	ENSG00000146192	blue/ImmuneEffector	0.703695	0.000308431	0.432834	0.127331	0.173523	0.127593	0.364858	0.000419124
FGD3	ENSG00000127084	blue/ImmuneEffector	0.705057	0.000413015	0.237375	0.480842	0.115372	0.31692	0.14803	0.159533
FGF1	ENSG00000113578	blue/ImmuneEffector	0.335804	0.110789	-0.197274	0.601437	0.235002	0.00104869	0.191833	0.00329966
FGL1	ENSG00000104760	blue/ImmuneEffector	1.38156	0.00312127	0.639962	0.413782	0.07194	0.360519	0.0810202	0.267824
FGL2	ENSG00000127951	blue/ImmuneEffector	-0.0174861	0.90979	0.0117598	0.975161	0.159985	0.337349	0.45057	0.00185616
FGR	ENSG00000000938	blue/ImmuneEffector	1.78529	5.39e-10	1.02639	0.00565779	0.523386	0.000443511	0.508085	0.000220783
FLI1	ENSG00000151702	blue/ImmuneEffector	0.572983	0.00091865	0.181217	0.54479	0.198785	0.224587	0.257535	0.0822961
FLT3	ENSG00000122025	blue/ImmuneEffector	0.061315	0.789364	0.0220628	0.969131	0.00460281	0.976271	0.224474	0.0563366
FLT3LG	ENSG00000090554	blue/ImmuneEffector	0.477251	0.00546821	0.420761	0.0852472	0.255075	0.000255093	0.255565	8.49e-05
FMNL1	ENSG00000184922	blue/ImmuneEffector	0.991524	1.52e-06	0.469795	0.115771	0.253558	0.0521551	0.300416	0.0115193
FMNL3	ENSG00000161791	blue/ImmuneEffector	0.681416	0.000114994	0.220919	0.452687	0.212801	0.143571	0.222346	0.0977058
FNBP1	ENSG00000187239	blue/ImmuneEffector	0.178998	0.0795238	0.141463	0.392509	0.039321	0.765514	0.154187	0.154862
FNDC9	ENSG00000172568	blue/ImmuneEffector	0.478171	0.0204049	0.133139	0.740533	0.146213	0.0302612	0.0919891	0.15438
FOLR2	ENSG00000165457	blue/ImmuneEffector	0.0238868	0.903898	-0.342775	0.260243	0.368789	0.00557601	0.0813682	0.569214
FOXI1	ENSG00000168269	blue/ImmuneEffector	-0.0115913	0.976618	0.572735	0.358269	0.0820387	0.239629	0.0648965	0.335726
FOXP3	ENSG00000049768	blue/ImmuneEffector	1.54917	5.12e-09	1.26911	6.22e-05	0.255222	0.00185454	0.280006	0.000241978
FPR3	ENSG00000187474	blue/ImmuneEffector	0.186133	0.290137	0.0272761	0.947788	0.00450153	0.983613	0.259079	0.145864
FREM1	ENSG00000164946	blue/ImmuneEffector	0.399075	0.104751	0.0399007	0.944649	-0.0781931	0.706899	-0.0793434	0.696174
FRMD5	ENSG00000171877	blue/ImmuneEffector	0.21757	0.0462572	0.322098	0.029329	0.183887	0.00448565	0.201354	0.000748471
FRMPD1	ENSG00000070601	blue/ImmuneEffector	0.0756737	0.773403	-0.451714	0.269492	0.113356	0.067715	0.042421	0.513168
FSCN1	ENSG00000075618	blue/ImmuneEffector	1.07601	3.91e-06	0.509167	0.135493	0.287036	0.00243764	0.248929	0.00409133
FSD1	ENSG00000105255	blue/ImmuneEffector	-0.0270859	0.864079	0.117956	0.691619	0.228262	0.00742676	0.150212	0.059335
FTL	ENSG00000087086	blue/ImmuneEffector	-0.0977787	0.329312	-0.203813	0.169889	0.0717474	0.37322	0.122958	0.0844007
FUT7	ENSG00000180549	blue/ImmuneEffector	1.8347	2.42e-07	1.55902	0.000335051	0.200986	0.0208504	0.192368	0.0159745
FXYD5	ENSG00000089327	blue/ImmuneEffector	0.82867	0.000149771	0.324945	0.350466	0.219638	0.177093	0.266829	0.071477
FXYD7	ENSG00000221946	blue/ImmuneEffector	0.569295	0.18383	0.237596	0.78444	0.115091	0.155244	0.109507	0.147751
FYB1	ENSG00000082074	blue/ImmuneEffector	0.664273	0.00103175	0.407279	0.175497	NA	NA	NA	NA
FYN	ENSG00000010810	blue/ImmuneEffector	0.700696	0.000240643	0.259596	0.403398	0.222917	0.274052	0.308823	0.0931442
FZD2	ENSG00000180340	blue/ImmuneEffector	0.531818	0.008286	0.211405	0.545292	0.153225	0.0297133	0.123957	0.0589314
GAB3	ENSG00000160219	blue/ImmuneEffector	0.4875	0.00250445	0.267944	0.285155	0.101951	0.362286	0.287127	0.00296034
GABARAPL1	ENSG00000139112	blue/ImmuneEffector	0.0808948	0.442873	-0.0174758	0.943593	0.00845715	0.93508	0.059656	0.503627
GADD45B	ENSG00000099860	blue/ImmuneEffector	-0.305213	0.040456	-0.301938	0.171761	0.0516001	0.615851	0.0599179	0.540529
GALNT14	ENSG00000158089	blue/ImmuneEffector	2.58051	2.68e-11	0.886402	0.116645	0.147285	0.0621461	0.127609	0.0829819
GAMT	ENSG00000130005	blue/ImmuneEffector	0.273361	0.137306	0.0513188	0.900299	0.240984	0.000730128	0.116647	0.079015
GAPT	ENSG00000175857	blue/ImmuneEffector	0.19742	0.405922	-0.0141236	0.981253	-0.285943	0.199204	-0.195128	0.371822
GAS2	ENSG00000148935	blue/ImmuneEffector	-0.00230858	0.985988	-0.2199	0.28283	-0.00973938	0.924819	-0.0225197	0.824997
GATA1	ENSG00000102145	blue/ImmuneEffector	0.204767	0.398446	0.338202	0.388498	0.0896908	0.261999	0.0618976	0.43233
GATA3	ENSG00000107485	blue/ImmuneEffector	0.651974	0.00903358	0.454692	0.232718	0.088589	0.321326	0.125611	0.118969
GATM	ENSG00000171766	blue/ImmuneEffector	0.346773	0.0745064	-0.30946	0.30965	-0.135565	0.524052	-0.332004	0.0673476
GBGT1	ENSG00000148288	blue/ImmuneEffector	0.491265	0.00116689	0.117651	0.677644	0.161591	0.0553388	0.210515	0.00609495
GBP5	ENSG00000154451	blue/ImmuneEffector	1.61897	1.31e-06	2.04652	5.22e-08	0.8851	0.0131928	1.69058	2.16e-06
GBP6	ENSG00000183347	blue/ImmuneEffector	2.5412	2.36e-07	2.9995	1.01e-07	0.385263	0.000228454	0.335915	0.000419124
GBP7	ENSG00000213512	blue/ImmuneEffector	1.43032	0.000128935	1.43922	0.00238742	0.312892	0.000169912	0.437452	1.76e-07
GCGR	ENSG00000215644	blue/ImmuneEffector	1.83034	3.36e-06	1.27455	0.0164836	0.073954	0.183638	0.084349	0.097671
GCM1	ENSG00000137270	blue/ImmuneEffector	0.818884	0.165801	0.41806	0.714491	0.0836354	0.198518	0.0635637	0.311987
GDF7	ENSG00000143869	blue/ImmuneEffector	0.263793	0.233056	-0.473629	0.14689	0.163156	0.0541354	0.108111	0.183876
GFRA1	ENSG00000151892	blue/ImmuneEffector	0.0421534	0.84883	-0.433422	0.19001	0.0570578	0.620309	-0.0222625	0.859139
GGTA1	ENSG00000204136	blue/ImmuneEffector	-0.107085	0.437473	-0.253335	0.226368	NA	NA	NA	NA
GHRL	ENSG00000157017	blue/ImmuneEffector	0.277212	0.0241983	0.128801	0.545872	-0.134	0.0596793	-0.0316199	0.689501
GIMAP1	ENSG00000213203	blue/ImmuneEffector	0.380252	0.0322428	0.108972	0.754546	0.367346	0.00173554	0.230302	0.0333853
GIMAP2	ENSG00000106560	blue/ImmuneEffector	0.47908	0.000661981	0.363825	0.0655754	0.365968	0.0205922	0.375618	0.00943683
GIMAP4	ENSG00000133574	blue/ImmuneEffector	0.532545	0.00500585	0.355869	0.213832	0.55203	0.00590925	0.532926	0.00375706
GIMAP5	ENSG00000196329	blue/ImmuneEffector	0.424391	0.0295562	0.20894	0.534584	NA	NA	NA	NA
GIMAP6	ENSG00000133561	blue/ImmuneEffector	0.557646	0.000489845	0.304169	0.205789	0.295703	0.026977	0.314723	0.0100348
GIMAP7	ENSG00000179144	blue/ImmuneEffector	0.457211	0.0135103	0.2625	0.378459	0.202265	0.292006	0.294528	0.0876358
GIMAP8	ENSG00000171115	blue/ImmuneEffector	0.622194	6.25e-05	0.401429	0.0659463	0.430751	0.000563859	0.476975	5.13e-05
GJA3	ENSG00000121743	blue/ImmuneEffector	0.453463	0.209904	-0.134826	0.865035	0.137916	0.0956822	0.0849467	0.295387
GJB6	ENSG00000121742	blue/ImmuneEffector	1.31602	0.00789667	0.0697342	0.954928	0.0856741	0.308537	0.11216	0.142916
GLB1L3	ENSG00000166105	blue/ImmuneEffector	0.859121	0.0181254	0.218182	0.762168	0.0760188	0.313951	0.0473285	0.535001
GLCCI1	ENSG00000106415	blue/ImmuneEffector	0.970718	3.36e-07	0.463565	0.0869391	0.537736	0.00403434	0.353561	0.0417359
GLDC	ENSG00000178445	blue/ImmuneEffector	0.252025	0.266348	0.601593	0.0573755	0.0955108	0.47064	0.168525	0.150254
GLIPR1	ENSG00000139278	blue/ImmuneEffector	0.47475	0.00626025	0.062881	0.866965	0.213877	0.329565	0.40536	0.0354274
GLIPR1L2	ENSG00000180481	blue/ImmuneEffector	-0.0353331	0.865761	-0.406704	0.197691	-0.066292	0.359652	-0.108183	0.0924867
GLRA3	ENSG00000145451	blue/ImmuneEffector	0.380396	0.37134	0.335994	0.671156	0.0370301	0.642806	0.022261	0.788528
GLYATL1B	ENSG00000255151	blue/ImmuneEffector	0.300614	0.450292	-0.408785	0.560045	NA	NA	NA	NA
GM2A	ENSG00000196743	blue/ImmuneEffector	0.180832	0.128688	0.17764	0.347669	0.2523	0.0469953	0.401389	0.000586165
GMFG	ENSG00000130755	blue/ImmuneEffector	0.727795	0.000799316	0.226509	0.546926	0.48021	0.017722	0.436277	0.0191903
GNAT3	ENSG00000214415	blue/ImmuneEffector	0.880404	0.0159653	-0.374871	0.565524	NA	NA	NA	NA
GNB4	ENSG00000114450	blue/ImmuneEffector	0.585788	0.000198115	0.28377	0.236934	0.395729	0.00760838	0.4326	0.00150222
GNB5	ENSG00000069966	blue/ImmuneEffector	0.774341	2.26e-07	0.360214	0.0915995	0.263952	0.00280996	0.20221	0.0124836
GNG2	ENSG00000186469	blue/ImmuneEffector	0.0146231	0.921651	-0.340619	0.113348	-0.349514	0.000434748	-0.213858	0.0177404
GNG7	ENSG00000176533	blue/ImmuneEffector	0.0241759	0.881322	0.0419357	0.90757	0.291519	0.000571402	0.1836	0.0170542
GNGT2	ENSG00000167083	blue/ImmuneEffector	0.282869	0.102408	0.163629	0.594969	0.315752	0.00252264	0.159115	0.107688
GNLY	ENSG00000115523	blue/ImmuneEffector	1.07518	0.000123008	1.0414	0.0035386	0.37322	0.00377893	0.430568	0.000326542
GNRHR	ENSG00000109163	blue/ImmuneEffector	0.681203	0.00446517	0.469115	0.191836	-0.0385003	0.666426	0.0385548	0.657452
GOLGA8B	ENSG00000215252	blue/ImmuneEffector	0.65454	0.000572966	0.304592	0.305454	-0.658382	0.000573371	0.201823	0.0661792
GP1BA	ENSG00000185245	blue/ImmuneEffector	0.15094	0.405766	0.0845552	0.821938	-0.168551	0.196979	-0.088809	0.504486
GP5	ENSG00000178732	blue/ImmuneEffector	0.519833	0.0810534	-0.0283318	0.96986	0.094186	0.203117	0.0781675	0.268112
GPC5	ENSG00000179399	blue/ImmuneEffector	0.213913	0.508219	1.1834	0.00398067	0.00755171	0.90507	-0.00884398	0.891983
GPLD1	ENSG00000112293	blue/ImmuneEffector	0.341253	0.00983471	0.397533	0.0260273	0.0932737	0.101725	0.118928	0.021428
GPM6A	ENSG00000150625	blue/ImmuneEffector	0.421177	0.0784133	-0.101663	0.840945	0.0916253	0.401589	0.0972075	0.346122
GPNMB	ENSG00000136235	blue/ImmuneEffector	-0.390109	0.0510744	-0.346259	0.260343	0.0228775	0.930574	0.296901	0.14971
GPR132	ENSG00000183484	blue/ImmuneEffector	0.825255	0.000246233	0.442604	0.188166	0.29036	0.0635622	0.43273	0.00234433
GPR137B	ENSG00000077585	blue/ImmuneEffector	0.515599	0.000275702	0.21371	0.342305	0.305747	0.00600922	0.284724	0.00526813
GPR141	ENSG00000187037	blue/ImmuneEffector	0.673067	0.00188914	0.372185	0.266577	0.232471	0.226033	0.534084	0.00164817
GPR15	ENSG00000154165	blue/ImmuneEffector	-0.980998	8.49e-06	-0.519254	0.0998765	-0.383497	0.111158	-0.0877552	0.746317
GPR152	ENSG00000175514	blue/ImmuneEffector	0.389455	0.402804	-0.47771	0.566549	-0.153424	0.119062	-0.0495514	0.641093
GPR155	ENSG00000163328	blue/ImmuneEffector	0.529506	0.00016419	0.265187	0.210245	0.192687	0.220474	0.417325	0.00267163
GPR171	ENSG00000174946	blue/ImmuneEffector	0.294083	0.133758	0.411652	0.154449	0.0866495	0.693554	0.406934	0.0212319
GPR174	ENSG00000147138	blue/ImmuneEffector	0.330871	0.139993	-0.0885329	0.853598	-0.249479	0.370753	-0.229309	0.39061
GPR176	ENSG00000166073	blue/ImmuneEffector	1.83969	9.08e-11	1.07684	0.00279157	0.326959	0.0124224	0.313494	0.00892517
GPR18	ENSG00000125245	blue/ImmuneEffector	0.196737	0.161071	-0.0232185	0.943684	-0.368261	0.146592	-0.120946	0.659157
GPR183	ENSG00000169508	blue/ImmuneEffector	0.611568	0.00242227	0.127347	0.746694	0.146419	0.554138	0.0878071	0.731092
GPR19	ENSG00000183150	blue/ImmuneEffector	0.721406	0.000116222	0.42051	0.125016	0.017891	0.801783	-0.00909584	0.904134
GPR25	ENSG00000170128	blue/ImmuneEffector	1.17376	0.000470156	0.956879	0.0388366	0.424708	5.96e-06	0.262294	0.00120073
GPR31	ENSG00000120436	blue/ImmuneEffector	0.842375	0.0216551	1.01762	0.0451931	-0.0552531	0.546943	0.0279381	0.772892
GPR34	ENSG00000171659	blue/ImmuneEffector	-0.0464606	0.72642	-0.372402	0.0416403	0.045122	0.745871	-0.181762	0.109321
GPR52	ENSG00000203737	blue/ImmuneEffector	0.38959	0.0125442	0.104518	0.728925	-0.246887	0.0263242	-0.0830344	0.472874
GPR55	ENSG00000135898	blue/ImmuneEffector	0.462632	0.0113112	-0.0471925	0.908082	0.0996502	0.213259	-0.0136981	0.88643
GPR65	ENSG00000140030	blue/ImmuneEffector	0.712103	0.00152539	0.365298	0.297798	0.193144	0.326824	0.346035	0.0462539
GPR82	ENSG00000171657	blue/ImmuneEffector	0.0799624	0.461057	0.0115983	0.966143	-0.0319119	0.862077	-0.117517	0.460894
GPR85	ENSG00000164604	blue/ImmuneEffector	0.710034	0.00332815	0.197634	0.658718	0.0275315	0.764311	0.0522073	0.532036
GPRASP1	ENSG00000198932	blue/ImmuneEffector	0.11199	0.380813	-0.122233	0.589398	-0.216192	0.0238841	-0.139145	0.126622
GPRIN3	ENSG00000185477	blue/ImmuneEffector	-0.0306587	0.777891	-0.0438325	0.84995	-0.272418	0.00690334	-0.168618	0.0746648
GPSM3	ENSG00000213654	blue/ImmuneEffector	0.868768	4.66e-05	0.483893	0.117622	-0.0553881	0.524432	0.023899	0.799133
GPX7	ENSG00000116157	blue/ImmuneEffector	1.25815	1.09e-07	0.557118	0.101875	0.368632	0.0140656	0.28544	0.0406451
GRAMD1A	ENSG00000089351	blue/ImmuneEffector	0.955519	1.84e-07	0.525798	0.0358855	0.225735	0.0537032	0.326539	0.00218066
GRAMD1B	ENSG00000023171	blue/ImmuneEffector	1.10439	1.49e-08	0.534515	0.048214	0.231342	0.0261118	0.215097	0.024733
GRAP	ENSG00000154016	blue/ImmuneEffector	0.927335	0.00146954	0.211195	0.704901	-0.322013	0.105874	-0.142487	0.487029
GRAP2	ENSG00000100351	blue/ImmuneEffector	0.281749	0.1033	0.201138	0.493264	0.164485	0.184287	0.141476	0.228122
GRIA4	ENSG00000152578	blue/ImmuneEffector	0.0351742	0.89593	-0.578547	0.142975	0.0163459	0.889193	-0.183397	0.0421672
GRK3	ENSG00000100077	blue/ImmuneEffector	0.678972	0.00012073	0.281208	0.30965	NA	NA	NA	NA
GRK6	ENSG00000198055	blue/ImmuneEffector	0.209134	0.0389713	0.0556699	0.783661	0.251287	0.000726297	0.0898448	0.210511
GRM1	ENSG00000152822	blue/ImmuneEffector	-0.223974	0.456972	-0.107399	0.868082	-0.013324	0.87491	-0.0153516	0.858101
GRPR	ENSG00000126010	blue/ImmuneEffector	0.323302	0.300804	-0.111835	0.870857	-0.0390341	0.645168	0.055174	0.481192
GSAP	ENSG00000186088	blue/ImmuneEffector	0.307088	0.0201776	0.203458	0.33031	-0.250553	0.131282	0.256922	0.0592393
GSDME	ENSG00000105928	blue/ImmuneEffector	1.19852	7.6e-09	0.252266	0.470654	NA	NA	NA	NA
GSPT2	ENSG00000189369	blue/ImmuneEffector	-0.0707042	0.504346	0.0414755	0.854552	-0.289611	0.00178133	-0.192918	0.0236949
GTSF1	ENSG00000170627	blue/ImmuneEffector	0.595591	0.0293868	0.195178	0.708785	0.168215	0.238622	0.117467	0.401596
GYPC	ENSG00000136732	blue/ImmuneEffector	0.546159	0.00919244	0.167942	0.665069	0.480882	7.94e-05	0.305009	0.00492577
GYPE	ENSG00000197465	blue/ImmuneEffector	0.107207	0.616039	-0.22516	0.545952	-0.183122	0.0522368	-0.138129	0.121229
GYS2	ENSG00000111713	blue/ImmuneEffector	0.187057	0.54001	-0.372847	0.478241	0.0123402	0.898112	0.0217821	0.819219
GZMA	ENSG00000145649	blue/ImmuneEffector	-0.0930192	0.667991	-0.186497	0.636162	0.725139	0.000421213	0.325585	0.0886792
GZMH	ENSG00000100450	blue/ImmuneEffector	0.848599	0.00486478	1.06405	0.00632113	0.113318	0.188447	0.168648	0.0288785
GZMK	ENSG00000113088	blue/ImmuneEffector	0.608256	0.0419052	0.116999	0.855008	0.0932418	0.815628	-0.0487451	0.9088
GZMM	ENSG00000197540	blue/ImmuneEffector	0.335135	0.129667	0.0312136	0.953768	0.128544	0.102301	0.068498	0.384948
H3-5	ENSG00000188375	blue/ImmuneEffector	0.373624	0.184539	0.293972	0.549209	NA	NA	NA	NA
HACD4	ENSG00000188921	blue/ImmuneEffector	0.264035	0.0284055	0.0029932	0.991724	NA	NA	NA	NA
HAGHL	ENSG00000103253	blue/ImmuneEffector	0.324367	0.0478979	0.00374242	0.992113	0.15651	0.0326204	0.0426264	0.588851
HAO2	ENSG00000116882	blue/ImmuneEffector	0.957881	0.0115718	0.68894	0.239879	-0.0870999	0.260855	-0.0444821	0.577925
HAPLN2	ENSG00000132702	blue/ImmuneEffector	1.1629	0.038282	-0.270137	0.82143	0.215906	0.00409163	0.133489	0.0570018
HAVCR2	ENSG00000135077	blue/ImmuneEffector	0.427839	0.0235807	0.171465	0.612231	0.219092	0.136286	0.360848	0.00623599
HCAR1	ENSG00000196917	blue/ImmuneEffector	0.56541	0.0195117	0.268998	0.521426	-0.153656	0.0581401	-0.115761	0.131574
HCK	ENSG00000101336	blue/ImmuneEffector	0.418789	0.00997922	0.343644	0.151189	0.550946	0.00328401	0.643084	0.000233982
HCLS1	ENSG00000180353	blue/ImmuneEffector	0.698324	0.000856764	0.316864	0.339641	0.595252	0.00222322	0.580942	0.00116607
HCST	ENSG00000126264	blue/ImmuneEffector	0.583074	0.00224006	0.401367	0.153762	0.795325	8.54e-06	0.586703	0.000201774
HDAC9	ENSG00000048052	blue/ImmuneEffector	0.373237	0.0158184	0.255029	0.289173	0.140426	0.230033	0.0917058	0.427827
HEATR4	ENSG00000187105	blue/ImmuneEffector	-0.181114	0.162588	-0.0756021	0.76694	0.146433	0.100821	-0.0215651	0.839209
HELB	ENSG00000127311	blue/ImmuneEffector	0.509702	7.12e-05	0.3588	0.042445	-0.141539	0.269619	0.236034	0.0400035
HEMGN	ENSG00000136929	blue/ImmuneEffector	0.30765	0.370534	-0.0941321	0.902838	0.0641891	0.373357	0.0297236	0.696574
HERC5	ENSG00000138646	blue/ImmuneEffector	0.28129	0.136012	0.381695	0.172758	0.21935	0.255198	0.10497	0.600127
HHEX	ENSG00000152804	blue/ImmuneEffector	0.711289	0.000154677	0.24193	0.436563	0.273282	0.0658845	0.193272	0.17331
HIVEP2	ENSG00000010818	blue/ImmuneEffector	0.549346	8.16e-06	0.306725	0.078674	0.136849	0.445878	0.148043	0.382086
HK3	ENSG00000160883	blue/ImmuneEffector	0.885321	5.97e-05	0.783852	0.00587832	0.406108	0.001196	0.447708	0.000134105
HLA-DMA	ENSG00000204257	blue/ImmuneEffector	0.926081	1.51e-06	0.961953	2.08e-05	0.655253	0.000171296	0.873693	5e-07
HLA-DMB	ENSG00000242574	blue/ImmuneEffector	0.505239	0.013942	0.44726	0.136919	0.266647	0.103749	0.624603	4.84e-05
HLA-DOA	ENSG00000204252	blue/ImmuneEffector	0.30311	0.174531	0.401231	0.238578	0.158571	0.238077	0.37376	0.00162696
HLA-DOB	ENSG00000241106	blue/ImmuneEffector	0.935495	0.00255687	0.558295	0.238053	0.122113	0.689949	0.221371	0.418581
HLA-DPA1	ENSG00000231389	blue/ImmuneEffector	0.48535	0.0130587	0.580736	0.0281789	0.0794389	0.668261	0.389095	0.00923345
HLA-DPB1	ENSG00000223865	blue/ImmuneEffector	0.219013	0.255973	0.289759	0.343763	0.835407	0.000633556	0.763306	0.000642243
HLA-DQA1	ENSG00000196735	blue/ImmuneEffector	0.339019	0.113437	0.30047	0.385464	0.193541	0.471477	0.329644	0.167495
HLA-DQA2	ENSG00000237541	blue/ImmuneEffector	-0.281907	0.446275	0.0415841	0.964166	0.118295	0.524681	0.397632	0.0104559
HLA-DQB1	ENSG00000179344	blue/ImmuneEffector	0.772202	0.00697852	0.592142	0.161205	0.546047	0.0150655	0.888403	3.56e-05
HLA-DQB2	ENSG00000232629	blue/ImmuneEffector	0.151151	0.625429	0.249554	0.662373	0.448763	0.00468082	0.584921	9.59e-05
HLA-DRA	ENSG00000204287	blue/ImmuneEffector	0.771399	0.000339109	0.765415	0.00583854	0.622445	0.000482475	0.756398	1.06e-05
HLA-DRB1	ENSG00000196126	blue/ImmuneEffector	0.906892	2.34e-05	0.782066	0.00439968	0.751078	0.000116505	0.815031	1.06e-05
HLA-DRB5	ENSG00000198502	blue/ImmuneEffector	0.87758	0.00261372	0.974671	0.0106315	0.100556	0.818795	0.671571	0.0528565
HMSD	ENSG00000221887	blue/ImmuneEffector	0.8069	0.0162697	0.793414	0.102232	NA	NA	NA	NA
HNRNPA1L2	ENSG00000139675	blue/ImmuneEffector	0.0411319	0.725049	0.00434979	0.988686	-0.168788	0.0730766	-0.117928	0.191678
HOMER2	ENSG00000103942	blue/ImmuneEffector	0.225408	0.122609	-0.0245626	0.942961	0.127233	0.0639391	0.0655056	0.33894
HOPX	ENSG00000171476	blue/ImmuneEffector	0.287343	0.114279	-0.145216	0.666928	0.129517	0.0707641	0.117881	0.0766986
HORMAD1	ENSG00000143452	blue/ImmuneEffector	0.12087	0.485555	0.370149	0.145162	-0.354805	0.00238341	0.0955071	0.425371
HOXC4	ENSG00000198353	blue/ImmuneEffector	0.81946	0.00647432	0.312697	0.55307	NA	NA	NA	NA
HOXC6	ENSG00000197757	blue/ImmuneEffector	-0.0794081	0.876999	-0.130085	0.909677	0.0232186	0.782805	0.0977198	0.157164
HOXC8	ENSG00000037965	blue/ImmuneEffector	0.165043	0.788663	-0.231459	0.862139	0.302324	9.31e-05	0.170713	0.0134214
HOXC9	ENSG00000180806	blue/ImmuneEffector	0.455459	0.396537	0.0627218	0.96281	-0.0488734	0.561021	-0.0266263	0.76222
HPCAL4	ENSG00000116983	blue/ImmuneEffector	0.671637	0.101721	-0.0557218	0.955937	0.114058	0.198448	0.0593061	0.512522
HRH2	ENSG00000113749	blue/ImmuneEffector	2.01347	5.4e-10	1.13725	0.00700133	0.133378	0.295002	0.231103	0.0403815
HRH4	ENSG00000134489	blue/ImmuneEffector	1.11701	6.76e-06	0.467928	0.213221	0.394761	0.0060443	0.162928	0.24873
HS3ST3A1	ENSG00000153976	blue/ImmuneEffector	1.23698	2.45e-05	0.826341	0.0407834	0.204852	0.0254294	0.134692	0.121754
HS3ST3B1	ENSG00000125430	blue/ImmuneEffector	0.661512	0.00106915	0.297068	0.357331	0.289656	0.0681585	0.259978	0.0783192
HSD17B14	ENSG00000087076	blue/ImmuneEffector	0.116319	0.471901	-0.071126	0.833308	0.0726142	0.47904	0.228264	0.00835921
HSF5	ENSG00000176160	blue/ImmuneEffector	0.174346	0.58582	-0.596555	0.221785	-0.060214	0.575276	-0.0229442	0.845461
HSH2D	ENSG00000196684	blue/ImmuneEffector	0.719898	9.95e-05	0.47818	0.0663779	0.359247	7.18e-05	0.24722	0.00211817
HSPA13	ENSG00000155304	blue/ImmuneEffector	0.505753	8.41e-05	0.288602	0.122402	0.393387	0.0172974	0.154893	0.353212
HTR3A	ENSG00000166736	blue/ImmuneEffector	1.53527	0.00262491	-0.131853	0.90872	-0.0644581	0.455872	-0.0643735	0.434913
HTR7	ENSG00000148680	blue/ImmuneEffector	-0.441208	0.0049433	-0.521388	0.0112877	-0.0032548	0.97079	-0.00296897	0.975051
HTRA4	ENSG00000169495	blue/ImmuneEffector	0.647252	0.0150642	0.989322	0.00355912	0.143842	0.233401	0.381206	0.000398709
HVCN1	ENSG00000122986	blue/ImmuneEffector	0.543773	0.0206045	0.140052	0.76192	-0.0196741	0.934987	0.148312	0.469421
HYCC1	ENSG00000122591	blue/ImmuneEffector	0.677524	6.72e-05	0.215832	0.444137	NA	NA	NA	NA
ICAM1	ENSG00000090339	blue/ImmuneEffector	1.70113	5.74e-10	1.15557	0.000635769	0.782728	0.00302917	0.79715	0.00104722
ICAM2	ENSG00000108622	blue/ImmuneEffector	0.857074	1.17e-05	0.406327	0.159464	0.568678	0.000495491	0.285196	0.0583392
ICAM3	ENSG00000076662	blue/ImmuneEffector	0.423296	0.00529977	0.170397	0.511676	0.460416	0.00134179	0.284919	0.0311972
ICAM5	ENSG00000105376	blue/ImmuneEffector	0.497121	0.0128001	0.35629	0.244594	0.19006	0.00844046	0.112243	0.100147
ICOS	ENSG00000163600	blue/ImmuneEffector	0.804436	0.00381445	0.381385	0.398356	0.112639	0.668576	0.24304	0.291207
IDO2	ENSG00000188676	blue/ImmuneEffector	1.01685	0.00145012	1.43761	0.000194895	0.0682564	0.575859	0.190165	0.0643628
IFI16	ENSG00000163565	blue/ImmuneEffector	1.04612	2.46e-08	0.582038	0.0204638	0.414875	0.068787	0.406937	0.0531358
IFI30	ENSG00000216490	blue/ImmuneEffector	1.10272	2.2e-05	0.763415	0.0307826	0.699024	0.000586654	0.817897	2.38e-05
IFI44	ENSG00000137965	blue/ImmuneEffector	1.06061	6.89e-06	1.31949	9.67e-07	0.424076	0.202877	0.515113	0.0893743
IFI44L	ENSG00000137959	blue/ImmuneEffector	1.09491	0.000483061	1.96939	1.9e-08	0.169654	0.753679	0.305537	0.536192
IFIT1	ENSG00000185745	blue/ImmuneEffector	0.0923576	0.66209	0.453456	0.143715	0.25406	0.431981	0.0591518	0.871996
IFNAR2	ENSG00000159110	blue/ImmuneEffector	0.602951	4.47e-05	0.252099	0.269629	0.436633	0.0103644	0.333499	0.0347058
IFNG	ENSG00000111537	blue/ImmuneEffector	1.44404	9.55e-05	1.5291	0.000861328	0.600885	0.0172951	0.925262	0.000102424
IGFLR1	ENSG00000126246	blue/ImmuneEffector	0.602543	0.00698164	0.345628	0.330565	0.314933	0.000963034	0.33047	0.000194433
IGHV3OR16-17	ENSG00000259680	blue/ImmuneEffector	0.40123	0.252816	0.560323	0.307464	NA	NA	NA	NA
IGLL1	ENSG00000128322	blue/ImmuneEffector	0.641449	0.119116	-0.00257563	0.997659	0.11578	0.128701	0.104755	0.142523
IGLL5	ENSG00000254709	blue/ImmuneEffector	0.958434	0.000186584	0.609336	0.0965741	NA	NA	NA	NA
IGSF10	ENSG00000152580	blue/ImmuneEffector	0.0585289	0.756444	-0.297821	0.315621	-0.138124	0.0760865	-0.11834	0.104652
IGSF6	ENSG00000140749	blue/ImmuneEffector	0.423764	0.0375809	0.279972	0.397316	0.866714	0.00022296	0.929904	2.64e-05
IKZF1	ENSG00000185811	blue/ImmuneEffector	0.588258	0.00645905	0.215153	0.569197	0.289336	0.195863	0.271708	0.195841
IKZF3	ENSG00000161405	blue/ImmuneEffector	0.75524	0.00166161	0.317783	0.41908	0.27356	0.226522	0.107794	0.653818
IL10	ENSG00000136634	blue/ImmuneEffector	0.854221	0.00150412	0.310064	0.499809	0.118576	0.290718	0.129564	0.214044
IL10RA	ENSG00000110324	blue/ImmuneEffector	0.647863	0.00103779	0.334927	0.273227	0.398986	0.0185741	0.454074	0.00345984
IL12A	ENSG00000168811	blue/ImmuneEffector	0.315932	0.0716839	0.354379	0.174182	0.151841	0.0477278	0.177935	0.0109124
IL12B	ENSG00000113302	blue/ImmuneEffector	0.818266	0.0689086	0.772711	0.267057	0.256006	0.00100798	0.190762	0.00710976
IL12RB1	ENSG00000096996	blue/ImmuneEffector	0.967771	6.22e-06	0.772674	0.0050297	0.342358	1.01e-05	0.404548	1.19e-07
IL12RB2	ENSG00000081985	blue/ImmuneEffector	0.598705	0.00358426	0.770936	0.00320312	0.230488	0.158618	0.507154	0.000574359
IL16	ENSG00000172349	blue/ImmuneEffector	0.44813	0.0313691	0.037136	0.93945	-0.0763847	0.615535	-0.00182406	0.991892
IL17REL	ENSG00000188263	blue/ImmuneEffector	2.41074	6.62e-12	1.03206	0.0304154	0.233588	0.00170861	0.113165	0.10755
IL18R1	ENSG00000115604	blue/ImmuneEffector	0.516653	0.00148709	0.204117	0.450597	0.224601	0.0955762	0.456559	0.000232099
IL18RAP	ENSG00000115607	blue/ImmuneEffector	0.602195	0.0061989	0.790476	0.00525263	0.331471	0.223442	0.820725	0.000698657
IL2	ENSG00000109471	blue/ImmuneEffector	-0.305067	0.328392	-0.306057	0.576282	0.0103808	0.892748	0.0361127	0.600127
IL21	ENSG00000138684	blue/ImmuneEffector	2.43689	7.71e-05	1.08475	0.260109	0.235565	0.0391984	0.0367833	0.782274
IL21R	ENSG00000103522	blue/ImmuneEffector	1.63138	3.14e-07	0.928387	0.0324876	0.509871	0.00126577	0.374592	0.00936758
IL22RA2	ENSG00000164485	blue/ImmuneEffector	0.11778	0.725357	-0.0265701	0.973944	-0.0266803	0.893028	-0.119025	0.48813
IL23A	ENSG00000110944	blue/ImmuneEffector	1.69067	1.05e-06	1.57592	0.000163985	0.0673044	0.571088	0.108092	0.312936
IL24	ENSG00000162892	blue/ImmuneEffector	1.21848	0.00256201	1.27097	0.0182343	0.189681	0.48307	0.376566	0.110496
IL26	ENSG00000111536	blue/ImmuneEffector	1.32841	4.36e-05	1.0823	0.011681	0.274873	0.00523331	0.213026	0.0185903
IL27RA	ENSG00000104998	blue/ImmuneEffector	0.67395	0.000316246	0.178724	0.589892	0.223907	0.0751142	0.111526	0.377758
IL2RA	ENSG00000134460	blue/ImmuneEffector	1.38149	6.44e-06	1.12702	0.00398392	0.638908	0.0155646	0.591578	0.0147534
IL2RB	ENSG00000100385	blue/ImmuneEffector	0.626137	0.00516054	0.502217	0.122461	0.399668	0.000500917	0.433644	5.89e-05
IL2RG	ENSG00000147168	blue/ImmuneEffector	0.13506	0.363575	-0.00275367	0.993546	-0.365943	0.0144013	-0.0979069	0.53862
IL36G	ENSG00000136688	blue/ImmuneEffector	1.07666	0.00975087	0.8349	0.183427	0.0676587	0.408723	0.108708	0.137442
IL4I1	ENSG00000104951	blue/ImmuneEffector	1.44642	6.5e-07	1.18076	0.00109136	0.245303	0.0151899	0.226785	0.0145358
IL7R	ENSG00000168685	blue/ImmuneEffector	0.778777	0.00358718	0.46209	0.26167	0.0167825	0.964952	0.499568	0.089187
IMPG2	ENSG00000081148	blue/ImmuneEffector	0.640882	0.000126116	0.169775	0.563586	-0.0388714	0.6965	-0.0373398	0.703414
INKA1	ENSG00000185614	blue/ImmuneEffector	0.437719	0.0138254	0.0899271	0.805658	NA	NA	NA	NA
INPP4A	ENSG00000040933	blue/ImmuneEffector	0.351793	0.000813443	0.183153	0.25682	0.28326	0.00519029	0.224428	0.0158872
INPP5D	ENSG00000168918	blue/ImmuneEffector	0.774907	1.9e-05	0.439586	0.0885761	0.144899	0.495934	0.303182	0.100441
INSYN2B	ENSG00000204767	blue/ImmuneEffector	0.842089	0.000276903	0.179129	0.678801	NA	NA	NA	NA
IPCEF1	ENSG00000074706	blue/ImmuneEffector	0.303502	0.0893292	0.0709468	0.852509	0.0719556	0.639963	0.0745054	0.615209
IRAG2	ENSG00000118308	blue/ImmuneEffector	0.159229	0.350526	-0.289758	0.271969	NA	NA	NA	NA
IRF4	ENSG00000137265	blue/ImmuneEffector	0.79876	0.00132895	0.457693	0.225373	0.882265	8.04e-05	0.475573	0.0172275
IRF5	ENSG00000128604	blue/ImmuneEffector	0.474017	0.000739953	0.282678	0.175559	0.0842944	0.257118	0.141836	0.0316965
IRF8	ENSG00000140968	blue/ImmuneEffector	0.226899	0.0525843	0.132988	0.505613	-0.0532066	0.750905	0.220744	0.105428
IRF9	ENSG00000213928	blue/ImmuneEffector	0.702047	9.28e-06	0.738012	0.0001	0.21308	0.00159214	0.409888	0.00017801
IRGM	ENSG00000237693	blue/ImmuneEffector	0.0964121	0.719965	-0.228583	0.645116	NA	NA	NA	NA
ITGA4	ENSG00000115232	blue/ImmuneEffector	0.319179	0.0655005	0.0319257	0.936495	0.172685	0.345739	0.158119	0.367024
ITGAD	ENSG00000156886	blue/ImmuneEffector	0.814633	0.00862467	0.474404	0.336093	-0.027499	0.701574	-0.0179183	0.809294
ITGAL	ENSG00000005844	blue/ImmuneEffector	0.767052	0.000460059	0.39845	0.231177	0.200769	0.344281	0.349725	0.0619921
ITGAM	ENSG00000169896	blue/ImmuneEffector	0.979617	1.64e-05	0.24779	0.526442	0.282918	0.0795471	0.262923	0.0792486
ITGAX	ENSG00000140678	blue/ImmuneEffector	1.88961	3e-11	1.02086	0.00527419	0.281697	0.206879	0.670517	0.000751168
ITGB2	ENSG00000160255	blue/ImmuneEffector	0.914871	4.36e-05	0.515176	0.110959	0.740778	0.000262775	0.774649	4.7e-05
ITGB7	ENSG00000139626	blue/ImmuneEffector	0.0740673	0.623334	-0.0533185	0.870529	0.197644	0.135293	0.0314787	0.84063
ITIH1	ENSG00000055957	blue/ImmuneEffector	0.623619	0.167942	0.435822	0.587749	0.0101311	0.887753	0.0507244	0.404344
ITIH2	ENSG00000151655	blue/ImmuneEffector	0.171182	0.367149	0.192779	0.560667	-0.018969	0.833488	0.0388759	0.643595
ITIH3	ENSG00000162267	blue/ImmuneEffector	0.553107	0.0643323	-0.283953	0.595518	0.00845928	0.918016	0.00741876	0.93062
ITK	ENSG00000113263	blue/ImmuneEffector	0.510121	0.0281976	0.246586	0.539177	0.0116476	0.968031	0.215534	0.373626
ITPKB	ENSG00000143772	blue/ImmuneEffector	0.379686	0.00794504	0.0377404	0.905713	0.112361	0.399432	0.0263898	0.862838
ITPR1	ENSG00000150995	blue/ImmuneEffector	0.572436	0.000619224	0.205912	0.462104	0.166154	0.298358	0.247928	0.0832729
ITPR2	ENSG00000123104	blue/ImmuneEffector	0.131395	0.194289	0.067308	0.730362	-0.160012	0.274436	0.0852633	0.571153
ITPRIP	ENSG00000148841	blue/ImmuneEffector	0.926177	1.9e-06	0.329545	0.273889	0.103697	0.403379	0.181052	0.0992048
ITPRIPL1	ENSG00000198885	blue/ImmuneEffector	0.684561	0.000830023	0.299877	0.36023	-0.00166715	0.987418	0.0396323	0.687202
IZUMO4	ENSG00000099840	blue/ImmuneEffector	0.581302	3.82e-05	0.361657	0.0698742	0.0658358	0.388061	0.131718	0.0477448
JADE1	ENSG00000077684	blue/ImmuneEffector	0.32593	0.00225001	0.116688	0.525039	0.226346	0.00203543	0.121871	0.0759801
JADE2	ENSG00000043143	blue/ImmuneEffector	0.170251	0.110508	0.145009	0.403737	-0.0207414	0.84214	0.0357708	0.719508
JAK3	ENSG00000105639	blue/ImmuneEffector	1.52516	3.99e-08	0.888334	0.0158776	0.374284	0.0607101	0.425021	0.0196185
JAKMIP1	ENSG00000152969	blue/ImmuneEffector	1.20314	8.1e-05	1.00812	0.0121617	0.282932	0.000136155	0.24176	0.000331831
JAKMIP2	ENSG00000176049	blue/ImmuneEffector	0.536094	0.00477288	0.232783	0.465963	-0.0154066	0.871723	0.113499	0.13516
JAML	ENSG00000160593	blue/ImmuneEffector	0.389685	0.0194076	0.224014	0.41011	NA	NA	NA	NA
JAZF1	ENSG00000153814	blue/ImmuneEffector	0.26925	0.0167808	0.0136348	0.961605	0.178725	0.131611	0.209473	0.0528122
JCHAIN	ENSG00000132465	blue/ImmuneEffector	-0.379833	0.0943172	0.0992463	0.834322	NA	NA	NA	NA
JHY	ENSG00000109944	blue/ImmuneEffector	-0.192736	0.137364	-0.280924	0.139523	NA	NA	NA	NA
KBTBD8	ENSG00000163376	blue/ImmuneEffector	0.170724	0.122421	0.0370922	0.878106	0.0720423	0.601657	-0.0227544	0.881353
KCNA2	ENSG00000177301	blue/ImmuneEffector	1.34248	8.38e-07	0.852513	0.0195505	0.369729	0.000319498	0.153568	0.109367
KCNA3	ENSG00000177272	blue/ImmuneEffector	0.768604	0.00113267	0.461309	0.191505	0.284969	0.205083	0.200938	0.36078
KCNAB2	ENSG00000069424	blue/ImmuneEffector	0.536335	0.0052389	0.241241	0.450103	0.219285	0.102997	0.330013	0.00656171
KCNH3	ENSG00000135519	blue/ImmuneEffector	0.429433	0.0098627	0.103203	0.753388	0.0768957	0.334853	0.0336557	0.691238
KCNH4	ENSG00000089558	blue/ImmuneEffector	1.27127	5.72e-05	0.731022	0.115801	0.084691	0.243818	0.0584503	0.413305
KCNJ1	ENSG00000151704	blue/ImmuneEffector	0.389964	0.160928	-0.0928609	0.880212	0.0861991	0.243592	0.0462929	0.540529
KCNJ10	ENSG00000177807	blue/ImmuneEffector	0.719637	0.00537067	1.21574	8.19e-05	0.293031	0.0602041	0.523363	0.000281198
KCNJ13	ENSG00000115474	blue/ImmuneEffector	0.530014	0.000431815	0.259661	0.264483	0.279334	0.327952	-0.0065766	0.985411
KCNJ5	ENSG00000120457	blue/ImmuneEffector	0.229847	0.318501	-0.0881525	0.858366	-0.0352887	0.681798	0.0568976	0.468253
KCNK13	ENSG00000152315	blue/ImmuneEffector	0.284853	0.155148	-0.11516	0.772125	0.185945	0.0160007	0.103111	0.16526
KCNN1	ENSG00000105642	blue/ImmuneEffector	0.32358	0.302913	0.283224	0.616963	0.056117	0.401686	0.0498487	0.440777
KCNN3	ENSG00000143603	blue/ImmuneEffector	1.56316	1.62e-09	0.989399	0.00261761	0.568925	3.4e-06	0.29175	0.00524849
KCNQ5	ENSG00000185760	blue/ImmuneEffector	0.308141	0.228826	-0.284957	0.517131	-0.0269461	0.799201	-0.0356932	0.728125
KCNS1	ENSG00000124134	blue/ImmuneEffector	0.7362	0.000183103	0.367595	0.220333	0.047004	0.665368	0.0546099	0.597983
KCTD16	ENSG00000183775	blue/ImmuneEffector	0.127977	0.680385	-0.093406	0.892669	0.0192911	0.864782	0.0498425	0.629904
KDM5D	ENSG00000012817	blue/ImmuneEffector	0.0589185	0.914022	0.0065343	0.995653	0.0459008	0.95118	0.21948	0.752759
KEL	ENSG00000197993	blue/ImmuneEffector	0.779191	0.0273692	0.230254	0.73774	0.0352194	0.803906	0.0349994	0.806727
KIAA0040	ENSG00000235750	blue/ImmuneEffector	0.168088	0.164438	-0.00649548	0.98344	-0.0304122	0.858131	-0.0926151	0.542714
KIAA0408	ENSG00000189367	blue/ImmuneEffector	0.15064	0.602776	-0.274509	0.596501	0.00164916	0.985509	0.0960636	0.193706
KIAA1586	ENSG00000168116	blue/ImmuneEffector	0.0710328	0.503976	-0.0766449	0.704681	-0.0777793	0.581198	0.0535909	0.708913
KIF21B	ENSG00000116852	blue/ImmuneEffector	0.523573	0.000217236	0.236932	0.280872	0.102791	0.170428	0.0965406	0.169186
KIF6	ENSG00000164627	blue/ImmuneEffector	-0.0862015	0.684283	-0.0901989	0.840195	-0.0125925	0.8884	0.00328572	0.972668
KIR3DL2	ENSG00000240403	blue/ImmuneEffector	0.303598	0.531262	0.0731498	0.950119	0.0324712	0.719257	-0.0235503	0.799836
KIRREL2	ENSG00000126259	blue/ImmuneEffector	1.48008	0.00019139	0.824088	0.165306	0.259413	0.006829	0.137274	0.133944
KISS1R	ENSG00000116014	blue/ImmuneEffector	0.866063	0.0597523	0.121652	0.907179	0.188831	0.0067257	0.135039	0.0366806
KIT	ENSG00000157404	blue/ImmuneEffector	0.017792	0.901954	-0.0310638	0.924055	0.381236	0.0296007	-0.114457	0.538378
KLF1	ENSG00000105610	blue/ImmuneEffector	-0.00202196	0.993456	0.254475	0.548753	0.426707	0.000149837	0.194778	0.058047
KLF12	ENSG00000118922	blue/ImmuneEffector	-0.12548	0.31088	-0.241704	0.191836	-0.288795	0.0647465	-0.236587	0.106991
KLHDC7B	ENSG00000130487	blue/ImmuneEffector	1.01411	0.000994402	1.05952	0.00833513	0.206841	0.00386306	0.18158	0.00568174
KLHL14	ENSG00000197705	blue/ImmuneEffector	0.790786	0.0108114	-0.227346	0.699982	0.220594	0.0258948	0.17108	0.064008
KLHL5	ENSG00000109790	blue/ImmuneEffector	1.15127	8.33e-08	0.567612	0.0588269	0.665559	0.00757835	0.616954	0.00694678
KLHL6	ENSG00000172578	blue/ImmuneEffector	0.661994	0.0021766	0.40158	0.219166	0.425963	0.013115	0.411306	0.00897936
KLRB1	ENSG00000111796	blue/ImmuneEffector	0.0369335	0.822528	-0.0691458	0.842639	0.180826	0.267261	0.069161	0.693052
KLRC4	ENSG00000183542	blue/ImmuneEffector	-0.197473	0.422381	-0.12426	0.804628	-0.381032	0.0391159	0.0637144	0.764994
KLRC4-KLRK1	ENSG00000255819	blue/ImmuneEffector	-0.152349	0.53576	-0.243412	0.573126	-0.629814	0.00850288	-0.236075	0.32504
KLRD1	ENSG00000134539	blue/ImmuneEffector	-0.141311	0.495891	-0.0205984	0.968237	0.0747621	0.663296	0.260897	0.0646906
KLRF1	ENSG00000150045	blue/ImmuneEffector	0.0337217	0.860145	0.206973	0.529279	-0.0901899	0.438384	0.0506128	0.674498
KLRG1	ENSG00000139187	blue/ImmuneEffector	0.42902	0.0374206	0.00444761	0.992481	-0.079101	0.626656	-0.201697	0.145559
KLRK1	ENSG00000213809	blue/ImmuneEffector	0.498197	0.0288828	0.144692	0.746785	NA	NA	NA	NA
KMO	ENSG00000117009	blue/ImmuneEffector	0.554747	0.00749795	0.236044	0.505518	0.310586	0.165893	0.452785	0.0244991
KPNA5	ENSG00000196911	blue/ImmuneEffector	0.129301	0.244844	-0.0321425	0.896233	-0.191237	0.224873	-0.00830252	0.965764
KRT1	ENSG00000167768	blue/ImmuneEffector	-0.383112	0.235375	-0.320113	0.57137	-0.0675875	0.455995	-0.106392	0.190945
KRT2	ENSG00000172867	blue/ImmuneEffector	1.09884	0.0155772	1.12604	0.0816745	0.062662	0.392111	-0.0105238	0.902243
KRT36	ENSG00000126337	blue/ImmuneEffector	0.212716	0.570134	0.637906	0.266962	0.149592	0.0241163	0.080766	0.21042
KRT72	ENSG00000170486	blue/ImmuneEffector	0.319862	0.526377	-1.2014	0.100602	0.0701099	0.391106	0.0264039	0.766123
KRT73	ENSG00000186049	blue/ImmuneEffector	-0.0674797	0.885346	-1.46621	0.0226033	0.114016	0.19139	0.0363875	0.702774
KYAT1	ENSG00000171097	blue/ImmuneEffector	0.491495	5.02e-05	0.121955	0.566395	NA	NA	NA	NA
L3MBTL4	ENSG00000154655	blue/ImmuneEffector	0.149594	0.145376	0.279303	0.0501782	-0.142381	0.106578	0.184299	0.0211962
LAG3	ENSG00000089692	blue/ImmuneEffector	1.03283	1.43e-05	0.498561	0.156389	0.204022	0.00308943	0.139105	0.0290445
LAIR1	ENSG00000167613	blue/ImmuneEffector	0.550355	0.00197793	0.216153	0.46909	0.374575	0.00480277	0.435327	0.000408729
LAIR2	ENSG00000167618	blue/ImmuneEffector	2.23428	1.12e-07	1.14251	0.0526815	-0.179407	0.093317	-0.0519121	0.656015
LAMP3	ENSG00000078081	blue/ImmuneEffector	1.27175	4.5e-05	1.20051	0.0022898	0.534205	0.0784732	0.747352	0.00661063
LAMP5	ENSG00000125869	blue/ImmuneEffector	1.19577	1.27e-06	0.51002	0.163729	0.414805	0.000464342	0.17551	0.114248
LAPTM5	ENSG00000162511	blue/ImmuneEffector	0.537068	0.00876393	0.21896	0.53558	0.50284	0.0054876	0.510491	0.00210786
LAT2	ENSG00000086730	blue/ImmuneEffector	0.730373	0.000209996	0.203859	0.550916	0.346144	0.00117463	0.286568	0.00320317
LAX1	ENSG00000122188	blue/ImmuneEffector	1.58625	2.13e-08	1.04604	0.00381641	0.901756	0.000201733	0.496338	0.0238588
LBH	ENSG00000213626	blue/ImmuneEffector	0.573539	0.00503176	0.115659	0.775384	0.302803	0.0646801	0.128733	0.443086
LCK	ENSG00000182866	blue/ImmuneEffector	0.359911	0.0979474	0.0393802	0.938085	0.244907	0.0531224	0.213655	0.0697592
LCNL1	ENSG00000214402	blue/ImmuneEffector	2.01182	9.32e-08	1.4601	0.0023087	-0.017278	0.82733	0.0168012	0.835709
LCP1	ENSG00000136167	blue/ImmuneEffector	0.871308	0.000238415	0.431546	0.231089	0.301395	0.210208	0.55451	0.00914207
LCP2	ENSG00000043462	blue/ImmuneEffector	0.811333	2.97e-05	0.560901	0.0342726	0.389775	0.0685376	0.630847	0.00121728
LCT	ENSG00000115850	blue/ImmuneEffector	1.78614	9.39e-12	0.627595	0.0962646	0.124179	0.152941	0.144812	0.0678301
LEF1	ENSG00000138795	blue/ImmuneEffector	0.753396	0.00201814	0.098723	0.849491	-0.091669	0.772336	-0.029388	0.931441
LGI2	ENSG00000153012	blue/ImmuneEffector	1.60078	1.65e-08	0.551594	0.195027	0.604548	0.000614741	0.223555	0.186018
LHFPL1	ENSG00000182508	blue/ImmuneEffector	-0.0244058	0.940847	-0.360298	0.5283	0.0265499	0.774947	0.0514127	0.543576
LHX2	ENSG00000106689	blue/ImmuneEffector	0.782768	0.033998	0.341334	0.611425	0.177832	0.0408776	0.0734281	0.406557
LILRA1	ENSG00000104974	blue/ImmuneEffector	1.71962	8.75e-09	1.02861	0.00845411	0.24403	0.129318	0.436023	0.00254462
LILRA4	ENSG00000239961	blue/ImmuneEffector	0.0636298	0.820652	-0.307442	0.525363	-0.00378973	0.970868	0.0173104	0.867545
LILRB1	ENSG00000104972	blue/ImmuneEffector	1.22292	2.24e-07	0.764973	0.0143297	0.413184	0.0141686	0.571497	0.000274227
LILRB4	ENSG00000186818	blue/ImmuneEffector	0.915265	0.00214004	1.00992	0.00940062	0.389593	0.0973341	0.644499	0.0024049
LIMD2	ENSG00000136490	blue/ImmuneEffector	0.7465	0.00284143	0.223518	0.619793	0.1491	0.0332083	0.113094	0.0850688
LIN7A	ENSG00000111052	blue/ImmuneEffector	0.0491591	0.845743	-0.59053	0.104093	-0.151968	0.217228	-0.179282	0.111251
LINGO3	ENSG00000220008	blue/ImmuneEffector	0.306708	0.244196	-0.19799	0.690476	0.0232241	0.803392	0.0333896	0.709258
LIPA	ENSG00000107798	blue/ImmuneEffector	0.192814	0.164753	-0.0831685	0.760492	0.368323	0.00929326	0.386878	0.0029163
LIPE	ENSG00000079435	blue/ImmuneEffector	0.222683	0.0594912	0.073819	0.750031	-0.00362137	0.961311	0.0414081	0.518051
LIPI	ENSG00000188992	blue/ImmuneEffector	-0.144103	0.683291	-0.106054	0.891609	0.00717189	0.906686	0.0472068	0.356424
LIPJ	ENSG00000204022	blue/ImmuneEffector	0.0825253	0.657747	0.113152	0.757312	-0.156793	0.0295072	0.0297126	0.714955
LIX1	ENSG00000145721	blue/ImmuneEffector	0.627434	0.117295	-0.265146	0.734925	-0.0833337	0.304715	0.0476209	0.565552
LKAAEAR1	ENSG00000171695	blue/ImmuneEffector	-0.0511819	0.906317	-0.317476	0.702536	0.310724	0.000605348	0.182911	0.0272912
LMO1	ENSG00000166407	blue/ImmuneEffector	0.598663	0.402122	0.934181	0.425998	0.225271	0.00582514	0.120497	0.120882
LMO2	ENSG00000135363	blue/ImmuneEffector	0.659618	4.91e-05	0.253274	0.322552	0.382404	4.1e-05	0.301805	0.000304887
LMTK3	ENSG00000142235	blue/ImmuneEffector	-0.247322	0.267119	-0.299932	0.409347	0.260307	0.00123182	0.186005	0.0113082
LPAR6	ENSG00000139679	blue/ImmuneEffector	0.156277	0.153726	-0.0685938	0.749126	-0.239141	0.0348058	-0.0299895	0.824983
LPXN	ENSG00000110031	blue/ImmuneEffector	0.297735	0.0284826	0.130219	0.588514	0.0122414	0.951137	0.151884	0.350097
LRCOL1	ENSG00000204583	blue/ImmuneEffector	1.28459	6.04e-05	1.01603	0.0188613	NA	NA	NA	NA
LRFN1	ENSG00000128011	blue/ImmuneEffector	0.664356	0.00451065	0.100899	0.839274	0.178096	0.0139191	0.105479	0.12658
LRRC18	ENSG00000165383	blue/ImmuneEffector	0.612634	0.0104811	0.0584505	0.91364	-0.0529033	0.570166	-0.0347576	0.715072
LRRC25	ENSG00000175489	blue/ImmuneEffector	0.933605	5.87e-05	0.4525	0.193354	0.384102	3.88e-05	0.306276	0.000255882
LRRC39	ENSG00000122477	blue/ImmuneEffector	0.0791432	0.618409	-0.123869	0.677651	-0.171849	0.0742343	-0.0708143	0.476276
LRRC55	ENSG00000183908	blue/ImmuneEffector	0.777196	0.0129572	0.433323	0.394831	-0.13906	0.101819	-0.0620868	0.477353
LRRC63	ENSG00000173988	blue/ImmuneEffector	0.536856	0.0772493	-0.127322	0.846357	-0.0243297	0.72441	0.0564093	0.349791
LRRC8C	ENSG00000171488	blue/ImmuneEffector	0.731141	4.91e-05	0.304688	0.274862	0.367624	0.00188945	0.30258	0.00517545
LRRC9	ENSG00000131951	blue/ImmuneEffector	0.026414	0.910005	-0.382276	0.298665	-0.0770357	0.154061	-0.0385719	0.484027
LRRIQ3	ENSG00000162620	blue/ImmuneEffector	-0.133924	0.392649	-0.377548	0.0921	-0.0242373	0.800549	-0.0335008	0.688328
LRRK2	ENSG00000188906	blue/ImmuneEffector	0.926881	0.000304671	0.868774	0.00947074	0.300881	0.304547	0.848935	0.000957201
LRRN1	ENSG00000175928	blue/ImmuneEffector	0.591094	0.000664119	0.414453	0.0957938	0.0515819	0.619583	0.133239	0.132327
LRRN3	ENSG00000173114	blue/ImmuneEffector	-0.172402	0.238765	-0.290465	0.183063	-0.309995	0.00382855	-0.217679	0.0279504
LSAMP	ENSG00000185565	blue/ImmuneEffector	1.60717	9.35e-09	1.0459	0.00340568	0.266383	0.103048	0.287626	0.0552045
LSP1	ENSG00000130592	blue/ImmuneEffector	0.444153	0.0120413	0.048172	0.902311	0.289182	0.0030424	0.230953	0.00974642
LST1	ENSG00000204482	blue/ImmuneEffector	0.901164	3.41e-05	0.659661	0.0243793	0.369356	0.000846021	0.473376	9.8e-06
LTA	ENSG00000226979	blue/ImmuneEffector	1.0708	0.00213305	0.684548	0.190586	-0.0706686	0.502136	-0.096758	0.173373
LTB	ENSG00000227507	blue/ImmuneEffector	0.642104	0.033045	0.165724	0.783312	0.357447	0.00508487	0.273849	0.019663
LTBP2	ENSG00000119681	blue/ImmuneEffector	0.987289	1.88e-05	0.389506	0.276284	0.369508	0.00169714	0.208289	0.0571336
LTF	ENSG00000012223	blue/ImmuneEffector	1.00847	0.00378179	-0.00691001	0.993155	0.405202	0.266385	0.208723	0.579076
LY6E	ENSG00000160932	blue/ImmuneEffector	0.946323	4.29e-05	0.821959	0.00587832	0.66917	0.00342396	0.458219	0.0301732
LY86	ENSG00000112799	blue/ImmuneEffector	-0.0110211	0.958494	-0.176006	0.649509	-0.104908	0.653375	0.141931	0.513813
LY9	ENSG00000122224	blue/ImmuneEffector	0.552973	0.0141158	0.260231	0.497356	0.017125	0.916405	0.111463	0.419447
LY96	ENSG00000154589	blue/ImmuneEffector	0.999677	1.78e-05	0.521296	0.124019	0.599084	0.00227358	0.514203	0.00421432
LYL1	ENSG00000104903	blue/ImmuneEffector	0.54502	0.0206775	0.0385911	0.944225	0.155778	0.0121592	0.0784826	0.192775
LYPD3	ENSG00000124466	blue/ImmuneEffector	-0.125741	0.535199	-0.159119	0.673315	0.274899	0.00198022	0.133068	0.113933
LYSMD2	ENSG00000140280	blue/ImmuneEffector	0.504676	0.000473797	0.424312	0.0302696	0.187372	0.0147382	0.222462	0.00162413
LYZ	ENSG00000090382	blue/ImmuneEffector	1.13214	3e-06	0.82606	0.00892493	0.561525	0.00586709	0.799476	3.94e-05
MAF	ENSG00000178573	blue/ImmuneEffector	0.392253	0.0089489	-0.188648	0.449443	-0.0829711	0.309503	-0.0117809	0.903463
MAFB	ENSG00000204103	blue/ImmuneEffector	0.362319	0.0516333	0.13569	0.700565	0.260093	0.0126458	0.350935	0.000304887
MAG	ENSG00000105695	blue/ImmuneEffector	1.65253	0.013787	-0.0338784	0.984854	0.106043	0.185928	0.0472515	0.571703
MAJIN	ENSG00000168070	blue/ImmuneEffector	0.684706	0.0247698	0.423105	0.399123	NA	NA	NA	NA
MAL	ENSG00000172005	blue/ImmuneEffector	0.558143	0.0257426	-0.0371956	0.950821	-0.0569841	0.58145	-0.0264296	0.811537
MALRD1	ENSG00000204740	blue/ImmuneEffector	0.931243	3.09e-07	0.515358	0.0399799	NA	NA	NA	NA
MAN1C1	ENSG00000117643	blue/ImmuneEffector	0.188408	0.24617	-0.184421	0.506559	0.183418	0.00591567	0.0834842	0.196725
MANEA	ENSG00000172469	blue/ImmuneEffector	0.222991	0.0661394	0.109788	0.61369	0.446547	0.00279986	0.220175	0.121042
MAP10	ENSG00000212916	blue/ImmuneEffector	-0.0305444	0.818324	0.0588192	0.831481	0.008833	0.917909	-0.000498351	0.995905
MAP1LC3C	ENSG00000197769	blue/ImmuneEffector	0.918615	0.00859517	0.162892	0.825991	-0.0275772	0.736334	-0.0430007	0.571491
MAP4K1	ENSG00000104814	blue/ImmuneEffector	0.79703	0.000319217	0.383387	0.260878	0.0898222	0.55033	0.168252	0.204108
MAP7D3	ENSG00000129680	blue/ImmuneEffector	0.363778	0.00202819	-0.0215091	0.937505	0.0177761	0.881862	0.0124755	0.921037
MAP9	ENSG00000164114	blue/ImmuneEffector	-0.25891	0.195487	-0.31584	0.313989	0.026575	0.783668	0.0845756	0.305013
MARCHF1	ENSG00000145416	blue/ImmuneEffector	0.249016	0.0896023	0.0690791	0.820079	NA	NA	NA	NA
MAS1L	ENSG00000204687	blue/ImmuneEffector	-0.738786	0.0248376	-0.433373	0.417242	0.0644711	0.571668	-0.0754999	0.482418
MATK	ENSG00000007264	blue/ImmuneEffector	-0.0259144	0.853837	-0.273206	0.195066	0.234509	0.00626409	0.0847625	0.323815
MBOAT4	ENSG00000177669	blue/ImmuneEffector	0.661683	0.00268078	0.652376	0.0302382	-0.0652794	0.439558	0.0435084	0.60989
MCF2	ENSG00000101977	blue/ImmuneEffector	0.676381	0.023744	0.214699	0.708785	0.126944	0.0370444	0.105891	0.0617087
MCF2L2	ENSG00000053524	blue/ImmuneEffector	0.46875	0.000197134	0.284481	0.120328	0.0037085	0.961386	0.0666064	0.279966
MCHR1	ENSG00000128285	blue/ImmuneEffector	1.42364	8.1e-05	0.976842	0.0547483	0.108402	0.165164	0.0789178	0.296864
MCUB	ENSG00000005059	blue/ImmuneEffector	0.488745	0.000574134	0.376236	0.0578582	NA	NA	NA	NA
MDFIC	ENSG00000135272	blue/ImmuneEffector	0.270397	0.0393327	0.0075391	0.98186	0.230485	0.00118641	0.152204	0.0192722
MDP1	ENSG00000213920	blue/ImmuneEffector	0.430329	0.252618	0.257053	0.725152	0.140084	0.0525219	0.0582693	0.430115
MED12L	ENSG00000144893	blue/ImmuneEffector	0.849326	4.37e-05	0.289058	0.39317	0.058975	0.411887	0.0744006	0.261108
MEF2C	ENSG00000081189	blue/ImmuneEffector	0.079278	0.579494	-0.303182	0.150099	-0.0545391	0.77804	-0.152824	0.361058
MEI1	ENSG00000167077	blue/ImmuneEffector	1.02375	7.07e-06	0.660512	0.033328	0.204939	0.0415774	0.116226	0.236274
MFNG	ENSG00000100060	blue/ImmuneEffector	0.565775	0.000615991	0.254825	0.328975	0.279918	0.0114065	0.207793	0.0432891
MGAM	ENSG00000257335	blue/ImmuneEffector	0.00275456	0.989943	0.140708	0.740218	-0.0310832	0.937723	-0.159276	0.657175
MICB	ENSG00000204516	blue/ImmuneEffector	0.695751	0.00050515	0.747571	0.00334968	0.100219	0.43619	0.282689	0.00989933
MIXL1	ENSG00000185155	blue/ImmuneEffector	1.16274	2.14e-05	0.760904	0.0450171	0.27059	0.000772589	0.172936	0.0184312
MKRN3	ENSG00000179455	blue/ImmuneEffector	0.380013	0.41782	-0.176713	0.860798	0.00486911	0.967164	0.0443315	0.681539
MLC1	ENSG00000100427	blue/ImmuneEffector	1.69217	6.16e-06	0.917056	0.0876519	0.117214	0.0874557	0.0281899	0.713102
MLLT11	ENSG00000213190	blue/ImmuneEffector	0.532173	0.000361629	0.203422	0.403184	0.0202347	0.840506	-0.0119728	0.91077
MMP9	ENSG00000100985	blue/ImmuneEffector	1.54074	1.09e-05	1.06796	0.0234274	1.20141	0.000223322	0.924595	0.00163166
MNDA	ENSG00000163563	blue/ImmuneEffector	1.48334	2.93e-07	1.45735	1.74e-05	0.57746	0.0524727	0.810469	0.00282809
MORN3	ENSG00000139714	blue/ImmuneEffector	0.817089	0.00131033	0.360544	0.385792	0.0491024	0.545536	0.0369823	0.648999
MOXD1	ENSG00000079931	blue/ImmuneEffector	0.813265	0.000193596	0.291281	0.414334	0.412541	0.0141934	0.146647	0.392644
MPEG1	ENSG00000197629	blue/ImmuneEffector	-0.0821402	0.60886	-0.08562	0.792057	-0.0299083	0.863047	0.141032	0.332441
MPO	ENSG00000005381	blue/ImmuneEffector	0.73908	0.0918511	0.571187	0.432889	0.156328	0.0466208	0.12025	0.104018
MPP1	ENSG00000130830	blue/ImmuneEffector	0.110321	0.36165	0.0753234	0.750459	0.00367996	0.97811	0.350161	0.000631277
MR1	ENSG00000153029	blue/ImmuneEffector	0.28652	0.0245284	0.139986	0.522759	0.0899642	0.628396	0.234041	0.138733
MRAS	ENSG00000158186	blue/ImmuneEffector	0.955016	4.02e-06	0.557376	0.0536245	0.231657	0.0451577	0.308836	0.00341224
MS4A1	ENSG00000156738	blue/ImmuneEffector	0.756971	0.0829724	-0.142798	0.881552	-0.170962	0.792492	0.0978482	0.886732
MS4A2	ENSG00000149534	blue/ImmuneEffector	0.0887256	0.670019	-0.134272	0.739947	0.209325	0.396322	-0.0750556	0.781239
MS4A4A	ENSG00000110079	blue/ImmuneEffector	0.0835125	0.650682	-0.205529	0.515048	0.00785236	0.960916	0.139491	0.274517
MS4A4E	ENSG00000214787	blue/ImmuneEffector	-0.394046	0.0368613	-0.473037	0.076375	NA	NA	NA	NA
MS4A6A	ENSG00000110077	blue/ImmuneEffector	-0.0414589	0.794513	-0.142816	0.617598	-0.148702	0.258044	0.158207	0.195873
MS4A7	ENSG00000166927	blue/ImmuneEffector	0.112601	0.494671	-0.203826	0.459671	NA	NA	NA	NA
MSC	ENSG00000178860	blue/ImmuneEffector	1.28379	1.01e-06	0.879928	0.0104505	0.559199	0.000379924	0.395859	0.0054285
MSR1	ENSG00000038945	blue/ImmuneEffector	0.0820091	0.676373	-0.460381	0.102831	-0.0921079	0.668872	0.201795	0.282953
MTTP	ENSG00000138823	blue/ImmuneEffector	0.744929	0.000151523	0.724367	0.00398067	0.359665	0.160027	0.190186	0.463017
MUC16	ENSG00000181143	blue/ImmuneEffector	2.2846	1.2e-05	1.55967	0.027736	0.00378766	0.950878	0.0242697	0.657896
MUSK	ENSG00000030304	blue/ImmuneEffector	0.132302	0.446413	-0.127005	0.699996	-0.174001	0.262426	-0.0319017	0.86053
MX2	ENSG00000183486	blue/ImmuneEffector	1.0217	4.53e-05	0.66965	0.0552477	0.328399	0.23004	0.233481	0.383279
MYBL1	ENSG00000185697	blue/ImmuneEffector	0.335354	0.0340681	-0.0852004	0.790126	-0.232225	0.229502	-0.0892672	0.665648
MYBPC2	ENSG00000086967	blue/ImmuneEffector	0.680974	0.0428337	-0.0632638	0.935381	0.127659	0.183587	0.0885586	0.345485
MYCBP2	ENSG00000005810	blue/ImmuneEffector	0.448701	0.000212079	0.216901	0.240976	0.0557505	0.764635	0.140426	0.387235
MYH1	ENSG00000109061	blue/ImmuneEffector	0.943538	0.063204	0.430884	0.648066	-0.0430073	0.492387	-0.0480238	0.414561
MYH2	ENSG00000125414	blue/ImmuneEffector	-0.0313604	0.938666	-0.520412	0.446911	0.13187	0.0636509	0.0518121	0.481817
MYH3	ENSG00000109063	blue/ImmuneEffector	-0.0956351	0.416148	-0.0312169	0.904908	0.0372514	0.698866	0.0475401	0.600721
MYH4	ENSG00000264424	blue/ImmuneEffector	0.6894	0.0172151	0.262949	0.619378	-0.0175481	0.806471	-0.0210054	0.765725
MYH7	ENSG00000092054	blue/ImmuneEffector	0.367733	0.308554	0.887548	0.081305	0.182499	0.00674905	0.148493	0.0164756
MYH8	ENSG00000133020	blue/ImmuneEffector	0.816768	0.0534111	0.378658	0.626601	-0.00287368	0.968301	-0.0837127	0.141312
MYLK3	ENSG00000140795	blue/ImmuneEffector	-0.0786693	0.743791	-0.181389	0.690044	0.19748	0.00423607	0.0632196	0.36614
MYO16	ENSG00000041515	blue/ImmuneEffector	1.02014	0.000524195	0.411423	0.389434	0.0688001	0.274021	0.0346941	0.593528
MYO1F	ENSG00000142347	blue/ImmuneEffector	0.673739	0.000152277	0.572483	0.0150685	0.461579	0.00308908	0.580192	8.61e-05
MYO1G	ENSG00000136286	blue/ImmuneEffector	0.853805	0.000120901	0.365254	0.29095	0.187743	0.160462	0.241224	0.0464625
MYO5A	ENSG00000197535	blue/ImmuneEffector	0.427788	0.00525889	0.0501762	0.881444	0.060821	0.723971	0.157362	0.288258
MYOZ2	ENSG00000172399	blue/ImmuneEffector	0.109156	0.670114	-0.228757	0.624858	-0.0861947	0.129602	0.00352581	0.960787
MZB1	ENSG00000170476	blue/ImmuneEffector	1.41593	1.19e-07	0.917237	0.00840501	1.45535	6.49e-08	0.775117	0.000276002
N4BP2L1	ENSG00000139597	blue/ImmuneEffector	0.125791	0.288041	0.0709637	0.760492	-0.183976	0.0832646	-0.101586	0.216752
NABP1	ENSG00000173559	blue/ImmuneEffector	0.818316	5.2e-07	0.289043	0.247112	-0.210563	0.198077	0.158871	0.315316
NAIP	ENSG00000249437	blue/ImmuneEffector	0.657823	0.00051176	0.200882	0.539481	-0.0162931	0.939397	0.252494	0.128411
NAP1L1	ENSG00000187109	blue/ImmuneEffector	0.14251	0.15887	-0.0028505	0.990949	-0.21018	0.0987698	-0.043516	0.764615
NAPSA	ENSG00000131400	blue/ImmuneEffector	0.187684	0.183795	0.0787151	0.780344	0.357687	0.00288258	0.236248	0.0334163
NCCRP1	ENSG00000188505	blue/ImmuneEffector	-0.639272	0.0777406	-0.331783	0.607166	-0.0190262	0.847732	0.000798308	0.994554
NCF1	ENSG00000158517	blue/ImmuneEffector	0.733572	0.00396874	0.472082	0.221283	0.480059	0.000917535	0.409227	0.00190775
NCF4	ENSG00000100365	blue/ImmuneEffector	0.7149	0.000210319	0.272714	0.380391	0.557658	0.000284112	0.465754	0.000841176
NCKAP1L	ENSG00000123338	blue/ImmuneEffector	0.5127	0.00690272	0.259677	0.399692	0.265765	0.178483	0.392341	0.0267839
NCR1	ENSG00000189430	blue/ImmuneEffector	0.0316523	0.89446	0.0843557	0.870529	0.117125	0.131799	0.112167	0.121161
NCR3	ENSG00000204475	blue/ImmuneEffector	0.469483	0.103381	0.342473	0.4817	-0.0191225	0.829785	0.0477068	0.553226
NEFH	ENSG00000100285	blue/ImmuneEffector	0.451	0.0423599	0.381	0.268995	0.177252	0.0270051	0.0616697	0.457207
NELL2	ENSG00000184613	blue/ImmuneEffector	-0.0508913	0.837789	-0.706199	0.0384432	-0.505913	0.00128112	-0.339951	0.0180576
NETO1	ENSG00000166342	blue/ImmuneEffector	0.0421368	0.943386	-0.613513	0.553289	-0.0520287	0.51963	0.0426326	0.592559
NFAM1	ENSG00000235568	blue/ImmuneEffector	1.07117	2.45e-05	0.721068	0.0384432	0.231943	0.00527337	0.250365	0.00107914
NFATC1	ENSG00000131196	blue/ImmuneEffector	0.967832	2.77e-05	0.242167	0.54479	0.205597	0.0209008	0.145625	0.0816454
NFATC2	ENSG00000101096	blue/ImmuneEffector	0.410332	0.003163	0.157314	0.507993	-0.0833488	0.524432	-0.0254647	0.861319
NFE2L3	ENSG00000050344	blue/ImmuneEffector	0.363415	0.00037762	0.246083	0.0913016	0.00987456	0.941784	0.113474	0.301264
NFKB2	ENSG00000077150	blue/ImmuneEffector	0.797635	1.36e-06	0.350519	0.149299	0.186544	0.129448	0.315069	0.00433776
NFKBID	ENSG00000167604	blue/ImmuneEffector	0.713171	2.27e-06	0.31389	0.159046	0.0553232	0.366749	0.0905617	0.0962728
NFKBIE	ENSG00000146232	blue/ImmuneEffector	0.381438	0.00115296	0.152826	0.429267	0.1603	0.0489886	0.14406	0.0563902
NHLRC4	ENSG00000257108	blue/ImmuneEffector	0.448652	0.0235917	0.111454	0.778125	0.366903	0.000572361	0.228477	0.0184184
NIBAN3	ENSG00000167483	blue/ImmuneEffector	0.61843	0.139925	-0.352046	0.645592	NA	NA	NA	NA
NIPAL4	ENSG00000172548	blue/ImmuneEffector	1.13883	3.77e-06	0.511106	0.162662	0.0731114	0.288337	-0.01552	0.845762
NIPSNAP3B	ENSG00000165028	blue/ImmuneEffector	0.0488047	0.703	-0.131258	0.556828	-0.179928	0.0385654	-0.0664747	0.459752
NKAPL	ENSG00000189134	blue/ImmuneEffector	0.462145	0.0666823	0.0517124	0.92839	0.229922	0.00552548	0.0986777	0.22235
NKG7	ENSG00000105374	blue/ImmuneEffector	0.462016	0.0578554	0.477289	0.190013	0.405551	0.000903389	0.364745	0.00109679
NKX3-1	ENSG00000167034	blue/ImmuneEffector	0.646763	0.00178345	0.276215	0.41685	0.16561	0.0136184	0.133693	0.0314864
NKX6-3	ENSG00000165066	blue/ImmuneEffector	0.458709	0.141483	0.197163	0.747895	0.455823	0.000219859	0.22447	0.0462924
NLGN4Y	ENSG00000165246	blue/ImmuneEffector	0.766832	0.220504	0.468849	0.690929	0.0714873	0.687959	0.0905497	0.589738
NLRC3	ENSG00000167984	blue/ImmuneEffector	0.469127	0.0133859	0.120754	0.743776	0.0677957	0.447454	0.0724859	0.390113
NLRC4	ENSG00000091106	blue/ImmuneEffector	0.63055	0.00032968	0.465491	0.0580301	0.378537	0.0216729	0.450275	0.00288612
NLRC5	ENSG00000140853	blue/ImmuneEffector	0.731915	1.31e-06	0.935158	3.57e-08	0.24825	0.0435806	0.560514	3.6e-06
NLRP1	ENSG00000091592	blue/ImmuneEffector	0.874609	1.08e-05	0.340841	0.266477	0.0663887	0.604217	0.105596	0.363912
NLRP11	ENSG00000179873	blue/ImmuneEffector	-0.4657	0.0759985	-0.202401	0.677644	0.0230784	0.826591	0.0170825	0.87568
NLRP14	ENSG00000158077	blue/ImmuneEffector	1.12175	3.36e-05	0.775598	0.0365453	0.183139	0.0825881	0.168747	0.0852793
NLRP3	ENSG00000162711	blue/ImmuneEffector	0.455819	0.0149514	0.219164	0.489975	0.131928	0.415724	0.3612	0.00922761
NLRP4	ENSG00000160505	blue/ImmuneEffector	0.313428	0.659941	-0.903807	0.449198	-0.162754	0.0671601	-0.0698423	0.442838
NLRP6	ENSG00000174885	blue/ImmuneEffector	0.527424	0.00888183	0.160163	0.668831	0.108016	0.321239	0.103028	0.318958
NLRP7	ENSG00000167634	blue/ImmuneEffector	1.19891	3.44e-05	1.24815	0.000432037	0.195463	0.0480766	0.288186	0.00142446
NOD2	ENSG00000167207	blue/ImmuneEffector	1.4758	3.32e-10	0.87921	0.00331386	0.398771	4.8e-05	0.302226	0.000553081
NOG	ENSG00000183691	blue/ImmuneEffector	-0.285316	0.649385	-2.1146	0.0111614	-0.000739204	0.995021	-0.0360306	0.742282
NOS1	ENSG00000089250	blue/ImmuneEffector	0.767299	0.124386	0.393012	0.675219	0.00266389	0.975586	-0.0214224	0.799652
NPFFR1	ENSG00000148734	blue/ImmuneEffector	1.25954	0.0124194	1.93427	0.00242357	0.107231	0.195588	0.0978579	0.209876
NPHS1	ENSG00000161270	blue/ImmuneEffector	1.4916	0.00134772	0.377595	0.663217	0.139883	0.0961265	0.0313504	0.740621
NPIPB11	ENSG00000254206	blue/ImmuneEffector	0.391916	0.0845245	0.03276	0.952795	NA	NA	NA	NA
NPL	ENSG00000135838	blue/ImmuneEffector	0.229593	0.0971412	0.0690866	0.807971	-0.00256081	0.988538	0.340172	0.0120797
NPPC	ENSG00000163273	blue/ImmuneEffector	-0.163924	0.753998	-0.660436	0.449671	-0.0140219	0.891254	0.0337153	0.726708
NPTX1	ENSG00000171246	blue/ImmuneEffector	0.666006	0.048567	-0.0798197	0.916487	0.173307	0.0565288	0.0671189	0.47594
NR3C1	ENSG00000113580	blue/ImmuneEffector	0.120858	0.328481	-0.103615	0.646398	0.134248	0.287973	0.139813	0.236763
NRROS	ENSG00000174004	blue/ImmuneEffector	0.837728	3.27e-05	0.494723	0.084728	0.187108	0.0411286	0.178887	0.0342167
NT5DC4	ENSG00000144130	blue/ImmuneEffector	0.727972	0.0222812	0.484195	0.338387	0.045381	0.578461	0.096216	0.175474
NTNG1	ENSG00000162631	blue/ImmuneEffector	0.504837	0.114798	-0.232129	0.704831	0.174162	0.0226219	0.108625	0.136305
NTNG2	ENSG00000196358	blue/ImmuneEffector	0.917262	3.43e-05	0.675051	0.0239403	0.0801324	0.262706	0.0916209	0.164603
NUGGC	ENSG00000189233	blue/ImmuneEffector	0.881391	0.000203489	0.459182	0.196583	0.563945	2.77e-05	0.300802	0.0109218
NUP210	ENSG00000132182	blue/ImmuneEffector	0.574178	0.000281823	0.277033	0.253825	0.0316233	0.826661	0.0184123	0.903975
NUTM2F	ENSG00000130950	blue/ImmuneEffector	-0.823626	0.0889196	-0.362693	0.687295	0.0140713	0.841978	0.0151049	0.83309
NXPE3	ENSG00000144815	blue/ImmuneEffector	1.04041	4.25e-07	0.550602	0.0549435	0.678672	0.00058581	0.514876	0.00404422
OCA2	ENSG00000104044	blue/ImmuneEffector	0.117201	0.669077	0.492306	0.23826	-0.0280832	0.769119	0.134922	0.078991
ODAPH	ENSG00000174792	blue/ImmuneEffector	0.331981	0.434047	0.410685	0.584017	NA	NA	NA	NA
ODF3B	ENSG00000177989	blue/ImmuneEffector	0.978138	2.76e-06	0.831272	0.00144613	0.494644	2.28e-06	0.435269	4.49e-06
OGFRL1	ENSG00000119900	blue/ImmuneEffector	0.280562	0.022446	0.0854507	0.716478	0.0598513	0.623448	0.186259	0.0668274
OLFM2	ENSG00000105088	blue/ImmuneEffector	0.767778	0.00029181	0.33901	0.308792	0.16346	0.0143633	0.0904391	0.158932
OLFML1	ENSG00000183801	blue/ImmuneEffector	0.386248	0.011972	0.113859	0.694788	0.183066	0.328982	0.186885	0.290012
OLIG2	ENSG00000205927	blue/ImmuneEffector	0.179136	0.502298	0.251269	0.595835	0.193519	0.020207	0.0757141	0.369631
OPRL1	ENSG00000125510	blue/ImmuneEffector	0.5233	0.0124626	0.224824	0.534614	0.127672	0.0519524	0.110451	0.0707887
OR10AC1	ENSG00000176510	blue/ImmuneEffector	0.269357	0.553031	0.062582	0.955315	NA	NA	NA	NA
OR10AD1	ENSG00000172640	blue/ImmuneEffector	0.187865	0.328861	0.184239	0.589542	-0.15097	0.0180685	-0.000801081	0.992523
OR13A1	ENSG00000256574	blue/ImmuneEffector	0.983338	0.00489768	0.29108	0.657856	-0.0762047	0.316606	-0.0498641	0.513234
OR2B11	ENSG00000177535	blue/ImmuneEffector	0.905989	0.0461866	-0.0523287	0.964166	-0.0100678	0.926169	0.0377258	0.707543
OR2I1P	ENSG00000237988	blue/ImmuneEffector	0.762674	0.0729795	0.783723	0.224459	0.244543	0.0168582	0.293945	0.00175126
OR52N4	ENSG00000181074	blue/ImmuneEffector	0.733163	0.159098	0.805654	0.328995	-0.15065	0.0866628	-0.1209	0.14596
OR52P1	ENSG00000181109	blue/ImmuneEffector	0.615924	0.30218	1.02513	0.26482	NA	NA	NA	NA
OR5B21	ENSG00000198283	blue/ImmuneEffector	1.61767	0.000683917	0.349917	0.710922	-0.177465	0.0622792	-0.078095	0.419675
OR5K2	ENSG00000231861	blue/ImmuneEffector	0.627361	0.104355	0.154259	0.855068	-0.0810088	0.376816	-0.0342404	0.727308
ORAI2	ENSG00000160991	blue/ImmuneEffector	0.939216	2.92e-06	0.475555	0.0979165	0.701033	7.15e-06	0.420897	0.00180956
ORM2	ENSG00000228278	blue/ImmuneEffector	0.548935	0.0457684	0.236143	0.63972	-0.306022	0.0561102	-0.172488	0.272277
OSBPL8	ENSG00000091039	blue/ImmuneEffector	0.465881	8.74e-05	0.21921	0.223253	0.297463	0.0913621	0.406928	0.0106346
OSCAR	ENSG00000170909	blue/ImmuneEffector	0.603855	0.0147741	0.662469	0.055343	0.134591	0.0641173	0.115504	0.0889532
OSTN	ENSG00000188729	blue/ImmuneEffector	0.811969	0.0321215	1.02304	0.052716	-0.0274591	0.755766	-0.0260504	0.766408
OTOA	ENSG00000155719	blue/ImmuneEffector	-0.828572	8.17e-05	-0.8004	0.00242357	-0.0277198	0.747274	-0.073883	0.318289
OTOF	ENSG00000115155	blue/ImmuneEffector	0.766262	0.0225645	0.631682	0.215535	0.20783	0.00447424	0.172817	0.00987252
OXT	ENSG00000101405	blue/ImmuneEffector	1.31378	0.00101235	0.413884	0.560374	0.124379	0.137298	0.0985913	0.216813
P2RX2	ENSG00000187848	blue/ImmuneEffector	0.329861	0.112237	0.119021	0.773425	0.0712973	0.33553	0.0206734	0.803803
P2RX5	ENSG00000083454	blue/ImmuneEffector	0.86357	0.00656421	0.250071	0.671966	0.362498	0.11811	0.276345	0.212611
P2RX5-TAX1BP3	ENSG00000257950	blue/ImmuneEffector	0.269429	0.1087	-0.0188353	0.964333	NA	NA	NA	NA
P2RX7	ENSG00000089041	blue/ImmuneEffector	0.714716	0.000715822	0.421541	0.180486	0.174149	0.208215	0.429044	0.000525157
P2RY10	ENSG00000078589	blue/ImmuneEffector	0.382292	0.105754	0.100324	0.84054	0.150604	0.604964	0.099782	0.737612
P2RY12	ENSG00000169313	blue/ImmuneEffector	-0.127903	0.55166	-0.255086	0.4817	-0.107374	0.338652	0.154231	0.127576
P2RY13	ENSG00000181631	blue/ImmuneEffector	0.62021	0.00737038	0.79458	0.00835655	0.232982	0.329897	0.646477	0.00187201
P2RY6	ENSG00000171631	blue/ImmuneEffector	0.782108	0.000125514	0.53363	0.0620123	0.267165	0.000740507	0.258704	0.00038374
P2RY8	ENSG00000182162	blue/ImmuneEffector	0.622409	0.0923289	0.391743	0.5433	0.498818	0.00473196	0.378346	0.0199116
PABIR3	ENSG00000156500	blue/ImmuneEffector	0.217171	0.0417576	0.148004	0.392737	NA	NA	NA	NA
PACC1	ENSG00000065600	blue/ImmuneEffector	0.479401	2.72e-05	0.218047	0.204661	NA	NA	NA	NA
PACS1	ENSG00000175115	blue/ImmuneEffector	0.828762	5.67e-07	0.380479	0.112255	0.275072	0.0306327	0.224778	0.0576289
PALS2	ENSG00000105926	blue/ImmuneEffector	0.609664	0.000553256	0.132656	0.69026	NA	NA	NA	NA
PAPLN	ENSG00000100767	blue/ImmuneEffector	1.24113	1.16e-10	0.610504	0.0171277	0.200453	0.0304866	0.205463	0.0154115
PARP10	ENSG00000178685	blue/ImmuneEffector	0.352327	0.000628496	0.343124	0.0110568	0.160865	0.00869087	0.169497	0.00258589
PARP15	ENSG00000173200	blue/ImmuneEffector	0.799697	0.00409221	0.198867	0.707469	-0.235249	0.486419	0.129089	0.71376
PARP8	ENSG00000151883	blue/ImmuneEffector	0.761015	0.000132399	0.58851	0.0290265	0.171181	0.44832	0.436251	0.0238984
PARVG	ENSG00000138964	blue/ImmuneEffector	0.570923	0.00737776	0.14791	0.716889	0.0842091	0.666224	0.289918	0.0716744
PATE4	ENSG00000237353	blue/ImmuneEffector	0.210531	0.5675	-0.359714	0.587698	NA	NA	NA	NA
PATL2	ENSG00000229474	blue/ImmuneEffector	0.547155	0.00108615	0.477264	0.0376427	0.00370085	0.975969	0.18762	0.0438593
PAX5	ENSG00000196092	blue/ImmuneEffector	1.13326	0.00491003	0.146765	0.865883	0.10428	0.693013	0.0618424	0.823014
PBX4	ENSG00000105717	blue/ImmuneEffector	0.556992	9.91e-05	0.268061	0.217033	0.0414324	0.533887	0.0987988	0.0828527
PBXIP1	ENSG00000163346	blue/ImmuneEffector	0.116853	0.275166	-0.058063	0.78801	0.115906	0.0881123	0.0709391	0.287109
PCBP3	ENSG00000183570	blue/ImmuneEffector	1.02523	1.58e-06	0.677537	0.0172779	0.200294	0.0304901	0.193082	0.023359
PCDH11X	ENSG00000102290	blue/ImmuneEffector	0.512941	0.174859	-0.103075	0.902422	0.149678	0.313059	0.0894375	0.552483
PCDH11Y	ENSG00000099715	blue/ImmuneEffector	0.182018	0.772607	0.158843	0.909942	NA	NA	NA	NA
PCDH15	ENSG00000150275	blue/ImmuneEffector	1.24893	0.00705286	-0.0233548	0.984812	0.0275228	0.658518	0.00790304	0.908661
PCDH8	ENSG00000136099	blue/ImmuneEffector	-0.0117083	0.978392	0.132891	0.889114	0.25098	0.00322256	0.13381	0.096129
PCDHAC1	ENSG00000248383	blue/ImmuneEffector	0.358806	0.147754	-0.264895	0.538617	NA	NA	NA	NA
PCDHAC2	ENSG00000243232	blue/ImmuneEffector	0.700772	0.0244654	-0.334403	0.536923	NA	NA	NA	NA
PCED1B	ENSG00000179715	blue/ImmuneEffector	1.07229	5.15e-06	0.47523	0.174293	0.0858811	0.504247	0.139434	0.225334
PCNX1	ENSG00000100731	blue/ImmuneEffector	0.477454	1.43e-05	0.181107	0.290268	NA	NA	NA	NA
PCNX2	ENSG00000135749	blue/ImmuneEffector	0.319278	0.00208429	0.0984208	0.592512	NA	NA	NA	NA
PCOLCE2	ENSG00000163710	blue/ImmuneEffector	0.310324	0.429114	-0.52782	0.412973	-0.0264764	0.752851	-0.00993795	0.91327
PCP2	ENSG00000174788	blue/ImmuneEffector	-0.13208	0.495173	-0.225626	0.492939	0.163411	0.031546	0.0923344	0.210704
PCYOX1L	ENSG00000145882	blue/ImmuneEffector	0.334192	0.00205241	0.133075	0.464406	0.0681874	0.262966	0.0550601	0.349868
PDCD1	ENSG00000188389	blue/ImmuneEffector	1.60036	1.34e-07	0.575355	0.208595	0.301593	1.76e-05	0.223948	0.000323405
PDCD1LG2	ENSG00000197646	blue/ImmuneEffector	0.962483	4.92e-05	0.841102	0.00603011	0.435054	0.0403101	0.798678	6.82e-05
PDE1B	ENSG00000123360	blue/ImmuneEffector	0.841669	7.3e-06	0.224013	0.480587	0.092948	0.289068	0.0274145	0.778893
PDE4B	ENSG00000184588	blue/ImmuneEffector	1.19871	8.91e-07	1.04332	0.00048502	0.275553	0.106161	0.349955	0.0237873
PDE6B	ENSG00000133256	blue/ImmuneEffector	0.244579	0.152289	0.0830387	0.81394	0.0924867	0.181354	0.0384262	0.596886
PDE6G	ENSG00000185527	blue/ImmuneEffector	0.352656	0.159298	0.230973	0.606453	0.130669	0.0960634	0.23723	0.0008923
PDE7A	ENSG00000205268	blue/ImmuneEffector	0.272593	0.0421391	-0.00235197	0.993809	-0.193892	0.285167	0.0431428	0.83673
PDK1	ENSG00000152256	blue/ImmuneEffector	0.567511	0.0001394	0.374055	0.0757443	0.587838	0.000820445	0.414885	0.00936358
PEBP4	ENSG00000134020	blue/ImmuneEffector	0.460259	0.297375	0.0959357	0.924101	0.151181	0.0542906	0.128066	0.0806797
PGF	ENSG00000119630	blue/ImmuneEffector	1.1804	3.9e-07	0.585771	0.0751901	0.324344	0.000858665	0.215499	0.0150588
PGK2	ENSG00000170950	blue/ImmuneEffector	3.12819	0.00572509	1.19931	0.545105	-0.0308324	0.770617	0.113089	0.19743
PGLYRP2	ENSG00000161031	blue/ImmuneEffector	0.747711	0.0452421	0.259619	0.719591	0.0143641	0.876716	-0.0362983	0.672622
PGLYRP4	ENSG00000163218	blue/ImmuneEffector	2.79111	9.97e-07	2.04687	0.00619042	0.0904746	0.235433	0.104488	0.135777
PGR	ENSG00000082175	blue/ImmuneEffector	-0.0244924	0.885762	-0.145053	0.640609	-0.0492829	0.530882	-0.0318225	0.692185
PHACTR1	ENSG00000112137	blue/ImmuneEffector	0.725653	3.94e-05	0.162121	0.607593	0.181249	0.0230166	0.209195	0.00416726
PHC1	ENSG00000111752	blue/ImmuneEffector	0.530944	3.96e-05	0.257811	0.180942	-0.217336	0.058819	0.279797	0.492831
PHEX	ENSG00000102174	blue/ImmuneEffector	0.624266	0.0112628	-0.640382	0.0655578	0.0657973	0.61144	-0.0834175	0.492433
PHF1	ENSG00000112511	blue/ImmuneEffector	0.411144	0.000193865	0.246554	0.124236	0.015402	0.877943	0.136467	0.0824992
PHF19	ENSG00000119403	blue/ImmuneEffector	0.508119	5.4e-07	0.22615	0.125106	0.157888	0.0337869	0.105344	0.137052
PHF24	ENSG00000122733	blue/ImmuneEffector	0.920894	0.00683966	0.161277	0.820443	NA	NA	NA	NA
PHOSPHO1	ENSG00000173868	blue/ImmuneEffector	0.559079	0.00287997	0.189613	0.562768	0.0232284	0.830387	0.0127408	0.912692
PIK3AP1	ENSG00000155629	blue/ImmuneEffector	0.753741	1.36e-05	0.410517	0.0976006	0.38264	0.0318552	0.465537	0.00428178
PIK3CD	ENSG00000171608	blue/ImmuneEffector	0.908988	6.54e-05	0.413849	0.231857	0.270795	0.019482	0.284106	0.00744469
PIK3CG	ENSG00000105851	blue/ImmuneEffector	0.261352	0.0780718	0.010027	0.978679	-0.00846298	0.967088	0.0312816	0.878812
PIK3IP1	ENSG00000100100	blue/ImmuneEffector	-0.0057011	0.962483	-0.126539	0.54646	-0.11513	0.453934	-0.025731	0.883722
PIK3R5	ENSG00000141506	blue/ImmuneEffector	0.702397	0.000403266	0.216708	0.525659	0.260901	0.00159215	0.222889	0.00314883
PIM2	ENSG00000102096	blue/ImmuneEffector	1.80709	2.57e-10	1.40596	3.06e-05	1.23283	3.92e-05	0.892579	0.000799054
PIP4K2A	ENSG00000150867	blue/ImmuneEffector	0.242809	0.0523635	-0.013863	0.964679	0.0544278	0.761613	0.0807891	0.631085
PJA1	ENSG00000181191	blue/ImmuneEffector	0.437743	0.000101103	0.250158	0.126976	0.202884	0.0149429	0.0903028	0.273211
PKD2L1	ENSG00000107593	blue/ImmuneEffector	-0.85312	0.000319715	-0.394335	0.279224	0.0455472	0.563112	0.02484	0.763002
PKD2L2	ENSG00000078795	blue/ImmuneEffector	0.655575	0.000255735	0.30009	0.284924	-0.0816821	0.10102	-0.0207316	0.708404
PKIA	ENSG00000171033	blue/ImmuneEffector	0.661181	5.77e-05	0.169129	0.554395	0.235846	0.0024051	0.0663969	0.401807
PKIG	ENSG00000168734	blue/ImmuneEffector	0.0715551	0.482697	0.0205023	0.929096	0.234503	0.00164975	0.153493	0.0252066
PLA2G1B	ENSG00000170890	blue/ImmuneEffector	0.212397	0.562115	0.810153	0.122461	-0.200653	0.00419138	-0.0559617	0.438606
PLA2G2C	ENSG00000187980	blue/ImmuneEffector	0.633203	0.098637	0.0311954	0.973944	0.366558	0.00081548	0.229674	0.0217306
PLA2G2D	ENSG00000117215	blue/ImmuneEffector	1.23683	0.0043841	1.23514	0.0379627	0.125011	0.58058	0.373827	0.0486988
PLA2G4C	ENSG00000105499	blue/ImmuneEffector	0.192175	0.27682	-0.0380781	0.923942	0.321807	0.00247558	0.30193	0.00193652
PLA2G7	ENSG00000146070	blue/ImmuneEffector	0.308416	0.179884	0.37541	0.295127	0.424714	0.125814	0.676873	0.00662786
PLAG1	ENSG00000181690	blue/ImmuneEffector	0.0128883	0.928177	-0.0789248	0.782433	0.04677	0.602497	0.0445233	0.611423
PLCB2	ENSG00000137841	blue/ImmuneEffector	0.489079	0.00194662	0.139294	0.625006	0.0310799	0.816139	0.161542	0.135515
PLCG2	ENSG00000197943	blue/ImmuneEffector	0.651421	0.000422744	0.142428	0.679761	0.235293	0.0098243	0.140252	0.104169
PLCH2	ENSG00000149527	blue/ImmuneEffector	0.00786143	0.962236	-0.0849634	0.802283	0.0482268	0.464271	0.0654296	0.277691
PLCL1	ENSG00000115896	blue/ImmuneEffector	0.170006	0.187798	-0.0302171	0.91711	0.145117	0.223169	0.141042	0.206467
PLD4	ENSG00000166428	blue/ImmuneEffector	0.114382	0.601352	-0.260046	0.481628	0.0962518	0.203061	0.0721169	0.324376
PLD5	ENSG00000180287	blue/ImmuneEffector	-0.763682	0.141299	-1.19111	0.114701	0.0591917	0.426611	0.0540467	0.45168
PLD6	ENSG00000179598	blue/ImmuneEffector	0.00474727	0.972643	-0.0259336	0.935402	0.114524	0.0298599	0.0452776	0.398745
PLEK	ENSG00000115956	blue/ImmuneEffector	1.07493	6.09e-05	1.01711	0.00277	0.853671	0.00982639	1.21383	0.000101791
PLEKHA2	ENSG00000169499	blue/ImmuneEffector	0.131637	0.233451	-0.00760397	0.978321	0.12762	0.360644	0.0839649	0.549759
PLEKHF1	ENSG00000166289	blue/ImmuneEffector	0.642443	0.000131985	0.555455	0.0119129	0.226518	0.00604036	0.268219	0.000451506
PLEKHG7	ENSG00000187510	blue/ImmuneEffector	-0.130605	0.323968	-0.00266711	0.993065	-0.221275	0.0243322	-0.000206314	0.999174
PLEKHO1	ENSG00000023902	blue/ImmuneEffector	0.925332	4.49e-06	0.617679	0.0227259	0.283488	0.0386602	0.369003	0.00319623
PLEKHO2	ENSG00000241839	blue/ImmuneEffector	0.90182	2.35e-05	0.468314	0.132803	0.343684	0.00119853	0.308798	0.00144417
PLGLB1	ENSG00000183281	blue/ImmuneEffector	0.473571	0.0829465	0.279081	0.562117	-0.148614	0.281504	-0.0243391	0.880558
PLXNC1	ENSG00000136040	blue/ImmuneEffector	0.495565	0.00345865	0.249229	0.356453	0.251628	0.167476	0.449813	0.00568262
PMAIP1	ENSG00000141682	blue/ImmuneEffector	0.446223	0.00343513	0.322783	0.150923	0.297262	0.0108168	0.310995	0.00365389
PNMA3	ENSG00000183837	blue/ImmuneEffector	0.834412	0.00450037	0.223239	0.687295	0.0833912	0.334676	0.0420653	0.640277
PNOC	ENSG00000168081	blue/ImmuneEffector	1.20504	2.06e-05	0.646983	0.114853	0.303618	0.00132876	0.147376	0.0973117
PNRC1	ENSG00000146278	blue/ImmuneEffector	0.218889	0.0759691	0.0546214	0.831265	0.0504909	0.58759	0.146536	0.0612886
POMC	ENSG00000115138	blue/ImmuneEffector	0.834992	0.00469288	0.712739	0.0910323	0.152017	0.019199	0.0771141	0.223268
POPDC3	ENSG00000132429	blue/ImmuneEffector	-1.6331	0.000978179	-0.867659	0.253	-0.61479	0.0094967	-0.544354	0.0122634
POU2AF1	ENSG00000110777	blue/ImmuneEffector	1.31818	4.68e-07	0.787414	0.0257367	0.549256	0.000127314	0.370776	0.00385898
POU2F2	ENSG00000028277	blue/ImmuneEffector	1.28054	2.05e-06	0.422339	0.319212	0.000743579	0.994135	0.0400902	0.657896
POU3F1	ENSG00000185668	blue/ImmuneEffector	1.26346	0.036305	0.437602	0.708401	0.20184	0.00933648	0.0566294	0.485989
PPM1J	ENSG00000155367	blue/ImmuneEffector	0.385556	0.00459342	0.316587	0.107185	0.468493	3.39e-06	0.219803	0.0105909
PPM1K	ENSG00000163644	blue/ImmuneEffector	0.58138	0.000352186	0.272634	0.280227	0.19357	0.240005	0.107538	0.521218
PPM1M	ENSG00000164088	blue/ImmuneEffector	0.626896	6.68e-05	0.252286	0.304926	0.37047	0.000376044	0.25214	0.00740019
PPM1N	ENSG00000213889	blue/ImmuneEffector	0.560113	0.000479143	0.384259	0.095994	0.220954	0.0179319	0.0585056	0.557838
PPP1R16B	ENSG00000101445	blue/ImmuneEffector	0.714185	0.000523682	0.434817	0.151729	0.520067	0.000305168	0.3585	0.00583739
PPP1R18	ENSG00000146112	blue/ImmuneEffector	1.03231	2.19e-06	0.555224	0.0704844	0.320738	0.0135695	0.348615	0.00343782
PPP2R2B	ENSG00000156475	blue/ImmuneEffector	0.104622	0.540045	0.130799	0.682831	0.319523	0.0104321	0.103494	0.188339
PPP3CC	ENSG00000120910	blue/ImmuneEffector	0.153358	0.147515	0.036804	0.873102	-0.0395371	0.761907	0.0332553	0.802151
PPP4R4	ENSG00000119698	blue/ImmuneEffector	1.79989	1.17e-06	1.16632	0.019159	0.109278	0.140181	0.129307	0.0556125
PPT1	ENSG00000131238	blue/ImmuneEffector	0.322212	0.00565	0.128428	0.520105	0.355135	0.00513653	0.382413	0.00107292
PRAME	ENSG00000185686	blue/ImmuneEffector	-1.30904	1.75e-05	-1.14033	0.00303242	-0.0778049	0.398444	-0.0498062	0.593248
PRB4	ENSG00000230657	blue/ImmuneEffector	0.0109407	0.965768	-0.347888	0.405512	-0.0542954	0.478552	-0.12433	0.0592614
PRDM15	ENSG00000141956	blue/ImmuneEffector	0.42228	0.000114587	0.160643	0.358218	0.0824389	0.201884	-0.0233174	0.744162
PRDM8	ENSG00000152784	blue/ImmuneEffector	1.18855	1.64e-07	0.23236	0.557655	0.076936	0.388003	0.105728	0.191951
PREX1	ENSG00000124126	blue/ImmuneEffector	0.811877	3.22e-05	0.376653	0.198124	0.28353	0.0633054	0.36789	0.00797386
PRF1	ENSG00000180644	blue/ImmuneEffector	0.686187	0.002621	0.555077	0.0873723	0.37883	0.00048903	0.346037	0.000500181
PRICKLE1	ENSG00000139174	blue/ImmuneEffector	0.278983	0.0946645	0.0371521	0.921728	0.128	0.300421	0.0143319	0.922867
PRKCB	ENSG00000166501	blue/ImmuneEffector	0.331962	0.116445	-0.0482647	0.919127	0.182822	0.394818	0.347137	0.0651423
PRKCH	ENSG00000027075	blue/ImmuneEffector	0.582525	0.000201963	0.242981	0.325329	0.327849	0.0518442	0.297382	0.057097
PRKCQ	ENSG00000065675	blue/ImmuneEffector	0.394875	0.0196948	0.161311	0.590892	-0.0293036	0.806177	0.0523069	0.638867
PROX2	ENSG00000119608	blue/ImmuneEffector	0.292856	0.0525617	0.0932164	0.754107	0.0747538	0.272538	0.0306358	0.673295
PRPS1	ENSG00000147224	blue/ImmuneEffector	0.34121	0.00149845	0.139947	0.429346	0.170439	0.234275	0.0529894	0.735983
PRR29	ENSG00000224383	blue/ImmuneEffector	0.889642	5.27e-05	0.324201	0.359506	NA	NA	NA	NA
PRRX1	ENSG00000116132	blue/ImmuneEffector	2.38712	6.64e-11	1.68697	0.000121127	0.653162	0.0188111	0.606298	0.0176562
PRSS1	ENSG00000204983	blue/ImmuneEffector	4.50778	3.48e-25	2.58685	1.61e-07	0.392565	0.00261187	0.0820424	0.555757
PSMA8	ENSG00000154611	blue/ImmuneEffector	0.543021	0.150525	0.219182	0.770597	0.0841039	0.102482	0.0715664	0.140057
PSTPIP1	ENSG00000140368	blue/ImmuneEffector	0.77328	2.55e-05	0.33866	0.224334	0.214377	0.00225892	0.176326	0.00606391
PSTPIP2	ENSG00000152229	blue/ImmuneEffector	0.0401887	0.785005	0.155776	0.540494	0.0522771	0.821208	0.567947	0.00161262
PTAFR	ENSG00000169403	blue/ImmuneEffector	1.32765	1.02e-08	0.84688	0.00433813	0.405002	0.000633201	0.41644	0.000155914
PTCRA	ENSG00000171611	blue/ImmuneEffector	0.389711	0.205576	0.33082	0.535029	-0.170498	0.0271594	-0.0698339	0.371155
PTGDS	ENSG00000107317	blue/ImmuneEffector	1.71272	2.15e-07	1.28435	0.00202007	0.329789	0.0615166	0.397227	0.0132928
PTH2R	ENSG00000144407	blue/ImmuneEffector	0.699887	0.00188207	0.249261	0.526442	-0.104362	0.166591	-0.134196	0.0494779
PTPN22	ENSG00000134242	blue/ImmuneEffector	0.106786	0.392661	0.0651613	0.796898	-0.0684479	0.712417	0.0935536	0.591605
PTPN6	ENSG00000111679	blue/ImmuneEffector	0.266781	0.0557133	0.0560446	0.850573	0.160203	0.105874	0.158753	0.0832531
PTPN7	ENSG00000143851	blue/ImmuneEffector	0.85341	6.14e-05	0.417205	0.190242	0.201574	0.0876078	0.188802	0.0849736
PTPRC	ENSG00000081237	blue/ImmuneEffector	0.778618	0.00127485	0.261326	0.529954	0.188723	0.534116	0.382398	0.14834
PTPRCAP	ENSG00000213402	blue/ImmuneEffector	0.461369	0.0290323	0.140962	0.729256	0.669299	0.000173484	0.383805	0.0168327
PTPRT	ENSG00000196090	blue/ImmuneEffector	-0.397039	0.0765081	-0.636579	0.0385555	-0.153127	0.0267855	-0.0877548	0.188869
PVALB	ENSG00000100362	blue/ImmuneEffector	0.174365	0.737807	-0.23823	0.826822	0.151118	0.0850878	0.0427569	0.655334
PXK	ENSG00000168297	blue/ImmuneEffector	0.0790367	0.445862	-0.0708856	0.721513	-0.0997799	0.375456	-0.0254699	0.842499
PXT1	ENSG00000179165	blue/ImmuneEffector	0.778782	0.0352579	0.783222	0.153566	-0.00713706	0.935377	0.0281701	0.730979
PYHIN1	ENSG00000163564	blue/ImmuneEffector	0.679105	0.00546756	0.280443	0.501206	0.029167	0.879555	0.149534	0.35617
PZP	ENSG00000126838	blue/ImmuneEffector	0.37163	0.141633	-0.157101	0.751542	0.0424812	0.606255	0.0143055	0.874433
QKI	ENSG00000112531	blue/ImmuneEffector	0.48905	0.00156131	0.10431	0.725769	0.166147	0.289141	0.223077	0.116315
RAB29	ENSG00000117280	blue/ImmuneEffector	0.618025	8.89e-06	0.319825	0.111825	0.254292	0.0575364	0.221607	0.0752526
RAB30	ENSG00000137502	blue/ImmuneEffector	0.129857	0.360148	-0.133695	0.595358	-0.156997	0.276779	-0.297679	0.0191071
RAB33A	ENSG00000134594	blue/ImmuneEffector	0.47482	0.045297	-0.0161983	0.978585	0.0220691	0.803204	-0.00475513	0.960852
RAB37	ENSG00000172794	blue/ImmuneEffector	0.0369581	0.765535	0.0549316	0.831087	0.208371	0.00967318	0.034145	0.707568
RAB38	ENSG00000123892	blue/ImmuneEffector	0.161273	0.275916	0.0352999	0.915599	0.306571	0.00115811	0.197257	0.0225554
RAB39A	ENSG00000179331	blue/ImmuneEffector	0.231111	0.160396	0.0877125	0.792691	0.276088	0.00980277	0.23918	0.0148621
RAB39B	ENSG00000155961	blue/ImmuneEffector	0.622185	0.00904371	0.255909	0.53407	0.0633777	0.503718	-0.00784979	0.94232
RAB42	ENSG00000188060	blue/ImmuneEffector	-0.420965	0.00856803	-0.398649	0.078674	0.141268	0.318009	0.0468919	0.762847
RAB8B	ENSG00000166128	blue/ImmuneEffector	0.538259	0.000436012	0.187818	0.463913	0.263793	0.153753	0.253039	0.142721
RAC2	ENSG00000128340	blue/ImmuneEffector	0.973012	1.23e-05	0.548004	0.0830035	0.431827	0.0251295	0.306573	0.0911478
RADX	ENSG00000147231	blue/ImmuneEffector	-0.20413	0.0712031	-0.335781	0.028463	NA	NA	NA	NA
RASA3	ENSG00000185989	blue/ImmuneEffector	0.37583	0.006617	0.0763111	0.782758	0.081542	0.49632	0.0654736	0.580749
RASAL3	ENSG00000105122	blue/ImmuneEffector	0.718827	0.000735602	0.291875	0.398514	0.101472	0.444562	0.196622	0.0901157
RASGEF1A	ENSG00000198915	blue/ImmuneEffector	0.868097	0.000114753	0.399446	0.247817	0.124463	0.105881	-0.0127116	0.892549
RASGRF1	ENSG00000058335	blue/ImmuneEffector	1.10063	4.3e-05	0.657569	0.08728	0.200757	0.00762971	0.0575885	0.461431
RASGRP1	ENSG00000172575	blue/ImmuneEffector	0.561654	0.000979566	0.331896	0.193011	0.341758	0.120434	0.399135	0.0467596
RASGRP2	ENSG00000068831	blue/ImmuneEffector	0.56612	0.0553955	-0.173722	0.765424	-0.000846595	0.996538	0.0198944	0.918478
RASGRP3	ENSG00000152689	blue/ImmuneEffector	0.465636	0.00831752	0.252119	0.373704	0.242657	0.299365	0.256015	0.241493
RASSF2	ENSG00000101265	blue/ImmuneEffector	0.621142	0.00480415	0.146379	0.730548	0.0785761	0.765777	0.223035	0.323901
RASSF4	ENSG00000107551	blue/ImmuneEffector	0.205091	0.12239	0.0473	0.869633	-0.187795	0.136087	0.213508	0.0639288
RBM11	ENSG00000185272	blue/ImmuneEffector	-0.126087	0.48376	0.136957	0.683741	0.0773441	0.355366	0.166162	0.022262
RBMS1	ENSG00000153250	blue/ImmuneEffector	0.755759	2.09e-05	0.226283	0.442164	0.145943	0.236818	0.178088	0.113689
RBP5	ENSG00000139194	blue/ImmuneEffector	0.939289	2.25e-08	0.571958	0.00909671	0.319183	0.0231117	0.224717	0.0892785
RCSD1	ENSG00000198771	blue/ImmuneEffector	0.312698	0.0634925	0.00933121	0.982578	0.149278	0.160928	0.145813	0.141718
RDH16	ENSG00000139547	blue/ImmuneEffector	0.433491	0.0487907	0.0512545	0.918206	0.0982773	0.233404	0.0848931	0.280007
REC8	ENSG00000100918	blue/ImmuneEffector	0.718449	6.49e-07	0.675208	9.29e-05	0.0731417	0.287067	0.196771	0.00112079
REG3G	ENSG00000143954	blue/ImmuneEffector	1.05226	0.038704	0.360389	0.713309	0.081946	0.458049	0.175612	0.0662139
RELL2	ENSG00000164620	blue/ImmuneEffector	0.664464	1.47e-05	0.300447	0.191836	0.00708796	0.926169	0.0219083	0.762681
RELT	ENSG00000054967	blue/ImmuneEffector	1.02499	3.82e-07	0.505322	0.0768486	0.395132	3.03e-06	0.295802	7.31e-05
REM2	ENSG00000139890	blue/ImmuneEffector	0.217874	0.139727	0.0713665	0.815407	-0.0538055	0.437883	0.0658567	0.305591
RENBP	ENSG00000102032	blue/ImmuneEffector	0.246337	0.118016	0.0227457	0.952182	0.231815	0.00189206	0.266233	0.000141383
RESF1	ENSG00000174718	blue/ImmuneEffector	0.450427	0.000665967	0.178827	0.406797	NA	NA	NA	NA
RFTN1	ENSG00000131378	blue/ImmuneEffector	0.902696	1.8e-06	0.387268	0.165935	0.383633	0.0176552	0.271499	0.0731179
RFX4	ENSG00000111783	blue/ImmuneEffector	0.877854	0.0130698	0.585428	0.297426	0.0575522	0.490337	0.0469692	0.568106
RFX5	ENSG00000143390	blue/ImmuneEffector	0.311033	0.00219175	0.230187	0.117723	0.075823	0.575079	0.226306	0.0459366
RFXAP	ENSG00000133111	blue/ImmuneEffector	0.0773076	0.490095	-0.0253849	0.91983	-0.168914	0.00691222	-0.0364287	0.589873
RGCC	ENSG00000102760	blue/ImmuneEffector	0.961743	3.48e-05	0.448007	0.198565	0.508537	0.000363794	0.340378	0.00824649
RGL1	ENSG00000143344	blue/ImmuneEffector	0.20696	0.0940009	0.0198418	0.945252	-0.0412782	0.775899	0.146861	0.225151
RGL4	ENSG00000159496	blue/ImmuneEffector	0.260596	0.0398739	0.0914965	0.704546	-0.108055	0.0829802	-0.0197832	0.783711
RGPD4	ENSG00000196862	blue/ImmuneEffector	-0.797924	0.0434588	-0.763011	0.194359	NA	NA	NA	NA
RGPD8	ENSG00000169629	blue/ImmuneEffector	0.360471	0.00720201	0.131035	0.580667	NA	NA	NA	NA
RGS1	ENSG00000090104	blue/ImmuneEffector	0.230426	0.418968	-0.0644659	0.91983	-0.036517	0.92924	0.381887	0.247787
RGS10	ENSG00000148908	blue/ImmuneEffector	0.0473082	0.691015	-0.131439	0.519805	0.0933612	0.317153	0.109219	0.205151
RGS13	ENSG00000127074	blue/ImmuneEffector	0.185439	0.383669	-0.348717	0.293835	-0.094164	0.75699	-0.277957	0.283647
RGS14	ENSG00000169220	blue/ImmuneEffector	0.495647	0.00108037	0.212567	0.386303	0.222687	0.00102006	0.15237	0.0136535
RGS16	ENSG00000143333	blue/ImmuneEffector	1.57476	9.22e-08	1.04477	0.00610826	0.306617	0.00442329	0.266515	0.00693026
RGS18	ENSG00000150681	blue/ImmuneEffector	0.498249	0.0121854	0.315639	0.311105	0.248899	0.0876078	0.302352	0.0226512
RGS19	ENSG00000171700	blue/ImmuneEffector	0.776066	0.000143623	0.327004	0.305808	0.325186	2.57e-05	0.228021	0.00083637
RGSL1	ENSG00000121446	blue/ImmuneEffector	0.584993	0.151511	0.433253	0.543773	0.0741745	0.287067	0.0809014	0.211435
RHBDF2	ENSG00000129667	blue/ImmuneEffector	1.01588	1.39e-07	0.70922	0.00402235	0.303129	0.00512007	0.318717	0.00136095
RHD	ENSG00000187010	blue/ImmuneEffector	0.461568	0.11011	0.0219036	0.97535	0.2707	0.00860043	0.186189	0.0526626
RHEBL1	ENSG00000167550	blue/ImmuneEffector	0.662561	0.00431736	0.711567	0.0228949	0.167421	0.0332374	0.175147	0.0149716
RHOBTB2	ENSG00000008853	blue/ImmuneEffector	0.610075	0.000170107	0.193888	0.478356	0.0103729	0.897181	0.0621238	0.353627
RHOH	ENSG00000168421	blue/ImmuneEffector	1.20042	4.82e-06	0.255801	0.580591	0.531786	0.0295711	0.422048	0.0639644
RIC3	ENSG00000166405	blue/ImmuneEffector	0.494821	0.0422095	0.137554	0.775901	-0.0057284	0.957558	0.0233577	0.824665
RIGI	ENSG00000107201	blue/ImmuneEffector	-0.183585	0.180811	-0.0399186	0.895732	NA	NA	NA	NA
RILPL2	ENSG00000150977	blue/ImmuneEffector	0.844054	8.78e-07	0.534827	0.0199091	0.409368	0.000900088	0.380102	0.000761235
RINL	ENSG00000187994	blue/ImmuneEffector	0.548199	0.000678336	0.128768	0.666867	0.0535526	0.464515	0.0464773	0.515377
RIPOR2	ENSG00000111913	blue/ImmuneEffector	1.19189	0.000296692	0.424553	0.435271	NA	NA	NA	NA
RLN1	ENSG00000107018	blue/ImmuneEffector	0.0385702	0.883889	-0.0195324	0.976109	-0.114678	0.220242	-0.0918916	0.307149
RLN2	ENSG00000107014	blue/ImmuneEffector	0.290795	0.151983	0.236474	0.494844	-0.139702	0.0769737	-0.09808	0.195787
RNASE6	ENSG00000169413	blue/ImmuneEffector	0.10006	0.500417	-0.0594776	0.851144	-0.104422	0.532463	0.0197505	0.918086
RNF122	ENSG00000133874	blue/ImmuneEffector	0.391096	0.00633745	0.233666	0.296294	0.289515	0.00619459	0.274605	0.00464005
RNF144B	ENSG00000137393	blue/ImmuneEffector	0.426639	0.00476199	0.337132	0.125016	0.0759388	0.709439	0.429663	0.0080886
RNF166	ENSG00000158717	blue/ImmuneEffector	0.557352	0.000629148	0.275134	0.276432	0.0989092	0.113407	0.136486	0.0154829
RNF175	ENSG00000145428	blue/ImmuneEffector	0.985783	0.00195762	0.718284	0.122222	0.0914443	0.246716	0.0919079	0.213254
RNF222	ENSG00000189051	blue/ImmuneEffector	0.1087	0.605475	-0.151075	0.707924	0.0667683	0.256683	0.0311746	0.611502
RNFT2	ENSG00000135119	blue/ImmuneEffector	0.380238	0.00814162	0.272652	0.207782	-0.0456537	0.571491	-0.0737127	0.310624
ROBO1	ENSG00000169855	blue/ImmuneEffector	1.27068	3.69e-10	0.827308	0.00100771	0.263192	0.154167	0.321037	0.0560605
ROPN1B	ENSG00000114547	blue/ImmuneEffector	-0.261609	0.308948	-0.342074	0.416542	-0.0881838	0.220598	-0.0336426	0.662007
RORA	ENSG00000069667	blue/ImmuneEffector	0.341662	0.0183225	0.162883	0.510785	0.167686	0.168269	0.240436	0.0279515
RPGRIP1	ENSG00000092200	blue/ImmuneEffector	0.131841	0.394016	0.0387296	0.911074	-0.000322134	0.997203	0.0241861	0.76563
RPS4Y1	ENSG00000129824	blue/ImmuneEffector	-0.229188	0.675398	-0.107935	0.930734	0.174515	0.841	0.290934	0.727548
RRAGD	ENSG00000025039	blue/ImmuneEffector	-0.187782	0.198217	-0.226506	0.324385	0.0861203	0.486701	0.299615	0.00409133
RSPH10B	ENSG00000155026	blue/ImmuneEffector	-0.0836179	0.776409	0.0133889	0.986404	NA	NA	NA	NA
RSPO1	ENSG00000169218	blue/ImmuneEffector	0.877282	0.00106149	0.614415	0.114017	0.107209	0.142183	0.0807795	0.249425
RTN1	ENSG00000139970	blue/ImmuneEffector	0.483112	0.00193647	0.311891	0.179074	0.14932	0.0474834	0.271292	0.000122068
RTP5	ENSG00000188011	blue/ImmuneEffector	1.77549	0.0053424	0.473369	0.701955	-0.0338055	0.644896	0.0113247	0.888061
RUFY4	ENSG00000188282	blue/ImmuneEffector	1.01122	8.76e-05	1.30274	1.64e-05	0.208712	0.00302562	0.183679	0.00440119
RUNX2	ENSG00000124813	blue/ImmuneEffector	0.337111	0.0371714	0.165645	0.556144	0.0962759	0.46997	0.230216	0.0439663
RUNX3	ENSG00000020633	blue/ImmuneEffector	0.608705	0.002194	0.337778	0.271898	0.151661	0.071051	0.156829	0.0423684
S100Z	ENSG00000171643	blue/ImmuneEffector	0.578923	0.00798049	0.266212	0.47144	-0.0243019	0.81144	-0.0412106	0.667388
S1PR2	ENSG00000267534	blue/ImmuneEffector	0.942606	4.86e-06	0.429859	0.158631	0.265621	0.000532711	0.186189	0.00739144
S1PR4	ENSG00000125910	blue/ImmuneEffector	1.1349	8.04e-05	0.504094	0.254159	0.256741	0.00415958	0.1848	0.0254384
SACS	ENSG00000151835	blue/ImmuneEffector	0.618581	0.000256702	0.188176	0.51632	0.381333	0.0241163	0.372339	0.0163733
SAMD3	ENSG00000164483	blue/ImmuneEffector	0.49355	0.00761421	0.503057	0.0502482	-0.0497141	0.708879	-0.0140081	0.923333
SAMHD1	ENSG00000101347	blue/ImmuneEffector	0.473645	0.00172291	0.472985	0.0190598	0.373551	0.0201805	0.606575	6.97e-05
SAMSN1	ENSG00000155307	blue/ImmuneEffector	0.900356	5.64e-05	0.247177	0.519189	0.269936	0.2358	0.355031	0.084784
SARDH	ENSG00000123453	blue/ImmuneEffector	0.542565	0.00292335	0.185063	0.561242	0.140855	0.0723485	0.0815888	0.289968
SASH3	ENSG00000122122	blue/ImmuneEffector	0.647319	0.00257544	0.304818	0.37789	0.371153	0.00805618	0.2653	0.0415697
SBK1	ENSG00000188322	blue/ImmuneEffector	0.127452	0.595882	-0.0082964	0.989434	0.181685	0.00992854	0.153437	0.017968
SCG3	ENSG00000104112	blue/ImmuneEffector	0.30186	0.0576483	0.159426	0.567159	-0.1553	0.0399541	-0.0354939	0.672107
SCGB3A1	ENSG00000161055	blue/ImmuneEffector	1.41357	0.0174586	0.349119	0.770832	0.189859	0.0158901	0.0985052	0.197548
SCIMP	ENSG00000161929	blue/ImmuneEffector	0.477556	0.0161265	0.540755	0.0496338	0.286377	0.154654	0.671855	0.000241978
SCML4	ENSG00000146285	blue/ImmuneEffector	-0.106007	0.577729	-0.263804	0.392705	-0.13754	0.0709827	-0.0912934	0.213892
SCN3A	ENSG00000153253	blue/ImmuneEffector	0.170712	0.27781	-0.0811419	0.800353	-0.0223137	0.838799	-0.00693314	0.953221
SCPEP1	ENSG00000121064	blue/ImmuneEffector	0.282854	0.0603969	0.125625	0.648313	0.555271	0.000637234	0.529187	0.000394009
SCRN1	ENSG00000136193	blue/ImmuneEffector	0.428896	0.00081481	0.098651	0.680405	0.367081	0.00710346	0.233538	0.0673403
SDS	ENSG00000135094	blue/ImmuneEffector	-0.532256	0.0047753	-0.77212	0.000965953	-0.17015	0.241342	-0.263525	0.0421143
SEC14L6	ENSG00000214491	blue/ImmuneEffector	-0.190684	0.431168	-0.337692	0.390746	NA	NA	NA	NA
SEC22C	ENSG00000093183	blue/ImmuneEffector	0.531271	2.93e-07	0.153615	0.351971	0.263351	0.0144878	0.191949	0.0561279
SELL	ENSG00000188404	blue/ImmuneEffector	1.43306	0.000303519	0.610264	0.330565	0.315988	0.491289	0.596233	0.13898
SELPLG	ENSG00000110876	blue/ImmuneEffector	0.85693	0.00024927	0.448741	0.201213	0.641832	0.000533206	0.58658	0.00054228
SEMA4A	ENSG00000196189	blue/ImmuneEffector	0.855919	1.22e-05	0.452142	0.109166	0.298274	0.00815239	0.262718	0.0110722
SEMA4D	ENSG00000187764	blue/ImmuneEffector	0.687013	4.9e-05	0.364019	0.142668	0.37604	0.0155734	0.308995	0.031862
SEMA7A	ENSG00000138623	blue/ImmuneEffector	0.936451	0.000124176	0.370883	0.337079	0.386217	0.00673384	0.176053	0.20421
SEPTIN1	ENSG00000180096	blue/ImmuneEffector	0.517857	0.0108139	0.165978	0.657127	NA	NA	NA	NA
SEPTIN6	ENSG00000125354	blue/ImmuneEffector	0.639808	0.000420712	0.287612	0.311884	NA	NA	NA	NA
SERPINA9	ENSG00000170054	blue/ImmuneEffector	0.483084	0.52059	-0.732821	0.582211	0.0646062	0.762238	-0.00238177	0.992113
SERPINB9	ENSG00000170542	blue/ImmuneEffector	1.18706	1.49e-07	0.68553	0.0243149	0.473539	0.0700579	0.533662	0.025552
SERPINF1	ENSG00000132386	blue/ImmuneEffector	0.505121	0.00654677	0.0809698	0.834877	0.444306	0.0208336	0.338392	0.0593096
SERPING1	ENSG00000149131	blue/ImmuneEffector	1.30076	9.16e-08	1.19211	3.42e-05	0.414802	0.105363	0.725347	0.00171704
SERPINI2	ENSG00000114204	blue/ImmuneEffector	0.807849	0.133858	0.367767	0.725913	-0.0405634	0.541593	0.0297684	0.655175
SESN3	ENSG00000149212	blue/ImmuneEffector	0.00809148	0.948617	-0.104439	0.649235	-0.340321	0.0438646	-0.181646	0.274048
SFMBT2	ENSG00000198879	blue/ImmuneEffector	0.510934	0.00172562	0.235261	0.367433	0.394748	0.00150483	0.377655	0.000939691
SGTB	ENSG00000197860	blue/ImmuneEffector	0.532496	0.000356593	0.193039	0.432889	0.344537	0.0152054	0.263613	0.045845
SH2B2	ENSG00000160999	blue/ImmuneEffector	1.04975	1.4e-05	0.42211	0.257158	0.163346	0.0146632	0.165391	0.00702957
SH2D1A	ENSG00000183918	blue/ImmuneEffector	0.660316	0.0132824	0.414079	0.324385	0.341337	0.112791	0.26488	0.19702
SH2D1B	ENSG00000198574	blue/ImmuneEffector	0.0295992	0.878443	0.0284175	0.951189	0.331451	0.056815	0.134581	0.45168
SH2D2A	ENSG00000027869	blue/ImmuneEffector	0.771028	3.78e-05	0.535909	0.0365974	0.0998015	0.194658	0.133906	0.0536715
SH2D3C	ENSG00000095370	blue/ImmuneEffector	0.945541	6.1e-06	0.437947	0.15561	0.149605	0.0710265	0.136858	0.0751978
SH2D4B	ENSG00000178217	blue/ImmuneEffector	0.174202	0.456177	0.0548815	0.917232	0.0565304	0.440735	0.001077	0.990421
SH3BP5	ENSG00000131370	blue/ImmuneEffector	0.853928	6.55e-06	0.285044	0.343853	0.351752	0.00238757	0.214584	0.0459539
SHFL	ENSG00000130813	blue/ImmuneEffector	0.464541	6.01e-05	0.406282	0.00673925	NA	NA	NA	NA
SHISA3	ENSG00000178343	blue/ImmuneEffector	0.611814	0.0275713	-0.275529	0.574224	-0.0312909	0.857623	-0.0745818	0.643134
SHISAL2A	ENSG00000182183	blue/ImmuneEffector	0.803962	0.0124587	0.0296604	0.970062	NA	NA	NA	NA
SHOC1	ENSG00000165181	blue/ImmuneEffector	0.518125	0.00442059	0.101418	0.780245	NA	NA	NA	NA
SIAH3	ENSG00000215475	blue/ImmuneEffector	0.0256355	0.946125	-0.414327	0.529954	-0.0110038	0.908544	0.0452498	0.598738
SIGLEC1	ENSG00000088827	blue/ImmuneEffector	-0.118773	0.478936	-0.100535	0.760492	0.0264896	0.798893	0.0685797	0.454018
SIGLEC10	ENSG00000142512	blue/ImmuneEffector	0.457723	0.0161498	0.263104	0.393728	0.252854	0.00830805	0.329877	0.000228313
SIGLEC12	ENSG00000254521	blue/ImmuneEffector	0.692165	0.024016	0.436606	0.37618	0.264792	0.0381847	0.223733	0.0596856
SIGLEC14	ENSG00000254415	blue/ImmuneEffector	0.967973	0.00658084	0.529091	0.351561	-0.0260692	0.84191	0.214562	0.0355557
SIGLEC16	ENSG00000161643	blue/ImmuneEffector	0.22199	0.167874	0.164371	0.558264	-0.0237658	0.837309	0.0199821	0.867154
SIGLEC6	ENSG00000105492	blue/ImmuneEffector	0.144748	0.453618	-0.202483	0.545468	-0.00828013	0.940556	-0.120034	0.167809
SIGLEC7	ENSG00000168995	blue/ImmuneEffector	0.412454	0.0350798	0.26268	0.411366	0.149873	0.095765	0.245782	0.00251417
SIGLEC8	ENSG00000105366	blue/ImmuneEffector	-0.187147	0.251345	-0.194291	0.479831	0.0635501	0.411033	0.0255038	0.760133
SIGLEC9	ENSG00000129450	blue/ImmuneEffector	0.574755	0.00420374	0.343855	0.267993	0.492142	0.000428408	0.58252	1.34e-05
SIPA1	ENSG00000213445	blue/ImmuneEffector	0.554274	0.00110006	0.150898	0.621858	NA	NA	NA	NA
SIRPA	ENSG00000198053	blue/ImmuneEffector	0.860074	6.35e-06	0.41403	0.137797	0.278135	0.020297	0.352835	0.00135196
SIRPB1	ENSG00000101307	blue/ImmuneEffector	1.53525	1.17e-06	1.13684	0.00526465	-0.072385	0.748075	0.389766	0.0297087
SIRPB2	ENSG00000196209	blue/ImmuneEffector	0.753392	0.00186941	0.531403	0.133633	-0.000470381	0.997812	0.281145	0.0181689
SIRPD	ENSG00000125900	blue/ImmuneEffector	0.962719	0.015826	0.749702	0.217535	-0.0859761	0.444946	0.188262	0.0529836
SIRPG	ENSG00000089012	blue/ImmuneEffector	0.814768	0.00108242	0.313596	0.450027	0.0758037	0.691795	0.166692	0.317834
SIT1	ENSG00000137078	blue/ImmuneEffector	0.431671	0.0714856	0.0039294	0.994212	0.0670218	0.701777	0.114476	0.470926
SKAP1	ENSG00000141293	blue/ImmuneEffector	0.329687	0.0666251	0.000906627	0.998065	0.228662	0.10128	0.144953	0.288213
SLA	ENSG00000155926	blue/ImmuneEffector	0.940822	2.67e-05	0.460031	0.164779	0.504996	0.0113054	0.5783	0.00159634
SLA2	ENSG00000101082	blue/ImmuneEffector	0.270551	0.0757998	0.190079	0.454517	0.101019	0.275558	0.150294	0.0701106
SLAIN1	ENSG00000139737	blue/ImmuneEffector	0.405615	0.0270947	0.151797	0.652163	-0.130772	0.349772	-0.0342032	0.829244
SLAMF1	ENSG00000117090	blue/ImmuneEffector	0.986217	2.62e-05	0.609044	0.0642591	0.347119	0.0771752	0.478773	0.00716319
SLAMF6	ENSG00000162739	blue/ImmuneEffector	0.851909	8.76e-05	0.438894	0.173433	0.325188	0.226768	0.18195	0.504512
SLAMF7	ENSG00000026751	blue/ImmuneEffector	0.793691	0.000612526	0.62787	0.051207	0.83162	0.00132598	0.801144	0.000757945
SLAMF8	ENSG00000158714	blue/ImmuneEffector	0.63655	0.00292994	0.707163	0.0118737	0.413133	0.021835	0.759048	1.36e-05
SLC12A1	ENSG00000074803	blue/ImmuneEffector	1.42152	0.000511144	0.630361	0.335791	0.110808	0.0973118	0.052209	0.443115
SLC12A3	ENSG00000070915	blue/ImmuneEffector	0.992226	0.00218782	0.740093	0.116722	0.0243743	0.771949	0.076906	0.280552
SLC13A5	ENSG00000141485	blue/ImmuneEffector	1.06869	0.0247317	0.360238	0.690991	0.110469	0.136477	0.0540193	0.475843
SLC15A2	ENSG00000163406	blue/ImmuneEffector	0.283143	0.0670693	0.102333	0.732165	0.0600434	0.794079	0.104223	0.625807
SLC15A3	ENSG00000110446	blue/ImmuneEffector	0.618872	0.000534194	0.386285	0.140372	0.503611	0.000823518	0.538645	0.000127748
SLC16A6	ENSG00000108932	blue/ImmuneEffector	0.946804	0.000368217	0.528796	0.182514	0.297153	0.104348	0.448414	0.00660098
SLC16A7	ENSG00000118596	blue/ImmuneEffector	0.533826	3.6e-06	0.167237	0.36453	0.0708232	0.663665	-0.0515141	0.754716
SLC1A2	ENSG00000110436	blue/ImmuneEffector	0.387769	0.291631	-0.132919	0.867142	0.182568	0.0856645	0.210842	0.0297746
SLC1A3	ENSG00000079215	blue/ImmuneEffector	1.01724	0.00144273	0.978226	0.0226791	0.333483	0.117694	0.80729	5.15e-05
SLC22A11	ENSG00000168065	blue/ImmuneEffector	0.864354	0.0355444	1.53406	0.00331331	0.0903835	0.216105	0.0960291	0.155801
SLC22A7	ENSG00000137204	blue/ImmuneEffector	0.436821	0.311939	-0.210347	0.81767	0.0776487	0.289761	0.0810175	0.237671
SLC24A4	ENSG00000140090	blue/ImmuneEffector	0.579237	0.0143504	0.311543	0.422777	0.0829011	0.31692	0.124986	0.091942
SLC24A5	ENSG00000188467	blue/ImmuneEffector	-0.199745	0.276794	-0.193282	0.542897	-0.138282	0.0891359	0.0102224	0.919533
SLC28A1	ENSG00000156222	blue/ImmuneEffector	0.569924	0.0247401	0.503362	0.187736	0.13589	0.0733636	0.0555567	0.478797
SLC2A2	ENSG00000163581	blue/ImmuneEffector	1.10271	3.02e-06	1.11779	8.06e-05	0.21266	0.147096	0.105436	0.481264
SLC2A3	ENSG00000059804	blue/ImmuneEffector	1.32984	3.59e-07	0.860943	0.0122002	0.712284	0.0228864	0.759873	0.00800267
SLC2A5	ENSG00000142583	blue/ImmuneEffector	0.129229	0.353944	0.327752	0.101332	0.0851076	0.254595	0.161496	0.0140635
SLC2A6	ENSG00000160326	blue/ImmuneEffector	0.953098	5.19e-06	0.726227	0.00752181	0.329878	0.00172482	0.318864	0.000977113
SLC30A8	ENSG00000164756	blue/ImmuneEffector	0.0351104	0.910589	-0.307502	0.57833	0.0383659	0.639323	0.0247372	0.7688
SLC31A2	ENSG00000136867	blue/ImmuneEffector	0.135494	0.306909	0.0804913	0.757743	0.364931	0.00973778	0.495514	0.000180839
SLC34A2	ENSG00000157765	blue/ImmuneEffector	0.743924	0.052544	0.251088	0.738637	0.314798	0.0156021	0.0791548	0.571899
SLC35F3	ENSG00000183780	blue/ImmuneEffector	0.264851	0.312294	0.302514	0.498672	0.222259	0.00143408	0.119684	0.0652556
SLC38A11	ENSG00000169507	blue/ImmuneEffector	0.0736515	0.690546	-0.0950029	0.801658	-0.361148	0.00143804	-0.0560288	0.652809
SLC43A3	ENSG00000134802	blue/ImmuneEffector	0.921839	3.38e-07	0.42214	0.104588	0.311445	0.0320001	0.358418	0.00692023
SLC47A1	ENSG00000142494	blue/ImmuneEffector	0.103678	0.546147	0.26269	0.333165	0.255687	0.00490938	0.204358	0.0143039
SLC4A1	ENSG00000004939	blue/ImmuneEffector	0.016018	0.971545	0.2388	0.791673	0.180508	0.0197583	0.11622	0.113689
SLC4A8	ENSG00000050438	blue/ImmuneEffector	0.772781	3.8e-05	0.261734	0.389827	0.153953	0.0554375	0.170507	0.0203339
SLC5A10	ENSG00000154025	blue/ImmuneEffector	0.435404	0.0854664	-0.0732956	0.89651	0.0993455	0.153799	0.105109	0.102038
SLC5A5	ENSG00000105641	blue/ImmuneEffector	0.83765	0.0286339	0.159356	0.846357	0.117426	0.114254	0.0745041	0.306763
SLC6A16	ENSG00000063127	blue/ImmuneEffector	0.640055	0.00224112	0.224631	0.536477	-0.220095	0.00959168	-0.0595041	0.506248
SLC6A6	ENSG00000131389	blue/ImmuneEffector	1.39249	2.52e-10	0.746603	0.00932031	0.574662	0.00286696	0.691426	0.000135152
SLC7A7	ENSG00000155465	blue/ImmuneEffector	0.911733	6.23e-06	0.196221	0.581536	0.314611	0.0590156	0.409131	0.00692122
SLC7A9	ENSG00000021488	blue/ImmuneEffector	2.22861	8.97e-14	0.528577	0.251448	0.334041	0.126552	0.0539074	0.83477
SLC8A1	ENSG00000183023	blue/ImmuneEffector	0.669016	5.58e-05	0.399784	0.0912342	0.273354	0.0437363	0.532733	3.57e-05
SLC9A7	ENSG00000065923	blue/ImmuneEffector	1.04706	6.03e-07	0.549977	0.0613576	0.25679	0.0662209	0.383711	0.00251417
SLC9A9	ENSG00000181804	blue/ImmuneEffector	0.189918	0.237849	-0.0769542	0.817059	-0.195097	0.210016	0.0212445	0.91069
SLC9B1	ENSG00000164037	blue/ImmuneEffector	0.283994	0.0939313	-0.0563053	0.880445	-0.215742	0.0339149	0.0562547	0.731503
SLCO1A2	ENSG00000084453	blue/ImmuneEffector	0.392511	0.466934	-1.11016	0.171909	0.0514676	0.441437	0.0365077	0.585749
SLCO5A1	ENSG00000137571	blue/ImmuneEffector	0.903302	7.53e-08	0.667722	0.00152258	0.355412	5.32e-05	0.290075	0.000251444
SLFN11	ENSG00000172716	blue/ImmuneEffector	0.925206	3.98e-06	0.512812	0.0691879	0.622453	0.00230519	0.502968	0.00712505
SLFN12	ENSG00000172123	blue/ImmuneEffector	0.535913	0.00121498	0.31154	0.212387	0.195186	0.158768	0.204954	0.108973
SLFN12L	ENSG00000205045	blue/ImmuneEffector	0.673739	0.000476012	0.38536	0.179397	0.154848	0.45087	0.277683	0.125634
SLFN14	ENSG00000236320	blue/ImmuneEffector	0.566676	0.0938032	-0.0429016	0.959821	0.00830784	0.934112	-0.0910837	0.259574
SLFN5	ENSG00000166750	blue/ImmuneEffector	0.94377	8.8e-07	0.61363	0.01593	0.465822	0.0432813	0.475256	0.0247744
SLITRK1	ENSG00000178235	blue/ImmuneEffector	0.192777	0.704642	0.0213903	0.987325	0.101125	0.284479	0.094959	0.289475
SLITRK4	ENSG00000179542	blue/ImmuneEffector	-0.452778	0.0315644	-0.236567	0.510004	0.170832	0.0338908	0.0884283	0.263924
SLX1A	ENSG00000132207	blue/ImmuneEffector	0.521303	0.22836	0.672082	0.325462	-0.280215	0.00282034	-0.217647	0.0113296
SMAP2	ENSG00000084070	blue/ImmuneEffector	0.475333	0.000508464	0.284256	0.158862	0.0287257	0.88285	0.284746	0.060566
SMCO3	ENSG00000179256	blue/ImmuneEffector	0.00597771	0.974158	-0.0353186	0.933864	-0.0827055	0.251827	-0.0579731	0.413705
SMKR1	ENSG00000240204	blue/ImmuneEffector	0.651367	0.0789434	0.020924	0.982578	NA	NA	NA	NA
SMLR1	ENSG00000256162	blue/ImmuneEffector	0.981867	2.51e-06	0.364658	0.258473	NA	NA	NA	NA
SMTNL1	ENSG00000214872	blue/ImmuneEffector	1.24815	4.92e-06	1.31204	5.66e-05	NA	NA	NA	NA
SNAI3	ENSG00000185669	blue/ImmuneEffector	0.376142	0.0290938	0.158809	0.606257	0.277577	0.00250916	0.206748	0.0140494
SNAP91	ENSG00000065609	blue/ImmuneEffector	0.266354	0.525079	-0.580288	0.395128	0.0307601	0.734819	-0.0769525	0.328054
SNN	ENSG00000184602	blue/ImmuneEffector	0.54461	0.00284101	0.15908	0.630373	0.216951	0.0023011	0.185543	0.00440329
SNRPN	ENSG00000128739	blue/ImmuneEffector	0.343528	0.0719316	-0.0313432	0.944232	0.238069	0.0472292	0.0928565	0.45227
SNX10	ENSG00000086300	blue/ImmuneEffector	1.03928	8.35e-05	1.15987	0.000310933	0.70502	0.0125027	1.15264	2.25e-05
SNX18	ENSG00000178996	blue/ImmuneEffector	0.224259	0.0278724	0.00959652	0.96986	0.29062	0.000907321	0.220511	0.00569397
SNX20	ENSG00000167208	blue/ImmuneEffector	1.02871	2.53e-05	0.749312	0.0225619	0.217999	0.0329391	0.247466	0.00804649
SNX22	ENSG00000157734	blue/ImmuneEffector	0.601746	0.00257866	0.323545	0.299505	0.0669488	0.514516	0.0606953	0.544613
SNX29	ENSG00000048471	blue/ImmuneEffector	0.391676	0.000209529	0.129153	0.466026	0.351965	0.000327415	0.254616	0.00401456
SOAT2	ENSG00000167780	blue/ImmuneEffector	1.42272	0.000793294	0.0184069	0.987325	0.105552	0.189948	0.0514615	0.535018
SOWAHD	ENSG00000187808	blue/ImmuneEffector	-0.354495	0.00779449	-0.243739	0.227592	0.1737	0.0290462	0.176775	0.0152552
SOX8	ENSG00000005513	blue/ImmuneEffector	0.0689158	0.773144	-0.0185081	0.974862	0.0941705	0.2095	0.0439166	0.57319
SP110	ENSG00000135899	blue/ImmuneEffector	0.723727	4.13e-06	0.583552	0.00359595	0.155317	0.490099	0.305802	0.11968
SP140	ENSG00000079263	blue/ImmuneEffector	0.879523	0.000831966	0.418871	0.30965	0.292216	0.244392	0.331457	0.151752
SP7	ENSG00000170374	blue/ImmuneEffector	0.664609	0.0430379	-0.189168	0.77746	-0.0632966	0.442781	0.0291284	0.738935
SPACDR	ENSG00000185955	blue/ImmuneEffector	0.292036	0.35033	0.221321	0.712287	NA	NA	NA	NA
SPAG4	ENSG00000061656	blue/ImmuneEffector	1.28495	5.58e-07	0.79179	0.0215798	0.580939	2.95e-06	0.384501	0.000335983
SPAG8	ENSG00000137098	blue/ImmuneEffector	-0.118937	0.367837	-0.173607	0.42347	-0.0922172	0.256088	-0.0588702	0.467632
SPART	ENSG00000133104	blue/ImmuneEffector	0.401409	0.0127196	0.217617	0.407092	NA	NA	NA	NA
SPI1	ENSG00000066336	blue/ImmuneEffector	1.15634	3.06e-06	0.676826	0.048928	0.449554	3.52e-05	0.417288	3e-05
SPIC	ENSG00000166211	blue/ImmuneEffector	0.542394	0.145103	-0.0344398	0.970062	0.449006	0.0296992	0.23725	0.240266
SPN	ENSG00000197471	blue/ImmuneEffector	0.250336	0.174824	0.124308	0.726396	0.144841	0.161202	0.160246	0.0914076
SPNS3	ENSG00000182557	blue/ImmuneEffector	0.643082	0.000175369	0.258217	0.344604	0.148451	0.0516676	0.114645	0.110581
SPOCK2	ENSG00000107742	blue/ImmuneEffector	0.819952	0.00140077	0.394034	0.331364	0.247153	0.14563	0.204693	0.204683
SRGAP2C	ENSG00000171943	blue/ImmuneEffector	0.463096	0.00389153	0.340373	0.151043	0.111634	0.446881	0.205178	0.112012
SRGN	ENSG00000122862	blue/ImmuneEffector	0.852888	0.000218645	0.594061	0.0668642	0.693893	0.00329277	0.724624	0.000872791
ST3GAL1	ENSG00000008513	blue/ImmuneEffector	1.12781	1.17e-07	0.574587	0.0522044	0.365299	0.00979061	0.400767	0.00200847
ST3GAL5	ENSG00000115525	blue/ImmuneEffector	0.729812	0.000123535	0.364337	0.201821	0.232176	0.0542852	0.344362	0.00174051
ST8SIA1	ENSG00000111728	blue/ImmuneEffector	0.593598	0.00408196	0.0917331	0.831087	0.201256	0.135337	0.0801492	0.57195
ST8SIA4	ENSG00000113532	blue/ImmuneEffector	0.584957	0.00117485	0.220189	0.466217	0.416934	0.0347146	0.349787	0.0567859
STAC	ENSG00000144681	blue/ImmuneEffector	1.83932	1.08e-06	0.856275	0.122461	0.0365884	0.565917	0.0488509	0.406182
STAG3	ENSG00000066923	blue/ImmuneEffector	0.351562	0.0123016	0.266661	0.207607	-0.0217161	0.77874	0.0219639	0.775072
STAP1	ENSG00000035720	blue/ImmuneEffector	0.268517	0.325197	-0.276168	0.562117	-0.0959463	0.789956	-0.143405	0.67531
STAT4	ENSG00000138378	blue/ImmuneEffector	0.499293	0.00264339	0.167416	0.56367	0.00891552	0.960258	0.160439	0.260075
STAT5A	ENSG00000126561	blue/ImmuneEffector	0.36541	0.00095039	0.201922	0.229215	0.109224	0.354165	0.244608	0.0165609
STEAP1B	ENSG00000105889	blue/ImmuneEffector	1.18228	0.000241693	0.523951	0.300904	0.0611119	0.666102	0.0113958	0.941734
STK10	ENSG00000072786	blue/ImmuneEffector	0.366638	0.00130686	0.150713	0.419863	0.0767251	0.517588	0.0809985	0.473192
STK17B	ENSG00000081320	blue/ImmuneEffector	-0.197164	0.0943867	-0.294024	0.0780737	-0.161658	0.190602	-0.172924	0.129513
STRADA	ENSG00000266173	blue/ImmuneEffector	0.437957	0.00128042	0.134116	0.575203	-0.102879	0.0355856	-0.0629421	0.181832
STX11	ENSG00000135604	blue/ImmuneEffector	1.44308	2.33e-07	1.06327	0.00265093	0.690013	0.000115267	0.763067	7.41e-06
SUCNR1	ENSG00000198829	blue/ImmuneEffector	0.778327	0.0030256	0.553351	0.153252	0.307355	0.106323	0.354725	0.0413704
SUMO4	ENSG00000177688	blue/ImmuneEffector	0.149619	0.317483	-0.00936167	0.980682	-0.18713	0.0218025	-0.0339022	0.713364
SUSD3	ENSG00000157303	blue/ImmuneEffector	0.456261	0.0341802	0.199931	0.60293	0.0589949	0.516716	0.0572084	0.514307
SUSD4	ENSG00000143502	blue/ImmuneEffector	0.256456	0.376905	-0.461956	0.312289	0.0204902	0.82126	0.0388971	0.64562
SV2B	ENSG00000185518	blue/ImmuneEffector	0.601904	0.0269934	-0.295353	0.529514	-0.107918	0.367767	-0.0646821	0.59579
SWAP70	ENSG00000133789	blue/ImmuneEffector	0.41473	0.000150255	0.0541314	0.809413	0.202106	0.117193	0.125506	0.322159
SYCE3	ENSG00000217442	blue/ImmuneEffector	0.457185	0.233753	0.198195	0.802811	NA	NA	NA	NA
SYCP2	ENSG00000196074	blue/ImmuneEffector	0.158516	0.236646	-0.0667352	0.808534	-0.212505	0.0369039	-0.0320683	0.787773
SYNDIG1	ENSG00000101463	blue/ImmuneEffector	0.596759	0.00296295	0.0823129	0.847157	0.0961731	0.168544	0.046364	0.518643
SYNGR3	ENSG00000127561	blue/ImmuneEffector	0.507236	0.0073948	0.269181	0.379083	0.197761	0.0264393	0.118437	0.166318
SYT11	ENSG00000132718	blue/ImmuneEffector	0.960882	8.97e-07	0.408169	0.157366	0.471116	0.00690837	0.392015	0.0143883
SYT9	ENSG00000170743	blue/ImmuneEffector	0.473715	0.0332065	0.414868	0.220103	0.117539	0.0519931	0.141206	0.0103599
SYTL3	ENSG00000164674	blue/ImmuneEffector	0.520649	0.000395802	0.181405	0.461225	0.332427	0.012142	0.299363	0.0138932
TAC3	ENSG00000166863	blue/ImmuneEffector	0.255801	0.185041	0.179652	0.60202	0.173406	0.0314608	0.158356	0.0332926
TAF4B	ENSG00000141384	blue/ImmuneEffector	0.186799	0.0815327	0.129428	0.472379	-0.021374	0.897002	0.0802179	0.585746
TAFA2	ENSG00000198673	blue/ImmuneEffector	-0.101359	0.377554	-0.211231	0.22589	NA	NA	NA	NA
TAGAP	ENSG00000164691	blue/ImmuneEffector	0.973924	0.000177418	0.764518	0.0298448	0.539506	0.0174916	0.636685	0.00221744
TAL2	ENSG00000186051	blue/ImmuneEffector	-0.626199	0.0827764	-0.661512	0.224742	0.0491277	0.609703	-0.00522256	0.962476
TAS2R19	ENSG00000212124	blue/ImmuneEffector	0.0970853	0.483687	-0.0827841	0.761805	-0.394633	0.00210028	-0.0476339	0.745299
TAS2R20	ENSG00000255837	blue/ImmuneEffector	-0.05334	0.716567	-0.297302	0.173831	-0.452966	0.00546689	-0.266733	0.0818013
TAS2R30	ENSG00000256188	blue/ImmuneEffector	0.241127	0.0714023	-0.0732696	0.785282	NA	NA	NA	NA
TAS2R31	ENSG00000256436	blue/ImmuneEffector	0.123254	0.356693	-0.168912	0.448475	-0.759135	4.35e-05	-0.301887	0.0715385
TAS2R41	ENSG00000221855	blue/ImmuneEffector	0.179429	0.651777	-0.309827	0.680405	-0.170553	0.102391	-0.159247	0.101546
TAS2R43	ENSG00000255374	blue/ImmuneEffector	0.131187	0.577017	0.0692572	0.894639	-0.148866	0.401026	-0.173975	0.291848
TAS2R46	ENSG00000226761	blue/ImmuneEffector	0.21253	0.149024	-0.0383614	0.907409	-0.269084	0.00749164	-0.160272	0.0912377
TAS2R60	ENSG00000185899	blue/ImmuneEffector	0.196466	0.573476	-0.508773	0.373375	0.0180311	0.847898	-0.0418098	0.628548
TASL	ENSG00000120280	blue/ImmuneEffector	0.639942	0.000921513	0.348696	0.236308	NA	NA	NA	NA
TBC1D10C	ENSG00000175463	blue/ImmuneEffector	0.551344	0.0164669	0.130894	0.773459	0.251937	0.0207851	0.189254	0.062948
TBC1D9	ENSG00000109436	blue/ImmuneEffector	-0.0137228	0.907409	-0.167204	0.378749	0.0235277	0.870681	0.0494491	0.717127
TBL1Y	ENSG00000092377	blue/ImmuneEffector	-0.522853	0.366457	-0.0777315	0.956057	-0.0228655	0.801912	-0.00509225	0.959175
TBX21	ENSG00000073861	blue/ImmuneEffector	0.722611	0.00340177	0.759358	0.0220256	0.125233	0.0613004	0.115989	0.0614104
TCAF2	ENSG00000170379	blue/ImmuneEffector	0.630245	9.65e-05	0.517766	0.0158653	NA	NA	NA	NA
TCERG1L	ENSG00000176769	blue/ImmuneEffector	0.21373	0.631144	-0.118413	0.905713	0.0515502	0.523316	0.0400278	0.617567
TCF4	ENSG00000196628	blue/ImmuneEffector	0.820623	7.15e-06	0.292237	0.306692	0.239909	0.225119	0.154163	0.431568
TCF7	ENSG00000081059	blue/ImmuneEffector	0.327382	0.0347949	-0.0313262	0.928708	-0.177647	0.169315	-0.132367	0.28927
TCL1A	ENSG00000100721	blue/ImmuneEffector	0.833738	0.188095	-0.449877	0.708756	0.18045	0.665628	0.0831016	0.853287
TCP11	ENSG00000124678	blue/ImmuneEffector	0.723288	0.0907202	0.332881	0.683283	0.0174168	0.824802	-0.0184201	0.817124
TDO2	ENSG00000151790	blue/ImmuneEffector	2.38634	3.02e-12	1.80791	5.11e-06	1.04901	0.00597532	0.984368	0.00489784
TDRD12	ENSG00000173809	blue/ImmuneEffector	-1.27978	0.000550251	-0.949098	0.0670153	-0.103698	0.310613	-0.0598242	0.566256
TDRD15	ENSG00000218819	blue/ImmuneEffector	0.444873	0.145227	0.27454	0.618344	-0.0833391	0.269906	0.0367395	0.644071
TDRD6	ENSG00000180113	blue/ImmuneEffector	0.349304	0.0608697	0.224447	0.473607	0.0798981	0.219942	0.0522148	0.416712
TENM1	ENSG00000009694	blue/ImmuneEffector	0.262197	0.252528	-0.31479	0.39837	-0.00916642	0.90495	-0.0467895	0.480628
TENM2	ENSG00000145934	blue/ImmuneEffector	-0.31236	0.159011	-0.467086	0.153472	0.0448815	0.666147	-0.0524185	0.596855
TENM4	ENSG00000149256	blue/ImmuneEffector	1.63228	2.64e-08	0.986304	0.0101618	0.14194	0.0308293	0.159703	0.00782213
TESPA1	ENSG00000135426	blue/ImmuneEffector	0.588899	0.0118608	0.0436303	0.935684	-0.256128	0.208354	-0.176306	0.377259
TEX53	ENSG00000230054	blue/ImmuneEffector	0.223806	0.512476	-0.0679792	0.930955	NA	NA	NA	NA
TF	ENSG00000091513	blue/ImmuneEffector	-0.0615172	0.780974	-0.0735719	0.879353	0.0323805	0.78305	0.023942	0.844108
TFEC	ENSG00000105967	blue/ImmuneEffector	0.548346	0.0150518	0.34981	0.324916	0.0907877	0.707247	0.52463	0.00647833
TGFB1	ENSG00000105329	blue/ImmuneEffector	0.79417	9.04e-05	0.412708	0.169956	0.237504	0.169582	0.371236	0.0162242
TGIF2	ENSG00000118707	blue/ImmuneEffector	0.691196	2.25e-05	0.449608	0.0461687	0.166432	0.0590834	0.0965102	0.262969
THEM5	ENSG00000196407	blue/ImmuneEffector	0.734882	2.85e-05	0.466167	0.0596508	0.106664	0.201365	0.0457001	0.601143
THEMIS	ENSG00000172673	blue/ImmuneEffector	0.159612	0.4085	0.0818401	0.840828	-0.0188789	0.936691	0.177366	0.367754
THEMIS2	ENSG00000130775	blue/ImmuneEffector	1.02804	9.27e-06	0.583289	0.0750757	0.629347	0.000194821	0.60722	0.0001031
THSD7B	ENSG00000144229	blue/ImmuneEffector	-0.522745	0.12849	-0.140503	0.845804	-0.0532833	0.467891	-0.099899	0.121229
TIAM1	ENSG00000156299	blue/ImmuneEffector	-0.0371975	0.720105	-0.0990259	0.590368	0.0235698	0.79727	0.0168472	0.859624
TIFA	ENSG00000145365	blue/ImmuneEffector	0.471406	0.000919124	0.348706	0.0844557	0.406098	0.0121177	0.436395	0.00328136
TIFAB	ENSG00000255833	blue/ImmuneEffector	0.396765	0.0496431	0.539153	0.0559233	0.0654813	0.568913	0.208367	0.0299005
TIGIT	ENSG00000181847	blue/ImmuneEffector	0.791256	0.00114547	0.150396	0.752926	0.0349491	0.842666	0.0556911	0.742607
TIMD4	ENSG00000145850	blue/ImmuneEffector	0.158286	0.564321	-0.581175	0.152143	0.0395216	0.893701	-0.120373	0.655995
TKTL1	ENSG00000007350	blue/ImmuneEffector	0.619205	0.08862	0.140915	0.858114	0.088839	0.238831	0.0720151	0.32096
TLR1	ENSG00000174125	blue/ImmuneEffector	0.720279	0.000430291	0.284251	0.39117	0.0568293	0.803566	0.299406	0.102987
TLR10	ENSG00000174123	blue/ImmuneEffector	0.671363	0.0539513	-0.0107845	0.990336	-0.321722	0.346012	0.0160782	0.969045
TLR2	ENSG00000137462	blue/ImmuneEffector	1.00861	3.33e-05	0.894466	0.00398091	0.525199	0.0202559	0.806779	0.00014486
TLR5	ENSG00000187554	blue/ImmuneEffector	0.200466	0.199109	-0.0529136	0.876846	0.0744722	0.532591	0.195584	0.0531753
TLR6	ENSG00000174130	blue/ImmuneEffector	0.691517	0.00104436	0.186301	0.624769	0.169343	0.451289	0.157759	0.466719
TLR7	ENSG00000196664	blue/ImmuneEffector	-0.3488	0.0365127	-0.230453	0.393728	-0.174475	0.240903	-0.0406157	0.811442
TLR8	ENSG00000101916	blue/ImmuneEffector	0.670963	0.00688415	0.801059	0.0147644	0.510342	0.010757	0.743479	8.86e-05
TLR9	ENSG00000239732	blue/ImmuneEffector	0.79698	0.0311174	0.433368	0.499601	-0.0120073	0.912037	0.0794351	0.385558
TMC8	ENSG00000167895	blue/ImmuneEffector	0.702169	0.00233849	0.195763	0.641378	0.0237983	0.849006	0.120326	0.243557
TMEM108	ENSG00000144868	blue/ImmuneEffector	0.980041	6.87e-05	0.498711	0.174293	0.122901	0.226593	0.0812514	0.417651
TMEM131L	ENSG00000121210	blue/ImmuneEffector	0.573548	0.00305014	0.168581	0.63076	NA	NA	NA	NA
TMEM132E	ENSG00000181291	blue/ImmuneEffector	-0.157041	0.614556	-0.34259	0.524024	0.0772083	0.338347	0.0165815	0.858531
TMEM140	ENSG00000146859	blue/ImmuneEffector	0.0279275	0.807392	0.0772812	0.725767	0.286163	0.0342144	0.450998	0.000321977
TMEM154	ENSG00000170006	blue/ImmuneEffector	0.790493	0.000108073	0.295121	0.366573	0.227385	0.249071	0.177549	0.353212
TMEM156	ENSG00000121895	blue/ImmuneEffector	0.699896	0.00357501	0.373926	0.3231	0.151266	0.581885	0.0507206	0.866985
TMEM163	ENSG00000152128	blue/ImmuneEffector	1.32562	5.91e-07	0.227647	0.638753	0.338727	0.029266	0.0803372	0.636693
TMEM169	ENSG00000163449	blue/ImmuneEffector	0.343164	0.0352686	0.0811842	0.809686	-0.0373858	0.646975	0.0113621	0.899417
TMEM170B	ENSG00000205269	blue/ImmuneEffector	0.118122	0.269814	0.127633	0.479289	NA	NA	NA	NA
TMEM178B	ENSG00000261115	blue/ImmuneEffector	0.991839	0.00033099	0.239568	0.633496	NA	NA	NA	NA
TMEM200C	ENSG00000206432	blue/ImmuneEffector	1.40482	8.37e-06	0.91925	0.0326995	NA	NA	NA	NA
TMEM244	ENSG00000203756	blue/ImmuneEffector	1.25512	0.0216941	0.658729	0.482162	0.0292601	0.692758	0.0561255	0.394089
TMEM25	ENSG00000149582	blue/ImmuneEffector	0.149959	0.413905	-0.377074	0.16486	-0.0190046	0.850876	0.0274696	0.782274
TMEM255A	ENSG00000125355	blue/ImmuneEffector	0.146567	0.413498	-0.0169997	0.96986	0.0281611	0.799857	-0.0618853	0.537947
TMEM26	ENSG00000196932	blue/ImmuneEffector	0.32848	0.038473	-0.0507476	0.884494	0.0365804	0.720138	-0.035511	0.724781
TMEM273	ENSG00000204161	blue/ImmuneEffector	0.406515	0.00899374	0.138545	0.621194	NA	NA	NA	NA
TMEM52B	ENSG00000165685	blue/ImmuneEffector	-0.409387	0.231963	-0.683699	0.182562	0.0341211	0.645858	-0.00573346	0.944619
TMEM71	ENSG00000165071	blue/ImmuneEffector	0.978352	2.16e-05	0.258415	0.512173	-0.0766565	0.756287	0.140389	0.533021
TMEM86A	ENSG00000151117	blue/ImmuneEffector	0.0121418	0.929029	-0.101915	0.69152	0.0908609	0.197945	0.141614	0.0245996
TMEM95	ENSG00000182896	blue/ImmuneEffector	0.504919	0.0281839	-0.0742724	0.885877	-0.0208085	0.754852	-0.0420466	0.48205
TMIGD2	ENSG00000167664	blue/ImmuneEffector	-0.301526	0.0998338	-0.208532	0.504234	0.215645	0.00325643	0.152853	0.0237113
TMPRSS11D	ENSG00000153802	blue/ImmuneEffector	0.733553	0.0119481	0.478633	0.29525	0.0664957	0.329194	0.0296662	0.6812
TMPRSS15	ENSG00000154646	blue/ImmuneEffector	1.62039	4.5e-05	0.676518	0.278092	0.344546	0.0631563	0.152564	0.417912
TMSB15B	ENSG00000158427	blue/ImmuneEffector	0.268621	0.016713	0.0537355	0.81767	0.140931	0.111577	0.109355	0.195541
TMSB4Y	ENSG00000154620	blue/ImmuneEffector	0.123599	0.846618	0.324093	0.804414	0.132395	0.251245	0.110701	0.317875
TNF	ENSG00000232810	blue/ImmuneEffector	0.974935	0.000202489	0.688816	0.0610368	0.0613201	0.628064	0.132461	0.229045
TNFAIP2	ENSG00000185215	blue/ImmuneEffector	1.10651	7.04e-07	0.859249	0.00228391	0.364998	0.0407977	0.618981	0.000197002
TNFAIP3	ENSG00000118503	blue/ImmuneEffector	0.205139	0.12221	0.282121	0.148606	0.274417	0.124719	0.524439	0.00115084
TNFAIP8	ENSG00000145779	blue/ImmuneEffector	0.503785	0.0019295	0.1913	0.485871	0.221305	0.216922	0.217385	0.194712
TNFAIP8L2	ENSG00000163154	blue/ImmuneEffector	0.434558	0.0109803	0.205276	0.475163	0.0474403	0.615851	0.167	0.0328257
TNFRSF13B	ENSG00000240505	blue/ImmuneEffector	0.0519409	0.836961	-0.010365	0.987491	0.113922	0.165589	0.0838833	0.291365
TNFRSF13C	ENSG00000159958	blue/ImmuneEffector	0.917647	0.00593986	0.141778	0.840559	0.0803412	0.233881	0.00367888	0.96481
TNFRSF17	ENSG00000048462	blue/ImmuneEffector	0.083812	0.725272	0.198886	0.648313	0.809341	0.000404728	0.310631	0.151413
TNFRSF18	ENSG00000186891	blue/ImmuneEffector	0.725245	0.000383319	0.518346	0.071988	0.415099	1.21e-05	0.260406	0.00163108
TNFRSF1B	ENSG00000028137	blue/ImmuneEffector	0.976607	5.04e-08	0.490756	0.0481334	0.644649	4.09e-05	0.641908	1.23e-05
TNFRSF4	ENSG00000186827	blue/ImmuneEffector	1.36874	6.22e-08	0.873541	0.0079732	0.457113	1.59e-05	0.292064	0.00161092
TNFRSF8	ENSG00000120949	blue/ImmuneEffector	2.21029	1.05e-11	1.29922	0.00146861	0.144915	0.0417853	0.112401	0.09256
TNFRSF9	ENSG00000049249	blue/ImmuneEffector	1.59247	1.86e-06	1.08966	0.0135996	0.497671	0.0728547	0.41202	0.113959
TNFSF11	ENSG00000120659	blue/ImmuneEffector	1.04104	0.001149	0.715623	0.124447	0.0591077	0.606696	-0.00373342	0.977578
TNFSF13B	ENSG00000102524	blue/ImmuneEffector	0.987298	1.95e-05	0.805545	0.00727232	0.399481	0.0243716	0.531183	0.00113534
TNFSF14	ENSG00000125735	blue/ImmuneEffector	1.00517	3.94e-06	0.621188	0.0376371	0.239688	0.000356385	0.166759	0.00599295
TNFSF4	ENSG00000117586	blue/ImmuneEffector	-0.0196786	0.893966	-0.0632992	0.838724	-0.222371	0.0292008	0.0442161	0.699527
TNFSF8	ENSG00000106952	blue/ImmuneEffector	0.93128	0.000119098	0.24469	0.563026	0.176994	0.258843	0.238208	0.0927761
TNN	ENSG00000120332	blue/ImmuneEffector	-0.948303	0.000112232	-0.920975	0.00307002	0.147682	0.0743173	0.112527	0.151801
TNNI2	ENSG00000130598	blue/ImmuneEffector	0.236634	0.317154	0.190447	0.663446	0.3178	0.00083079	0.204966	0.0181342
TNNT3	ENSG00000130595	blue/ImmuneEffector	0.726347	0.0292914	0.039939	0.962202	0.40045	1.74e-05	0.233695	0.00409133
TNR	ENSG00000116147	blue/ImmuneEffector	0.449691	0.193515	-0.228802	0.734358	-0.0119059	0.921649	0.0179866	0.883722
TOGARAM2	ENSG00000189350	blue/ImmuneEffector	0.951658	6.83e-06	0.583477	0.0471825	NA	NA	NA	NA
TP53INP1	ENSG00000164938	blue/ImmuneEffector	0.198334	0.11778	0.119021	0.596997	0.264586	0.068415	0.274136	0.0400135
TP63	ENSG00000073282	blue/ImmuneEffector	0.925079	0.000205923	0.565094	0.12068	0.0772452	0.30859	0.0307661	0.705707
TPP1	ENSG00000166340	blue/ImmuneEffector	0.295714	0.00436656	0.218339	0.153416	-0.0232573	0.836487	0.170471	0.0548084
TPSD1	ENSG00000095917	blue/ImmuneEffector	0.437731	0.271139	0.529358	0.415932	0.289286	0.00185549	0.123131	0.167714
TPST2	ENSG00000128294	blue/ImmuneEffector	0.638315	1.8e-06	0.371452	0.0440581	0.251215	0.0108363	0.137344	0.14596
TPTE2	ENSG00000132958	blue/ImmuneEffector	1.43393	1.01e-05	0.881595	0.0521353	0.00378582	0.992259	0.153166	0.667023
TRAF1	ENSG00000056558	blue/ImmuneEffector	0.845862	0.00011533	0.402569	0.226878	0.0956155	0.571556	0.256203	0.0729328
TRAF3IP3	ENSG00000009790	blue/ImmuneEffector	0.350676	0.0457253	0.0241611	0.954976	0.0690146	0.77874	0.12528	0.579985
TRAPPC3L	ENSG00000173626	blue/ImmuneEffector	0.763788	0.0670762	0.619565	0.358269	0.0118618	0.885637	-0.03763	0.614058
TRAT1	ENSG00000163519	blue/ImmuneEffector	0.211354	0.401021	0.0512692	0.928145	-0.0298424	0.91791	0.155543	0.539594
TREML1	ENSG00000161911	blue/ImmuneEffector	0.69495	0.0196567	0.0636795	0.924779	-0.103306	0.174857	-0.00935909	0.920154
TREML2	ENSG00000112195	blue/ImmuneEffector	1.39388	0.000187393	0.803122	0.142978	0.0954832	0.326646	0.13286	0.131293
TRIB2	ENSG00000071575	blue/ImmuneEffector	1.29186	2.32e-08	0.641516	0.0444231	0.838771	0.000270693	0.606993	0.00347239
TRIM22	ENSG00000132274	blue/ImmuneEffector	1.1539	1.71e-07	1.13674	9.87e-06	0.328459	0.215701	0.78119	0.000923145
TRIM34	ENSG00000258659	blue/ImmuneEffector	-0.16117	0.525953	-0.196914	0.677703	NA	NA	NA	NA
TRIM61	ENSG00000183439	blue/ImmuneEffector	0.892933	0.00728935	0.462724	0.398356	-0.033276	0.77304	0.0193631	0.872298
TRIM63	ENSG00000158022	blue/ImmuneEffector	-0.496288	0.125357	-0.144379	0.827466	0.177167	0.042777	0.0713548	0.424745
TRPC5	ENSG00000072315	blue/ImmuneEffector	0.421474	0.0145641	0.23074	0.417034	0.0763243	0.233983	-0.0286243	0.677408
TRPM2	ENSG00000142185	blue/ImmuneEffector	0.18749	0.195001	-0.0162012	0.964262	0.113607	0.0691621	0.155038	0.00630906
TRPS1	ENSG00000104447	blue/ImmuneEffector	0.732127	9.81e-05	0.210763	0.51212	0.207175	0.207873	0.314954	0.032174
TRPV2	ENSG00000187688	blue/ImmuneEffector	0.829451	4.92e-06	0.415776	0.113667	0.439809	4.59e-05	0.352254	0.000280983
TRPV6	ENSG00000165125	blue/ImmuneEffector	-0.0727203	0.705688	-0.0333716	0.941298	0.112855	0.190818	0.0610259	0.484811
TSBP1	ENSG00000204296	blue/ImmuneEffector	0.503161	0.156903	-0.16239	0.826841	NA	NA	NA	NA
TSKS	ENSG00000126467	blue/ImmuneEffector	0.375066	0.33635	-0.0259237	0.9792	0.215979	0.00298669	0.176375	0.0081108
TSPAN10	ENSG00000182612	blue/ImmuneEffector	-0.0517983	0.777371	-0.138902	0.687387	-0.014749	0.860193	-0.0555995	0.442523
TSPAN32	ENSG00000064201	blue/ImmuneEffector	0.674869	0.00827178	0.146163	0.772757	0.308866	0.000750149	0.168148	0.0465048
TSPAN33	ENSG00000158457	blue/ImmuneEffector	0.253248	0.102883	-0.00881365	0.981967	0.215511	0.0372137	0.244082	0.00973609
TSPYL5	ENSG00000180543	blue/ImmuneEffector	0.543188	0.0016411	0.153833	0.620901	-0.0943021	0.454767	0.00729981	0.961301
TTC16	ENSG00000167094	blue/ImmuneEffector	0.569506	0.0264159	-0.0231098	0.971167	0.150001	0.0452772	0.0625405	0.412352
TTC24	ENSG00000187862	blue/ImmuneEffector	0.897363	0.0136306	0.198062	0.78807	0.345638	9.7e-05	0.187839	0.0179305
TTC34	ENSG00000215912	blue/ImmuneEffector	0.334425	0.0430605	0.40699	0.0832727	NA	NA	NA	NA
TTC9	ENSG00000133985	blue/ImmuneEffector	1.28144	1.68e-07	0.332344	0.405512	0.259091	0.00404891	0.0743374	0.421359
TTN	ENSG00000155657	blue/ImmuneEffector	0.318321	0.0464729	-0.0587327	0.864614	-0.197106	0.109537	-0.0509785	0.709843
TTYH2	ENSG00000141540	blue/ImmuneEffector	0.323229	0.0460482	0.128931	0.667935	0.154675	0.0172966	0.173321	0.00362315
TUBA3E	ENSG00000152086	blue/ImmuneEffector	-0.0477647	0.887042	-0.144411	0.838883	0.376583	0.00165142	0.190363	0.090454
TUBA4B	ENSG00000243910	blue/ImmuneEffector	1.25421	6.15e-05	0.746759	0.101728	0.0241739	0.731875	0.0338271	0.61001
TUBB2B	ENSG00000137285	blue/ImmuneEffector	0.538049	0.00965666	-0.0467607	0.920929	0.197624	0.023966	0.0761805	0.392644
TUBB4A	ENSG00000104833	blue/ImmuneEffector	0.748015	0.0404349	0.439071	0.481187	0.222386	0.00601357	-0.0310947	0.73633
TUT4	ENSG00000134744	blue/ImmuneEffector	0.228287	0.0353983	0.00390708	0.989039	NA	NA	NA	NA
TVP23A	ENSG00000166676	blue/ImmuneEffector	0.506066	0.00148455	0.255649	0.30668	0.042023	0.628926	0.0727938	0.351345
TXK	ENSG00000074966	blue/ImmuneEffector	0.150325	0.406217	-0.213169	0.486248	-0.245542	0.181689	-0.139488	0.449581
TXLNB	ENSG00000164440	blue/ImmuneEffector	0.869387	0.000244208	0.376763	0.311105	0.235261	0.0498081	0.278377	0.0108382
TXNDC5	ENSG00000239264	blue/ImmuneEffector	0.615683	0.00190009	0.484566	0.0857272	0.395167	0.000110526	0.194872	0.0347798
TYROBP	ENSG00000011600	blue/ImmuneEffector	0.661594	0.000666016	0.45343	0.104865	0.927786	4.2e-06	0.781897	1.72e-05
UBA7	ENSG00000182179	blue/ImmuneEffector	0.228572	0.0159451	0.400782	0.000594566	0.189445	0.0425258	0.30758	0.000364499
UBASH3A	ENSG00000160185	blue/ImmuneEffector	0.466269	0.0313126	0.241572	0.514782	0.224794	0.0343651	0.186558	0.0592614
UBASH3B	ENSG00000154127	blue/ImmuneEffector	0.506158	0.000513839	0.147704	0.561232	0.32157	0.0003632	0.225741	0.00565167
UBD	ENSG00000213886	blue/ImmuneEffector	0.899551	0.0590211	0.812733	0.269809	0.73157	0.0394636	1.26512	0.000141383
UBE2E2	ENSG00000182247	blue/ImmuneEffector	0.543792	0.000918952	0.411659	0.0762981	0.283555	0.0252117	0.364784	0.00168074
UCN	ENSG00000163794	blue/ImmuneEffector	0.474453	0.040313	0.0140866	0.98124	0.311398	0.00123273	0.197725	0.0254821
UCP2	ENSG00000175567	blue/ImmuneEffector	0.747625	3.81e-05	0.467077	0.067152	0.195291	0.238734	0.345551	0.0183635
UGT3A1	ENSG00000145626	blue/ImmuneEffector	0.299522	0.763788	0.358552	NA	0.0519465	0.5349	0.0363929	0.667164
UGT3A2	ENSG00000168671	blue/ImmuneEffector	0.508288	0.209174	0.796457	0.187281	0.0877069	0.241305	0.0658238	0.366611
UNC45B	ENSG00000141161	blue/ImmuneEffector	0.0776145	0.812259	0.0247663	0.97535	0.141866	0.146967	0.0869299	0.369422
UNC5A	ENSG00000113763	blue/ImmuneEffector	0.891049	0.000252965	0.334434	0.400359	0.171362	0.0204605	0.0894916	0.213696
UPB1	ENSG00000100024	blue/ImmuneEffector	0.600327	0.0174339	0.236252	0.60237	0.137542	0.0923056	0.0705869	0.390254
USP17L7	ENSG00000226430	blue/ImmuneEffector	0.235803	0.462068	0.358687	0.512679	NA	NA	NA	NA
USP44	ENSG00000136014	blue/ImmuneEffector	0.267624	0.154801	-0.308664	0.296221	-0.111159	0.146002	-0.122015	0.0823182
USP6	ENSG00000129204	blue/ImmuneEffector	-0.0280294	0.907511	-0.64861	0.0544349	0.0936069	0.153468	0.0419387	0.537947
USP9Y	ENSG00000114374	blue/ImmuneEffector	0.0277357	0.960553	0.0176018	0.990289	0.0250863	0.963794	0.144669	0.783853
UTS2B	ENSG00000188958	blue/ImmuneEffector	0.365544	0.0780149	0.615165	0.0283288	0.0538299	0.634454	0.00803733	0.949734
UTY	ENSG00000183878	blue/ImmuneEffector	-0.153469	0.779151	-0.0688946	0.9595	0.0898993	0.901748	0.236961	0.729479
VAMP1	ENSG00000139190	blue/ImmuneEffector	0.419849	0.000990244	0.211372	0.286523	-0.132308	0.415717	0.0940207	0.563686
VAMP5	ENSG00000168899	blue/ImmuneEffector	0.740553	5.02e-05	0.650748	0.00578209	0.42438	2.28e-05	0.409286	1.1e-05
VASH2	ENSG00000143494	blue/ImmuneEffector	0.690503	2.77e-06	0.332957	0.120988	0.227192	0.00139233	0.147778	0.0236203
VAV1	ENSG00000141968	blue/ImmuneEffector	0.734607	2.6e-05	0.318578	0.229915	0.250696	0.110964	0.308999	0.0307804
VCAM1	ENSG00000162692	blue/ImmuneEffector	0.896253	0.000210729	0.390029	0.301703	0.353564	0.159991	0.322633	0.172204
VN1R1	ENSG00000178201	blue/ImmuneEffector	-0.122929	0.636297	-0.00220588	0.996955	-0.0465348	0.666102	-0.00532464	0.965069
VNN2	ENSG00000112303	blue/ImmuneEffector	1.30974	2.38e-05	0.70128	0.118796	0.959054	0.0244178	1.09491	0.00500522
VPREB3	ENSG00000128218	blue/ImmuneEffector	0.512949	0.208628	-0.286773	0.713309	0.0566944	0.781186	-0.0968851	0.609087
VRTN	ENSG00000133980	blue/ImmuneEffector	0.766781	0.0094885	0.163148	0.786718	0.155296	0.07696	0.077173	0.382517
VSIG4	ENSG00000155659	blue/ImmuneEffector	0.0517704	0.795704	-0.261337	0.426742	0.128811	0.408479	0.121831	0.414194
VSTM1	ENSG00000189068	blue/ImmuneEffector	0.337251	0.208916	0.423637	0.314677	0.527742	1.12e-05	0.26298	0.0116655
VWC2L	ENSG00000174453	blue/ImmuneEffector	0.534307	0.133757	0.527176	0.35536	-0.173311	0.153944	-0.0154979	0.917706
WAS	ENSG00000015285	blue/ImmuneEffector	0.943573	3.75e-05	0.526285	0.111855	0.356917	0.000163832	0.282931	0.00093207
WBP2NL	ENSG00000183066	blue/ImmuneEffector	0.294768	0.0831817	-0.0686167	0.850665	-0.0405022	0.649033	-0.0465525	0.58296
WDFY2	ENSG00000139668	blue/ImmuneEffector	0.30957	0.00452429	0.0801695	0.698185	-0.000533306	0.995021	0.035925	0.636437
WDFY4	ENSG00000128815	blue/ImmuneEffector	0.934501	0.000197101	0.334571	0.414879	0.198456	0.331108	0.316821	0.0814963
WDR17	ENSG00000150627	blue/ImmuneEffector	0.000496127	0.997486	-0.224225	0.37686	-0.160094	0.0629642	-0.118856	0.14586
WDR19	ENSG00000157796	blue/ImmuneEffector	0.316205	0.00338416	0.0557928	0.799979	-0.32283	0.00559235	-0.0621401	0.625424
WDR49	ENSG00000174776	blue/ImmuneEffector	0.591318	0.0282082	0.332857	0.462238	-0.00859029	0.941649	0.0561951	0.585225
WDR54	ENSG00000005448	blue/ImmuneEffector	0.49148	4.57e-06	0.288748	0.0538166	0.256488	0.000328341	0.200352	0.00190383
WDR64	ENSG00000162843	blue/ImmuneEffector	0.894719	0.00139465	0.777461	0.0457262	0.0115604	0.848075	0.0610916	0.216578
WDR87	ENSG00000171804	blue/ImmuneEffector	0.952619	0.0547069	0.811501	0.299666	-0.0750131	0.367372	-0.0256438	0.778938
WEE2	ENSG00000214102	blue/ImmuneEffector	0.246205	0.367248	0.1863	0.723477	NA	NA	NA	NA
WIPF1	ENSG00000115935	blue/ImmuneEffector	0.72962	8.64e-05	0.313942	0.275755	0.245996	0.199069	0.300359	0.0848387
WNT10A	ENSG00000135925	blue/ImmuneEffector	0.174117	0.355147	0.328281	0.256759	0.270277	0.000385569	0.168108	0.0147883
WNT16	ENSG00000002745	blue/ImmuneEffector	0.422816	0.0773349	-0.0786408	0.881664	0.0726445	0.282661	0.0385669	0.579524
WNT7A	ENSG00000154764	blue/ImmuneEffector	0.881215	0.172239	-0.473629	0.705061	0.0833285	0.319004	0.0588783	0.477439
WNT8B	ENSG00000075290	blue/ImmuneEffector	-0.175579	0.382329	-0.380646	0.210357	0.0972199	0.210204	0.0763618	0.307005
WSCD2	ENSG00000075035	blue/ImmuneEffector	-0.697633	0.00498779	-1.0791	0.000397225	0.158674	0.0196116	0.0283028	0.712933
XAF1	ENSG00000132530	blue/ImmuneEffector	0.937855	7.02e-06	1.14225	1.85e-06	0.231583	0.387565	0.528016	0.0227357
XCL1	ENSG00000143184	blue/ImmuneEffector	-0.574298	0.0126329	-0.0855342	0.862139	0.0940194	0.724972	-0.0466235	0.868963
XCL2	ENSG00000143185	blue/ImmuneEffector	-0.340803	0.136778	-0.187102	0.656201	0.175097	0.149776	-0.00927011	0.951051
XCR1	ENSG00000173578	blue/ImmuneEffector	0.509672	0.0864084	0.710845	0.0940019	-0.100199	0.313189	0.116707	0.203493
ZAP70	ENSG00000115085	blue/ImmuneEffector	0.652404	0.0059959	0.218798	0.605498	0.155551	0.121738	0.170707	0.0639849
ZBED2	ENSG00000177494	blue/ImmuneEffector	1.13119	0.000586655	0.470878	0.374252	0.254107	0.0102045	0.112849	0.245479
ZBTB32	ENSG00000011590	blue/ImmuneEffector	0.533709	0.00103316	0.198161	0.468749	0.129637	0.0516913	0.101434	0.105545
ZC2HC1B	ENSG00000118491	blue/ImmuneEffector	0.113393	0.652623	-0.0671584	0.905489	-0.0637187	0.459518	-0.0145827	0.882017
ZC3H12D	ENSG00000178199	blue/ImmuneEffector	0.12759	0.278336	-0.0179056	0.948942	0.164356	0.00570661	0.114316	0.0381643
ZCCHC12	ENSG00000174460	blue/ImmuneEffector	0.381728	0.371727	-0.482107	0.516872	0.0407595	0.586159	0.00450461	0.958601
ZCCHC18	ENSG00000166707	blue/ImmuneEffector	0.342585	0.107972	-0.0566595	0.905242	0.209426	0.0911481	0.168293	0.15136
ZCWPW1	ENSG00000078487	blue/ImmuneEffector	0.200398	0.0882	0.0552602	0.820655	0.0286943	0.780006	-0.0231685	0.826265
ZDBF2	ENSG00000204186	blue/ImmuneEffector	0.329057	0.0078086	0.235303	0.205691	0.0240282	0.90507	0.0399185	0.843251
ZEB2	ENSG00000169554	blue/ImmuneEffector	0.409679	0.00697313	0.0464591	0.889922	0.218542	0.094327	0.303518	0.0101527
ZFP57	ENSG00000204644	blue/ImmuneEffector	0.990535	0.221058	0.602044	0.693419	-0.115464	0.270663	0.0269418	0.822961
ZFP82	ENSG00000181007	blue/ImmuneEffector	0.279836	0.0373752	0.0676518	0.806283	-0.0244718	0.854809	-0.0388838	0.765134
ZFP92	ENSG00000189420	blue/ImmuneEffector	0.227728	0.407118	0.0652821	0.916072	0.197097	0.0149214	0.123685	0.107008
ZFR2	ENSG00000105278	blue/ImmuneEffector	0.381504	0.314439	-0.217978	0.776797	0.197647	0.00537542	0.0734641	0.298836
ZFY	ENSG00000067646	blue/ImmuneEffector	-0.214949	0.708186	-0.0543333	0.96986	0.145855	0.777508	0.170065	0.735366
ZHX1-C8orf76	ENSG00000259305	blue/ImmuneEffector	0.0413327	0.853322	0.137021	0.754498	0.0337156	0.667783	0.0242726	0.761649
ZHX2	ENSG00000178764	blue/ImmuneEffector	0.45894	0.000450549	0.247407	0.209019	0.0840486	0.583326	0.111542	0.43233
ZIK1	ENSG00000171649	blue/ImmuneEffector	0.45597	0.00645478	0.131226	0.674102	-0.00219235	0.981743	-0.023979	0.800087
ZMAT1	ENSG00000166432	blue/ImmuneEffector	0.144316	0.382304	-0.106153	0.740762	-0.35162	0.0087978	-0.183952	0.153489
ZNF100	ENSG00000197020	blue/ImmuneEffector	-0.122729	0.222509	-0.0537364	0.791797	-0.532877	0.000108817	-0.368176	0.00276542
ZNF107	ENSG00000196247	blue/ImmuneEffector	0.171755	0.138514	-0.00542198	0.985993	-0.236507	0.095957	-0.13062	0.356166
ZNF154	ENSG00000179909	blue/ImmuneEffector	0.54786	0.00103764	0.166566	0.569071	0.0424448	0.786629	0.135478	0.311011
ZNF157	ENSG00000147117	blue/ImmuneEffector	0.185022	0.507512	-0.402966	0.378005	-0.00837586	0.917149	-0.0520499	0.448122
ZNF257	ENSG00000197134	blue/ImmuneEffector	-0.193725	0.367522	-0.260148	0.470984	-0.247499	0.371117	-0.0129168	0.969188
ZNF267	ENSG00000185947	blue/ImmuneEffector	0.323563	0.000675359	0.237933	0.0775508	-0.10979	0.48156	0.173076	0.216268
ZNF300	ENSG00000145908	blue/ImmuneEffector	0.364576	0.00186329	0.332037	0.039018	-0.228412	0.0320341	-0.162598	0.105934
ZNF331	ENSG00000130844	blue/ImmuneEffector	0.119953	0.307808	-0.0236604	0.929096	0.125081	0.0759456	0.0903849	0.179396
ZNF354C	ENSG00000177932	blue/ImmuneEffector	0.211041	0.0694725	-0.024704	0.924727	-0.0821162	0.275631	-0.00378752	0.967412
ZNF365	ENSG00000138311	blue/ImmuneEffector	0.473735	0.0947138	-0.206582	0.706242	0.0588052	0.263221	0.0367903	0.484521
ZNF366	ENSG00000178175	blue/ImmuneEffector	0.591667	0.000585381	0.417206	0.0892554	0.172415	0.0264459	0.14819	0.0393627
ZNF382	ENSG00000161298	blue/ImmuneEffector	0.41695	0.0171774	-0.0487915	0.900357	-0.0570191	0.712791	-0.0291429	0.859139
ZNF385A	ENSG00000161642	blue/ImmuneEffector	0.604311	0.000865402	0.419237	0.110041	0.107217	0.0915234	0.202921	0.000473571
ZNF404	ENSG00000176222	blue/ImmuneEffector	0.00885225	0.945012	0.0770056	0.760139	-0.239166	0.0201778	-0.188036	0.0495673
ZNF418	ENSG00000196724	blue/ImmuneEffector	0.400062	0.023548	0.244406	0.393728	-0.172132	0.0296208	-0.000724071	0.99479
ZNF483	ENSG00000173258	blue/ImmuneEffector	0.218457	0.182966	-0.100956	0.754325	-0.0757345	0.514019	0.00985724	0.941039
ZNF486	ENSG00000256229	blue/ImmuneEffector	0.0929128	0.431389	0.0171547	0.95175	-0.0658418	0.564026	-0.137886	0.164771
ZNF519	ENSG00000175322	blue/ImmuneEffector	0.210593	0.0526813	0.143235	0.421896	0.00646944	0.952027	-0.0424838	0.658779
ZNF528	ENSG00000167555	blue/ImmuneEffector	0.017002	0.869819	-0.00261999	0.991652	-0.229975	0.0113994	-0.0901067	0.322159
ZNF540	ENSG00000171817	blue/ImmuneEffector	0.104305	0.432672	-0.151722	0.504041	-0.271127	0.00705861	-0.128416	0.18753
ZNF546	ENSG00000187187	blue/ImmuneEffector	0.336511	0.00327426	0.056147	0.811729	0.00830599	0.942989	0.0746856	0.445064
ZNF559	ENSG00000188321	blue/ImmuneEffector	-0.049154	0.656636	-0.163715	0.352623	-0.216729	0.0724926	-0.133497	0.256141
ZNF568	ENSG00000198453	blue/ImmuneEffector	-0.0990698	0.345108	-0.0932492	0.621832	-0.136719	0.131113	-0.128532	0.128452
ZNF569	ENSG00000196437	blue/ImmuneEffector	0.0838743	0.433042	-0.0733539	0.720977	-0.0370694	0.723935	-0.0560687	0.565254
ZNF626	ENSG00000188171	blue/ImmuneEffector	0.0985716	0.585566	-0.165592	0.608181	-0.364749	0.00134697	-0.130583	0.239806
ZNF671	ENSG00000083814	blue/ImmuneEffector	0.346786	0.0138988	0.107361	0.685005	0.470089	0.000367649	0.2607	0.0302773
ZNF683	ENSG00000176083	blue/ImmuneEffector	0.0998187	0.770454	0.790092	0.106514	-0.0167185	0.842213	0.0170672	0.842118
ZNF718	ENSG00000250312	blue/ImmuneEffector	-0.0471983	0.643177	-0.0726682	0.70763	-0.573056	6.84e-06	-0.272227	0.013242
ZNF772	ENSG00000197128	blue/ImmuneEffector	-0.148931	0.236415	-0.0816011	0.73796	-0.18854	0.0565245	-0.140834	0.132724
ZNF80	ENSG00000174255	blue/ImmuneEffector	0.796209	0.0246277	0.0761279	0.924287	-0.0310244	0.703979	0.0698011	0.326904
ZNF804A	ENSG00000170396	blue/ImmuneEffector	0.8058	0.00526613	0.730339	0.0738783	0.0439247	0.732832	0.153718	0.149207
ZNF831	ENSG00000124203	blue/ImmuneEffector	0.80458	0.00130668	0.221422	0.624082	-0.0508173	0.637592	0.0577116	0.575136
ZNF85	ENSG00000105750	blue/ImmuneEffector	-0.131659	0.226947	-0.188038	0.26289	-0.0744077	0.377227	-0.064945	0.424455
ZNF860	ENSG00000197385	blue/ImmuneEffector	0.270909	0.0242872	-0.0209284	0.941298	-0.340031	0.0186745	-0.24558	0.0696246
ZNF880	ENSG00000221923	blue/ImmuneEffector	0.0617022	0.589278	0.0160295	0.954154	-0.0431904	0.643196	0.0259932	0.788593
ZNG1C	ENSG00000196873	blue/ImmuneEffector	-0.0836465	0.512306	-0.272164	0.148626	NA	NA	NA	NA
IGHA1	ENSG00000211895	blue/ImmuneEffector	0.531417	0.04746	0.836584	0.0195422	NA	NA	NA	NA
IGHA2	ENSG00000211890	blue/ImmuneEffector	-0.5868	0.0399602	0.0642008	0.92029	NA	NA	NA	NA
IGHD	ENSG00000211898	blue/ImmuneEffector	1.22521	0.00507934	0.1797	0.846357	NA	NA	NA	NA
IGHG1	ENSG00000211896	blue/ImmuneEffector	5.35597	2.8e-29	3.19033	1.31e-09	NA	NA	NA	NA
IGHG2	ENSG00000211893	blue/ImmuneEffector	3.60903	5.36e-17	3.41859	1.39e-13	NA	NA	NA	NA
IGHG3	ENSG00000211897	blue/ImmuneEffector	5.73922	7.01e-30	3.96947	2.65e-13	NA	NA	NA	NA
IGHG4	ENSG00000211892	blue/ImmuneEffector	2.98258	1.43e-10	1.49067	0.0156139	NA	NA	NA	NA
IGHM	ENSG00000211899	blue/ImmuneEffector	1.26492	0.000175469	2.17083	7.25e-09	NA	NA	NA	NA
IGKC	ENSG00000211592	blue/ImmuneEffector	0.951351	0.0449889	0.627041	0.428363	0.834555	1.15e-05	0.519591	0.0017091
IGLC1	ENSG00000211675	blue/ImmuneEffector	0.694647	0.101822	0.523825	0.465579	NA	NA	NA	NA
IGLC2	ENSG00000211677	blue/ImmuneEffector	1.42652	1.66e-05	0.852004	0.0671537	NA	NA	NA	NA
IGLC3	ENSG00000211679	blue/ImmuneEffector	0.868821	0.00251122	0.617704	0.143207	NA	NA	NA	NA
IGLC7	ENSG00000211685	blue/ImmuneEffector	0.467851	0.164027	0.418516	0.45533	NA	NA	NA	NA
IGHD1-1	ENSG00000236170	blue/ImmuneEffector	1.28716	0.00057836	0.721184	0.202987	NA	NA	NA	NA
IGHD1-14	ENSG00000227108	blue/ImmuneEffector	0.54207	0.153578	0.0642379	0.943141	NA	NA	NA	NA
IGHD1-20	ENSG00000237020	blue/ImmuneEffector	0.928337	0.0445272	0.359136	0.68337	NA	NA	NA	NA
IGHD1-26	ENSG00000211907	blue/ImmuneEffector	0.814151	0.126099	0.410761	0.685248	NA	NA	NA	NA
IGHD1-7	ENSG00000237197	blue/ImmuneEffector	0.433182	0.3439	-0.218346	0.820079	NA	NA	NA	NA
IGHD2-15	ENSG00000211918	blue/ImmuneEffector	1.02755	0.0050498	0.275506	0.694267	NA	NA	NA	NA
IGHD2-2	ENSG00000211931	blue/ImmuneEffector	0.888883	0.00708614	0.337796	0.560463	NA	NA	NA	NA
IGHD2-21	ENSG00000211912	blue/ImmuneEffector	1.384	0.010058	0.275246	0.807743	NA	NA	NA	NA
IGHD2-8	ENSG00000211925	blue/ImmuneEffector	1.19373	0.00218955	0.376054	0.592179	NA	NA	NA	NA
IGHD3-10	ENSG00000211923	blue/ImmuneEffector	0.952731	0.00764458	0.191103	0.794596	NA	NA	NA	NA
IGHD3-16	ENSG00000211917	blue/ImmuneEffector	1.00245	0.016447	0.275383	0.737793	NA	NA	NA	NA
IGHD3-22	ENSG00000211911	blue/ImmuneEffector	0.651511	0.104254	-0.00763538	0.993493	NA	NA	NA	NA
IGHD3-3	ENSG00000211930	blue/ImmuneEffector	1.35437	5.03e-05	0.759913	0.120038	NA	NA	NA	NA
IGHD3-9	ENSG00000211924	blue/ImmuneEffector	0.795745	0.0225958	0.24603	0.714969	NA	NA	NA	NA
IGHD4-11	ENSG00000232543	blue/ImmuneEffector	0.53509	0.141277	-0.301818	0.657884	NA	NA	NA	NA
IGHD4-17	ENSG00000227800	blue/ImmuneEffector	1.13806	0.0084282	0.401398	0.609507	NA	NA	NA	NA
IGHD4-23	ENSG00000227196	blue/ImmuneEffector	0.810232	0.0710177	0.389979	0.63707	NA	NA	NA	NA
IGHD4-4	ENSG00000233655	blue/ImmuneEffector	0.850776	0.0294036	0.1364	0.875024	NA	NA	NA	NA
IGHD5-12	ENSG00000211921	blue/ImmuneEffector	1.39899	0.000684959	0.528525	0.447717	NA	NA	NA	NA
IGHD6-13	ENSG00000211920	blue/ImmuneEffector	0.922538	0.007691	0.213645	0.755884	NA	NA	NA	NA
IGHD6-19	ENSG00000211914	blue/ImmuneEffector	0.770305	0.0643569	-0.0026073	0.997659	NA	NA	NA	NA
IGHD6-25	ENSG00000225825	blue/ImmuneEffector	0.538752	0.162984	0.194753	0.807971	NA	NA	NA	NA
IGHD6-6	ENSG00000228131	blue/ImmuneEffector	0.68337	0.0476381	0.0130257	0.988686	NA	NA	NA	NA
IGHJ1	ENSG00000211905	blue/ImmuneEffector	0.703105	0.043205	0.481087	0.397027	NA	NA	NA	NA
IGHJ2	ENSG00000211904	blue/ImmuneEffector	0.919873	0.00345201	0.53394	0.27461	NA	NA	NA	NA
IGHJ3	ENSG00000242887	blue/ImmuneEffector	1.12944	3.58e-05	0.729886	0.0559233	NA	NA	NA	NA
IGHJ4	ENSG00000240041	blue/ImmuneEffector	1.05666	4.13e-05	0.677506	0.0604104	NA	NA	NA	NA
IGHJ5	ENSG00000242472	blue/ImmuneEffector	0.984561	0.000110594	0.620844	0.086716	NA	NA	NA	NA
IGHJ6	ENSG00000211900	blue/ImmuneEffector	0.762261	0.00302196	0.426453	0.285746	NA	NA	NA	NA
IGKJ3	ENSG00000211595	blue/ImmuneEffector	0.899018	0.00135843	0.676982	0.0908696	NA	NA	NA	NA
IGKJ4	ENSG00000211594	blue/ImmuneEffector	0.871762	0.0015149	0.628423	0.114238	NA	NA	NA	NA
IGKJ5	ENSG00000211593	blue/ImmuneEffector	0.897812	0.00114058	0.568302	0.163558	NA	NA	NA	NA
IGLJ2	ENSG00000211676	blue/ImmuneEffector	0.518728	0.0970694	0.125957	0.851161	NA	NA	NA	NA
IGLJ3	ENSG00000211678	blue/ImmuneEffector	0.84264	0.00495121	0.514268	0.27158	NA	NA	NA	NA
IGHV1-18	ENSG00000211945	blue/ImmuneEffector	1.88037	1.93e-08	0.75632	0.119289	NA	NA	NA	NA
IGHV1-2	ENSG00000211934	blue/ImmuneEffector	1.4565	6.29e-05	0.467845	0.436705	NA	NA	NA	NA
IGHV1-46	ENSG00000211962	blue/ImmuneEffector	1.94631	2.04e-08	1.04978	0.0248044	NA	NA	NA	NA
IGHV1-58	ENSG00000211968	blue/ImmuneEffector	2.39328	1.78e-09	0.440068	0.519423	NA	NA	NA	NA
IGHV1-69	ENSG00000211973	blue/ImmuneEffector	2.09237	9.16e-09	0.165914	0.826073	NA	NA	NA	NA
IGHV2-26	ENSG00000211951	blue/ImmuneEffector	2.55923	1.1e-10	0.573669	0.366414	NA	NA	NA	NA
IGHV2-5	ENSG00000211937	blue/ImmuneEffector	1.44277	5.13e-06	0.842876	0.0564134	NA	NA	NA	NA
IGHV3-11	ENSG00000211941	blue/ImmuneEffector	1.24835	0.000140086	0.627945	0.201821	NA	NA	NA	NA
IGHV3-13	ENSG00000211942	blue/ImmuneEffector	1.07011	0.0018203	0.942596	0.047277	NA	NA	NA	NA
IGHV3-15	ENSG00000211943	blue/ImmuneEffector	1.53049	2.7e-06	1.63659	1.9e-05	NA	NA	NA	NA
IGHV3-16	ENSG00000211944	blue/ImmuneEffector	0.703523	0.0936697	1.14027	0.0502987	NA	NA	NA	NA
IGHV3-20	ENSG00000211946	blue/ImmuneEffector	1.41069	0.000271105	0.48181	0.455998	NA	NA	NA	NA
IGHV3-21	ENSG00000211947	blue/ImmuneEffector	1.43843	9.87e-06	0.972006	0.0271172	NA	NA	NA	NA
IGHV3-23	ENSG00000211949	blue/ImmuneEffector	1.28754	2.71e-05	1.27504	0.000781103	NA	NA	NA	NA
IGHV3-33	ENSG00000211955	blue/ImmuneEffector	1.20518	0.000166159	1.01614	0.0169055	NA	NA	NA	NA
IGHV3-35	ENSG00000211957	blue/ImmuneEffector	0.940777	0.0106853	1.17709	0.0162145	0.598308	0.00180407	0.405495	0.0213189
IGHV3-38	ENSG00000211958	blue/ImmuneEffector	0.638296	0.0990777	0.77074	0.181395	NA	NA	NA	NA
IGHV3-43	ENSG00000232216	blue/ImmuneEffector	1.08093	0.00241815	0.595418	0.281488	1.06506	0.00104327	0.355158	0.264274
IGHV3-48	ENSG00000211964	blue/ImmuneEffector	0.826005	0.00576746	0.822751	0.0468798	NA	NA	NA	NA
IGHV3-49	ENSG00000211965	blue/ImmuneEffector	1.46842	1.67e-05	1.2667	0.00357988	NA	NA	NA	NA
IGHV3-53	ENSG00000211967	blue/ImmuneEffector	1.16527	0.00026548	0.993208	0.0201719	NA	NA	NA	NA
IGHV3-64	ENSG00000223648	blue/ImmuneEffector	1.47677	0.000152285	1.64288	0.000624777	NA	NA	NA	NA
IGHV3-66	ENSG00000211972	blue/ImmuneEffector	1.2755	0.000650354	1.39446	0.00343741	NA	NA	NA	NA
IGHV3-7	ENSG00000211938	blue/ImmuneEffector	1.17782	0.000118294	1.69186	1.38e-06	0.890972	0.00247962	0.365928	0.0218573
IGHV3-72	ENSG00000225698	blue/ImmuneEffector	0.428006	0.159063	1.51588	2.17e-05	NA	NA	NA	NA
IGHV3-73	ENSG00000211976	blue/ImmuneEffector	1.9229	4.35e-09	1.56282	6.13e-05	0.566366	0.130492	0.895505	0.00770295
IGHV3-74	ENSG00000224650	blue/ImmuneEffector	1.26349	3.61e-05	1.57484	9.91e-06	0.628639	0.0169373	0.632118	0.00876855
IGHV3OR15-7	ENSG00000259490	blue/ImmuneEffector	1.22666	0.0160116	1.88251	0.00379853	0.472632	0.0204662	0.409608	0.0297874
IGHV3OR16-10	ENSG00000233732	blue/ImmuneEffector	1.61561	0.00511183	1.59506	0.0481592	NA	NA	NA	NA
IGHV4-28	ENSG00000211952	blue/ImmuneEffector	1.25531	0.000763564	1.09228	0.0309304	NA	NA	NA	NA
IGHV4-31	ENSG00000231475	blue/ImmuneEffector	1.84741	1.93e-06	0.823808	0.149299	NA	NA	NA	NA
IGHV4-34	ENSG00000211956	blue/ImmuneEffector	2.96728	6.89e-14	1.59523	0.00124277	NA	NA	NA	NA
IGHV4-39	ENSG00000211959	blue/ImmuneEffector	1.93737	1.32e-08	1.1798	0.00770351	NA	NA	NA	NA
IGHV4-59	ENSG00000224373	blue/ImmuneEffector	1.50732	4.92e-06	0.644045	0.191836	0.97207	0.00010078	0.424798	0.0617341
IGHV4-61	ENSG00000211970	blue/ImmuneEffector	1.68208	8.12e-07	0.855835	0.0759022	NA	NA	NA	NA
IGHV5-51	ENSG00000211966	blue/ImmuneEffector	1.21066	0.000115199	0.607046	0.196827	NA	NA	NA	NA
IGHV6-1	ENSG00000211933	blue/ImmuneEffector	1.77378	6.94e-08	1.77464	2.74e-06	NA	NA	NA	NA
IGKV1-12	ENSG00000243290	blue/ImmuneEffector	1.06208	0.000394336	0.788553	0.0600465	NA	NA	NA	NA
IGKV1-16	ENSG00000240864	blue/ImmuneEffector	0.640865	0.0417968	1.03694	0.0122045	NA	NA	NA	NA
IGKV1-17	ENSG00000240382	blue/ImmuneEffector	1.18478	0.000125753	1.04478	0.00955422	NA	NA	NA	NA
IGKV1-27	ENSG00000244575	blue/ImmuneEffector	0.827906	0.00510155	0.77675	0.0604056	NA	NA	NA	NA
IGKV1-5	ENSG00000243466	blue/ImmuneEffector	1.27806	3.81e-05	1.0494	0.00955422	NA	NA	NA	NA
IGKV1-6	ENSG00000239855	blue/ImmuneEffector	1.38459	2.03e-05	1.02967	0.0171259	NA	NA	NA	NA
IGKV1-8	ENSG00000240671	blue/ImmuneEffector	0.985956	0.00219681	0.697796	0.138852	NA	NA	NA	NA
IGKV1-9	ENSG00000241755	blue/ImmuneEffector	1.41973	9.16e-06	1.12651	0.00650637	NA	NA	NA	NA
IGKV1D-16	ENSG00000241244	blue/ImmuneEffector	0.275555	0.363938	1.00435	0.011681	0.828644	8.34e-06	0.51726	0.00135196
IGKV1D-17	ENSG00000242766	blue/ImmuneEffector	0.226327	0.712474	1.3374	0.136581	NA	NA	NA	NA
IGKV1D-42	ENSG00000211633	blue/ImmuneEffector	-0.409121	0.34484	-0.328963	0.685047	0.93122	5.61e-07	0.535435	0.000551172
IGKV1D-43	ENSG00000242580	blue/ImmuneEffector	1.00788	0.055571	-0.326439	0.751829	0.844725	9.89e-05	0.584094	0.00255817
IGKV1D-8	ENSG00000239819	blue/ImmuneEffector	0.490263	0.113014	0.409036	0.419544	0.824874	0.000192325	0.435425	0.0300482
IGKV1OR2-108	ENSG00000231292	blue/ImmuneEffector	0.804011	0.0399451	0.294541	0.690087	0.656541	0.000386126	0.366532	0.0298806
IGKV2-24	ENSG00000241294	blue/ImmuneEffector	0.919881	0.00350444	1.23565	0.00180415	NA	NA	NA	NA
IGKV2-30	ENSG00000243238	blue/ImmuneEffector	0.637567	0.0407485	1.48879	5.9e-05	NA	NA	NA	NA
IGKV2D-24	ENSG00000241566	blue/ImmuneEffector	0.5067	0.134317	0.974803	0.0347585	0.896588	0.0150039	0.949892	0.00497807
IGKV2D-26	ENSG00000211623	blue/ImmuneEffector	0.0911654	0.847022	1.0457	0.122751	1.42011	0.000335385	1.03585	0.00379364
IGKV2D-29	ENSG00000243264	blue/ImmuneEffector	0.860895	0.00697026	1.12447	0.00640317	NA	NA	NA	NA
IGKV2D-30	ENSG00000239571	blue/ImmuneEffector	0.689011	0.0741211	1.83256	6.39e-05	NA	NA	NA	NA
IGKV3-11	ENSG00000241351	blue/ImmuneEffector	1.23657	5.26e-05	0.897042	0.0304556	NA	NA	NA	NA
IGKV3-15	ENSG00000244437	blue/ImmuneEffector	1.30989	4.84e-05	0.950637	0.0294195	NA	NA	NA	NA
IGKV3-20	ENSG00000239951	blue/ImmuneEffector	1.27008	3.78e-05	0.90715	0.0298113	NA	NA	NA	NA
IGKV3-7	ENSG00000243063	blue/ImmuneEffector	0.708277	0.0313266	0.737629	0.122972	NA	NA	NA	NA
IGKV3D-11	ENSG00000211632	blue/ImmuneEffector	0.761082	0.0125121	0.519518	0.269993	1.04726	6.17e-05	0.625792	0.00696182
IGKV3D-15	ENSG00000224041	blue/ImmuneEffector	1.15507	0.000569238	0.695063	0.16019	NA	NA	NA	NA
IGKV3D-20	ENSG00000211625	blue/ImmuneEffector	1.19418	0.000245265	0.964701	0.0285492	1.1657	2.95e-05	0.682917	0.00540462
IGKV3OR2-268	ENSG00000233999	blue/ImmuneEffector	0.772331	0.0557944	0.840771	0.158833	1.30742	2.51e-06	0.626042	0.00782624
IGKV4-1	ENSG00000211598	blue/ImmuneEffector	1.12608	0.000278037	1.22064	0.00168811	NA	NA	NA	NA
IGKV5-2	ENSG00000211599	blue/ImmuneEffector	1.54426	6.76e-06	1.69876	2.66e-05	0.773121	0.0118736	0.368746	0.218644
IGKV6-21	ENSG00000211611	blue/ImmuneEffector	0.182032	0.598462	0.683448	0.184765	0.931324	0.0121852	0.547042	0.121847
IGKV6D-21	ENSG00000225523	blue/ImmuneEffector	1.07461	0.00672786	0.878121	0.128286	NA	NA	NA	NA
IGKV6D-41	ENSG00000211626	blue/ImmuneEffector	1.99601	0.0021677	1.68926	0.0663779	NA	NA	NA	NA
IGLV10-54	ENSG00000211642	blue/ImmuneEffector	0.241136	0.56031	1.16601	0.0403456	NA	NA	NA	NA
IGLV1-36	ENSG00000211655	blue/ImmuneEffector	1.78668	9.2e-06	0.721782	0.240893	NA	NA	NA	NA
IGLV1-40	ENSG00000211653	blue/ImmuneEffector	1.61307	5.16e-07	0.540209	0.278247	NA	NA	NA	NA
IGLV1-44	ENSG00000211651	blue/ImmuneEffector	1.40486	1.11e-05	0.787377	0.0827921	NA	NA	NA	NA
IGLV1-47	ENSG00000211648	blue/ImmuneEffector	1.33877	3.66e-05	0.909561	0.0415377	NA	NA	NA	NA
IGLV1-50	ENSG00000211645	blue/ImmuneEffector	0.0799129	0.824666	0.187316	0.798464	NA	NA	NA	NA
IGLV1-51	ENSG00000211644	blue/ImmuneEffector	1.80089	5.91e-08	1.17498	0.00616524	NA	NA	NA	NA
IGLV2-11	ENSG00000211668	blue/ImmuneEffector	1.0835	0.000308462	1.18992	0.0015564	NA	NA	NA	NA
IGLV2-14	ENSG00000211666	blue/ImmuneEffector	1.22387	3.43e-05	1.15709	0.00182979	NA	NA	NA	NA
IGLV2-18	ENSG00000211664	blue/ImmuneEffector	1.37206	9.25e-05	1.2971	0.00378912	NA	NA	NA	NA
IGLV2-23	ENSG00000211660	blue/ImmuneEffector	1.54733	3.13e-07	1.06245	0.00663494	NA	NA	NA	NA
IGLV2-33	ENSG00000211656	blue/ImmuneEffector	1.25257	0.00264551	0.947117	0.117142	NA	NA	NA	NA
IGLV3-1	ENSG00000211673	blue/ImmuneEffector	1.14773	0.000229351	0.00685833	0.992481	NA	NA	NA	NA
IGLV3-12	ENSG00000211667	blue/ImmuneEffector	0.869961	0.0331777	0.949067	0.106944	NA	NA	NA	NA
IGLV3-16	ENSG00000211665	blue/ImmuneEffector	0.757095	0.0328672	0.451317	0.443387	NA	NA	NA	NA
IGLV3-19	ENSG00000211663	blue/ImmuneEffector	1.4351	5.98e-06	0.411504	0.430766	NA	NA	NA	NA
IGLV3-21	ENSG00000211662	blue/ImmuneEffector	1.78409	2.36e-07	0.286342	0.650194	NA	NA	NA	NA
IGLV3-25	ENSG00000211659	blue/ImmuneEffector	1.17777	0.000211034	0.13865	0.834743	NA	NA	NA	NA
IGLV3-27	ENSG00000211658	blue/ImmuneEffector	1.54636	0.000169888	0.844545	0.164789	NA	NA	NA	NA
IGLV3-9	ENSG00000211670	blue/ImmuneEffector	1.03849	0.00128192	0.375265	0.492803	NA	NA	NA	NA
IGLV4-3	ENSG00000211672	blue/ImmuneEffector	0.222286	0.552687	-0.0487291	0.9579	NA	NA	NA	NA
IGLV4-69	ENSG00000211637	blue/ImmuneEffector	1.10872	0.000579371	1.24631	0.00215807	NA	NA	NA	NA
IGLV5-37	ENSG00000211654	blue/ImmuneEffector	0.949151	0.0732393	-0.0488817	0.970062	NA	NA	NA	NA
IGLV5-45	ENSG00000211650	blue/ImmuneEffector	1.31007	5.7e-05	1.33396	0.000954296	NA	NA	NA	NA
IGLV5-48	ENSG00000211647	blue/ImmuneEffector	0.665341	0.0788387	0.72408	0.20289	NA	NA	NA	NA
IGLV6-57	ENSG00000211640	blue/ImmuneEffector	1.16939	0.000311275	0.368726	0.505339	1.11836	7.28e-05	0.54665	0.030694
IGLV7-43	ENSG00000211652	blue/ImmuneEffector	0.96959	0.0016747	1.34387	0.000359355	NA	NA	NA	NA
IGLV7-46	ENSG00000211649	blue/ImmuneEffector	0.674939	0.0242473	1.04763	0.00692206	1.2472	0.00124884	1.1738	0.000923145
IGLV8-61	ENSG00000211638	blue/ImmuneEffector	1.06709	0.00283094	1.43195	0.0013281	NA	NA	NA	NA
IGLV9-49	ENSG00000223350	blue/ImmuneEffector	1.26885	0.00068966	0.736784	0.186972	0.795424	1.01e-05	0.452691	0.00376524
TRBC1	ENSG00000211751	blue/ImmuneEffector	0.386021	0.328323	-0.277645	0.71754	NA	NA	NA	NA
TRBC2	ENSG00000211772	blue/ImmuneEffector	0.388552	0.100502	0.0233024	0.968432	NA	NA	NA	NA
TRDC	ENSG00000211829	blue/ImmuneEffector	-0.726723	0.00165376	-0.447308	0.195206	NA	NA	NA	NA
TRGC1	ENSG00000211689	blue/ImmuneEffector	-0.291688	0.156064	-0.19495	0.592314	NA	NA	NA	NA
TRGC2	ENSG00000227191	blue/ImmuneEffector	-0.243179	0.222165	-0.325706	0.294284	NA	NA	NA	NA
TRAJ1	ENSG00000211888	blue/ImmuneEffector	0.407609	0.291078	-0.038712	0.968237	NA	NA	NA	NA
TRAJ10	ENSG00000211879	blue/ImmuneEffector	0.490909	0.139436	-0.0295517	0.971557	NA	NA	NA	NA
TRAJ11	ENSG00000211878	blue/ImmuneEffector	0.731779	0.0481854	0.267863	0.70577	NA	NA	NA	NA
TRAJ12	ENSG00000211877	blue/ImmuneEffector	0.579429	0.0766006	0.0823077	0.911074	NA	NA	NA	NA
TRAJ13	ENSG00000211876	blue/ImmuneEffector	0.561761	0.0902502	-0.0655207	0.931516	NA	NA	NA	NA
TRAJ14	ENSG00000211875	blue/ImmuneEffector	0.56563	0.0908363	0.033631	0.968237	NA	NA	NA	NA
TRAJ16	ENSG00000211873	blue/ImmuneEffector	0.618034	0.0636171	0.00293302	0.996935	NA	NA	NA	NA
TRAJ17	ENSG00000211872	blue/ImmuneEffector	0.423894	0.171417	0.0219782	0.977735	NA	NA	NA	NA
TRAJ18	ENSG00000211871	blue/ImmuneEffector	0.522296	0.0975239	-0.0133787	0.987325	NA	NA	NA	NA
TRAJ19	ENSG00000211870	blue/ImmuneEffector	0.573609	0.0719098	-0.109616	0.876293	NA	NA	NA	NA
TRAJ2	ENSG00000211887	blue/ImmuneEffector	0.784806	0.0407778	0.0199432	0.984453	NA	NA	NA	NA
TRAJ20	ENSG00000211869	blue/ImmuneEffector	0.403609	0.20877	-0.33081	0.558548	NA	NA	NA	NA
TRAJ21	ENSG00000211868	blue/ImmuneEffector	0.538873	0.0963021	-0.182571	0.780124	NA	NA	NA	NA
TRAJ22	ENSG00000211867	blue/ImmuneEffector	0.310341	0.314822	-0.280408	0.616261	NA	NA	NA	NA
TRAJ23	ENSG00000211866	blue/ImmuneEffector	0.730633	0.0359712	0.139918	0.852321	NA	NA	NA	NA
TRAJ24	ENSG00000211865	blue/ImmuneEffector	0.714519	0.0357297	0.160165	0.82179	NA	NA	NA	NA
TRAJ25	ENSG00000211864	blue/ImmuneEffector	0.854275	0.0143291	0.370506	0.543834	NA	NA	NA	NA
TRAJ26	ENSG00000211863	blue/ImmuneEffector	0.314118	0.333961	-0.227545	0.717289	NA	NA	NA	NA
TRAJ27	ENSG00000211862	blue/ImmuneEffector	0.281069	0.401641	-0.16507	0.811918	NA	NA	NA	NA
TRAJ28	ENSG00000211861	blue/ImmuneEffector	0.663698	0.0464703	0.0910305	0.902838	NA	NA	NA	NA
TRAJ29	ENSG00000211860	blue/ImmuneEffector	0.815924	0.0105813	0.119941	0.863278	NA	NA	NA	NA
TRAJ3	ENSG00000211886	blue/ImmuneEffector	0.568454	0.116843	0.120738	0.880471	NA	NA	NA	NA
TRAJ30	ENSG00000211859	blue/ImmuneEffector	0.307662	0.373228	-0.31921	0.608184	NA	NA	NA	NA
TRAJ31	ENSG00000211858	blue/ImmuneEffector	0.368755	0.236685	-0.392068	0.45566	NA	NA	NA	NA
TRAJ32	ENSG00000211857	blue/ImmuneEffector	0.729997	0.0166192	0.0993668	0.883215	NA	NA	NA	NA
TRAJ33	ENSG00000211856	blue/ImmuneEffector	0.27177	0.421756	-0.412108	0.472945	NA	NA	NA	NA
TRAJ34	ENSG00000211855	blue/ImmuneEffector	1.00883	0.00828715	0.356471	0.606579	NA	NA	NA	NA
TRAJ35	ENSG00000211854	blue/ImmuneEffector	0.869347	0.018747	0.274094	0.700171	NA	NA	NA	NA
TRAJ38	ENSG00000211851	blue/ImmuneEffector	0.76771	0.0208178	0.0679666	0.928708	NA	NA	NA	NA
TRAJ39	ENSG00000211850	blue/ImmuneEffector	0.581233	0.0659008	0.0569292	0.939661	NA	NA	NA	NA
TRAJ4	ENSG00000211885	blue/ImmuneEffector	0.494146	0.106689	-0.105512	0.875989	NA	NA	NA	NA
TRAJ40	ENSG00000211849	blue/ImmuneEffector	0.968664	0.0123406	0.124827	0.885568	NA	NA	NA	NA
TRAJ41	ENSG00000211848	blue/ImmuneEffector	0.827264	0.0586246	0.217091	0.811939	-0.105871	0.393417	-0.0191426	0.894613
TRAJ42	ENSG00000211847	blue/ImmuneEffector	0.970359	0.00845107	0.430786	0.500105	NA	NA	NA	NA
TRAJ43	ENSG00000211846	blue/ImmuneEffector	0.74008	0.083417	-0.00573592	0.995411	NA	NA	NA	NA
TRAJ44	ENSG00000211845	blue/ImmuneEffector	0.405236	0.250477	-0.00680161	0.993388	NA	NA	NA	NA
TRAJ45	ENSG00000211844	blue/ImmuneEffector	0.556542	0.116407	0.139739	0.855144	NA	NA	NA	NA
TRAJ46	ENSG00000211843	blue/ImmuneEffector	0.330206	0.373837	-0.267475	0.70813	NA	NA	NA	NA
TRAJ47	ENSG00000211842	blue/ImmuneEffector	0.284599	0.497103	-0.0584695	0.954927	NA	NA	NA	NA
TRAJ48	ENSG00000211841	blue/ImmuneEffector	0.777006	0.034265	0.190608	0.802411	NA	NA	NA	NA
TRAJ49	ENSG00000211840	blue/ImmuneEffector	0.767462	0.0306884	0.0823156	0.91983	NA	NA	NA	NA
TRAJ5	ENSG00000211884	blue/ImmuneEffector	0.986827	0.00695207	0.393237	0.537592	NA	NA	NA	NA
TRAJ50	ENSG00000211839	blue/ImmuneEffector	-0.277252	0.502249	-0.621926	0.34669	NA	NA	NA	NA
TRAJ52	ENSG00000211838	blue/ImmuneEffector	0.727323	0.0770087	-0.0246918	0.981415	NA	NA	NA	NA
TRAJ54	ENSG00000211836	blue/ImmuneEffector	0.345423	0.403724	-0.0916824	0.922922	NA	NA	NA	NA
TRAJ56	ENSG00000211835	blue/ImmuneEffector	0.261697	0.543479	-0.564291	0.439121	NA	NA	NA	NA
TRAJ57	ENSG00000211834	blue/ImmuneEffector	0.391474	0.412474	-0.16559	0.875886	NA	NA	NA	NA
TRAJ6	ENSG00000211883	blue/ImmuneEffector	0.791269	0.0227548	0.335924	0.588843	NA	NA	NA	NA
TRAJ7	ENSG00000211882	blue/ImmuneEffector	0.801219	0.0203479	-0.0311945	0.971167	NA	NA	NA	NA
TRAJ9	ENSG00000211880	blue/ImmuneEffector	0.686982	0.0543088	0.146388	0.849013	NA	NA	NA	NA
TRBJ2-2	ENSG00000211765	blue/ImmuneEffector	0.737225	0.0504143	0.0219054	0.981967	NA	NA	NA	NA
TRBJ2-2P	ENSG00000211766	blue/ImmuneEffector	0.381288	0.220407	-0.0693449	0.921816	NA	NA	NA	NA
TRBJ2-3	ENSG00000211767	blue/ImmuneEffector	0.367698	0.239993	-0.112014	0.869633	NA	NA	NA	NA
TRBJ2-4	ENSG00000211768	blue/ImmuneEffector	0.392012	0.26432	-0.0625644	0.940279	NA	NA	NA	NA
TRBJ2-5	ENSG00000211769	blue/ImmuneEffector	0.244325	0.552756	0.0119902	0.990726	NA	NA	NA	NA
TRBJ2-6	ENSG00000211770	blue/ImmuneEffector	0.560387	0.0769943	0.265017	0.649281	NA	NA	NA	NA
TRBJ2-7	ENSG00000211771	blue/ImmuneEffector	0.302605	0.311577	-0.0668825	0.921531	NA	NA	NA	NA
TRGJP1	ENSG00000211692	blue/ImmuneEffector	0.935096	0.108615	-0.134421	0.920019	NA	NA	NA	NA
TRGJP2	ENSG00000211688	blue/ImmuneEffector	0.75781	0.0815728	0.42382	0.587183	NA	NA	NA	NA
TRAV10	ENSG00000211784	blue/ImmuneEffector	0.744608	0.0376225	0.219575	0.758308	NA	NA	NA	NA
TRAV1-1	ENSG00000255569	blue/ImmuneEffector	0.594696	0.140223	0.0409979	0.967818	NA	NA	NA	NA
TRAV1-2	ENSG00000256553	blue/ImmuneEffector	0.0559971	0.850644	-0.0526827	0.940166	NA	NA	NA	NA
TRAV12-1	ENSG00000211785	blue/ImmuneEffector	0.33988	0.248563	-0.0565094	0.933864	NA	NA	NA	NA
TRAV12-2	ENSG00000211789	blue/ImmuneEffector	0.498229	0.100512	0.321769	0.540345	NA	NA	NA	NA
TRAV12-3	ENSG00000211794	blue/ImmuneEffector	0.291011	0.318163	-0.00169034	0.997767	NA	NA	NA	NA
TRAV13-1	ENSG00000211788	blue/ImmuneEffector	0.316164	0.251018	0.0779501	0.898717	NA	NA	NA	NA
TRAV13-2	ENSG00000211791	blue/ImmuneEffector	-0.00307003	0.992187	-0.21674	0.718647	NA	NA	NA	NA
TRAV14DV4	ENSG00000211792	blue/ImmuneEffector	-0.0960257	0.754251	-0.518808	0.277932	NA	NA	NA	NA
TRAV16	ENSG00000211796	blue/ImmuneEffector	0.243942	0.426907	-0.016624	0.98342	NA	NA	NA	NA
TRAV17	ENSG00000211797	blue/ImmuneEffector	0.22476	0.394628	-0.21708	0.657053	NA	NA	NA	NA
TRAV18	ENSG00000211798	blue/ImmuneEffector	0.147233	0.737784	-0.08109	0.937127	NA	NA	NA	NA
TRAV19	ENSG00000211799	blue/ImmuneEffector	0.0820023	0.784574	-0.046982	0.947424	NA	NA	NA	NA
[truncated: 66 more rows]

## Sheet: brown
Gene	Ensembl.ID	module.NAME	GSE193677.log2FC.UC.vs.Ctrl	GSE193677.adjpval.UC.vs.Ctrl	GSE193677.log2FC.CD.vs.Ctrl	GSE193677.adjpval.CD.vs.Ctrl	GSE126124.log2FC.UC.vs.Ctrl	GSE126124.adjpval.UC.vs.Ctrl	GSE126124.log2FC.CD.vs.Ctrl	GSE126124.adjpval.CD.vs.Ctrl
A1CF	ENSG00000148584	brown	-0.448483	0.00635939	-0.291798	0.246024	-0.748109	0.00179495	-0.713041	0.00118705
ABAT	ENSG00000183044	brown	-0.724995	1.16e-06	-0.524177	0.00656153	-0.228943	0.0911782	-0.258085	0.0374672
ABCA10	ENSG00000154263	brown	-0.208339	0.160056	-0.0734574	0.809166	-0.462623	0.00031975	-0.258742	0.0269708
ABCA5	ENSG00000154265	brown	-0.260371	0.0204693	-0.074693	0.730362	-0.526488	0.00199851	-0.20825	0.208025
ABCA8	ENSG00000141338	brown	-0.568604	0.0117474	-0.62453	0.0450171	-0.926612	0.000495835	-1.07439	2.22e-05
ABCB1	ENSG00000085563	brown	-0.332052	0.190128	-0.534575	0.152143	-1.52947	2.41e-06	-1.39201	2.86e-06
ABCB11	ENSG00000073734	brown	-1.10424	9.41e-05	-1.31226	0.000106658	-0.513926	5.43e-06	-0.408566	5.16e-05
ABCD3	ENSG00000117528	brown	-0.56521	1.85e-06	-0.356488	0.0258225	-0.675647	5.42e-06	-0.583956	1.47e-05
ABCG1	ENSG00000160179	brown	-0.224635	0.0972077	-0.110898	0.656188	0.198602	0.0662216	0.20109	0.0432895
ABCG2	ENSG00000118777	brown	-0.921229	0.00499378	-0.758981	0.10852	-2.16468	7.23e-05	-2.20662	1.59e-05
ABHD11	ENSG00000106077	brown	-0.353898	0.000725259	-0.21457	0.165521	-0.290634	0.00659619	-0.278379	0.00455934
ABHD17C	ENSG00000136379	brown	-0.313594	0.00899622	-0.0619633	0.8001	0.0315008	0.798094	-0.0128037	0.922683
ABHD3	ENSG00000158201	brown	-0.477011	0.000315482	-0.209729	0.312224	-0.210662	0.101553	-0.149866	0.225839
ABHD4	ENSG00000100439	brown	-0.290037	0.00543716	-0.119498	0.501342	-0.311375	0.000662955	-0.276763	0.000917275
ABHD5	ENSG00000011198	brown	-0.539341	9.75e-06	-0.414447	0.00911253	-0.472432	0.000239444	-0.304507	0.00855977
ABHD6	ENSG00000163686	brown	-0.0645518	0.543417	-0.128038	0.472945	-0.199219	0.0921936	-0.310686	0.00369112
ABLIM2	ENSG00000163995	brown	0.00346811	0.975147	0.0210095	0.934945	0.0313807	0.716371	0.0346576	0.678459
ABO	ENSG00000175164	brown	-0.228334	0.18483	0.158524	0.605728	-0.444445	0.00095964	-0.256383	0.038625
ABRACL	ENSG00000146386	brown	-0.485423	0.000155367	-0.380246	0.0284984	-0.1361	0.237285	-0.245986	0.0155348
ACAA1	ENSG00000060971	brown	-0.487814	7.19e-05	-0.435399	0.00604899	-0.210037	0.164043	-0.282728	0.0379447
ACAA2	ENSG00000167315	brown	-0.620114	6.32e-05	-0.263265	0.271969	-0.337306	0.00696998	-0.243408	0.0357611
ACADM	ENSG00000117054	brown	-0.667496	1.2e-07	-0.518168	0.00091638	-0.687062	2.83e-06	-0.570551	1.47e-05
ACADS	ENSG00000122971	brown	-0.678716	1.83e-05	-0.358746	0.118097	-0.257557	0.186366	-0.374428	0.0322096
ACADSB	ENSG00000196177	brown	-0.492305	7.56e-07	-0.226169	0.116645	-0.451406	0.00081545	-0.380435	0.0019273
ACAT1	ENSG00000075239	brown	-0.741809	6.09e-08	-0.468544	0.00859475	-0.697558	1.75e-05	-0.550591	0.000151614
ACE2	ENSG00000130234	brown	0.472463	0.0107824	0.139833	0.688396	0.167518	0.509797	-0.0373266	0.897495
ACER2	ENSG00000177076	brown	-0.383747	0.015275	-0.168056	0.538372	-0.186579	0.157513	-0.0942963	0.483218
ACOT1	ENSG00000184227	brown	-0.351415	0.0351564	-0.207849	0.454369	0.247269	0.0063725	0.0801034	0.385311
ACOT13	ENSG00000112304	brown	-0.437833	5.28e-06	-0.243091	0.0731794	-0.345232	0.00598111	-0.285564	0.0131853
ACOT2	ENSG00000119673	brown	-0.376231	0.000150092	-0.251962	0.0713711	0.216658	0.0779987	0.00280092	0.98647
ACOT4	ENSG00000177465	brown	-0.606619	5.68e-05	-0.559228	0.00359003	-0.378466	0.00184048	-0.36305	0.0011415
ACOT8	ENSG00000101473	brown	-0.432883	9.15e-05	-0.242121	0.134395	-0.136689	0.205551	-0.182116	0.0617289
ACOX1	ENSG00000161533	brown	-0.902386	2.94e-07	-0.616773	0.00677939	-0.689623	0.00119853	-0.599511	0.0020149
ACOX2	ENSG00000168306	brown	-0.293346	0.0467524	-0.237467	0.302662	-0.715334	1.04e-06	-0.460247	0.000224883
ACSF2	ENSG00000167107	brown	-1.0032	1.36e-07	-0.669514	0.0065329	-1.13092	2.22e-05	-0.808977	0.00059438
ACSL5	ENSG00000197142	brown	-0.295522	0.00939811	-0.152904	0.410088	-0.453335	0.000175964	-0.280879	0.00966604
ACSM1	ENSG00000166743	brown	-0.458411	0.0142702	0.131791	0.710822	0.212156	0.0937613	0.155444	0.199899
ACSM3	ENSG00000005187	brown	-0.312777	0.00853618	-0.0723234	0.756918	-0.820194	0.000109586	-0.644272	0.000728556
ACSS2	ENSG00000131069	brown	-0.541536	3.05e-05	-0.188743	0.363091	-0.601251	0.00167574	-0.389402	0.0270901
ACTL8	ENSG00000117148	brown	-0.0793181	0.778325	0.314764	0.51212	0.224087	0.0101394	0.105776	0.212832
ACVR1B	ENSG00000135503	brown	-0.441673	5.13e-05	-0.13829	0.444774	-0.18518	0.0571785	-0.133882	0.148182
ACVR1C	ENSG00000123612	brown	-0.731827	1.65e-05	-0.185733	0.524902	-0.574004	0.00214937	-0.228615	0.208237
ACVR2A	ENSG00000121989	brown	-0.333063	0.00055928	-0.236516	0.0844562	-0.637772	1.03e-05	-0.377477	0.00262663
ADAM22	ENSG00000008277	brown	-0.556522	0.000118842	-0.282212	0.191826	-0.368073	8.82e-05	-0.212235	0.0111779
ADAM32	ENSG00000197140	brown	-0.21028	0.145155	-0.102507	0.708601	-0.396924	0.00568152	-0.212706	0.118969
ADAMTS19	ENSG00000145808	brown	-0.481423	0.0411101	-0.654557	0.0442416	0.0253314	0.741623	-0.011604	0.887597
ADAMTSL1	ENSG00000178031	brown	-0.485224	0.00158986	-0.246028	0.305715	-0.533331	0.000107289	-0.237583	0.00102015
ADAP1	ENSG00000105963	brown	-0.0981415	0.40505	-0.0734597	0.750302	-0.121516	0.348543	-0.276065	0.0139624
ADCY10	ENSG00000143199	brown	-0.217831	0.139229	-0.140259	0.590228	-0.0208307	0.76066	0.0291322	0.652366
ADCY6	ENSG00000174233	brown	-0.324451	0.0039564	-0.096707	0.636519	-0.405957	0.00252264	-0.322827	0.00866825
ADGB	ENSG00000118492	brown	-0.725374	0.00115305	-0.154767	0.715892	-0.147439	0.0582721	-0.157049	0.0278218
ADGRA3	ENSG00000152990	brown	-0.43635	0.00015519	-0.212727	0.223815	NA	NA	NA	NA
ADGRF4	ENSG00000153294	brown	-0.144001	0.521868	0.0207067	0.970062	NA	NA	NA	NA
ADGRG4	ENSG00000156920	brown	0.807149	0.0450166	-0.493303	0.472263	NA	NA	NA	NA
ADGRG7	ENSG00000144820	brown	0.864874	7.71e-05	0.780901	0.00562908	NA	NA	NA	NA
ADGRV1	ENSG00000164199	brown	-0.771738	0.00303318	-0.245211	0.595294	NA	NA	NA	NA
ADH1C	ENSG00000248144	brown	-0.906201	0.000319912	-0.568548	0.119587	-1.19917	0.000262085	-0.983975	0.000954234
ADH4	ENSG00000198099	brown	-0.330361	0.0641484	-0.4229	0.0976006	-0.115351	0.43491	-0.150395	0.267116
ADH6	ENSG00000172955	brown	-0.467754	0.00191991	-0.33723	0.123696	-0.689721	0.000344038	-0.68649	0.000124407
ADORA2B	ENSG00000170425	brown	-0.447679	0.00344233	-0.454579	0.0281551	-0.430737	0.00464782	-0.456866	0.00111723
ADRA1B	ENSG00000170214	brown	-0.58813	0.0490369	-0.612717	0.164789	0.165138	0.0432601	0.0675724	0.417298
ADTRP	ENSG00000111863	brown	-0.456628	0.0040682	-0.0201701	0.959024	-0.213714	0.348425	-0.308679	0.13283
AFG3L2	ENSG00000141385	brown	-0.43296	1.74e-06	-0.270573	0.0269972	-0.42944	3.24e-05	-0.354543	0.000142898
AGBL2	ENSG00000165923	brown	-0.478732	0.000313654	-0.163985	0.458197	-0.397341	3.29e-05	-0.217417	0.00978789
AGMAT	ENSG00000116771	brown	-0.404172	0.000774547	-0.41427	0.00807681	-0.329629	0.0127377	-0.341844	0.00486188
AGMO	ENSG00000187546	brown	-0.488873	0.0671795	-0.748836	0.0416403	-0.690202	0.00271975	-0.751434	0.000425115
AGPAT2	ENSG00000169692	brown	-0.302166	0.0316272	-0.343684	0.0855876	-0.0503274	0.817079	-0.355417	0.0377483
AGR3	ENSG00000173467	brown	0.0102767	0.937127	-0.0199694	0.948534	-0.221359	0.112577	-0.198316	0.129406
AGXT	ENSG00000172482	brown	-0.747366	0.00319325	-0.654023	0.0658472	0.218016	0.019229	0.143901	0.102204
AGXT2	ENSG00000113492	brown	2.05594	0.00171313	-0.0646639	0.969217	-0.0105739	0.913162	-0.0408135	0.643857
AHCYL2	ENSG00000158467	brown	-0.787846	6.04e-06	-0.492101	0.0393959	-0.996592	7.55e-06	-0.850434	2.46e-05
AIFM3	ENSG00000183773	brown	-0.721235	0.000181908	-0.246339	0.439998	-0.642894	0.000828035	-0.468956	0.00730944
AK3	ENSG00000147853	brown	-0.517232	2.39e-07	-0.326732	0.0133743	-0.232141	0.0146762	-0.213999	0.0143122
AK4	ENSG00000162433	brown	-0.229255	0.128562	-0.336603	0.124777	-0.401975	0.0548914	-0.306163	0.121634
AK7	ENSG00000140057	brown	0.0450327	0.718109	0.288338	0.108541	0.0456877	0.59694	0.0316476	0.719389
AKAP1	ENSG00000121057	brown	-0.426975	6.73e-05	-0.173632	0.298983	-0.671127	3.33e-05	-0.451062	0.00156847
AKAP5	ENSG00000179841	brown	-0.177579	0.0694642	0.113277	0.495251	-0.163332	0.297628	-0.145421	0.332642
AKAP7	ENSG00000118507	brown	-0.164615	0.232986	0.00573716	0.987379	-0.38981	0.00087239	-0.183111	0.0949821
AKAP9	ENSG00000127914	brown	-0.452722	1.03e-05	-0.235582	0.112225	-0.537507	7.7e-05	-0.349265	0.00389109
AKR1B10	ENSG00000198074	brown	-0.367292	0.0816048	-0.38659	0.227451	-0.848318	0.00168995	-1.13417	1.38e-05
AKR1B15	ENSG00000227471	brown	-0.817135	0.0723584	-0.523617	0.498903	NA	NA	NA	NA
AKR1C2	ENSG00000151632	brown	0.109227	0.599083	0.260113	0.451786	-0.161756	0.586281	-0.706165	0.00399
AKR1C3	ENSG00000196139	brown	-0.107939	0.52369	-0.0910493	0.790114	-0.14831	0.534005	-0.545866	0.00604777
AKR1E2	ENSG00000165568	brown	-0.134829	0.413922	-0.0277873	0.942677	-0.113069	0.189201	-0.0818833	0.327627
AKR7A3	ENSG00000162482	brown	-0.182952	0.218184	-0.0524309	0.870529	0.134464	0.217815	-0.0603919	0.595581
AKR7L	ENSG00000211454	brown	0.189301	0.214475	0.0124967	0.97354	-0.362185	0.000223046	-0.337683	0.000183536
ALDH18A1	ENSG00000059573	brown	-0.465201	1.42e-05	-0.455445	0.00054014	-0.662591	3.11e-06	-0.545011	1.86e-05
ALDH1A1	ENSG00000165092	brown	-0.160336	0.209324	-0.387288	0.0243616	-0.413062	0.005244	-0.42694	0.00166887
ALDH1B1	ENSG00000137124	brown	-0.354648	0.00153669	-0.293578	0.0611243	-0.385578	0.00171353	-0.357763	0.00148869
ALDH2	ENSG00000111275	brown	-0.397192	0.00066858	-0.232871	0.180163	0.127273	0.20418	-0.0490535	0.64523
ALDH5A1	ENSG00000112294	brown	-0.316221	0.00439153	-0.168808	0.336471	-0.274461	0.00217444	-0.311239	0.000198639
ALDH6A1	ENSG00000119711	brown	-0.50399	1.32e-07	-0.24378	0.0697271	-0.50616	0.000128547	-0.409782	0.000590708
ALDH7A1	ENSG00000164904	brown	-0.33303	0.00196875	-0.180896	0.27816	-0.250419	0.0148913	-0.330559	0.000522893
ALPI	ENSG00000163295	brown	-0.151777	0.555778	-0.355149	0.395276	0.0416497	0.685981	-0.00331018	0.977391
AMACR	ENSG00000242110	brown	-0.702326	0.0001961	-0.473366	0.0757443	-0.597105	0.0021889	-0.49399	0.00565084
AMN	ENSG00000166126	brown	-0.148979	0.383891	-0.122288	0.706947	0.307398	0.072513	0.0516029	0.796903
AMY2B	ENSG00000240038	brown	-0.199352	0.0724289	-0.158569	0.373499	-0.969797	9.2e-08	-0.380491	0.00782213
ANG	ENSG00000214274	brown	0.185643	0.0858708	0.255039	0.0994753	-0.0222988	0.900674	-0.0211967	0.908674
ANGPTL3	ENSG00000132855	brown	-0.106883	0.491749	-0.127186	0.656585	0.0461248	0.450661	0.109588	0.0369938
ANK3	ENSG00000151150	brown	-0.773204	4.06e-07	-0.636068	0.000747632	-0.743216	6.48e-06	-0.484194	0.000711489
ANKDD1B	ENSG00000189045	brown	-0.805185	3.97e-07	-0.502156	0.0173351	-0.642206	0.000301896	-0.551919	0.000641304
ANKFN1	ENSG00000153930	brown	-0.3007	0.166831	-0.0836149	0.857075	-0.120519	0.0547313	-0.0745009	0.220089
ANKRD40CL	ENSG00000167117	brown	-0.419029	0.0149863	-0.252503	0.358269	NA	NA	NA	NA
ANKRD45	ENSG00000183831	brown	0.281451	0.330725	0.388036	0.411195	0.198669	0.145432	0.14166	0.284221
ANKRD62	ENSG00000181626	brown	-0.788752	0.00630551	-0.38055	0.419238	-0.0969459	0.0882031	-0.104896	0.0444137
ANKRD9	ENSG00000156381	brown	-0.508437	0.00137535	-0.344532	0.13844	0.257148	0.0794201	0.118532	0.425836
ANKS4B	ENSG00000175311	brown	-0.320886	0.011561	-0.0895097	0.711778	-0.571412	0.00214428	-0.550738	0.00127081
ANO10	ENSG00000160746	brown	-0.413479	2.6e-05	-0.248058	0.0739432	-0.729444	3.56e-07	-0.517505	2.55e-05
ANO4	ENSG00000151572	brown	-0.374262	0.149334	-0.37683	0.3635	-0.0749324	0.459763	-0.0692091	0.480061
ANO5	ENSG00000171714	brown	-0.596231	0.00626682	-0.276945	0.443949	-0.749669	7.29e-05	-0.546182	0.00120147
ANO9	ENSG00000185101	brown	-0.242987	0.0344089	-0.0645565	0.776955	-0.640659	1.1e-05	-0.252743	0.0490863
ANPEP	ENSG00000166825	brown	-0.723222	0.0288688	-0.876603	0.0579693	-0.93605	0.019712	-0.963531	0.00874794
ANXA13	ENSG00000104537	brown	-0.0181932	0.912264	-0.0942904	0.772757	-0.456772	0.0286568	-0.445067	0.0202547
ANXA4	ENSG00000196975	brown	0.02105	0.860252	-0.0587735	0.810763	0.236237	0.0316033	0.023212	0.862448
AP1AR	ENSG00000138660	brown	-0.35742	0.000355967	-0.260519	0.0632638	-0.226746	0.0258041	-0.268494	0.00391501
AP3S2	ENSG00000157823	brown	-0.599618	1.29e-05	-0.362538	0.0593088	NA	NA	NA	NA
APOB	ENSG00000084674	brown	0.61919	0.00397401	0.79336	0.00384632	0.309249	0.190407	0.022034	0.938857
APOBEC1	ENSG00000111701	brown	0.805341	0.00266784	0.465153	0.259503	0.655844	0.00116088	0.369613	0.0476736
APOBEC3B	ENSG00000179750	brown	-0.952514	0.000423503	-0.619033	0.113013	-0.925346	0.000158803	-0.700953	0.00146544
APOBEC4	ENSG00000173627	brown	0.254181	0.194968	0.118273	0.759744	0.0443358	0.648481	0.0345113	0.724162
APOH	ENSG00000091583	brown	-0.521023	0.0656213	-0.254648	0.613545	-0.125574	0.0582331	-0.093044	0.13898
APPL2	ENSG00000136044	brown	-0.60914	6.46e-05	-0.383287	0.0751933	-0.706734	0.000146781	-0.492687	0.00314883
AQP11	ENSG00000178301	brown	-0.200406	0.19843	-0.212392	0.402194	-0.201467	0.0801183	-0.160344	0.140689
AQP12A	ENSG00000184945	brown	-0.37091	0.192096	-0.592739	0.15844	NA	NA	NA	NA
AQP12B	ENSG00000185176	brown	-0.0548058	0.8548	0.121148	0.849148	-0.0184292	0.850906	0.0843966	0.23984
AQP7	ENSG00000165269	brown	-1.03311	0.000308805	-0.821268	0.0357972	-0.314482	0.036273	-0.263653	0.0592614
AQP8	ENSG00000103375	brown	-1.41025	0.000913996	-1.06069	0.0781408	-2.97243	9.81e-05	-2.47668	0.000333712
ARG2	ENSG00000081181	brown	-0.0262944	0.891325	-0.425538	0.129784	-0.244294	0.269236	-0.172403	0.42793
ARHGAP36	ENSG00000147256	brown	-1.16326	0.00271456	-0.80597	0.155902	0.0784511	0.296254	0.0366877	0.641486
ARHGAP42	ENSG00000165895	brown	-0.38367	0.000192123	-0.264796	0.0669384	-0.656217	1.99e-06	-0.469474	9.43e-05
ARHGDIG	ENSG00000242173	brown	-0.421882	0.226383	-0.629001	0.236783	0.191529	0.146791	0.0883709	0.544312
ARHGEF35	ENSG00000213214	brown	-0.0559312	0.756679	0.0404664	0.920697	-0.249617	0.140515	-0.153169	0.360752
ARHGEF37	ENSG00000183111	brown	-0.578549	9.45e-06	-0.432019	0.0117334	-0.270991	0.0288721	-0.296366	0.00890081
ARL14	ENSG00000179674	brown	-0.497046	0.00466795	-0.349795	0.181049	-0.794485	0.00128859	-0.893393	0.00011403
ARL4A	ENSG00000122644	brown	-0.259219	0.018109	-0.109753	0.566702	0.100891	0.423506	0.111404	0.347436
ARSL	ENSG00000157399	brown	0.0318968	0.87228	-0.00404607	0.992973	NA	NA	NA	NA
ASAH2	ENSG00000188611	brown	-0.0410563	0.819288	0.0815536	0.826187	NA	NA	NA	NA
ASAH2B	ENSG00000204147	brown	-0.348057	0.00157897	-0.180756	0.291498	-0.132585	0.0447501	-0.0817608	0.20038
ASAP3	ENSG00000088280	brown	-0.617822	1.08e-06	-0.306337	0.0897261	-0.109098	0.345218	-0.138777	0.18918
ASB11	ENSG00000165192	brown	-0.844494	0.00119447	-0.361862	0.387032	-0.0779132	0.318803	-0.0359797	0.662007
ASB13	ENSG00000196372	brown	-0.518868	4.3e-05	-0.377393	0.0277584	-0.31795	0.0322928	-0.330876	0.0149699
ASB15	ENSG00000146809	brown	-0.372641	0.391913	-0.130943	0.89113	-0.158759	0.0166408	-0.0642888	0.334746
ASB4	ENSG00000005981	brown	-0.339203	0.296556	-0.168834	0.796741	-0.0301558	0.750201	0.0878306	0.275241
ASPA	ENSG00000108381	brown	-0.14634	0.483794	-0.482121	0.109991	-0.474968	0.008982	-0.241725	0.167555
ASPG	ENSG00000166183	brown	-0.305008	0.278052	0.065253	0.917935	0.0694577	0.444946	-0.0238866	0.811889
ASXL3	ENSG00000141431	brown	-0.461665	0.0451817	-0.394515	0.267411	-0.417348	2.16e-05	-0.289519	0.000832971
ATL1	ENSG00000198513	brown	0.0713885	0.490634	0.210492	0.169994	0.175022	0.168701	0.248641	0.0297535
ATOH7	ENSG00000179774	brown	-0.0589707	0.840037	0.180591	0.750949	0.223052	0.0145621	0.170841	0.0441947
ATP13A4	ENSG00000127249	brown	-0.353083	0.0380668	0.0542155	0.884866	-0.519763	0.00794498	-0.289439	0.120302
ATP13A5	ENSG00000187527	brown	-0.428172	0.141328	0.24636	0.63459	0.0685527	0.455854	0.0136405	0.897731
ATP1B1	ENSG00000143153	brown	-0.340013	0.0051115	-0.239231	0.186895	-0.0754708	0.511565	-0.085917	0.426118
ATP1B3	ENSG00000069849	brown	-0.476773	0.000620866	-0.254865	0.22833	0.107571	0.557799	0.00508049	0.980933
ATP23	ENSG00000166896	brown	-0.6073	1.03e-05	-0.297967	0.139082	NA	NA	NA	NA
ATP2B1	ENSG00000070961	brown	-0.325258	0.00295329	-0.373973	0.00868394	-0.701076	1.07e-07	-0.609004	2.02e-07
ATP2C2	ENSG00000064270	brown	-0.0243241	0.856151	0.175649	0.425487	-0.463863	0.00651245	-0.329197	0.037406
ATP5F1B	ENSG00000110955	brown	-0.491579	1.31e-05	-0.172988	0.331749	NA	NA	NA	NA
ATP6V0D2	ENSG00000147614	brown	-0.6506	0.0010884	-0.754662	0.00280538	-0.565044	0.011432	-0.797512	0.00014486
ATP6V1D	ENSG00000100554	brown	-0.277546	0.00561468	-0.177243	0.24837	-0.0301155	0.783518	-0.152357	0.0833374
ATP8A1	ENSG00000124406	brown	-0.480642	5.03e-06	-0.267769	0.0710353	-0.532678	3.48e-05	-0.304191	0.0072546
ATP8B1	ENSG00000081923	brown	-0.423482	0.000556541	-0.138225	0.5097	-0.525401	0.00443896	-0.448613	0.0080059
AUH	ENSG00000148090	brown	-0.575251	3.1e-09	-0.434691	0.000211126	-0.202894	0.0977952	-0.235417	0.0355396
AVIL	ENSG00000135407	brown	-0.426684	0.00172835	-0.181748	0.413823	-0.65205	3.23e-05	-0.40986	0.00299895
AVPI1	ENSG00000119986	brown	-0.479139	7.8e-05	-0.218041	0.23826	-0.171546	0.248574	-0.191085	0.164081
AZIN2	ENSG00000142920	brown	-0.409367	0.00544753	0.180903	0.462817	-0.00309956	0.980485	0.206404	0.0354709
B3GALT5	ENSG00000183778	brown	0.553667	0.0111173	0.56301	0.0659463	0.196803	0.488377	0.0832159	0.785752
B3GNT5	ENSG00000176597	brown	-0.251834	0.0299298	-0.0578798	0.807971	-0.347294	0.0275377	-0.358686	0.0128644
B3GNT8	ENSG00000177191	brown	-0.737436	3.06e-05	-0.330054	0.216507	-0.123631	0.378506	-0.120693	0.366439
B4GALNT2	ENSG00000167080	brown	-1.34968	3.28e-05	-0.659711	0.17081	-1.44661	0.00040176	-1.2074	0.00115084
B4GALNT3	ENSG00000139044	brown	0.03555	0.801615	0.183414	0.431627	-0.0478448	0.777072	-0.085928	0.581237
B4GALT5	ENSG00000158470	brown	-0.239163	0.0206084	-0.136754	0.418723	-0.231387	0.018458	-0.289088	0.00135331
BAMBI	ENSG00000095739	brown	-0.074998	0.678853	0.0435138	0.915053	-0.309844	0.0814136	-0.254291	0.129132
BBC3	ENSG00000105327	brown	-0.125508	0.289499	-0.00823158	0.977997	0.0411932	0.67067	0.0861734	0.311423
BCAS1	ENSG00000064787	brown	-0.274604	0.0632057	0.0437539	0.894104	-0.247212	0.239777	-0.247101	0.209121
BCL10	ENSG00000142867	brown	0.0179881	0.854104	0.142846	0.36033	0.0420964	0.673368	-0.0446709	0.643799
BCL2L10	ENSG00000137875	brown	-0.729357	7.19e-05	-0.43366	0.098231	0.0496608	0.736329	-0.00442645	0.978458
BCL2L11	ENSG00000153094	brown	-0.18567	0.054762	0.013237	0.955315	-0.207221	0.0307579	0.0328744	0.766425
BCL2L14	ENSG00000121380	brown	-0.131471	0.198419	0.0630388	0.753388	-0.102501	0.324242	-0.0137523	0.912082
BCL2L15	ENSG00000188761	brown	-0.25719	0.0524575	-0.0777271	0.766231	-0.407892	0.0395692	-0.393923	0.0309487
BCO1	ENSG00000135697	brown	0.103993	0.531251	0.129147	0.676712	NA	NA	NA	NA
BCO2	ENSG00000197580	brown	0.151581	0.22668	0.172248	0.39773	-0.276913	0.000744968	-0.0672065	0.420909
BDH2	ENSG00000164039	brown	-0.227326	0.044628	-0.283389	0.076651	-0.657103	8.18e-07	-0.427529	0.000165615
BDKRB1	ENSG00000100739	brown	-0.140113	0.393814	0.067371	0.846506	-0.199968	0.137232	-0.0796186	0.574203
BDKRB2	ENSG00000168398	brown	0.174648	0.173019	0.114389	0.620211	0.0657445	0.59694	0.0439367	0.730112
BEST3	ENSG00000127325	brown	-0.553017	0.167355	-0.0787882	0.929081	0.0074101	0.866259	0.011836	0.782793
BEST4	ENSG00000142959	brown	-0.365835	0.16195	-0.174075	0.730022	-0.52231	0.0516234	-0.383904	0.13125
BEX2	ENSG00000133134	brown	-0.322217	0.0343549	-0.148654	0.578928	-0.013017	0.920689	-0.0139269	0.918313
BICDL2	ENSG00000162069	brown	-0.299227	0.0409356	-0.0163444	0.964333	NA	NA	NA	NA
BMP3	ENSG00000152785	brown	-1.02394	0.00189596	-0.866349	0.0603435	-0.891564	0.0106301	-0.596599	0.06782
BMP5	ENSG00000112175	brown	-0.394726	0.0665322	-0.620243	0.0345949	-0.199962	0.415491	-0.516534	0.0141224
BMP8B	ENSG00000116985	brown	-0.273523	0.0447035	-0.112339	0.652864	-0.211503	0.242928	-0.151165	0.394397
BMX	ENSG00000102010	brown	-0.292043	0.0734293	-0.417833	0.0686282	-0.310727	0.0145114	-0.201992	0.0920824
BNIP5	ENSG00000189325	brown	-0.376601	0.0392396	-0.225378	0.460779	NA	NA	NA	NA
BPHL	ENSG00000137274	brown	-0.256241	0.0256281	-0.305102	0.0570715	-0.24754	0.104742	-0.261846	0.0619921
BPNT1	ENSG00000162813	brown	-0.316648	0.00849101	-0.197416	0.291736	-0.293282	0.0263532	-0.334182	0.00569482
BRINP1	ENSG00000078725	brown	-0.41377	0.213694	-0.561569	0.276874	0.0465427	0.556121	0.010846	0.903561
BRINP2	ENSG00000198797	brown	-2.30456	3.72e-07	-2.03576	0.000189533	0.0106293	0.918465	0.0375345	0.696326
BRINP3	ENSG00000162670	brown	-0.91156	0.00884321	-0.498858	0.371781	-0.511964	0.0129923	-0.469797	0.0130031
BSG	ENSG00000172270	brown	-0.723581	1.47e-06	-0.400568	0.0560856	-0.57482	0.00026068	-0.56902	0.000100346
BTBD3	ENSG00000132640	brown	-0.582705	1e-06	-0.351654	0.0292029	-0.443367	0.00222197	-0.252317	0.0620241
BTC	ENSG00000174808	brown	-0.0184326	0.84514	0.147681	0.318825	0.0188649	0.848829	0.0184304	0.855959
BTNL3	ENSG00000168903	brown	-0.328064	0.100601	-0.32356	0.299505	-0.345836	0.411613	-0.431482	0.266435
BTNL8	ENSG00000113303	brown	-0.395563	0.0587506	-0.369489	0.249312	-0.730923	0.00205018	-0.332016	0.142523
C10orf67	ENSG00000179133	brown	-0.215659	0.549738	-0.52277	0.368772	-0.0150365	0.819063	-0.0518424	0.357666
C10orf82	ENSG00000165863	brown	-0.474192	0.158068	-0.525515	0.318992	-0.059833	0.547926	-0.108356	0.218123
C11orf54	ENSG00000182919	brown	-0.565506	2.02e-06	-0.407444	0.00854048	-0.446313	0.00132876	-0.312615	0.0138331
C11orf86	ENSG00000173237	brown	0.265885	0.255322	0.0452921	0.932706	-0.111734	0.396018	-0.417579	0.000279826
C12orf56	ENSG00000185306	brown	-0.467184	0.271764	-0.486531	0.50166	-0.162348	0.0796815	-0.109536	0.219936
C12orf75	ENSG00000235162	brown	0.217072	0.147997	0.00482605	0.990094	0.165746	0.195258	-0.0129819	0.933634
C14orf180	ENSG00000184601	brown	-1.83863	3.39e-06	-1.5837	0.00130789	0.0810422	0.260073	0.0888999	0.182041
C15orf48	ENSG00000166920	brown	-0.442364	0.00386698	-0.193205	0.447611	-0.150766	0.307113	-0.253911	0.0523524
C17orf113	ENSG00000267221	brown	-0.78038	2.57e-05	-0.419383	0.115801	NA	NA	NA	NA
C19orf33	ENSG00000167644	brown	-1.06869	4.6e-07	-0.906196	0.00047983	0.216441	0.14513	0.0313547	0.859541
C1D	ENSG00000197223	brown	-0.169682	0.123032	-0.169731	0.328642	-0.345217	0.00137321	-0.259855	0.00825496
C1orf115	ENSG00000162817	brown	-0.518103	0.00250582	-0.31539	0.225116	-0.127712	0.512565	-0.17965	0.313435
C1orf210	ENSG00000253313	brown	-0.478107	0.00182618	-0.106619	0.716253	-0.333098	0.0385029	-0.323775	0.0289338
C1QL3	ENSG00000165985	brown	-0.506378	0.00990533	-0.445924	0.11674	0.191001	0.0292928	0.150456	0.0655893
C1QTNF12	ENSG00000184163	brown	-0.0273316	0.870545	0.0223616	0.956457	NA	NA	NA	NA
C1QTNF8	ENSG00000184471	brown	-0.583321	0.0218326	-0.129475	0.799979	0.182316	0.0413528	0.124874	0.142436
C1QTNF9	ENSG00000240654	brown	-0.385374	0.109524	0.168631	0.712287	-0.0382796	0.770617	0.0687701	0.56836
C2CD6	ENSG00000155754	brown	-0.00554475	0.974698	-0.122019	0.715833	NA	NA	NA	NA
C2orf88	ENSG00000187699	brown	-0.670277	0.000133732	-0.29413	0.279974	-0.431718	0.00519098	-0.243872	0.0942238
C3orf85	ENSG00000241224	brown	-0.354851	0.109481	-0.498063	0.12194	NA	NA	NA	NA
C4orf19	ENSG00000154274	brown	-0.29434	0.0110067	-0.0400252	0.873972	-0.143235	0.391051	-0.266505	0.0690405
C4orf33	ENSG00000151470	brown	-0.235478	0.0252734	-0.0609122	0.769591	-0.210368	0.102973	-0.22906	0.0529836
C5orf63	ENSG00000164241	brown	-0.143222	0.205583	-0.0712823	0.747445	-0.97544	1.23e-07	-0.595097	9.47e-05
C6	ENSG00000039537	brown	0.0137758	0.951804	-0.109881	0.815407	-0.211624	0.0114537	-0.0864314	0.300267
C6orf141	ENSG00000197261	brown	0.210571	0.152117	0.0538376	0.865279	-0.246722	0.0124076	-0.200366	0.0281231
C6orf163	ENSG00000203872	brown	-0.111198	0.419169	-0.161446	0.488449	-0.313303	0.00342216	-0.262415	0.00744513
C6orf52	ENSG00000137434	brown	-0.0552321	0.734654	-0.134408	0.653745	-0.0446589	0.582438	-0.11989	0.081328
C7orf31	ENSG00000153790	brown	-0.550512	0.00105038	-0.151662	0.614075	-0.792527	4.78e-06	-0.6056	8.09e-05
C7orf57	ENSG00000164746	brown	-0.347851	0.207979	-0.266248	0.583459	-0.0668338	0.351684	0.0038336	0.964832
C8G	ENSG00000176919	brown	0.159122	0.511743	0.011314	0.985993	0.0919711	0.333834	0.0994572	0.262892
C8orf33	ENSG00000182307	brown	-0.133324	0.279591	-0.125861	0.557315	-0.049851	0.483341	-0.076928	0.229382
C9orf24	ENSG00000164972	brown	-0.470452	0.0250993	-0.544241	0.064684	0.223943	0.0235299	0.0334898	0.770451
C9orf40	ENSG00000135045	brown	-0.45881	0.000128973	-0.297866	0.0792113	0.135688	0.119473	0.0048236	0.964918
CA1	ENSG00000133742	brown	-0.936415	0.00581724	-0.124896	0.864485	-1.97561	0.00278863	-1.73159	0.00422732
CA10	ENSG00000154975	brown	-0.656066	0.00724043	-0.682322	0.0422484	0.106322	0.174878	0.0692294	0.369631
CA12	ENSG00000074410	brown	-0.533226	0.00130765	-0.205906	0.457182	-0.560528	0.000191379	-0.539913	0.00010375
CA13	ENSG00000185015	brown	-0.0344479	0.795972	0.0777401	0.767084	-0.150807	0.281461	0.0101442	0.95271
CA2	ENSG00000104267	brown	-0.952647	7.45e-05	-0.42589	0.24759	-0.857386	0.00134054	-0.815446	0.000891833
CA3	ENSG00000164879	brown	-0.184226	0.257048	-0.251324	0.327231	-0.0369762	0.684351	-0.0473753	0.580942
CA4	ENSG00000167434	brown	-0.407026	0.11389	-0.185984	0.703511	0.16317	0.598123	-0.0262071	0.94016
CA7	ENSG00000168748	brown	-0.356023	0.160515	-0.0288134	0.963906	-0.280668	0.335397	-0.335028	0.212166
CA8	ENSG00000178538	brown	0.423037	0.000655477	0.539915	0.000365816	0.260135	0.0604479	0.37765	0.00272902
CAB39	ENSG00000135932	brown	-0.305604	0.00158725	-0.18211	0.211749	-0.298254	0.00034074	-0.273161	0.000341532
CAMK2N1	ENSG00000162545	brown	-0.68234	3.23e-05	-0.369909	0.120554	-0.558843	0.00641172	-0.477827	0.0110203
CAPN13	ENSG00000162949	brown	-0.580344	0.0225918	-0.276296	0.528075	-1.10466	1.84e-06	-0.946353	5.58e-06
CAPN2	ENSG00000162909	brown	-0.343412	0.00167827	-0.267775	0.084547	-0.166562	0.0933434	-0.278579	0.00191878
CAPN9	ENSG00000135773	brown	-0.410433	0.0195058	-0.0648217	0.864235	-0.345116	0.222796	-0.136221	0.650522
CASD1	ENSG00000127995	brown	-0.283983	0.00483366	-0.0516363	0.802181	-0.512558	5.27e-05	-0.290387	0.00963137
CASP6	ENSG00000138794	brown	-0.356377	0.00111518	-0.132808	0.469005	-0.279562	0.0544588	-0.382633	0.00384964
CASP7	ENSG00000165806	brown	-0.36088	0.00467092	-0.0745587	0.766898	-0.153634	0.253018	-0.0523918	0.720719
CASR	ENSG00000036828	brown	-0.144211	0.597025	0.0558914	0.927619	-0.0235207	0.81327	-0.0623577	0.479073
CAT	ENSG00000121691	brown	-0.369232	0.000301608	-0.288875	0.0393295	-0.369688	0.000715497	-0.282891	0.00437449
CATSPERG	ENSG00000099338	brown	-0.129635	0.321946	0.0857172	0.735212	0.14283	0.069374	0.140352	0.0531845
CBLN1	ENSG00000102924	brown	0.19549	0.379948	-0.116999	0.796741	0.448803	3.32e-05	0.281941	0.00306915
CBLN4	ENSG00000054803	brown	0.515568	0.147516	0.775579	0.136372	-0.120379	0.145969	-0.0809581	0.31702
CBS	ENSG00000160200	brown	-0.277444	0.138705	-0.53084	0.0389599	0.10342	0.293753	0.0485892	0.637589
CCDC110	ENSG00000168491	brown	0.0448089	0.727916	0.324302	0.0741168	-0.020953	0.797174	0.0139317	0.869375
CCDC122	ENSG00000151773	brown	0.0470674	0.677864	-0.108888	0.587294	-0.291551	0.00118017	-0.100905	0.250658
CCDC13	ENSG00000244607	brown	-0.274356	0.287653	0.0679289	0.905729	0.132666	0.0880214	0.00440499	0.964447
CCDC152	ENSG00000198865	brown	0.356421	0.0440568	0.315065	0.244835	NA	NA	NA	NA
CCDC158	ENSG00000163749	brown	-0.574191	0.00948154	-0.59132	0.0550963	-0.0212416	0.826582	0.0852446	0.296438
CCDC171	ENSG00000164989	brown	-0.137293	0.162059	-0.0188548	0.933443	-0.500084	5.72e-05	-0.21503	0.054929
CCDC175	ENSG00000151838	brown	-0.159081	0.278229	-0.167423	0.503225	-0.151697	0.0139565	-0.111132	0.0534157
CCDC183	ENSG00000213213	brown	-0.521729	0.00208416	-0.159485	0.595518	-0.474391	0.00141398	-0.145754	0.325532
CCDC196	ENSG00000196553	brown	0.13676	0.40711	0.10079	0.755941	NA	NA	NA	NA
CCDC28A	ENSG00000024862	brown	-0.278203	0.00542106	-0.225901	0.119508	-0.174552	0.0503521	-0.0898491	0.310223
CCDC68	ENSG00000166510	brown	-0.0808187	0.524963	0.0999734	0.671931	-0.359485	0.0444906	-0.213104	0.219597
CCDC89	ENSG00000179071	brown	-0.204159	0.183113	0.0220172	0.95243	-0.43881	5.37e-05	-0.207052	0.0330816
CCDC9B	ENSG00000188549	brown	-0.440118	0.00337165	-0.228006	0.337079	NA	NA	NA	NA
CCL28	ENSG00000151882	brown	-0.00278794	0.985683	0.301158	0.195574	0.500518	0.0167242	0.343051	0.081092
CCNG1	ENSG00000113328	brown	-0.207883	0.0359532	-0.171237	0.261771	-0.313833	0.00212636	-0.190234	0.0446489
CCNG2	ENSG00000138764	brown	-0.0268636	0.801165	-0.054045	0.804521	0.0571666	0.554925	0.16879	0.0378071
CCZ1	ENSG00000122674	brown	-0.12247	0.243851	-0.0252424	0.915053	-0.55034	6.29e-05	-0.15051	0.00730944
CD177	ENSG00000204936	brown	-0.564964	0.109317	0.0253148	0.977116	-0.584021	0.238412	-1.28965	0.0031338
CD2AP	ENSG00000198087	brown	-0.534971	1.04e-05	-0.411458	0.00932031	-0.65832	3.95e-05	-0.53658	0.000198692
CD9	ENSG00000010278	brown	-0.584918	3.63e-05	-0.360305	0.0707209	-0.519988	3.34e-05	-0.533908	5.78e-06
CDC14A	ENSG00000079335	brown	-0.625002	1.51e-05	-0.463353	0.015486	-0.902096	1.63e-06	-0.526744	0.000940908
CDC42EP5	ENSG00000167617	brown	0.0340842	0.815493	0.0640098	0.833657	0.475839	2.4e-05	0.190845	0.0577377
CDH1	ENSG00000039068	brown	-0.431626	0.00138441	-0.228487	0.274264	-0.295213	0.0578343	-0.389456	0.00594881
CDH17	ENSG00000079112	brown	-0.440576	0.00188863	-0.202994	0.37223	-0.593112	0.000389898	-0.512984	0.000752912
CDHR1	ENSG00000148600	brown	-0.479253	0.0488253	-0.124899	0.801427	-0.961677	5.01e-06	-0.565538	0.00178026
CDHR3	ENSG00000128536	brown	-0.259982	0.028869	-0.18235	0.331911	-0.379221	0.000472473	-0.220262	0.0260665
CDK20	ENSG00000156345	brown	-0.660888	6.16e-06	-0.475925	0.0136095	-0.405421	0.00151403	-0.346775	0.00297371
CDKL1	ENSG00000100490	brown	-0.458381	3.05e-05	-0.243496	0.127907	-0.380982	0.00044252	-0.428043	2.99e-05
CDKN2B	ENSG00000147883	brown	-0.803067	9.83e-05	-0.529716	0.0674147	-0.200094	0.3031	-0.214008	0.238082
CDS1	ENSG00000163624	brown	-0.279469	0.0213269	-0.223656	0.224459	-0.330082	0.0151455	-0.383799	0.00208352
CEACAM1	ENSG00000079385	brown	-0.259247	0.192058	0.162024	0.657884	-0.620517	0.00159402	-0.341107	0.0623401
CEACAM18	ENSG00000213822	brown	1.52205	0.036127	-0.521414	0.707936	NA	NA	NA	NA
CEACAM7	ENSG00000007306	brown	-0.993847	2.91e-05	-0.369183	0.324018	-0.398352	0.0346149	-0.274916	0.124604
CEACAM8	ENSG00000124469	brown	-0.188643	0.460428	-0.51869	0.172658	-0.0441692	0.7256	0.0511688	0.673644
CEBPA	ENSG00000245848	brown	-0.555497	0.0768217	-0.934004	0.0282454	0.218774	0.0243286	0.0219298	0.853287
CELA3A	ENSG00000142789	brown	-0.833254	0.038953	-0.339632	0.643591	-0.219985	0.0102097	-0.102318	0.220755
CELA3B	ENSG00000219073	brown	-1.07728	0.00177259	-0.74511	0.1389	-0.0916857	0.202885	-0.047459	0.51898
CENPV	ENSG00000166582	brown	-0.354927	0.000736649	-0.245938	0.103256	-0.369362	0.0126259	-0.333872	0.0140635
CEP70	ENSG00000114107	brown	-0.447615	4.95e-07	-0.12814	0.368602	-0.823618	2.74e-06	-0.446058	0.00279843
CES2	ENSG00000172831	brown	-0.529506	0.00196512	-0.364019	0.147943	-0.809078	0.000224562	-0.705653	0.000411835
CFAP95	ENSG00000204711	brown	0.877243	0.0934401	1.16445	0.126784	NA	NA	NA	NA
CFDP1	ENSG00000153774	brown	-0.379237	0.000527364	-0.268192	0.0843916	-0.170031	0.0660108	-0.219191	0.00902431
CFTR	ENSG00000001626	brown	-0.439048	0.000547932	-0.225416	0.246442	-0.896176	8.6e-05	-0.806088	0.0001149
CGN	ENSG00000143375	brown	-0.53122	0.000612784	-0.226141	0.361194	-0.345662	0.0656336	-0.322355	0.0637704
CHADL	ENSG00000100399	brown	-0.150983	0.356373	-0.335207	0.166929	0.159178	0.0321756	0.106632	0.131457
CHDH	ENSG00000016391	brown	-0.400446	0.00118975	-0.260317	0.152586	-0.311787	0.0195236	-0.252795	0.0413429
CHGA	ENSG00000100604	brown	0.0598626	0.767307	0.0533424	0.905713	0.102058	0.67787	0.164505	0.462953
CHKA	ENSG00000110721	brown	-0.399276	6.47e-05	-0.224361	0.122054	-0.717379	7.39e-06	-0.467849	0.000775459
CHMP2B	ENSG00000083937	brown	-0.217309	0.0585399	-0.14551	0.445382	-0.094179	0.425876	-0.194858	0.0582223
CHMP4B	ENSG00000101421	brown	-0.502292	1.24e-05	-0.29811	0.0642591	0.0258353	0.772591	-0.0327367	0.704475
CHMP4C	ENSG00000164695	brown	-0.299805	0.0197896	-0.168948	0.423332	-0.150143	0.240669	-0.296624	0.00847244
CHN2	ENSG00000106069	brown	-0.220225	0.102037	-0.251388	0.216507	-0.459861	0.000464426	-0.326092	0.0061248
CHP2	ENSG00000166869	brown	-1.11292	3.01e-05	-0.744336	0.0427635	-0.827248	0.0255129	-0.853405	0.0117788
CHPT1	ENSG00000111666	brown	-0.403533	0.000282575	-0.27647	0.0791025	-0.598358	5.63e-06	-0.419488	0.00027081
CHRFAM7A	ENSG00000166664	brown	0.546221	0.0539948	0.122362	0.839188	NA	NA	NA	NA
CHRM5	ENSG00000184984	brown	-0.0919641	0.507751	-0.0107815	0.974708	-0.2828	0.000188332	-0.172545	0.011276
CHRNA1	ENSG00000138435	brown	-1.3083	2.82e-06	-0.735146	0.0592257	-0.38314	0.000538816	-0.23505	0.0196815
CHRNA5	ENSG00000169684	brown	0.177986	0.148012	0.107025	0.631679	0.0313096	0.860556	-0.0815227	0.615562
CHRNA7	ENSG00000175344	brown	0.344868	0.104536	0.0247373	0.96281	-0.301012	0.0112638	-0.328823	0.00254443
CHST9	ENSG00000154080	brown	0.221406	0.390574	-0.149712	0.770384	0.189546	0.00206808	0.116646	0.0407661
CIPC	ENSG00000198894	brown	-0.679257	1.56e-07	-0.382765	0.028979	-0.482016	0.000501533	-0.390577	0.00187435
CKB	ENSG00000166165	brown	-0.97108	0.000610176	-0.452937	0.306692	-0.902361	0.0275062	-0.695388	0.0689271
CLCA1	ENSG00000016490	brown	-0.0483305	0.813824	0.271892	0.418347	-0.245412	0.505513	-0.672796	0.0311847
CLCA2	ENSG00000137975	brown	-0.246106	0.221934	0.276746	0.396969	-0.0563217	0.746353	-0.0787809	0.630933
CLCA4	ENSG00000016602	brown	-0.64619	0.0281751	-0.0723606	0.912625	-0.209432	0.399088	-0.00571154	0.985269
CLCN2	ENSG00000114859	brown	-0.58295	0.00141467	-0.349949	0.201696	-0.547332	0.000594767	-0.368673	0.0107715
CLCN3	ENSG00000109572	brown	-0.12482	0.233449	-0.0737829	0.711861	-0.285241	0.0142815	-0.226074	0.036279
CLDN15	ENSG00000106404	brown	0.0919519	0.597699	-0.31767	0.230106	-0.38032	0.000899291	-0.325911	0.0017839
CLDN23	ENSG00000253958	brown	-0.605332	0.00485221	-0.346454	0.301742	0.0852694	0.573785	-0.000243058	0.99932
CLDN7	ENSG00000181885	brown	-0.258293	0.0568561	-0.0296936	0.922733	-0.0157826	0.940626	-0.132217	0.460654
CLDN8	ENSG00000156284	brown	-1.24407	0.00607229	-0.538645	0.480973	-0.962063	0.00187378	-0.512276	0.0768966
CLRN3	ENSG00000180745	brown	-0.263885	0.0484705	-0.109359	0.65663	-0.535709	0.00156092	-0.358698	0.0210097
CLSTN2	ENSG00000158258	brown	-0.56923	0.00613466	-0.53065	0.0691879	0.0417348	0.663296	-0.0220859	0.827765
CLYBL	ENSG00000125246	brown	-0.582723	1.3e-05	-0.341165	0.0695074	-0.589143	0.000121045	-0.420117	0.00218066
CMBL	ENSG00000164237	brown	-0.651282	7.23e-05	-0.426318	0.0639187	-0.53481	0.00644808	-0.593091	0.00105005
CMTM4	ENSG00000183723	brown	-0.418964	0.000489544	-0.174062	0.365245	-0.501492	0.000436147	-0.482463	0.000239402
CNGA1	ENSG00000198515	brown	-0.84238	1.45e-05	-0.659704	0.00916108	-0.0289503	0.88489	-0.0904186	0.617598
CNKSR3	ENSG00000153721	brown	-0.526798	0.000576053	-0.387302	0.0727738	-0.784271	1.29e-06	-0.554407	8e-05
CNTFR	ENSG00000122756	brown	-1.2451	0.000991717	-0.95031	0.0751901	-0.376501	0.0165048	-0.356162	0.013477
CNTN3	ENSG00000113805	brown	-0.837991	0.000654396	-0.327834	0.414371	-1.00323	4.46e-06	-0.658231	0.000502339
CNTN4	ENSG00000144619	brown	-0.903064	4.48e-06	-0.672331	0.00871167	-0.894082	6.03e-07	-0.772587	2.01e-06
COL9A1	ENSG00000112280	brown	-0.428781	0.0253934	-0.37328	0.192928	0.132386	0.0570324	0.0259622	0.742033
COX5A	ENSG00000178741	brown	-0.629975	1.52e-06	-0.382932	0.031251	-0.24936	0.0104459	-0.255337	0.0042489
CPA2	ENSG00000158516	brown	-0.449284	0.145529	-0.300738	0.579861	-0.0129535	0.946864	0.223642	0.137867
CPA6	ENSG00000165078	brown	-0.380959	0.147981	-0.0727857	0.900662	-0.392948	0.0016356	-0.238485	0.0386932
CPM	ENSG00000135678	brown	-0.386336	0.00504026	-0.0696413	0.80476	-0.398332	0.00999933	-0.275909	0.0558242
CPN1	ENSG00000120054	brown	-0.492026	0.277434	-0.179445	0.850665	0.0410868	0.653536	0.0529059	0.538001
CPNE8	ENSG00000139117	brown	-0.101246	0.419568	0.225017	0.239839	0.0594296	0.704714	0.132413	0.334173
CPT1A	ENSG00000110090	brown	-0.659175	1.71e-06	-0.477316	0.00765675	-0.590226	0.000290778	-0.460753	0.00174473
CPT2	ENSG00000157184	brown	-0.550917	1.2e-05	-0.323247	0.0674164	-0.635552	4.24e-06	-0.548769	1.21e-05
CRABP1	ENSG00000166426	brown	-0.763096	0.0559795	-1.13882	0.0381031	0.31396	0.000524415	0.131052	0.124225
CRB3	ENSG00000130545	brown	-0.239937	0.0614482	-0.103738	0.661077	0.210603	0.0727381	0.0220373	0.877129
CREB3L3	ENSG00000060566	brown	-0.0520312	0.879828	-0.0236904	0.978321	0.183078	0.171398	0.152156	0.232319
CROT	ENSG00000005469	brown	-0.679842	4.15e-06	-0.463074	0.0187215	-0.770576	2.9e-05	-0.638571	0.000124553
CRYBA2	ENSG00000163499	brown	-0.222894	0.345884	-0.0593666	0.910395	0.29457	0.000243035	0.192964	0.007628
CRYBB2	ENSG00000244752	brown	-0.701097	0.0215645	-0.599228	0.185624	-0.0226511	0.831856	0.0256213	0.811561
CRYBG2	ENSG00000176092	brown	-0.045371	0.807707	-0.163356	0.628118	NA	NA	NA	NA
CRYL1	ENSG00000165475	brown	-0.510878	0.000394562	-0.408601	0.0388232	-0.396352	0.0315523	-0.477994	0.0045703
CRYM	ENSG00000103316	brown	-0.0904341	0.55029	0.100401	0.731132	0.1975	0.0155143	-0.032768	0.724425
CSMD1	ENSG00000183117	brown	-0.735015	0.000552132	-0.511601	0.0909866	0.0728022	0.231858	0.0515181	0.387795
CSMD3	ENSG00000164796	brown	-0.496623	0.133132	-0.611804	0.221953	-0.0634806	0.268504	-0.0190842	0.764019
CSNK2A3	ENSG00000254598	brown	0.111994	0.663926	0.0138268	0.98344	-0.342001	1.79e-06	-0.267169	2.44e-05
CSRNP3	ENSG00000178662	brown	-0.223126	0.0872691	-0.144763	0.516963	-0.141045	0.127923	-0.096306	0.284988
CSTB	ENSG00000160213	brown	-0.409285	0.00285194	-0.426916	0.0199645	-0.210479	0.00396269	-0.213277	0.00147784
CTH	ENSG00000116761	brown	-0.344047	0.0015955	-0.185835	0.269442	-0.274682	0.039669	-0.443736	0.000331539
CTSV	ENSG00000136943	brown	-0.195253	0.369192	-0.267586	0.462238	-0.371971	0.0122209	-0.214678	0.129643
CWH43	ENSG00000109182	brown	-0.988706	0.00023534	-0.328549	0.465946	-1.60526	0.000165924	-1.20125	0.00172224
CXADR	ENSG00000154639	brown	-0.404031	0.00315857	-0.260443	0.205542	-0.291474	0.0812399	-0.287809	0.0622538
CYCS	ENSG00000172115	brown	-0.542614	7.56e-05	-0.284889	0.158969	-0.694823	1.62e-05	-0.569291	8.92e-05
CYP19A1	ENSG00000137869	brown	-0.312971	0.158409	-0.495095	0.125106	0.110682	0.184271	0.091494	0.249029
CYP27A1	ENSG00000135929	brown	-0.364107	0.028241	-0.38582	0.106371	-0.479229	0.00769571	-0.268221	0.116542
CYP2B6	ENSG00000197408	brown	-0.998411	0.00167147	-0.824225	0.0642591	-1.22618	0.00133059	-1.39393	0.000102424
CYP2C18	ENSG00000108242	brown	0.177025	0.419089	-0.217485	0.571315	-1.02444	7.05e-05	-0.984272	3.72e-05
CYP2C19	ENSG00000165841	brown	0.217521	0.406463	-0.402426	0.331364	-0.761941	5.42e-05	-0.634545	0.000199439
CYP2C8	ENSG00000138115	brown	0.0931168	0.695621	-0.107461	0.827801	-0.236999	0.0180869	-0.0938213	0.35394
CYP2C9	ENSG00000138109	brown	0.405269	0.141955	-0.365525	0.418794	-0.944511	2.46e-06	-0.699039	7.11e-05
CYP2J2	ENSG00000134716	brown	-0.185279	0.192778	-0.113666	0.665993	-0.435403	0.0139013	-0.477817	0.00324292
CYP3A4	ENSG00000160868	brown	0.596911	0.0326466	0.299637	0.53407	-0.407382	0.280208	-0.756892	0.0227686
CYP3A5	ENSG00000106258	brown	-0.279294	0.0844614	-0.179393	0.517633	-0.713686	0.00676331	-0.302522	0.242143
CYP4B1	ENSG00000142973	brown	-0.065411	0.857898	-0.887168	0.0932309	-0.0457957	0.56834	-0.0576941	0.44025
CYP4F12	ENSG00000186204	brown	-0.49524	0.00367524	-0.278084	0.295587	-1.30127	1.49e-05	-0.946625	0.000361969
CYP4F2	ENSG00000186115	brown	-0.480262	0.16864	-1.32217	0.00280538	-0.890007	1.35e-05	-0.915106	2.26e-06
CYP4F8	ENSG00000186526	brown	-1.38841	0.00213857	-1.39471	0.0206648	-0.0792447	0.294233	-0.0585349	0.429441
CYSTM1	ENSG00000120306	brown	-0.260607	0.0239684	-0.171534	0.350295	0.0708512	0.534161	-0.116473	0.253453
DACH2	ENSG00000126733	brown	-0.762753	0.0445297	-0.471962	0.449198	-0.0382169	0.56065	0.00340129	0.964479
DACT2	ENSG00000164488	brown	-0.86454	0.00240244	-0.624036	0.13332	-0.197788	0.00608378	-0.178912	0.0067808
DAO	ENSG00000110887	brown	-0.95882	0.00539146	-0.355444	0.551556	-0.285984	0.0871787	-0.130731	0.443351
DAPK2	ENSG00000035664	brown	-0.318219	0.00579578	-0.0762059	0.732785	-0.195298	0.0485893	-0.123506	0.196133
DBNDD2	ENSG00000244274	brown	-0.0974985	0.355341	0.212497	0.174013	0.328651	0.0106822	0.118685	0.3627
DCDC2	ENSG00000146038	brown	-0.0899301	0.73886	0.0671982	0.911385	0.00714395	0.946604	0.00439104	0.968683
DCXR	ENSG00000169738	brown	-0.28599	0.00292554	-0.167417	0.257114	-0.127043	0.0576231	-0.113704	0.0672392
DDAH2	ENSG00000213722	brown	-0.699114	6.95e-06	-0.507844	0.0132902	-0.264241	0.181589	-0.424165	0.0161018
DDC	ENSG00000132437	brown	-0.319568	0.045682	-0.285185	0.243339	-0.639917	0.00193057	-0.689162	0.00032243
DDO	ENSG00000203797	brown	-0.325076	0.0670501	-0.00884415	0.984812	-0.0872902	0.449259	0.0435523	0.719767
DDT	ENSG00000099977	brown	-0.0361995	0.858026	-0.167866	0.652053	-0.0248544	0.891558	-0.120654	0.437222
DDX60	ENSG00000137628	brown	-0.411788	0.00756047	0.0758489	0.810546	0.0381694	0.878806	0.233507	0.255886
DECR1	ENSG00000104325	brown	-0.443261	5.62e-06	-0.213215	0.135393	-0.22849	0.00539865	-0.226837	0.00258775
DEFB1	ENSG00000164825	brown	-1.40819	1.46e-07	-1.01653	0.00273083	-0.504129	0.00464782	-0.420914	0.00989933
DEPDC7	ENSG00000121690	brown	-0.335158	0.0508147	-0.513873	0.026724	-0.416883	0.00212678	-0.304376	0.0143493
DEPTOR	ENSG00000155792	brown	-0.320614	0.00518752	-0.122053	0.537592	-0.370415	0.0119728	-0.30795	0.02359
DERA	ENSG00000023697	brown	-0.329461	0.00161171	-0.213892	0.166001	-0.131817	0.248819	-0.14033	0.18639
DGAT1	ENSG00000185000	brown	0.0968235	0.397192	0.0371826	0.882024	-0.00157072	0.989708	-0.0734516	0.487529
DGAT2L6	ENSG00000184210	brown	0.245479	0.525254	0.227816	0.765652	0.0483305	0.42409	0.0258079	0.682173
DHDH	ENSG00000104808	brown	-0.354454	0.150321	-0.758614	0.0225717	0.30269	0.00116577	0.107657	0.236098
DHRS7C	ENSG00000184544	brown	-0.116167	0.748423	-0.490022	0.407961	0.103653	0.246711	0.0309449	0.754462
DHRS9	ENSG00000073737	brown	-0.166254	0.394533	-0.145241	0.692856	-0.209105	0.27555	-0.375734	0.0265795
DIO3	ENSG00000197406	brown	-0.436235	0.232761	-0.505943	0.39317	-0.0055376	0.955681	0.0109646	0.914233
DLD	ENSG00000091140	brown	-0.394525	4.09e-05	-0.195997	0.168378	-0.448973	2.57e-06	-0.402722	3.8e-06
DMC1	ENSG00000100206	brown	-0.239251	0.073847	-0.0646115	0.814382	-0.321526	8.36e-05	-0.303047	5.95e-05
DMRT2	ENSG00000173253	brown	-0.633895	0.00613902	-0.0270889	0.962518	0.0422278	0.594196	0.016136	0.853207
DMRTA1	ENSG00000176399	brown	-1.30465	5.4e-06	-0.768469	0.0542655	0.211863	0.0490727	0.0795171	0.476724
DNAAF11	ENSG00000129295	brown	0.0306749	0.791094	-0.264671	0.115024	NA	NA	NA	NA
DNAH3	ENSG00000158486	brown	-0.383946	0.018526	-0.147805	0.612231	-0.0435446	0.559325	-0.101476	0.113009
DNAH6	ENSG00000115423	brown	-0.201039	0.200492	-0.166313	0.539675	-0.331354	0.00216463	-0.156411	0.128162
DNAH7	ENSG00000118997	brown	-0.65988	0.000322702	-0.490049	0.0554127	-0.53484	1.57e-05	-0.236694	0.0299217
DNAI4	ENSG00000152763	brown	-0.885553	2.07e-06	-0.508806	0.0491489	NA	NA	NA	NA
DNAJC12	ENSG00000108176	brown	0.228241	0.0918221	0.366699	0.0513286	-0.0276904	0.856044	-0.054412	0.707081
DNAJC22	ENSG00000178401	brown	-0.140888	0.238488	-0.0799889	0.728343	-0.154018	0.141602	-0.248143	0.00818421
DNASE2B	ENSG00000137976	brown	-0.478642	0.00981779	-0.347532	0.211126	-0.257846	0.000186763	-0.151595	0.0147284
DOC2A	ENSG00000149927	brown	-0.465246	0.0108028	0.00419842	0.992071	-0.200681	0.0151651	-0.0900068	0.270426
DOLPP1	ENSG00000167130	brown	-0.331122	0.00055406	-0.211102	0.131381	-0.213099	0.0256465	-0.271399	0.00190383
DPP10	ENSG00000175497	brown	-1.62868	7.5e-05	-1.14622	0.0431367	-1.07813	1.65e-06	-0.857298	1.77e-05
DPP4	ENSG00000197635	brown	0.78274	5.12e-05	-0.131912	0.722019	-0.876971	0.000198425	-0.47411	0.0264913
DQX1	ENSG00000144045	brown	-0.083592	0.521777	-0.104614	0.664639	-0.866978	7.84e-06	-0.525808	0.00174531
DRD5	ENSG00000169676	brown	-2.09369	6.76e-05	-1.22227	0.105574	-0.691663	0.0523081	-0.473581	0.16453
DRICH1	ENSG00000189269	brown	-0.252642	0.176741	-0.0509116	0.902103	-0.297476	0.00672526	-0.117164	0.281653
DSC2	ENSG00000134755	brown	-0.418355	0.00101538	-0.293642	0.109889	-0.472304	0.00149958	-0.454451	0.000883288
DSG1	ENSG00000134760	brown	-0.894007	0.000400634	-0.920967	0.00416052	0.0425877	0.593465	0.0412574	0.594555
DSG2	ENSG00000046604	brown	-0.220673	0.062606	-0.117289	0.572395	-0.22759	0.140914	-0.299789	0.0320641
DUSP21	ENSG00000189037	brown	-1.55035	0.0019631	-0.903715	0.229393	-0.162533	0.0717436	-0.0202042	0.853287
DYRK2	ENSG00000127334	brown	-0.428173	0.000160652	-0.249162	0.132628	-0.0941846	0.363586	-0.153668	0.095075
EAPP	ENSG00000129518	brown	-0.490364	4.47e-06	-0.312175	0.0314114	-0.43757	0.000606735	-0.35326	0.00228781
ECH1	ENSG00000104823	brown	-0.458087	2.54e-05	-0.261315	0.0921	-0.507997	3.74e-06	-0.377236	9.72e-05
EDA	ENSG00000158813	brown	-1.05079	7.55e-05	-0.776972	0.0308254	-0.000632984	0.992941	-0.036341	0.563806
EDIL3	ENSG00000164176	brown	-0.588329	7.19e-05	-0.483664	0.0133697	-0.289842	0.0781252	-0.493047	0.00101092
EDN2	ENSG00000127129	brown	-0.768508	0.0244258	-1.10939	0.0139532	-0.185383	0.248671	-0.187782	0.211367
EDN3	ENSG00000124205	brown	-0.466564	0.0138935	-0.0995885	0.795375	-0.138699	0.4118	-0.115374	0.484811
EFCAB5	ENSG00000176927	brown	-0.567591	0.00102318	-0.229983	0.414371	-0.208288	0.0313836	-0.166171	0.0654789
EFHC2	ENSG00000183690	brown	-0.0743913	0.586374	-0.0201533	0.950973	0.0346511	0.677137	0.0143499	0.87223
EFNA1	ENSG00000169242	brown	-0.440012	0.0182099	-0.201934	0.528779	-0.400561	0.0490614	-0.25718	0.189203
EFNA5	ENSG00000184349	brown	-0.483819	0.00109525	-0.209481	0.379888	-0.366413	0.000216077	-0.311583	0.00053693
EGF	ENSG00000138798	brown	0.176752	0.356649	0.151263	0.670921	-0.212299	0.166167	-0.316632	0.0212319
EGLN3	ENSG00000129521	brown	0.274927	0.128436	0.271668	0.343853	0.478088	0.0381456	0.309665	0.160639
EHF	ENSG00000135373	brown	-0.156014	0.147714	0.0608494	0.775646	-0.0705829	0.639765	-0.101113	0.46694
EHHADH	ENSG00000113790	brown	-0.586695	1.63e-05	-0.36273	0.0561167	-0.774141	8.38e-05	-0.682082	0.000145047
EIF2S3B	ENSG00000180574	brown	0.104502	0.577776	0.03864	0.927497	NA	NA	NA	NA
EIF4EBP2	ENSG00000148730	brown	-0.556326	1.7e-06	-0.350866	0.0250653	-0.639419	2.75e-06	-0.454228	0.000133125
ELAPOR2	ENSG00000164659	brown	-0.184243	0.381834	0.007903	0.988651	NA	NA	NA	NA
ELAVL2	ENSG00000107105	brown	-0.933056	0.000365874	-0.5473	0.155464	0.0117264	0.904405	-0.0681489	0.409046
ELL3	ENSG00000128886	brown	-0.228172	0.0609555	-0.165135	0.404661	-0.338585	0.0133497	-0.289028	0.0219623
ELOVL6	ENSG00000170522	brown	-0.0855922	0.567061	-0.0285114	0.933936	-0.187808	0.273351	-0.386477	0.0101323
ELOVL7	ENSG00000164181	brown	0.488125	6.19e-06	0.30376	0.0407855	0.000443698	0.998185	0.0806751	0.645012
EMP1	ENSG00000134531	brown	-0.518598	0.0165437	-0.551552	0.069993	-0.672093	0.00059947	-0.659561	0.000263733
EMX1	ENSG00000135638	brown	-0.853797	0.000433508	-0.832309	0.00828252	0.102847	0.244003	0.0533823	0.556004
ENDOD1	ENSG00000149218	brown	-0.379208	0.00799185	-0.172082	0.473735	-0.777034	9.3e-07	-0.548095	6.23e-05
ENO4	ENSG00000188316	brown	-0.219699	0.0733082	-0.129486	0.540478	0.141157	0.0521753	0.107188	0.118487
ENPEP	ENSG00000138792	brown	-0.120645	0.490478	-0.114539	0.735501	0.150283	0.654886	-0.138904	0.674239
ENPP1	ENSG00000197594	brown	-0.658587	0.000154955	-0.377058	0.138969	-0.676906	0.000579236	-0.434402	0.0150919
ENPP3	ENSG00000154269	brown	-0.603027	0.000530484	-0.333602	0.201416	-0.277916	0.165725	-8.04e-05	0.999755
ENTPD5	ENSG00000187097	brown	-0.86795	2.9e-06	-0.502297	0.05146	-1.09466	0.000150653	-0.976914	0.000216451
ENTPD8	ENSG00000188833	brown	-0.0727491	0.686429	0.138252	0.681769	0.183047	0.140035	0.201116	0.0772807
EPB41L3	ENSG00000082397	brown	-0.442765	0.000123576	-0.343117	0.0277791	-0.347715	0.000288567	-0.101631	0.276365
EPB41L4B	ENSG00000095203	brown	-0.754363	7.47e-06	-0.389676	0.108339	-0.685847	0.000379664	-0.57799	0.000984712
EPDR1	ENSG00000086289	brown	-0.453506	0.00514123	-0.549004	0.00940062	0.028878	0.758649	0.0353263	0.696745
EPHX2	ENSG00000120915	brown	-0.650501	1.17e-05	-0.414681	0.0425217	-0.483537	0.0190031	-0.416648	0.0287669
EQTN	ENSG00000120160	brown	-0.232546	0.225698	-0.0130447	0.978482	-0.268407	0.00181665	-0.0491009	0.597056
ERBB4	ENSG00000178568	brown	-1.41727	0.00440207	-0.247095	0.808334	-0.156255	0.077567	-0.03819	0.698417
ERBIN	ENSG00000112851	brown	-0.312504	0.00223538	-0.229495	0.122139	NA	NA	NA	NA
ERICH5	ENSG00000177459	brown	-0.37761	0.0567104	-0.0723289	0.865407	0.244768	0.00690334	0.104367	0.240525
ESRRA	ENSG00000173153	brown	-0.39207	0.000365099	-0.235839	0.144228	0.158214	0.16058	0.0310895	0.812124
ESRRG	ENSG00000196482	brown	-0.589722	0.0198568	-0.651211	0.067152	0.0295135	0.797289	0.0385012	0.730068
ETFDH	ENSG00000171503	brown	-0.624737	5.82e-06	-0.485565	0.00642363	-0.659542	0.000272733	-0.576134	0.000484223
ETNK1	ENSG00000139163	brown	-1.21682	2.79e-08	-0.851886	0.00201983	-0.926075	0.000662362	-0.865514	0.000521821
EXD1	ENSG00000178997	brown	-0.362792	0.336079	-0.0628049	0.942677	0.0964069	0.236184	0.0126943	0.896296
EXOC6B	ENSG00000144036	brown	-0.250559	0.0113513	-0.305281	0.0214657	-0.657864	2.13e-06	-0.508212	3.37e-05
EXPH5	ENSG00000110723	brown	-0.700835	9.22e-05	-0.231241	0.434339	-1.0758	9.1e-05	-0.827668	0.000792436
EYS	ENSG00000188107	brown	-0.294565	0.00912328	-0.191902	0.271732	-0.454682	2.55e-06	-0.188397	0.0223349
EZR	ENSG00000092820	brown	-0.157029	0.122577	-0.163388	0.303811	-0.1418	0.1601	-0.246843	0.00619235
F2RL1	ENSG00000164251	brown	-0.462122	0.000811871	-0.230646	0.281308	-0.377309	0.0209731	-0.346305	0.0213539
FABP1	ENSG00000163586	brown	-1.01768	2.26e-05	-0.579624	0.0904219	-0.776373	0.00121172	-0.745217	0.000716825
FABP2	ENSG00000145384	brown	-0.191571	0.334302	-0.331935	0.280921	-0.574301	0.0254638	-0.492334	0.0385646
FABP3	ENSG00000121769	brown	-0.50832	3.3e-05	-0.706045	3.98e-07	-0.197513	0.191664	-0.274782	0.043488
FABP5	ENSG00000164687	brown	-0.201339	0.187552	-0.219968	0.368679	-0.512998	0.0141997	-0.729197	0.000197152
FABP6	ENSG00000170231	brown	2.23552	3.61e-13	1.09992	0.00554607	0.665696	0.00506768	0.183403	0.456344
FADS6	ENSG00000172782	brown	-0.143739	0.710931	-0.812287	0.155976	-0.00130587	0.99175	0.0167008	0.89661
FAM107B	ENSG00000065809	brown	-0.327405	0.00105035	-0.128358	0.436895	-0.282429	0.00120575	-0.241085	0.00243248
FAM110C	ENSG00000184731	brown	-0.447245	0.000168765	-0.153705	0.433014	0.146934	0.085076	0.0866183	0.302747
FAM135B	ENSG00000147724	brown	-0.0646295	0.750045	-0.405915	0.178528	-0.192201	0.0547883	-0.257594	0.00470804
FAM13A	ENSG00000138640	brown	-0.278672	0.0115184	-0.147289	0.413662	-0.516658	0.000300646	-0.302979	0.0192886
FAM151A	ENSG00000162391	brown	-0.386525	0.0575262	-0.432478	0.148668	-0.0677331	0.497835	-0.0634253	0.51157
FAM163B	ENSG00000196990	brown	0.581052	0.264663	0.808012	0.324902	0.111115	0.0984491	0.0862538	0.177485
FAM169A	ENSG00000198780	brown	0.0565537	0.610242	-0.20137	0.233146	-0.498543	4.32e-05	-0.261094	0.0154361
FAM183A	ENSG00000186973	brown	-0.728211	0.0196942	-0.551803	0.246042	-0.0229316	0.828715	0.0332917	0.746372
FAM3B	ENSG00000183844	brown	-1.39981	0.00342915	-1.26413	0.0586335	0.412111	0.318065	0.22961	0.587197
FAM3D	ENSG00000198643	brown	0.0781929	0.566951	0.261458	0.202104	0.146032	0.354771	-0.0619497	0.712974
FAM47E	ENSG00000189157	brown	-0.431071	0.00754147	-0.324339	0.175497	-0.534376	0.000668972	-0.472957	0.000973901
FAM81A	ENSG00000157470	brown	-0.323857	0.0144449	-0.125045	0.594074	-0.151836	0.171265	-0.282884	0.0042317
FAM83B	ENSG00000168143	brown	-0.445472	0.000223245	-0.272366	0.11971	-0.595208	0.0015275	-0.525952	0.00216915
FAM83F	ENSG00000133477	brown	-0.252171	0.0429742	-0.0869026	0.714982	0.148646	0.131461	0.00348785	0.977666
FAM9C	ENSG00000187268	brown	-0.189262	0.61717	0.350741	0.599583	0.0608101	0.327627	-0.0149018	0.833692
FANK1	ENSG00000203780	brown	-0.186571	0.124569	0.0409702	0.877262	-0.225331	0.0416758	-0.0163822	0.905256
FAR2	ENSG00000064763	brown	-0.408232	0.000133192	-0.192324	0.237702	-0.573217	0.000149837	-0.455579	0.000839302
FAT2	ENSG00000086570	brown	-0.255619	0.0628786	-0.46829	0.00900779	-0.00193844	0.983383	0.0798741	0.306652
FBP1	ENSG00000165140	brown	-0.0750042	0.478291	-0.186949	0.248942	-0.163575	0.110092	-0.150392	0.115734
FBP2	ENSG00000130957	brown	-1.59386	1e-05	-1.54808	0.000414342	-0.0430789	0.682683	-0.028971	0.789392
FCAMR	ENSG00000162897	brown	-0.0648443	0.73535	-0.30274	0.31472	-0.113068	0.364453	-0.142132	0.213623
FCER1A	ENSG00000179639	brown	-0.456736	0.0224057	-0.422337	0.15154	-0.0563109	0.620949	-0.085833	0.408624
FCGRT	ENSG00000104870	brown	-0.470274	0.000959048	-0.385979	0.051207	-0.164281	0.292724	-0.202043	0.157979
FDX1	ENSG00000137714	brown	-0.493415	2.8e-06	-0.411464	0.00189059	-0.283263	8.8e-05	-0.212971	0.000999464
FER1L6	ENSG00000214814	brown	-0.101188	0.572991	0.165317	0.605728	-0.265869	0.223252	-0.223317	0.284403
FGF9	ENSG00000102678	brown	-0.0719414	0.735215	-0.327325	0.330573	-0.137071	0.244216	-0.163249	0.130072
FGFR2	ENSG00000066468	brown	-0.803827	4.27e-05	-0.26576	0.405893	-0.892358	0.00150682	-0.513494	0.0488061
FKBP1B	ENSG00000119782	brown	0.307929	0.0963639	0.325777	0.251867	0.0156228	0.856936	0.0285554	0.730371
FLVCR1	ENSG00000162769	brown	-0.340505	0.0141318	-0.589711	0.000541181	-0.843525	4.65e-08	-0.619206	2.01e-06
FLVCR2	ENSG00000119686	brown	-0.0521043	0.666949	-0.0851951	0.712287	-0.448529	7.28e-05	-0.183261	0.0747053
FMO4	ENSG00000076258	brown	-0.540429	0.000319928	-0.351394	0.103174	-0.970912	1.03e-05	-0.767617	9.59e-05
FMO5	ENSG00000131781	brown	-0.596164	0.000421516	-0.41995	0.0796868	-0.908942	0.000485521	-0.702821	0.00292033
FNIP2	ENSG00000052795	brown	-0.405589	2.57e-05	-0.203874	0.150842	-0.377964	0.000654388	-0.232011	0.0218628
FOXA3	ENSG00000170608	brown	0.0698156	0.546866	0.271441	0.102831	0.00395573	0.974227	-0.0285327	0.812155
FOXL3	ENSG00000248767	brown	-0.776361	0.144154	-0.484833	0.605728	NA	NA	NA	NA
FOXO4	ENSG00000184481	brown	-0.490469	1.52e-06	-0.367004	0.00514648	-0.333872	0.0012137	-0.283449	0.0025962
FOXP2	ENSG00000128573	brown	-0.540987	0.000941564	-0.19539	0.478058	-0.531581	3.19e-05	-0.333811	0.00299986
FPGT-TNNI3K	ENSG00000259030	brown	-0.23356	0.216292	-0.1974	0.545819	-0.167452	0.00335067	-0.113973	0.0308498
FREM2	ENSG00000150893	brown	-1.24322	1.04e-05	-0.991637	0.00652879	-0.175936	0.102781	-0.250549	0.010013
FRMD1	ENSG00000153303	brown	-0.898538	0.000352982	-0.469649	0.21611	-0.401597	0.00877138	-0.276155	0.0532882
FRRS1	ENSG00000156869	brown	-0.161541	0.244728	0.0999137	0.704831	-0.661039	0.00529312	-0.379714	0.0891227
FRRS1L	ENSG00000260230	brown	-0.00576527	0.983944	-0.615916	0.147245	0.315174	0.000532897	0.172646	0.0386175
FRYL	ENSG00000075539	brown	-0.361535	3.3e-05	-0.0521227	0.760734	-0.659999	6.49e-05	-0.364529	0.0130134
FRZB	ENSG00000162998	brown	-0.103939	0.518343	0.0951189	0.763831	0.0320709	0.870255	-0.367784	0.0142238
FSD1L	ENSG00000106701	brown	-0.135095	0.269171	-0.293517	0.092525	-0.25346	0.00852264	-0.272515	0.00205444
FSIP1	ENSG00000150667	brown	-0.63624	0.000271587	-0.403655	0.108475	-0.295354	0.000379372	-0.234779	0.00179674
FSIP2	ENSG00000188738	brown	-0.522704	0.00274185	-0.258115	0.352924	-1.20564	7.28e-06	-0.868486	0.00023789
FSTL4	ENSG00000053108	brown	-0.291282	0.121723	-0.301221	0.305715	0.0590611	0.450575	-0.0335318	0.678723
FTCDNL1	ENSG00000226124	brown	-0.351909	0.00396905	-0.222923	0.228011	NA	NA	NA	NA
FUCA1	ENSG00000179163	brown	-0.514447	1e-05	-0.279286	0.0929511	0.0741726	0.59123	-0.123053	0.322209
FXYD1	ENSG00000266964	brown	-0.109915	0.702893	-0.294597	0.559127	0.213168	0.015633	0.111201	0.193664
FXYD3	ENSG00000089356	brown	-0.590917	0.00143206	-0.254089	0.398356	-0.454958	0.0214008	-0.305653	0.102061
FYB2	ENSG00000187889	brown	-0.206466	0.29088	-0.124302	0.743919	NA	NA	NA	NA
FZD5	ENSG00000163251	brown	-0.543676	2.66e-05	-0.265551	0.16486	-0.637424	0.000407971	-0.505412	0.00195964
G6PC1	ENSG00000131482	brown	0.244535	0.58765	-1.81236	0.00130454	NA	NA	NA	NA
G6PC2	ENSG00000152254	brown	-0.38065	0.31306	-0.382533	0.560041	-0.0803745	0.33496	-0.0156014	0.87152
GABRA2	ENSG00000151834	brown	-0.599191	0.00704889	-0.344741	0.324916	-0.305834	0.0978527	0.19927	0.267519
GABRB2	ENSG00000145864	brown	-0.335486	0.121995	-0.424136	0.191165	-0.128537	0.127568	-0.149488	0.052227
GABRB3	ENSG00000166206	brown	-0.0700454	0.852581	-0.143614	0.858497	0.258145	0.0125636	0.199185	0.0379156
GAL3ST1	ENSG00000128242	brown	0.103272	0.635182	0.130362	0.760656	-0.0352087	0.718639	-0.0419221	0.654232
GALM	ENSG00000143891	brown	-0.38091	0.000162829	-0.162496	0.30302	-0.24862	0.0542391	-0.109141	0.404849
GALNT12	ENSG00000119514	brown	-0.524488	0.000273122	-0.200592	0.389802	-0.255043	0.209616	-0.28489	0.127804
GALNT13	ENSG00000144278	brown	0.799179	0.0169935	0.366961	0.526064	-0.0936283	0.328083	0.017712	0.873102
GALNT3	ENSG00000115339	brown	-0.00620981	0.951247	0.0690589	0.723269	-0.189812	0.162228	-0.135291	0.305184
GALNT5	ENSG00000136542	brown	0.255369	0.0820858	0.379401	0.0657994	0.00496214	0.98345	0.0849778	0.709053
GALNT7	ENSG00000109586	brown	-0.0365826	0.715593	0.00822789	0.97354	-0.10996	0.42779	-0.10434	0.432496
GAS2L3	ENSG00000139354	brown	-0.0590433	0.57329	0.00147655	0.995155	-0.443325	0.00111116	-0.341818	0.005807
GATA5	ENSG00000130700	brown	-0.178706	0.815592	-0.279822	0.865451	-0.0807239	0.328643	-0.0069117	0.943925
GBA3	ENSG00000249948	brown	-0.291181	0.336111	-0.692575	0.11388	-0.77374	0.0205022	-0.842186	0.00592485
GBP3	ENSG00000117226	brown	-0.107371	0.600513	-0.0475192	0.917962	-0.545705	0.00248738	0.101304	0.60407
GCG	ENSG00000115263	brown	0.829241	0.00139173	0.740377	0.0370697	0.274384	0.375342	0.630376	0.0184284
GCLM	ENSG00000023909	brown	-0.157874	0.127952	-0.253193	0.0861501	0.034796	0.770494	-0.256276	0.00610231
GCNT1	ENSG00000187210	brown	-0.359274	0.00254204	-0.351493	0.029159	-0.0847805	0.613197	-0.137609	0.365062
GCNT2	ENSG00000111846	brown	-0.840835	1.53e-05	-0.596055	0.0225964	-0.918223	0.000307579	-0.926247	9.36e-05
GCNT3	ENSG00000140297	brown	0.000693823	0.996692	-0.0120397	0.977071	-0.159712	0.3565	-0.286152	0.0605961
GCNT4	ENSG00000176928	brown	0.0549434	0.785958	-0.394071	0.193272	-0.385993	0.132031	-0.63349	0.00590415
GCOM1	ENSG00000137878	brown	-0.553479	0.00130159	-0.451205	0.0610356	-0.640675	0.000125734	-0.645371	3.52e-05
GDA	ENSG00000119125	brown	-0.102208	0.540171	-0.0817504	0.811654	-0.52559	0.0128416	-0.387065	0.049075
GDPD1	ENSG00000153982	brown	-0.48474	0.000385077	-0.244028	0.241302	-0.346016	0.00669335	-0.242825	0.0404467
GDPD2	ENSG00000130055	brown	-0.591159	0.0111314	-0.433562	0.218083	-0.634702	0.00518914	-0.558602	0.00726802
GDPD3	ENSG00000102886	brown	-0.464264	0.00748996	-0.307794	0.246963	-0.338986	0.103282	-0.549332	0.00343877
GFER	ENSG00000127554	brown	-0.279786	0.00637446	-0.209538	0.167043	0.187078	0.0632215	0.0295161	0.803426
GGH	ENSG00000137563	brown	-0.520754	1.11e-05	-0.194623	0.291299	-0.483583	0.000481691	-0.509757	8.5e-05
GGT1	ENSG00000100031	brown	0.202894	0.339618	-0.0565419	0.904817	NA	NA	NA	NA
GHR	ENSG00000112964	brown	-0.642532	0.00502001	-0.489243	0.145725	-0.438468	9.7e-05	-0.257688	0.0102079
GIPC2	ENSG00000137960	brown	-0.533323	0.00010732	-0.363111	0.0593088	-0.543339	0.00214094	-0.497328	0.00213515
GJB1	ENSG00000169562	brown	-0.47649	0.00100625	-0.274753	0.207087	-0.207453	0.118542	-0.292114	0.0147493
GJB2	ENSG00000165474	brown	-0.254469	0.0216928	-0.179439	0.299666	0.0050321	0.966295	-0.103233	0.284448
GK	ENSG00000198814	brown	0.332719	0.0493746	0.044507	0.905908	-0.112167	0.480272	0.276427	0.0419761
GKN2	ENSG00000183607	brown	0.153299	0.697189	0.242234	0.754107	-0.157704	0.0343544	-0.0888239	0.220167
GLB1L2	ENSG00000149328	brown	-0.619177	4.61e-05	-0.473247	0.0198042	-0.877489	3.56e-06	-0.756622	1.06e-05
GLIPR2	ENSG00000122694	brown	-0.166861	0.13832	0.0542591	0.815374	-0.235779	0.0309439	-0.0128962	0.925096
GLP2R	ENSG00000065325	brown	-0.331675	0.1431	-0.712731	0.0181848	-0.157533	0.37114	-0.232606	0.142078
GLRA2	ENSG00000101958	brown	-0.656388	0.0365191	-0.337412	0.532152	-0.245659	0.0150755	-0.1619	0.0892978
GLTP	ENSG00000139433	brown	-0.512367	5.7e-06	-0.270812	0.0929229	-0.272578	0.0311235	-0.341876	0.00310352
GLTPD2	ENSG00000182327	brown	0.0184993	0.898773	-0.297531	0.168316	0.0966105	0.23157	0.0384745	0.653579
GLYCTK	ENSG00000168237	brown	-0.406963	0.00257318	-0.294705	0.135544	-0.244709	0.0489886	-0.0835718	0.5234
GMFB	ENSG00000197045	brown	-0.422863	3.5e-05	-0.326666	0.01593	-0.435043	1.96e-05	-0.409953	1.36e-05
GMNN	ENSG00000112312	brown	-0.340089	0.00265909	-0.154279	0.402083	-0.363567	0.000961894	-0.313346	0.00179387
GNA11	ENSG00000088256	brown	-0.473987	0.000743769	-0.268643	0.202801	-0.512876	0.0045089	-0.484489	0.00341931
GNAI1	ENSG00000127955	brown	-0.258974	0.0115427	-0.182392	0.244835	-0.170417	0.137973	-0.0289397	0.830646
GNE	ENSG00000159921	brown	-0.012973	0.925623	0.109539	0.671104	-0.332141	0.0381549	-0.207001	0.179047
GNG12	ENSG00000172380	brown	-0.477178	3.07e-05	-0.338392	0.0289807	-0.300883	0.0119377	-0.324048	0.00314883
GNGT1	ENSG00000127928	brown	-1.19876	0.0170553	-0.959583	0.198189	0.0199117	0.814401	0.0269308	0.743182
GNRH1	ENSG00000147437	brown	-0.119427	0.262211	-0.0624373	0.766156	-0.160897	0.0209457	-0.134838	0.0367956
GOLPH3L	ENSG00000143457	brown	-0.338778	0.000195621	-0.11769	0.432629	-0.378182	0.00055385	-0.373257	0.000225268
GOLT1A	ENSG00000174567	brown	-0.116446	0.617875	-0.433291	0.220333	-0.265732	0.0119568	-0.264579	0.00636255
GOT1	ENSG00000120053	brown	-0.377508	0.000511359	-0.114916	0.540365	-0.489036	0.000207658	-0.43384	0.000316794
GP2	ENSG00000169347	brown	0.63088	0.00799125	0.301228	0.445938	-0.401409	0.00224781	-0.285664	0.0179014
GPAT3	ENSG00000138678	brown	-0.259902	0.0752122	-0.321524	0.131572	NA	NA	NA	NA
GPC3	ENSG00000147257	brown	-1.48614	1.23e-06	-1.34768	0.000297867	0.0994153	0.724369	-0.0501645	0.866723
GPD1L	ENSG00000152642	brown	-0.571419	2.58e-05	-0.313739	0.109127	-0.731886	0.000198532	-0.641731	0.000346898
GPD2	ENSG00000115159	brown	-0.23506	0.0145921	-0.082333	0.638162	-0.387385	0.000448402	-0.279853	0.00510147
GPR143	ENSG00000101850	brown	-0.526444	0.00356652	-0.305546	0.273442	-0.0206601	0.830066	-0.0317769	0.732427
GPR15LG	ENSG00000188373	brown	-0.363615	0.0633381	0.0603579	0.889019	NA	NA	NA	NA
GPR160	ENSG00000173890	brown	-0.59074	2.11e-06	-0.373956	0.0261492	-0.614864	0.000536932	-0.56942	0.000467988
GPR39	ENSG00000183840	brown	-0.546588	2.53e-05	-0.359983	0.0442416	-0.740918	4.57e-05	-0.540506	0.00082932
GPRC5C	ENSG00000170412	brown	-0.373511	0.0101755	-0.217545	0.346027	-0.0824785	0.527553	-0.15673	0.171371
GPRC5D	ENSG00000111291	brown	-0.168967	0.196313	0.0378025	0.895782	-0.103483	0.530653	-0.191402	0.187944
GPRC6A	ENSG00000173612	brown	0.0786892	0.832568	0.612968	0.286034	-0.0715549	0.363642	-0.0667416	0.374852
GPX4	ENSG00000167468	brown	-0.198792	0.0751363	-0.26787	0.0929511	-0.116653	0.217563	-0.0166367	0.882411
GRAMD1C	ENSG00000178075	brown	-0.415325	0.00557865	-0.203183	0.404933	-0.772864	2.32e-06	-0.363473	0.00870334
GRAMD2B	ENSG00000155324	brown	-0.525544	5.64e-05	-0.269163	0.162648	NA	NA	NA	NA
GRAMD4	ENSG00000075240	brown	-0.324904	0.00146052	-0.175806	0.263812	-0.206001	0.0595859	-0.347866	0.000530284
GRB14	ENSG00000115290	brown	-0.0372495	0.83917	-0.27513	0.346471	-0.000550875	0.994533	-0.0587998	0.368627
GRIA2	ENSG00000120251	brown	-0.418529	0.399975	-0.892235	0.244975	0.0272071	0.708082	0.0968243	0.105417
GRIA3	ENSG00000125675	brown	-0.414138	0.0199911	-0.404118	0.116988	-0.185732	0.0636691	-0.130366	0.173214
GRID2	ENSG00000152208	brown	-0.314338	0.39365	0.587499	0.299008	0.0281606	0.738142	0.00119087	0.990145
GRIK2	ENSG00000164418	brown	-0.212877	0.313967	-0.56845	0.054232	-0.174399	0.0434714	-0.104863	0.210123
GRIN2A	ENSG00000183454	brown	-0.480096	0.0374949	-0.526195	0.115112	-0.237364	0.00152524	-0.202468	0.00307818
GRM3	ENSG00000198822	brown	-0.0627291	0.807746	-0.00150324	0.997767	0.0416388	0.589276	0.0325389	0.674119
GRM8	ENSG00000179603	brown	-0.198176	0.366121	-0.0477443	0.92296	-0.204428	0.0519027	-0.160018	0.10574
GRTP1	ENSG00000139835	brown	-0.259254	0.0244042	-0.0706056	0.754681	-0.182732	0.141635	-0.188604	0.100823
GSDMB	ENSG00000073605	brown	0.0734611	0.56564	0.282654	0.129152	-0.11397	0.605065	0.122245	0.563969
GSG1L	ENSG00000169181	brown	-1.05023	0.00485171	-0.659639	0.241538	0.121868	0.0862189	0.0040859	0.963852
GSTA1	ENSG00000243955	brown	-0.0378515	0.893732	-0.260813	0.606038	-0.250256	0.377972	-0.991753	8.66e-05
GSTA2	ENSG00000244067	brown	0.838207	0.00559884	-0.0689201	0.920012	0.122989	0.301483	-0.110763	0.330127
GSTM4	ENSG00000168765	brown	-0.394618	0.00026828	-0.210967	0.192659	-0.425214	0.00162713	-0.319324	0.00956797
GSTO2	ENSG00000065621	brown	-0.134125	0.159035	-0.0441289	0.82271	-0.0993025	0.219585	-0.106466	0.154862
GTF2H2	ENSG00000145736	brown	-0.196972	0.286529	-0.142913	0.678377	NA	NA	NA	NA
GUCA2A	ENSG00000197273	brown	-0.8355	0.00809551	-0.527173	0.281466	-1.43428	0.00176403	-1.48618	0.000453091
GUCA2B	ENSG00000044012	brown	-0.705016	0.0331477	-0.698854	0.151696	-0.321638	0.132241	-0.316176	0.110912
GUCY2C	ENSG00000070019	brown	-0.29016	0.0206636	-0.157693	0.449198	-0.583778	0.000751221	-0.478592	0.00236759
GULP1	ENSG00000144366	brown	-0.583924	0.000727396	-0.502418	0.0325791	-0.144274	0.338881	-0.153154	0.278293
GXYLT2	ENSG00000172986	brown	-0.963602	2.33e-05	-0.642448	0.0398981	-0.972494	8.71e-06	-0.728025	0.000171249
H1-0	ENSG00000189060	brown	-0.504147	0.000152773	-0.320142	0.0917328	NA	NA	NA	NA
HADH	ENSG00000138796	brown	-0.579218	3.04e-05	-0.291615	0.15415	-0.412213	0.0129819	-0.45743	0.00265691
HADHA	ENSG00000084754	brown	-0.448267	8.65e-06	-0.297639	0.0291273	-0.444049	3.19e-06	-0.357902	2.57e-05
HADHB	ENSG00000138029	brown	-0.46099	1.8e-05	-0.284824	0.0578582	-0.240974	0.0172966	-0.269615	0.00367756
HAPLN1	ENSG00000145681	brown	-0.59064	0.00194972	-0.303619	0.309049	-0.291647	0.250401	-0.505253	0.0245996
HAS3	ENSG00000103044	brown	-0.515869	0.0131034	-0.623063	0.0265469	-0.174582	0.212896	-0.314687	0.0111292
HAVCR1	ENSG00000113249	brown	-0.983361	0.00104461	-0.468191	0.320803	-0.896528	0.00369046	-0.605795	0.0341569
HCCS	ENSG00000004961	brown	-0.398123	2.34e-05	-0.174233	0.221538	-0.342291	0.000897437	-0.184443	0.0530681
HDAC11	ENSG00000163517	brown	-0.285484	0.00276489	-0.196199	0.163694	-0.0708165	0.566264	-0.109784	0.325532
HEBP1	ENSG00000013583	brown	-0.136999	0.322188	-0.287508	0.159207	-0.219397	0.0295262	-0.202485	0.0294422
HEPACAM2	ENSG00000188175	brown	-0.488844	0.00546811	-0.141617	0.662937	-0.945173	0.00188512	-0.688965	0.0133109
HEPH	ENSG00000089472	brown	-0.171476	0.145697	-0.102909	0.629452	-0.436095	0.0027343	-0.283113	0.0357457
HES1	ENSG00000114315	brown	-0.239285	0.00975891	-0.0483217	0.796774	-0.248643	0.00843845	-0.115503	0.208967
HES5	ENSG00000197921	brown	-0.770705	0.000615298	-0.545473	0.0884108	0.039806	0.636296	-0.0220396	0.803773
HGD	ENSG00000113924	brown	0.728448	7.31e-06	0.504819	0.0201724	0.767483	0.00241268	0.278798	0.262892
HHATL	ENSG00000010282	brown	-0.729888	0.14559	-0.140858	0.89755	0.130696	0.106189	0.107886	0.158412
HHIP	ENSG00000164161	brown	-0.623134	0.00066004	-0.327586	0.240931	-0.305625	0.124787	-0.159101	0.427624
HHLA2	ENSG00000114455	brown	-0.558209	0.00387519	-0.117308	0.757312	-0.741204	0.00210578	-0.492726	0.0266181
HIBCH	ENSG00000198130	brown	-0.194733	0.0649885	-0.0403103	0.858149	-0.475956	0.00514401	-0.461943	0.00306313
HIGD2A	ENSG00000146066	brown	-0.418191	1.73e-05	-0.197835	0.16987	0.300515	0.0504109	0.106251	0.509069
HKDC1	ENSG00000156510	brown	0.582716	0.00404055	0.246348	0.468749	0.317536	0.160013	0.145064	0.535834
HMGA2	ENSG00000149948	brown	-0.497723	0.000240189	-0.283479	0.155763	-0.0219354	0.843184	-0.101217	0.272759
HMGB1P1	ENSG00000124097	brown	-0.736119	0.00133445	-0.501239	0.130023	0.0460676	0.528623	-0.0582507	0.390732
HMGB3	ENSG00000029993	brown	-0.453644	5.78e-05	-0.179976	0.307682	-0.163821	0.101237	-0.234968	0.00917334
HMGCR	ENSG00000113161	brown	-0.278972	0.0204277	-0.0280943	0.917232	-0.470369	0.00451982	-0.350902	0.0214556
HMGCS2	ENSG00000134240	brown	-1.34073	5.43e-05	-0.94651	0.03751	-2.54759	5.17e-05	-1.94239	0.000550256
HMGN5	ENSG00000198157	brown	-0.252685	0.060721	-0.122826	0.6091	-0.387099	0.00380579	-0.462449	0.000216451
HNF4G	ENSG00000164749	brown	-0.22077	0.141189	-0.238542	0.310113	-0.73849	0.000660943	-0.624823	0.00154058
HNMT	ENSG00000150540	brown	-0.473872	1.08e-05	-0.279323	0.0642591	-0.511343	6.15e-05	-0.325162	0.00407736
HNRNPA1	ENSG00000135486	brown	-0.235334	0.0453477	-0.0632142	0.790166	-0.557485	4.33e-06	-0.247594	0.000346898
HNRNPA1L3	ENSG00000224578	brown	-0.20115	0.141159	-0.108414	0.668506	NA	NA	NA	NA
HNRNPH3	ENSG00000096746	brown	-0.237277	0.0219043	-0.0415728	0.850622	-0.290469	7.26e-05	-0.217338	0.000900548
HOOK1	ENSG00000134709	brown	-0.372988	0.00273575	-0.233371	0.213939	-0.624301	0.000633028	-0.590219	0.000431456
HOOK2	ENSG00000095066	brown	-0.275609	0.00696061	-0.153523	0.343457	-0.0992327	0.533267	-0.0961875	0.532043
HOXA5	ENSG00000106004	brown	-0.481338	0.00030975	-0.13716	0.553289	-0.631442	1.9e-05	-0.409102	0.00156498
HOXD1	ENSG00000128645	brown	-0.0561092	0.676587	0.0712139	0.793734	0.154966	0.0503006	0.0582888	0.478038
HOXD3	ENSG00000128652	brown	-0.26106	0.0942092	-0.0332262	0.924278	-0.0544529	0.51282	-0.0390491	0.640769
HOXD4	ENSG00000170166	brown	-0.277894	0.0951159	-0.0294931	0.940076	-0.258072	0.000754472	-0.0777081	0.305184
HPDL	ENSG00000186603	brown	-0.0548397	0.7101	-0.23296	0.314237	-0.263503	0.00127015	-0.272262	0.00032268
HPGD	ENSG00000164120	brown	-0.693927	0.000814906	-0.442544	0.146139	-0.373399	0.15222	-0.199346	0.448808
HPGDS	ENSG00000163106	brown	-0.674735	0.000220924	-0.64264	0.00651046	-0.671398	0.00851781	-0.598705	0.0105041
HPX	ENSG00000110169	brown	-0.155303	0.351713	-0.0150621	0.970768	-0.18025	0.0277693	-0.118909	0.126817
HRK	ENSG00000135116	brown	-0.508433	0.0633034	-0.324314	0.481704	0.248785	0.00746105	0.134997	0.128021
HS3ST6	ENSG00000162040	brown	-1.26318	0.0401976	-0.915503	0.348993	0.122879	0.1448	0.0847491	0.301971
HSBP1L1	ENSG00000226742	brown	-0.477684	1.03e-05	-0.244103	0.12015	NA	NA	NA	NA
HSD17B11	ENSG00000198189	brown	-0.50251	0.000291839	-0.366911	0.0584367	-0.689686	1.96e-05	-0.515751	0.00032268
HSD17B13	ENSG00000170509	brown	0.0127213	0.947945	-0.0776134	0.852321	-0.138754	0.259919	-0.0492766	0.712145
HSD17B2	ENSG00000086696	brown	-0.825792	0.000487068	-0.944026	0.00142631	-1.1651	0.000949524	-1.21607	0.000203586
HSD17B3	ENSG00000130948	brown	-0.706808	0.000541125	-0.463199	0.116155	-0.181839	0.067089	-0.110268	0.254734
HSD3B1	ENSG00000203857	brown	-0.0362455	0.921626	-0.939419	0.0712951	-0.280547	0.117423	-0.203375	0.23839
HSD3B2	ENSG00000203859	brown	-1.47301	0.00287887	-1.44527	0.0311867	-0.949603	0.0903804	-0.441711	0.439047
HSDL2	ENSG00000119471	brown	-0.510748	5.32e-07	-0.366558	0.00514321	-0.486171	2.65e-05	-0.410532	9.16e-05
HSPA1A	ENSG00000204389	brown	-0.484974	0.000197312	-0.462804	0.00587832	-0.393798	0.0133647	-0.613985	5.18e-05
HSPA1B	ENSG00000204388	brown	-0.420005	0.000152628	-0.348897	0.0181874	-0.152749	0.292667	-0.441638	0.000561099
HSPA2	ENSG00000126803	brown	-0.0547487	0.614624	0.193258	0.245344	-0.0933021	0.393159	-0.216016	0.0221105
HSPB3	ENSG00000169271	brown	-1.62899	0.002651	-1.88906	0.00720015	-0.193795	0.0357352	-0.101735	0.261875
HSPD1	ENSG00000144381	brown	-0.117655	0.248541	-0.117437	0.498792	-0.303321	0.00050459	-0.34266	3.29e-05
HTATIP2	ENSG00000109854	brown	-0.332785	0.00545896	-0.244261	0.168188	-0.155188	0.124711	-0.267867	0.00318806
HTR3C	ENSG00000178084	brown	-1.47517	2.35e-05	-0.950387	0.0469584	-0.20922	0.0286876	-0.161793	0.070102
HTR4	ENSG00000164270	brown	-0.195021	0.263844	0.209647	0.47471	-0.411594	0.0146024	-0.1042	0.564564
HYAL4	ENSG00000106302	brown	0.173111	0.649094	0.283963	0.69169	-0.185763	0.00940402	-0.095343	0.166395
IDH1	ENSG00000138413	brown	-0.376697	0.000630623	-0.244889	0.126661	-0.347685	0.00139594	-0.361499	0.000332275
IDH3A	ENSG00000166411	brown	-0.280865	0.00429878	-0.14027	0.374671	-0.477663	5.88e-05	-0.368333	0.000535652
IFNGR2	ENSG00000159128	brown	-0.200769	0.0752274	-0.1873	0.285498	-0.0169625	0.843951	0.00979094	0.914577
IFNLR1	ENSG00000185436	brown	-0.315876	0.024757	-0.252173	0.240544	-0.00160974	0.989025	-0.160412	0.0772796
IGF2BP1	ENSG00000159217	brown	-0.432503	0.20409	-0.480592	0.381078	-0.00275265	0.974607	-0.0836155	0.229683
IGFBP2	ENSG00000115457	brown	-0.0992514	0.593457	-0.130106	0.71414	0.2849	0.0306242	0.0907088	0.513037
IGFL2	ENSG00000204866	brown	-0.320353	0.142524	-0.45981	0.153971	-0.133342	0.0635622	-0.0769168	0.274676
IGSF23	ENSG00000216588	brown	0.388772	0.119887	0.145626	0.768945	NA	NA	NA	NA
IGSF3	ENSG00000143061	brown	-0.456077	0.00144171	-0.288037	0.175331	-0.261089	0.0605801	-0.263049	0.0399967
IGSF5	ENSG00000183067	brown	0.0203341	0.957022	0.244975	0.737681	0.0437117	0.58306	0.0171471	0.843644
IHH	ENSG00000163501	brown	-0.587655	0.000568063	-0.381706	0.123233	-0.206958	0.215536	-0.252484	0.0970698
IL10RB	ENSG00000243646	brown	-0.205217	0.0423671	-0.105658	0.546006	-0.207613	0.000899441	-0.0853561	0.151493
IL17RB	ENSG00000056736	brown	-0.323387	0.00106241	-0.204346	0.161156	-0.733212	4.69e-05	-0.450348	0.00470337
IL1R2	ENSG00000115590	brown	-0.170989	0.378378	-0.206014	0.538775	-0.719937	0.000673927	-0.586129	0.00229816
IL20RA	ENSG00000016402	brown	0.0548346	0.717408	0.18538	0.465412	0.0812225	0.593982	-0.268941	0.0339332
IL23R	ENSG00000162594	brown	-0.249184	0.0188285	0.118723	0.511833	-0.31515	0.00447424	-0.0777715	0.505116
IL6R	ENSG00000160712	brown	-0.321519	0.00327128	-0.236338	0.140172	-0.12214	0.214142	-0.0717796	0.467142
IMPA1	ENSG00000133731	brown	-0.198489	0.0535429	0.0291659	0.898201	-0.433668	0.00194285	-0.195162	0.144231
IMPA2	ENSG00000141401	brown	-0.564794	4.73e-06	-0.336743	0.0490146	-0.304219	0.0394321	-0.37269	0.00573233
IMPG1	ENSG00000112706	brown	0.0154201	0.920662	0.0601173	0.855835	-0.0665322	0.219687	-0.0374405	0.494328
INSR	ENSG00000171105	brown	-0.452092	2.57e-05	-0.19448	0.234206	-0.172045	0.190492	-0.164994	0.179383
INSYN2A	ENSG00000188916	brown	-0.299647	0.0293974	-0.14557	0.540028	NA	NA	NA	NA
IPMK	ENSG00000151151	brown	-0.156052	0.13113	-0.0911069	0.625334	0.183402	0.0358952	-0.0149171	0.890262
IQCD	ENSG00000166578	brown	-0.463306	0.00176916	-0.404687	0.048471	-0.0159829	0.86859	-0.0204612	0.832889
IQCM	ENSG00000234828	brown	-0.75005	0.000680346	-0.201261	0.60965	NA	NA	NA	NA
IQGAP2	ENSG00000145703	brown	-0.574857	4.4e-06	-0.33879	0.0515429	-0.782739	7.15e-06	-0.556309	0.000276777
IRF6	ENSG00000117595	brown	-0.347301	0.00906559	-0.148008	0.516175	-0.332703	0.0283811	-0.391214	0.00483296
ISM2	ENSG00000100593	brown	-0.781077	0.112665	-1.19207	0.0912884	0.296893	0.00119641	0.162584	0.0557403
ITGB6	ENSG00000115221	brown	0.119516	0.387965	0.0128589	0.96999	0.224477	0.28997	0.0889732	0.695691
ITLN1	ENSG00000179914	brown	0.721437	0.00284735	0.505642	0.156052	0.425186	0.216706	-0.514537	0.101202
ITPKA	ENSG00000137825	brown	-0.650032	0.000456242	-0.350933	0.208334	0.0227389	0.878378	-0.0517857	0.711657
IYD	ENSG00000009765	brown	-0.406077	0.010273	-0.200928	0.443891	-0.222923	0.0982442	-0.149296	0.253511
JOSD1	ENSG00000100221	brown	-0.253472	0.0164502	-0.182642	0.261431	-0.396747	0.00113768	-0.311243	0.00509035
JUN	ENSG00000177606	brown	-0.308704	0.0205334	-0.2643	0.183164	0.0436994	0.809767	-0.0138565	0.942551
KBTBD11	ENSG00000176595	brown	-0.463736	0.000188258	-0.330479	0.0566581	-0.256412	0.000882171	-0.227996	0.00120073
KBTBD12	ENSG00000187715	brown	0.0108425	0.962277	0.174931	0.683736	0.0121533	0.920003	0.0402219	0.722538
KBTBD13	ENSG00000234438	brown	-0.252767	0.46204	-0.211175	0.753388	0.155218	0.0359451	0.086822	0.228445
KCNB2	ENSG00000182674	brown	-0.142541	0.513235	-0.0431257	0.930374	-0.15541	0.0586379	-0.0597505	0.483318
KCNE2	ENSG00000159197	brown	-1.24621	0.000212983	-0.647203	0.194609	-0.128308	0.350688	-0.136202	0.290948
KCNG1	ENSG00000026559	brown	-0.669187	0.0103768	-0.435613	0.28104	-0.285282	0.00333846	-0.189616	0.0352854
KCNG3	ENSG00000171126	brown	-0.719744	0.000133303	-0.230466	0.464731	-0.166951	0.0928915	-0.0829339	0.407672
KCNIP4	ENSG00000185774	brown	-0.193605	0.074148	0.127636	0.485005	0.0166477	0.864279	0.112259	0.149394
KCNJ16	ENSG00000153822	brown	1.01698	0.00111006	0.903203	0.0339847	0.0905577	0.268626	0.140289	0.0548575
KCNJ2	ENSG00000123700	brown	-0.460583	0.0011767	-0.335201	0.0991183	-0.365057	0.00976565	-0.0493347	0.762847
KCNK1	ENSG00000135750	brown	0.199987	0.128208	0.232183	0.249151	0.115907	0.466473	-0.0501655	0.7688
KCNK10	ENSG00000100433	brown	-0.60124	0.00110436	-0.350277	0.205694	-0.0991481	0.450703	-0.312164	0.00519268
KCNK5	ENSG00000164626	brown	-0.55341	0.00137971	-0.455248	0.0600028	-0.587939	0.00263684	-0.710239	0.000114249
KCNMB2	ENSG00000197584	brown	-0.0913415	0.648884	-0.156933	0.674693	-0.0506248	0.594538	-0.0586799	0.515448
KCNS3	ENSG00000170745	brown	0.104168	0.631872	0.286819	0.42071	0.13404	0.59183	0.3165	0.140936
KCNV1	ENSG00000164794	brown	-0.689867	0.0163614	-0.3811	0.417242	-0.283288	0.0119235	-0.315717	0.0022402
KCTD4	ENSG00000180332	brown	-0.346574	0.0139363	-0.329775	0.103143	-0.25859	0.00870358	-0.0933374	0.348243
KCTD5	ENSG00000167977	brown	-0.170623	0.0822065	0.0149074	0.948967	-0.0291411	0.840423	-0.0969187	0.44144
KCTD9	ENSG00000104756	brown	-0.419484	6.76e-05	-0.247984	0.100287	-0.23727	0.00249458	-0.207106	0.00394077
KHDRBS2	ENSG00000112232	brown	-0.925626	0.00699832	-0.920152	0.0543081	-0.438168	0.000142311	-0.331723	0.00134943
KHK	ENSG00000138030	brown	0.0363168	0.7731	-0.116262	0.605182	0.238025	0.0548596	-0.0231871	0.878079
KIF16B	ENSG00000089177	brown	-0.273093	0.00551618	-0.0584759	0.762582	-0.557819	3.5e-05	-0.400041	0.000814644
KIFAP3	ENSG00000075945	brown	-0.466078	2.41e-06	-0.235034	0.095994	-0.672332	3.83e-07	-0.556605	2.29e-06
KISS1	ENSG00000170498	brown	0.307258	0.386211	-0.206487	0.770597	0.291537	0.00456934	0.107291	0.293928
KLB	ENSG00000134962	brown	-0.369674	0.00123813	-0.174943	0.333012	-0.0493768	0.514471	-0.060388	0.392165
KLC4	ENSG00000137171	brown	-0.388435	0.00107668	-0.195834	0.289173	0.0197575	0.88984	-0.0825815	0.506273
KLF5	ENSG00000102554	brown	-0.451067	0.00105163	-0.154181	0.512173	-0.449972	0.00202914	-0.447703	0.000851965
KLHDC9	ENSG00000162755	brown	-0.177138	0.115621	0.0607338	0.789112	0.0328929	0.709509	-0.0193511	0.834328
KLHL13	ENSG00000003096	brown	-0.162786	0.243863	-0.313958	0.121885	-0.11546	0.443561	-0.208704	0.116103
KLHL24	ENSG00000114796	brown	-0.397036	3.21e-05	-0.276816	0.0331837	-0.319985	0.00458384	-0.150217	0.166794
KLHL31	ENSG00000124743	brown	-0.312922	0.0177475	-0.185169	0.384059	0.000696792	0.994681	0.0261448	0.791862
KLHL32	ENSG00000186231	brown	0.343667	0.00406432	0.456357	0.00259778	0.0801664	0.398421	0.072351	0.428706
KLHL34	ENSG00000185915	brown	-0.360524	0.0842093	-0.333076	0.307724	0.158821	0.0458079	0.0485568	0.567518
KLK1	ENSG00000167748	brown	-0.701441	0.000582696	-0.200896	0.574626	-0.433974	0.0253003	-0.45354	0.0106089
KLK13	ENSG00000167759	brown	-0.971441	0.00601049	-0.801075	0.115256	-0.0465218	0.588034	0.00898107	0.926524
KLK3	ENSG00000142515	brown	-0.514945	0.0128843	-0.105223	0.803405	0.0201024	0.833907	0.0473751	0.588649
KLKB1	ENSG00000164344	brown	-0.138347	0.476916	-0.164339	0.643244	-0.269932	0.00824406	-0.195637	0.0391865
KLRC1	ENSG00000134545	brown	-0.433008	0.00609733	-0.0947489	0.7596	-0.268097	0.0314919	-0.00653437	0.967412
KLRC2	ENSG00000205809	brown	-0.481013	0.0873148	-0.63376	0.120706	-0.147546	0.276065	0.00133548	0.994009
KLRC3	ENSG00000205810	brown	-0.450553	0.0701419	-0.0406816	0.943879	-0.320651	0.0504868	0.0750891	0.679926
KLRF2	ENSG00000256797	brown	0.0333289	0.949017	-0.375352	0.707403	NA	NA	NA	NA
KNG1	ENSG00000113889	brown	-0.141287	0.655808	-0.187747	0.763256	0.129181	0.436413	-0.0263045	0.890768
KRCC1	ENSG00000172086	brown	-0.332496	0.00162867	-0.142947	0.405313	-0.2908	0.00168711	-0.30623	0.000355336
KRT12	ENSG00000187242	brown	-0.432131	0.0463142	-0.0381153	0.940329	-0.376392	0.0469054	-0.333741	0.0576716
KRT14	ENSG00000186847	brown	-0.465257	0.185981	-0.91344	0.0661743	0.111673	0.213998	0.026865	0.792707
KRT18	ENSG00000111057	brown	-0.0243193	0.846625	-0.0103271	0.97354	-0.362929	0.00330993	-0.346842	0.00378443
KRT19	ENSG00000171345	brown	0.102002	0.538015	-0.0308967	0.935615	0.154488	0.386639	-0.28309	0.0710114
KRT20	ENSG00000171431	brown	-0.490296	0.0104022	-0.200668	0.544439	-0.396948	0.0177827	-0.323032	0.0375297
KRT39	ENSG00000196859	brown	-0.671878	0.0482129	-0.518731	0.331364	-0.0503035	0.453797	-0.0408522	0.537075
KRT40	ENSG00000204889	brown	-0.50603	0.0278184	-0.265306	0.495852	-0.0628159	0.308911	-0.0276935	0.671909
KRT9	ENSG00000171403	brown	-0.251597	0.491568	-0.377784	0.552189	0.192315	0.0269626	0.0660275	0.464086
KRTAP4-1	ENSG00000198443	brown	-1.05656	0.00021652	-0.725013	0.0680951	-0.158489	0.0844899	-0.0179862	0.871148
KRTAP5-10	ENSG00000204572	brown	-0.154711	0.645098	0.0490305	0.950973	0.112832	0.150683	0.145695	0.0406096
KRTAP5-5	ENSG00000185940	brown	-0.234916	0.525465	0.183125	0.808484	-0.339999	0.0112672	-0.152901	0.246051
KRTCAP3	ENSG00000157992	brown	-0.20918	0.0635763	-0.0951409	0.643621	0.177384	0.0802463	0.0829756	0.419462
LAMA1	ENSG00000101680	brown	-0.0717886	0.720762	-0.0577228	0.896758	0.0758375	0.276635	0.123336	0.0465965
LAMA3	ENSG00000053747	brown	0.293104	0.0759158	0.0851289	0.800353	-0.0145302	0.933732	-0.0847356	0.581671
LAMB3	ENSG00000196878	brown	-0.14971	0.267975	-0.317048	0.102323	-0.118653	0.484437	-0.311846	0.0308929
LANCL3	ENSG00000147036	brown	-0.669721	0.000203573	-0.454966	0.0738456	-0.738587	0.00011968	-0.63083	0.000299361
LCN15	ENSG00000177984	brown	-0.395275	0.280323	-0.192552	0.794915	-0.0517027	0.696567	-0.032451	0.813743
LDHAL6B	ENSG00000171989	brown	0.175408	0.171895	0.230132	0.240724	0.0758826	0.230925	0.105459	0.064081
LEAP2	ENSG00000164406	brown	0.00551791	0.966456	-0.219755	0.280872	-0.375468	0.0194739	-0.416058	0.00472678
LEFTY1	ENSG00000243709	brown	0.411055	0.0506151	0.347034	0.288925	0.293206	0.00230113	0.11967	0.19947
LETM1	ENSG00000168924	brown	-0.506552	2.5e-05	-0.255296	0.148852	-0.366903	0.0101046	-0.402495	0.00209646
LEXM	ENSG00000162398	brown	-0.242084	0.145926	-0.328485	0.186282	NA	NA	NA	NA
LGALS2	ENSG00000100079	brown	0.146883	0.523793	-0.161241	0.71414	0.117925	0.567	0.00784599	0.974069
LGALS4	ENSG00000171747	brown	-0.592094	0.000617371	-0.342318	0.184189	-0.200412	0.162427	-0.281825	0.0291363
LGALSL	ENSG00000119862	brown	-0.359317	0.00216389	-0.184345	0.316158	-0.57631	4.57e-05	-0.389782	0.00183317
LGI3	ENSG00000168481	brown	-0.425112	0.192876	-0.71752	0.135384	0.0766576	0.37308	0.0709682	0.3892
LGI4	ENSG00000153902	brown	-0.468456	0.00717835	-0.394322	0.11839	-0.2556	0.0173725	-0.203002	0.0419379
LGR4	ENSG00000205213	brown	-0.29003	0.0117395	-0.14944	0.43059	-0.441648	0.00191708	-0.348334	0.00743395
LGSN	ENSG00000146166	brown	-0.585985	0.171077	-0.0401552	0.96986	0.00683019	0.932721	0.0275579	0.71272
LHFPL3	ENSG00000187416	brown	-0.634272	0.0114453	-0.651925	0.0637585	-0.0124771	0.902352	0.0325344	0.734573
LHFPL4	ENSG00000156959	brown	-0.0259064	0.947341	-0.247516	0.747651	0.202452	0.0191299	0.142934	0.0778743
LHX4	ENSG00000121454	brown	-0.20175	0.056736	-0.215712	0.168711	0.0886861	0.402586	-0.0246006	0.8375
LIMA1	ENSG00000050405	brown	-0.346317	0.000608251	-0.235732	0.104552	-0.500207	2.39e-05	-0.414519	0.000104277
LIPC	ENSG00000166035	brown	-0.829586	0.000874182	-0.854362	0.00844218	-0.29149	0.0498037	-0.416774	0.00209129
LIPH	ENSG00000163898	brown	-0.337658	0.017005	-0.0854879	0.75856	-0.409491	0.0206276	-0.415582	0.0103398
LITAF	ENSG00000189067	brown	-0.173079	0.149052	-0.0789519	0.734245	0.113842	0.290268	0.179661	0.0612017
LLGL2	ENSG00000073350	brown	-0.335139	0.00356837	-0.0765443	0.730005	-0.0956751	0.589805	-0.172756	0.273524
LMOD2	ENSG00000170807	brown	-0.601142	0.0227986	-0.217691	0.648812	0.122244	0.103406	0.0307736	0.712987
LMX1A	ENSG00000162761	brown	-0.22239	0.330727	-0.0880792	0.856724	0.0722356	0.362464	0.0451072	0.574585
LNX1	ENSG00000072201	brown	-0.159439	0.142923	-0.00459007	0.987325	-0.168109	0.139542	-0.0759782	0.518427
LNX2	ENSG00000139517	brown	-0.380786	0.000113147	-0.169151	0.266389	-0.424581	0.000607132	-0.364377	0.00123039
LPA	ENSG00000198670	brown	-0.812542	0.0394239	-0.84618	0.143005	0.00130465	0.991431	0.0677621	0.519453
LPCAT3	ENSG00000111684	brown	-0.514792	1.07e-06	-0.423226	0.00130789	-0.739703	3.4e-06	-0.570237	5.3e-05
LRIT2	ENSG00000204033	brown	-0.605983	0.0244696	-0.24321	0.613545	-0.0439751	0.601165	-0.0527869	0.506746
LRP12	ENSG00000147650	brown	-0.544607	3.25e-07	-0.362961	0.00894362	-0.355053	0.00120474	-0.384881	0.000168154
LRP4	ENSG00000134569	brown	-0.00232242	0.990548	0.239774	0.465599	0.230105	0.232287	0.162288	0.390291
LRRC1	ENSG00000137269	brown	-0.356576	0.00639516	-0.170472	0.428304	-0.612566	9.01e-05	-0.435679	0.00180025
LRRC19	ENSG00000184434	brown	-0.708925	9.27e-05	-0.366567	0.173079	-0.72944	0.00256884	-0.643412	0.00369112
LRRC31	ENSG00000114248	brown	-0.504207	0.00137941	-0.0895879	0.773758	-0.802378	0.00141131	-0.529154	0.0217389
LRRC3B	ENSG00000179796	brown	-0.727893	0.0323278	-0.529298	0.320838	0.0921421	0.199554	0.0384048	0.611216
LRRC66	ENSG00000188993	brown	-0.128308	0.424821	-0.0461281	0.896962	-0.331266	0.118247	-0.198931	0.342969
LRRC75A	ENSG00000181350	brown	-0.346236	0.00388699	-0.141254	0.485492	-0.112911	0.435718	-0.212849	0.0938679
LSMEM1	ENSG00000181016	brown	0.206017	0.221574	0.417595	0.0805139	-0.48893	0.000746438	-0.214552	0.116109
LTK	ENSG00000062524	brown	-0.548815	0.00196778	-0.410669	0.107917	0.0531502	0.701574	0.00218635	0.989283
LUZP2	ENSG00000187398	brown	-1.24793	3.09e-06	-0.717255	0.0540966	0.0261988	0.816361	0.0358121	0.743293
LYPD6	ENSG00000187123	brown	0.283507	0.00834869	0.328995	0.0228186	0.0390209	0.583326	0.0700271	0.268125
MAB21L3	ENSG00000173212	brown	-0.454582	0.0120554	-0.321004	0.246942	-0.337483	0.0285321	-0.277159	0.0530129
MAB21L4	ENSG00000172478	brown	-1.1148	2.26e-05	-0.810993	0.0214657	NA	NA	NA	NA
MACC1	ENSG00000183742	brown	0.138285	0.233065	-0.286814	0.0813688	-0.36116	0.0137238	-0.380745	0.00463038
MACIR	ENSG00000181751	brown	-0.536696	0.000363672	-0.204871	0.403147	NA	NA	NA	NA
MACROD1	ENSG00000133315	brown	-0.421404	0.000143398	-0.214987	0.194999	0.0954731	0.364775	0.0101344	0.935339
MACROD2	ENSG00000172264	brown	-0.150783	0.190795	-0.0806133	0.71414	-0.122514	0.111421	-0.119741	0.0933997
MAEL	ENSG00000143194	brown	-0.450996	0.11762	-0.390683	0.404757	-0.133117	0.0361438	-0.088496	0.144278
MAGI1	ENSG00000151276	brown	-0.527453	1.45e-05	-0.277859	0.114258	-0.604445	1.22e-05	-0.412471	0.000663835
MAGI3	ENSG00000081026	brown	-0.294753	0.00770885	-0.120262	0.527488	-0.599796	0.00016619	-0.437253	0.00223201
MAL2	ENSG00000147676	brown	-0.34396	0.0197751	-0.208917	0.379247	-0.297316	0.0692351	-0.358963	0.0158737
MAMDC2	ENSG00000165072	brown	-0.280017	0.139853	-0.505057	0.0565225	-0.361983	0.0372116	-0.255516	0.120553
MAOA	ENSG00000189221	brown	-0.567752	0.000994165	-0.277832	0.302286	-0.930985	0.000580344	-0.751446	0.00220726
MAOB	ENSG00000069535	brown	0.360965	0.0565215	-0.546227	0.0347585	-0.154386	0.321783	-0.355523	0.00867658
MAP2K6	ENSG00000108984	brown	-0.290569	0.0201325	0.2275	0.231106	-0.058851	0.806043	-0.0284293	0.911912
MAP7D2	ENSG00000184368	brown	-0.584427	0.013212	-0.232478	0.573704	-0.294445	0.0432371	-0.312266	0.0192167
MAPK6	ENSG00000069956	brown	-0.121787	0.267831	0.0521419	0.818699	-0.151946	0.217905	-0.0523627	0.695068
MARVELD2	ENSG00000152939	brown	-0.294588	0.00824725	-0.0845932	0.686178	-0.552481	0.000113437	-0.455851	0.000425115
MARVELD3	ENSG00000140832	brown	-0.629084	3.41e-05	-0.401712	0.0582106	-0.158945	0.433108	-0.223938	0.223695
MATN2	ENSG00000132561	brown	-0.18943	0.159385	-0.399354	0.0283327	-0.465417	0.0028829	-0.478079	0.000898098
MB	ENSG00000198125	brown	-0.722751	0.00127761	-0.266026	0.481704	-0.110498	0.477289	-0.202986	0.138305
MBNL3	ENSG00000076770	brown	-0.375705	3.61e-05	-0.214955	0.0986534	-0.464325	6.87e-06	-0.40216	1.77e-05
MBOAT1	ENSG00000172197	brown	-0.4475	1.27e-05	-0.167009	0.296294	-0.532	0.00278729	-0.408149	0.0122588
MBOAT2	ENSG00000143797	brown	-0.00909658	0.93596	0.134876	0.479588	-0.278377	0.0279034	-0.167199	0.169313
MCOLN2	ENSG00000153898	brown	-0.571288	0.00791941	-0.166653	0.677703	-0.58814	0.0182223	-0.191051	0.45991
MCOLN3	ENSG00000055732	brown	-0.0777214	0.669527	-0.209468	0.499601	-0.283667	0.00645358	-0.114591	0.264537
ME3	ENSG00000151376	brown	-0.637565	1.19e-07	-0.438139	0.00450096	-0.711655	1.32e-06	-0.46711	0.000212111
MEGF10	ENSG00000145794	brown	-0.384464	0.0638755	-0.438772	0.150966	-0.0375489	0.669927	0.061708	0.440241
MEIOB	ENSG00000162039	brown	-0.641386	0.00468703	-0.454866	0.172758	-0.0244264	0.725942	-0.0235712	0.731806
MEP1A	ENSG00000112818	brown	-0.531234	0.0180032	-0.512328	0.11491	-0.57188	0.0549008	-0.494286	0.0747781
MEP1B	ENSG00000141434	brown	-0.166456	0.643247	-1.20959	0.0099386	-2.11563	6.07e-05	-1.92905	6.84e-05
MESP1	ENSG00000166823	brown	-0.441477	0.0511505	-0.488956	0.140572	0.0422946	0.595145	0.0336999	0.672338
MESP2	ENSG00000188095	brown	-0.522551	0.00486847	-0.241109	0.429169	-0.0701225	0.378923	0.00474245	0.960773
MEST	ENSG00000106484	brown	-0.463595	3.62e-05	-0.282232	0.0750757	-0.445941	0.000579236	-0.358742	0.00227755
METRN	ENSG00000103260	brown	-0.482353	0.000223242	-0.578204	0.000272247	0.132195	0.0777351	0.0679183	0.365655
METRNL	ENSG00000176845	brown	-0.144784	0.180541	-0.0671837	0.751058	0.173181	0.153598	0.0726484	0.567546
METTL7A	ENSG00000185432	brown	-0.709733	1.19e-08	-0.408695	0.0126203	-0.708105	4.96e-05	-0.495146	0.00137986
METTL7B	ENSG00000170439	brown	-0.537825	0.0122311	-0.393269	0.227592	-0.616043	0.00422407	-0.699206	0.000456984
MFAP3L	ENSG00000198948	brown	-0.211748	0.148331	-0.30179	0.163218	0.0959067	0.353139	0.026996	0.816453
MGAM2	ENSG00000257743	brown	0.245914	0.23937	0.0540751	0.90757	NA	NA	NA	NA
MGAT4A	ENSG00000071073	brown	-0.49317	1.63e-05	-0.368106	0.0150685	-0.500963	6.32e-05	-0.30362	0.00631529
MGAT4B	ENSG00000161013	brown	-0.447126	6.76e-05	-0.308099	0.0473288	-0.488914	0.00134936	-0.447474	0.00134831
MGST1	ENSG00000008394	brown	-0.438219	0.00164792	-0.204515	0.357238	-0.637806	2e-05	-0.526342	9.59e-05
MIER1	ENSG00000198160	brown	-0.479701	2.36e-06	-0.209336	0.163189	-0.620107	4.18e-07	-0.428221	4.29e-05
MIER3	ENSG00000155545	brown	-0.750956	1.07e-05	-0.369245	0.1392	-1.09332	1.46e-05	-0.794306	0.000361969
MIPOL1	ENSG00000151338	brown	-0.460082	0.000880635	-0.285234	0.162661	-0.143846	0.185053	-0.136935	0.177465
MKRN1	ENSG00000133606	brown	-0.425836	4.61e-06	-0.190207	0.166212	-0.348388	0.00043839	-0.283689	0.00159668
MKRN2OS	ENSG00000225526	brown	-0.181153	0.0820276	-0.0443995	0.839559	NA	NA	NA	NA
MLF1	ENSG00000178053	brown	-0.143303	0.373912	-0.19509	0.470925	-0.0245225	0.835328	-0.206793	0.0247735
MLIP	ENSG00000146147	brown	1.03008	0.000361336	0.604403	0.159318	-0.221195	0.0120661	-0.0255448	0.807247
MMEL1	ENSG00000142606	brown	-0.189762	0.205511	-0.185994	0.457248	0.090591	0.241009	0.0428827	0.593097
MMUT	ENSG00000146085	brown	-0.439918	3.38e-06	-0.272828	0.0346784	NA	NA	NA	NA
MNX1	ENSG00000130675	brown	-0.447019	0.00250592	-0.116047	0.672558	0.15734	0.0282308	0.0296043	0.714909
MOB3B	ENSG00000120162	brown	-0.214684	0.0373026	-0.0133148	0.958045	-0.188071	0.0228824	-0.191778	0.011276
MOBP	ENSG00000168314	brown	-0.389364	0.183798	-0.122255	0.843148	-0.133074	0.0445393	-0.0945218	0.132991
MOCS1	ENSG00000124615	brown	-1.00105	7.6e-07	-0.763231	0.0029757	-0.427418	0.00407517	-0.402016	0.00319623
MOGAT2	ENSG00000166391	brown	-0.403375	0.0179392	-0.216012	0.445008	-0.348443	0.122103	-0.551728	0.00649476
MOGAT3	ENSG00000106384	brown	-0.246841	0.101062	-0.15769	0.544819	-0.576684	5.39e-05	-0.387612	0.00218066
MORC1	ENSG00000114487	brown	-1.53905	2.05e-06	-1.04344	0.0111614	-0.00656399	0.931527	0.0610924	0.330918
MPND	ENSG00000008382	brown	-0.504693	6.42e-06	-0.237745	0.148154	0.012543	0.930853	-0.119205	0.313626
MPP7	ENSG00000150054	brown	-0.735047	1.28e-06	-0.43891	0.0337181	-0.502721	0.0145927	-0.445239	0.01874
MPPED1	ENSG00000186732	brown	-0.458467	0.205222	-0.813447	0.124227	0.426339	0.000836382	0.169645	0.1636
MPST	ENSG00000128309	brown	-0.488154	0.000301909	-0.322485	0.0946022	0.0221667	0.900993	-0.112992	0.458344
MPV17L	ENSG00000156968	brown	-0.223813	0.158914	0.0728247	0.824821	-0.167021	0.193913	-0.0431008	0.764995
MPZL2	ENSG00000149573	brown	-0.110062	0.277328	-0.0218322	0.923939	-0.233367	0.0851915	-0.177762	0.167809
MPZL3	ENSG00000160588	brown	-0.28516	0.00917035	-0.258579	0.0988374	-0.29081	0.000720491	-0.32105	7.19e-05
MRAP2	ENSG00000135324	brown	0.281073	0.0628202	0.277013	0.227316	0.456379	0.0039042	0.161702	0.305271
MRLN	ENSG00000227877	brown	-1.53594	0.00146651	-1.46139	0.0227259	NA	NA	NA	NA
MRO	ENSG00000134042	brown	-0.359307	0.0957376	-0.574335	0.0571624	0.0474275	0.511791	0.0560025	0.40693
MROH2A	ENSG00000185038	brown	-1.09668	8.71e-05	-1.11128	0.001438	-0.00307429	0.966295	-0.0202958	0.768636
MROH7	ENSG00000184313	brown	-0.545102	0.00832797	-0.18803	0.610555	-0.341209	0.000776936	-0.218174	0.0184382
MRPL15	ENSG00000137547	brown	-0.323972	0.000582505	-0.149984	0.309049	-0.308265	0.000514103	-0.288597	0.000392448
MRPL34	ENSG00000130312	brown	-0.365299	0.00290825	-0.127551	0.548753	-0.0994145	0.306147	-0.154843	0.0740764
MS4A10	ENSG00000172689	brown	0.0441027	0.898358	-0.784997	0.117191	-0.278428	0.2564	-0.276526	0.229298
MS4A12	ENSG00000071203	brown	-1.42591	2.97e-06	-0.275753	0.614075	-1.42807	0.00699734	-0.605011	0.244563
MS4A8	ENSG00000166959	brown	-0.131053	0.580542	-0.265923	0.512091	-0.17866	0.53433	-0.00311124	0.992857
MT1A	ENSG00000205362	brown	-0.272222	0.396524	-0.035472	0.964725	0.110415	0.571417	0.193158	0.265705
MT1E	ENSG00000169715	brown	-0.554741	0.0129718	-0.0487579	0.922915	0.162069	0.580632	0.115707	0.696897
MT1F	ENSG00000198417	brown	-0.585226	0.0273475	0.0941441	0.870113	0.166672	0.662755	0.180546	0.622614
MT1G	ENSG00000125144	brown	-0.619677	0.0351412	0.217302	0.695374	-0.131634	0.746766	-0.0327236	0.94075
MT1H	ENSG00000205358	brown	-0.202658	0.535565	0.391224	0.477412	0.201931	0.529673	0.236224	0.432669
MT1M	ENSG00000205364	brown	-0.637603	0.0641001	0.325438	0.593958	0.685371	0.173658	0.523794	0.28005
MT1X	ENSG00000187193	brown	-0.404778	0.0927726	0.18367	0.683741	0.235842	0.396018	0.282785	0.271431
MT3	ENSG00000087250	brown	-0.869378	0.00161575	-0.449527	0.292329	-0.0927121	0.251705	-0.0553132	0.497693
MTARC1	ENSG00000186205	brown	-0.429308	0.00190904	-0.0542399	0.854513	NA	NA	NA	NA
MTARC2	ENSG00000117791	brown	-0.316596	0.00515537	-0.306273	0.0515334	NA	NA	NA	NA
MTCH2	ENSG00000109919	brown	-0.38537	4.78e-05	-0.233016	0.0833332	-0.446448	3.13e-05	-0.444178	9.63e-06
MTM1	ENSG00000171100	brown	-0.467861	9.2e-06	-0.135527	0.436858	-0.519636	0.000169828	-0.336511	0.00670388
MTMR11	ENSG00000014914	brown	-0.516182	0.000418174	-0.233117	0.308792	-0.911747	1.15e-05	-0.571476	0.00158746
MTMR8	ENSG00000102043	brown	-0.395722	0.00013565	-0.214323	0.16124	-0.693069	1.7e-06	-0.522105	3.94e-05
MUC13	ENSG00000173702	brown	0.378186	0.0247376	0.40084	0.0957938	0.120168	0.45952	0.200527	0.165751
MVP	ENSG00000013364	brown	-0.273553	0.00554286	-0.10633	0.531243	0.0904494	0.441186	-0.0963242	0.385387
MXD1	ENSG00000059728	brown	0.164859	0.293517	0.356975	0.116395	0.576286	0.000561746	0.517441	0.000696692
MXI1	ENSG00000119950	brown	-0.669491	0.000153881	-0.34525	0.191836	-0.258845	0.0565257	-0.159313	0.225997
MYB	ENSG00000118513	brown	-0.230788	0.0304204	0.033545	0.886486	-0.577894	0.000398178	-0.418053	0.00463765
MYBPC1	ENSG00000196091	brown	0.308669	0.308551	0.0519611	0.942163	-0.0242357	0.775238	-0.0109823	0.903696
MYEF2	ENSG00000104177	brown	-0.200288	0.0872064	-0.0183056	0.947417	-0.274714	0.00287143	-0.0526057	0.597835
MYH15	ENSG00000144821	brown	-0.574524	0.00049829	-0.240889	0.36023	-0.00474618	0.942859	0.0423762	0.44668
MYL12B	ENSG00000118680	brown	-0.237483	0.031542	-0.164662	0.348213	-0.086841	0.250018	-0.184133	0.00561563
MYLK	ENSG00000065534	brown	-0.123195	0.297944	-0.161947	0.399653	0.221977	0.0438009	0.128699	0.229683
MYO1A	ENSG00000166866	brown	-0.312317	0.0530419	-0.191728	0.481187	-0.805446	0.000531401	-0.691668	0.00109341
MYO5B	ENSG00000167306	brown	-0.328606	0.00141267	-0.134889	0.424846	-0.383221	0.0045994	-0.31309	0.0115278
MYOM1	ENSG00000101605	brown	-0.00447402	0.97329	-0.0173111	0.95791	-0.053063	0.497123	0.00438121	0.962115
MYOM2	ENSG00000036448	brown	-0.505854	0.00392833	-0.298347	0.269809	0.0845124	0.250487	0.0191689	0.820988
MYPN	ENSG00000138347	brown	-0.265833	0.342784	0.316236	0.508571	0.0275723	0.823413	0.108285	0.298289
MYZAP	ENSG00000263155	brown	-0.162436	0.555798	-0.238114	0.635102	NA	NA	NA	NA
NAAA	ENSG00000138744	brown	-0.726214	1e-05	-0.413395	0.0751901	-0.298869	0.108491	-0.200411	0.26746
NAALADL1	ENSG00000168060	brown	0.401353	0.143082	-0.471564	0.264524	-0.225535	0.172073	-0.373954	0.0110489
NAALADL2	ENSG00000177694	brown	-0.592768	1.59e-06	-0.23617	0.202706	-0.941024	1.98e-05	-0.503825	0.00898783
NAGS	ENSG00000161653	brown	0.0161977	0.937044	-0.457468	0.125035	0.0389023	0.710854	0.0481141	0.62955
NAP1L2	ENSG00000186462	brown	-0.622211	0.00272319	-0.866382	0.000737963	-0.290199	0.0361755	-0.383759	0.00242649
NAPEPLD	ENSG00000161048	brown	-0.31396	0.00196309	-0.107451	0.539548	-0.69681	4.45e-05	-0.46054	0.00224922
NAPRT	ENSG00000147813	brown	-0.0213222	0.845165	0.0311853	0.897534	0.437778	0.000188754	0.189509	0.0793566
NAT1	ENSG00000171428	brown	-0.344432	0.00519132	-0.159862	0.431188	-0.413084	0.00270488	-0.291518	0.0214495
NAT2	ENSG00000156006	brown	-0.404628	0.00970919	-0.275473	0.251201	-0.42546	0.0031026	-0.50197	0.000192802
NAT8	ENSG00000144035	brown	-0.103691	0.720535	-0.724843	0.0784814	-0.0405845	0.801396	-0.111613	0.427828
NAT8B	ENSG00000204872	brown	-0.0708466	0.797501	-0.724711	0.0612181	-0.384178	0.00598337	-0.351047	0.00615145
NBEAL1	ENSG00000144426	brown	-0.438274	1.81e-05	-0.202174	0.184737	-0.89185	7.25e-06	-0.6137	0.000276746
NBPF1	ENSG00000219481	brown	-0.637506	1.81e-05	-0.410793	0.0454636	NA	NA	NA	NA
NBPF4	ENSG00000196427	brown	0.577372	0.019092	0.528024	0.145151	NA	NA	NA	NA
NBPF6	ENSG00000186086	brown	0.666926	0.0552666	0.530378	0.338581	-0.238402	0.195389	-0.257681	0.350391
NCEH1	ENSG00000144959	brown	-0.508104	7.27e-06	-0.325102	0.035686	-0.272768	0.00510043	-0.214341	0.0165698
NCKAP5	ENSG00000176771	brown	-0.576183	0.00030367	-0.446266	0.0420697	-0.518001	0.000365753	-0.483296	0.000294802
NCMAP	ENSG00000184454	brown	-0.0134089	0.928866	-0.123124	0.655818	0.0428658	0.643146	0.0563071	0.514703
NDFIP2	ENSG00000102471	brown	-0.30803	0.00975767	-0.14897	0.452776	-0.12093	0.377475	-0.178056	0.1489
NDRG1	ENSG00000104419	brown	-0.605721	0.000594037	-0.444965	0.0740264	-0.490986	0.00321992	-0.436211	0.00428638
NDRG2	ENSG00000165795	brown	-0.507032	2.56e-05	-0.221466	0.225467	-0.685137	2.4e-05	-0.551173	0.000153667
NDST3	ENSG00000164100	brown	-0.392088	0.0204134	-0.254853	0.341459	0.0281823	0.673958	-0.00359785	0.962115
NDST4	ENSG00000138653	brown	-0.644932	0.0336754	-0.751799	0.0808505	-0.0710352	0.398718	-0.0133284	0.891772
NDUFA5	ENSG00000128609	brown	-0.476056	4.34e-07	-0.281076	0.0272854	-0.2586	0.00832991	-0.2828	0.0016849
NECTIN3	ENSG00000177707	brown	-0.169521	0.0856522	-0.132157	0.411366	NA	NA	NA	NA
NEK3	ENSG00000136098	brown	-0.175535	0.0741396	-0.0100012	0.967618	-0.53282	0.0003127	-0.346159	0.00944321
NEO1	ENSG00000067141	brown	-0.326267	0.00512979	0.0640078	0.783708	-0.627916	0.000377916	-0.299096	0.0663776
NET1	ENSG00000173848	brown	-0.406411	9.49e-05	-0.063169	0.757412	-0.280132	0.0143287	-0.210493	0.0479442
NETO2	ENSG00000171208	brown	-1.05535	1.62e-06	-0.64093	0.032058	-0.756037	0.00113663	-0.394914	0.067627
NEU1	ENSG00000204386	brown	-0.442181	8.25e-05	-0.332925	0.0284534	-0.000496978	0.997826	0.0767924	0.617004
NEU4	ENSG00000204099	brown	-0.531844	0.0179195	-0.269809	0.474974	0.0741155	0.393501	0.0285126	0.76222
NEURL1B	ENSG00000214357	brown	-0.696609	0.000105905	-0.48668	0.0513286	NA	NA	NA	NA
NEURL3	ENSG00000163121	brown	-0.557717	0.0156734	-0.283191	0.463567	-0.0234877	0.753647	0.0155815	0.840913
NEXMIF	ENSG00000050030	brown	-0.913489	0.000102247	-0.8254	0.00663494	NA	NA	NA	NA
NGEF	ENSG00000066248	brown	-0.385727	0.00387822	-0.152047	0.504442	-0.484812	0.00032553	-0.309624	0.0110424
NHEJ1	ENSG00000187736	brown	-0.147153	0.343404	-0.0706801	0.826073	-0.60805	2.97e-06	-0.420171	0.00020121
NIPAL1	ENSG00000163293	brown	-0.556449	5.13e-05	-0.276842	0.174625	-0.521225	0.00942426	-0.36971	0.0478237
NIPSNAP3A	ENSG00000136783	brown	-0.495902	5.53e-06	-0.200822	0.224983	-0.321587	0.0195236	-0.204726	0.117425
NLRP9	ENSG00000185792	brown	-0.0615459	0.772683	0.144823	0.722024	0.0202722	0.824307	0.0423909	0.614277
NMNAT3	ENSG00000163864	brown	-0.293798	0.0170006	-0.184215	0.345816	-0.0632086	0.401589	-0.108418	0.104599
NOBOX	ENSG00000106410	brown	-0.656967	0.173055	-0.600064	0.453038	0.191243	0.0246924	0.0934936	0.264684
NOSTRIN	ENSG00000163072	brown	-0.0588623	0.54975	0.0104918	0.966272	-0.443067	0.00213601	-0.3507	0.00785619
NOX1	ENSG00000007952	brown	0.382382	0.0226538	0.548113	0.0132353	-0.109536	0.691436	-0.174622	0.487981
NOXA1	ENSG00000188747	brown	-0.0412796	0.713171	0.153839	0.398551	0.108771	0.138954	0.108077	0.113264
NPAP1	ENSG00000185823	brown	-0.731479	0.168155	0.608717	0.489855	-0.0115304	0.897117	0.0212956	0.807682
NPNT	ENSG00000168743	brown	0.0924788	0.339035	0.0370365	0.857913	-0.115578	0.396616	-0.122761	0.339688
NPY	ENSG00000122585	brown	-1.21852	0.000695834	-0.965873	0.0521862	0.00561204	0.954664	-0.0130113	0.895575
NPY1R	ENSG00000164128	brown	-1.40705	6.65e-08	-0.745271	0.0363354	-0.870421	0.002117	-0.616561	0.0176576
NPY5R	ENSG00000164129	brown	-2.11774	6.58e-08	-1.30406	0.0103806	-0.164759	0.305625	-0.150108	0.328092
NQO1	ENSG00000181019	brown	0.158929	0.39284	-0.0845571	0.826131	0.00901486	0.963432	-0.500621	0.000689996
NR1D2	ENSG00000174738	brown	-0.367774	0.00261556	-0.284355	0.105934	0.0366074	0.862824	-0.145071	0.424666
NR1H4	ENSG00000012504	brown	-0.193601	0.513531	-0.465927	0.316593	-0.66079	0.00697357	-0.65935	0.00332235
NR1I2	ENSG00000144852	brown	-0.220399	0.169294	-0.10027	0.749329	-0.46122	0.000173567	-0.303251	0.00602554
NR1I3	ENSG00000143257	brown	-0.0425427	0.774447	-0.13235	0.621194	-0.00931771	0.910121	0.0325215	0.66841
NR3C2	ENSG00000151623	brown	-0.364766	0.00557438	0.0267424	0.928328	-0.669414	0.00104547	-0.392986	0.0366997
NR5A2	ENSG00000116833	brown	-0.441726	0.000164311	-0.266976	0.115727	-0.550943	0.000479335	-0.448407	0.00172296
NRG4	ENSG00000169752	brown	-0.576845	5e-05	-0.37144	0.0619908	-0.245406	0.198925	-0.346394	0.0435701
NT5C3A	ENSG00000122643	brown	-0.148349	0.209156	0.0434296	0.86452	-0.286102	0.318731	-0.112675	0.714955
NT5E	ENSG00000135318	brown	-0.0869704	0.550415	-0.235745	0.299788	-0.362998	0.142776	-0.628587	0.0046352
NTRK2	ENSG00000148053	brown	-0.566313	0.061079	-0.533373	0.249905	-0.654577	0.000324345	-0.641554	0.000141383
NTS	ENSG00000133636	brown	0.459837	0.207634	-0.559386	0.33267	0.468613	0.116717	0.0107736	0.977404
NUDT12	ENSG00000112874	brown	-0.123341	0.341792	-0.0568927	0.833546	-0.406764	0.00849612	-0.478011	0.000807849
NUDT15	ENSG00000136159	brown	-0.270292	0.00446512	-0.136247	0.371627	-0.164828	0.0443192	-0.225057	0.00261823
NUDT4B	ENSG00000177144	brown	-0.0557574	0.843271	0.00348235	0.995543	NA	NA	NA	NA
NUDT7	ENSG00000140876	brown	-0.437134	0.000398221	-0.188244	0.333363	-0.364753	0.00115522	-0.228393	0.0267123
NUPR2	ENSG00000185290	brown	-0.413978	0.131488	0.0302223	0.964679	NA	NA	NA	NA
NWD2	ENSG00000174145	brown	-1.01842	0.00125612	-0.173586	0.783106	-0.138241	0.0896653	-0.049828	0.563309
NXPE2	ENSG00000204361	brown	-0.607381	0.000475346	-0.339754	0.191204	-1.04137	5.09e-05	-0.92788	7.96e-05
NXPE4	ENSG00000137634	brown	-0.66297	0.00111751	-0.328875	0.300343	-1.64682	0.000535008	-1.32844	0.00207274
OAS1	ENSG00000089127	brown	-0.342317	0.0132282	-0.184082	0.414974	-0.267534	0.0518394	-0.20491	0.114373
OASL	ENSG00000135114	brown	-0.84771	0.000286715	-0.448328	0.200979	-0.390257	0.0813406	-0.359393	0.0842629
OAT	ENSG00000065154	brown	-0.225451	0.0129167	-0.279123	0.0218115	-0.27029	0.0231193	-0.296088	0.00659475
OCLN	ENSG00000197822	brown	-0.414149	0.00187816	-0.149202	0.512173	-0.501652	0.00337514	-0.468433	0.00283773
OGDHL	ENSG00000197444	brown	-0.506552	0.0280339	-0.283458	0.462335	-0.100863	0.236218	-0.0918526	0.254234
OIT3	ENSG00000138315	brown	-0.00710597	0.977119	-0.760357	0.0226298	0.00486599	0.95722	0.0626709	0.406285
ONECUT2	ENSG00000119547	brown	0.245746	0.370505	-0.748954	0.0499636	0.0776094	0.343654	0.107173	0.148698
OPN3	ENSG00000054277	brown	-0.70098	6.36e-06	-0.502659	0.0143297	-0.419339	0.00680178	-0.333867	0.0192326
OR10G4	ENSG00000254737	brown	-0.841254	0.068348	-0.540219	0.480973	-0.165686	0.15385	-0.0401577	0.758858
OR10G6	ENSG00000198674	brown	-0.479387	0.222454	-0.191134	0.811424	0.0144081	0.905619	0.0450202	0.690238
OR10S1	ENSG00000196248	brown	-0.919921	0.0159441	-0.313302	0.649724	0.0798155	0.494199	0.0723225	0.524125
OR13G1	ENSG00000197437	brown	-0.731079	0.0112262	-0.476612	0.282858	0.0479715	0.573714	0.0419626	0.616044
OR14K1	ENSG00000153230	brown	-0.738945	0.0675514	-0.535028	0.41115	-0.443351	0.000178936	-0.291748	0.00609385
OR1C1	ENSG00000221888	brown	-0.95915	0.00438445	-0.561965	0.270399	-0.147552	0.0574685	-0.0736705	0.342915
OR2A4	ENSG00000180658	brown	-0.390095	0.317723	0.235488	0.755198	NA	NA	NA	NA
OR2B2	ENSG00000168131	brown	0.229404	0.558503	0.744943	0.20289	-0.0766607	0.431647	-0.0446091	0.656303
OR4D5	ENSG00000171014	brown	-0.943822	0.0115455	-0.351658	0.592314	-0.310014	0.000121202	-0.0588878	0.47303
OR56B4	ENSG00000180919	brown	-0.384884	0.237983	-0.284009	0.627671	-0.142877	0.265416	-0.000708239	0.996748
OR6F1	ENSG00000169214	brown	-1.06263	0.00458958	-0.67613	0.225669	-0.108451	0.276836	-0.0923232	0.335625
OR6M1	ENSG00000196099	brown	-0.98892	0.0128852	-0.393708	0.565218	-0.0930169	0.223747	-0.0287165	0.732144
OR6T1	ENSG00000181499	brown	-0.890209	0.0133869	-0.237885	0.730694	-0.126748	0.113066	-0.0147326	0.878812
OR8D1	ENSG00000196341	brown	-0.618421	0.235702	-0.41981	0.659911	-0.176146	0.0442511	-0.0948606	0.270323
OR8D4	ENSG00000181518	brown	-0.33859	0.387698	0.242479	0.750411	-0.252274	0.0170095	-0.154565	0.124741
OSBPL1A	ENSG00000141447	brown	-0.779459	2.91e-09	-0.56423	0.000445074	-0.507491	3.04e-05	-0.298113	0.00538631
OSBPL6	ENSG00000079156	brown	-0.00089703	0.995996	0.170586	0.589882	0.0224456	0.769353	0.0186495	0.810888
OTC	ENSG00000036473	brown	0.154302	0.564394	-0.416091	0.323725	-0.838479	0.000845649	-0.944175	6.69e-05
OTOP2	ENSG00000183034	brown	-0.871794	0.0120089	-0.444883	0.438327	-0.892716	0.00115522	-0.713236	0.0043903
OTOP3	ENSG00000182938	brown	-0.918879	0.00432129	-0.674925	0.154516	0.127329	0.146899	0.0545449	0.551487
OTUD7A	ENSG00000169918	brown	-0.639519	0.000116261	-0.274735	0.285911	0.0448437	0.573632	-0.0256689	0.756416
OVOL2	ENSG00000125850	brown	-0.399261	0.00186145	-0.21346	0.283915	-0.121202	0.262513	-0.207179	0.0306539
P2RX4	ENSG00000135124	brown	-0.492424	0.000107614	-0.239603	0.210969	-0.402538	0.0151172	-0.276865	0.0749037
P2RY1	ENSG00000169860	brown	-0.497953	0.00185467	-0.214101	0.412149	-0.471839	0.000168184	-0.366676	0.00118699
P2RY4	ENSG00000186912	brown	-0.73334	0.00755176	-0.234917	0.63657	0.175098	0.156632	0.0616048	0.642266
PACRG	ENSG00000112530	brown	-0.432067	0.025407	-0.234097	0.468086	-0.325019	0.000265029	-0.204675	0.0108521
PACSIN2	ENSG00000100266	brown	-0.353916	0.00028491	-0.15947	0.294132	-0.278919	0.00267358	-0.26372	0.00194105
PAFAH2	ENSG00000158006	brown	-0.246139	0.00952447	-0.165511	0.256786	-0.244272	0.0167242	-0.301531	0.00131887
PAG1	ENSG00000076641	brown	-0.354899	0.0068699	-0.281162	0.144585	-0.446727	0.000525098	-0.33358	0.00428581
PAIP2B	ENSG00000124374	brown	-0.310789	0.00144052	-0.0928796	0.590747	-0.341864	0.000704288	-0.375274	7.59e-05
PALS1	ENSG00000072415	brown	-0.329053	0.000727619	-0.243572	0.0768841	NA	NA	NA	NA
PANK1	ENSG00000152782	brown	-0.393018	0.015759	-0.196959	0.470984	-0.333698	0.0223189	-0.336086	0.0119449
PANK3	ENSG00000120137	brown	-0.520203	1.95e-06	-0.377778	0.00783618	-0.638001	1.47e-06	-0.455752	7.77e-05
PAPSS2	ENSG00000198682	brown	-0.437568	0.000620356	-0.26683	0.157013	-0.509446	0.000857406	-0.427046	0.00212968
PAQR5	ENSG00000137819	brown	-0.690865	0.000191092	-0.566297	0.0229139	-1.02879	2.28e-06	-0.98911	1.19e-06
PARD6B	ENSG00000124171	brown	-0.229324	0.0523955	-0.173351	0.358269	-0.0108448	0.926721	-0.0660844	0.518375
PATJ	ENSG00000132849	brown	-0.289718	0.00239302	-0.149723	0.317665	NA	NA	NA	NA
PBLD	ENSG00000108187	brown	-0.754828	8.87e-05	-0.310041	0.302662	-0.636819	0.0116986	-0.370367	0.123662
PCCA	ENSG00000175198	brown	-0.466796	9.42e-06	-0.246863	0.102753	-0.384901	0.00342817	-0.341139	0.00465966
PCK1	ENSG00000124253	brown	-1.00392	0.00152229	-0.708259	0.123696	-2.00989	0.000159044	-1.49509	0.00176811
PCSK5	ENSG00000099139	brown	-0.358363	0.0169387	-0.172399	0.499755	-0.840866	4.32e-05	-0.411906	0.0241745
PDCD4	ENSG00000150593	brown	-0.736023	1e-06	-0.360404	0.0933232	-0.779778	0.000139768	-0.561479	0.002202
PDE3A	ENSG00000172572	brown	-0.392725	0.00321278	-0.0967069	0.702179	-0.777314	3.44e-05	-0.44763	0.00674024
PDE4C	ENSG00000105650	brown	0.0907433	0.658021	0.116699	0.773459	0.0249747	0.755244	-0.0332301	0.663599
PDE5A	ENSG00000138735	brown	-0.330527	0.00113268	-0.372028	0.00418914	-0.283011	0.068402	-0.269167	0.0611399
PDE6A	ENSG00000132915	brown	-1.12345	1.99e-05	-0.57102	0.138357	-0.437043	0.00131672	-0.477523	0.000169213
PDE8A	ENSG00000073417	brown	-0.682041	6.61e-09	-0.481397	0.000960349	-0.818354	3.65e-06	-0.601806	0.000107576
PDE9A	ENSG00000160191	brown	-0.35434	0.0512597	0.0935615	0.800784	-0.363808	0.0632575	-0.164165	0.408168
PDK4	ENSG00000004799	brown	-0.565102	0.00105163	-0.512375	0.0281415	-0.809441	0.00273694	-0.344399	0.187513
PDLIM1	ENSG00000107438	brown	-0.398817	0.00121523	-0.111145	0.615415	-0.246046	0.00374824	-0.176315	0.024373
PDZD3	ENSG00000172367	brown	-0.54947	0.00854707	-0.296317	0.378204	-1.10726	3.84e-06	-0.726484	0.000453582
PDZD9	ENSG00000155714	brown	-0.258031	0.0715012	-0.132293	0.60293	-0.0292875	0.685248	0.0551982	0.391457
PDZK1	ENSG00000174827	brown	0.197822	0.463065	-0.120884	0.82884	-0.412394	0.0636691	-0.414807	0.0427908
PEBP1	ENSG00000089220	brown	-0.295756	0.00618399	-0.290339	0.0536417	-0.056785	0.69739	-0.243416	0.0392597
PECR	ENSG00000115425	brown	-0.540798	3.68e-06	-0.24365	0.157221	-0.202114	0.148925	-0.131763	0.338253
PELI2	ENSG00000139946	brown	-0.454374	0.00019493	-0.188378	0.327598	-0.121464	0.24391	-0.116854	0.233444
PEPD	ENSG00000124299	brown	0.0566651	0.702718	-0.360095	0.0886068	-0.172431	0.194272	-0.215529	0.0736785
PER3	ENSG00000049246	brown	-0.345959	0.0354866	0.00852808	0.984182	-0.260936	0.211796	-0.230124	0.245045
PERP	ENSG00000112378	brown	0.173657	0.147806	-0.00210946	0.993809	0.137075	0.326022	-0.161577	0.209711
PEX11A	ENSG00000166821	brown	-0.623885	0.000133859	-0.493534	0.0249688	-0.613696	3.55e-05	-0.429628	0.00107914
PEX11G	ENSG00000104883	brown	-0.162047	0.222156	-0.138343	0.547218	0.176164	0.0156845	0.0840203	0.240299
PEX26	ENSG00000215193	brown	-0.649739	2.15e-05	-0.34134	0.124553	-0.414528	0.00191801	-0.351642	0.00400566
PEX6	ENSG00000124587	brown	0.0986558	0.367662	0.0472158	0.837339	-0.12689	0.227101	-0.176358	0.0619921
PFKFB2	ENSG00000123836	brown	-0.425069	0.000122705	-0.204408	0.222887	-0.628619	3.44e-06	-0.380117	0.0010668
PFN2	ENSG00000070087	brown	-0.223726	0.0641737	-0.210919	0.256305	-0.428674	0.00461701	-0.215852	0.135363
PGAP1	ENSG00000197121	brown	0.0517621	0.669836	-0.113651	0.598426	-0.590973	0.000399466	-0.31809	0.0373523
PGM1	ENSG00000079739	brown	-0.501703	7.31e-06	-0.331971	0.0282897	-0.467405	0.000720491	-0.457581	0.000327961
PGRMC1	ENSG00000101856	brown	-0.445379	1.36e-05	-0.354456	0.00767774	-0.223796	0.0277446	-0.253301	0.00646653
PHLPP2	ENSG00000040199	brown	-0.84041	3.6e-05	-0.671346	0.0119906	-1.25191	6.62e-05	-0.956748	0.00065779
PHYH	ENSG00000107537	brown	-0.704127	2.9e-06	-0.499698	0.0113065	-0.490488	0.00355848	-0.582748	0.000211899
PHYHIP	ENSG00000168490	brown	-0.389623	0.032449	-0.480825	0.059196	-0.00440627	0.954744	0.0140297	0.854827
PINK1	ENSG00000158828	brown	-0.302903	0.00430112	-0.192434	0.233138	-0.015132	0.890443	-0.0560952	0.564836
PIP5K1B	ENSG00000107242	brown	-0.35948	0.00141352	-0.135497	0.474046	-0.453795	0.00248741	-0.290449	0.0365734
PITX2	ENSG00000164093	brown	-1.54547	0.00251349	-0.937448	0.227451	-0.342594	0.0337765	-0.259018	0.0873697
PIWIL2	ENSG00000197181	brown	-0.557294	0.0019458	-0.375484	0.156634	0.0161994	0.884551	-0.0373554	0.723678
PKDCC	ENSG00000162878	brown	-0.168015	0.210329	-0.282881	0.152223	-0.169563	0.093468	-0.272972	0.00284681
PKDREJ	ENSG00000130943	brown	-0.00762892	0.961008	0.266194	0.268979	-0.169198	0.0273688	-0.188303	0.00723774
PKHD1	ENSG00000170927	brown	-0.997873	0.000106799	-1.05114	0.00100187	-0.359807	0.000199526	-0.268213	0.00206322
PKIB	ENSG00000135549	brown	-0.864218	9.65e-05	-0.508157	0.112756	-0.443167	0.0444906	-0.434306	0.0325001
PKLR	ENSG00000143627	brown	-0.175364	0.602487	-0.61076	0.234126	5.24e-05	0.999636	-0.0391581	0.669899
PKP3	ENSG00000184363	brown	0.01494	0.911092	0.00614722	0.986211	0.0045651	0.964504	-0.0913185	0.268974
PLA2G10	ENSG00000069764	brown	-0.0435123	0.770233	0.263035	0.24914	0.0235896	0.923299	-0.0246524	0.922538
PLA2G12B	ENSG00000138308	brown	-0.456443	0.176874	-1.0106	0.0269782	-0.414927	0.0267514	-0.338411	0.0519827
PLA2G2F	ENSG00000158786	brown	-0.0676416	0.870892	0.198394	0.817355	0.0789919	0.358205	0.110443	0.155571
PLA2R1	ENSG00000153246	brown	-0.424783	0.00215135	-0.64892	8.71e-05	-0.695509	0.000254739	-0.627368	0.000315116
PLAAT2	ENSG00000133328	brown	-0.607403	0.02452	-0.173591	0.740627	NA	NA	NA	NA
PLAC1	ENSG00000170965	brown	-0.475113	0.220801	-0.253481	0.733168	-0.101565	0.116037	-0.0345534	0.616958
PLAC8	ENSG00000145287	brown	-0.311054	0.0731211	0.0148653	0.972343	0.0888445	0.533094	0.0871669	0.52622
PLCB4	ENSG00000101333	brown	0.0515134	0.720635	0.183884	0.440896	-0.401918	0.0720472	-0.319144	0.130208
PLCD1	ENSG00000187091	brown	-0.826245	7.6e-07	-0.426077	0.069918	-0.563976	0.00367379	-0.55125	0.00195545
PLCE1	ENSG00000138193	brown	-0.545886	0.00039277	-0.264187	0.266286	-1.13218	9.7e-06	-0.887564	0.0001019
PLCH1	ENSG00000114805	brown	-0.2095	0.0297984	0.103566	0.532917	-0.452369	0.00049826	-0.13924	0.272413
PLD1	ENSG00000075651	brown	-0.330071	0.000583231	-0.126254	0.422167	-0.513982	1.75e-05	-0.400699	0.00017801
PLEKHB2	ENSG00000115762	brown	-0.403191	1.8e-05	-0.259586	0.0456393	-0.373496	2.07e-05	-0.316093	7.05e-05
PLEKHG6	ENSG00000008323	brown	-0.548571	0.000732788	-0.33657	0.160428	-0.53111	0.00417886	-0.43607	0.0102683
PLIN1	ENSG00000166819	brown	-0.712409	0.00053367	-0.537055	0.0619947	0.0544293	0.507344	0.00594382	0.950403
PLIN2	ENSG00000147872	brown	-0.357423	0.0270254	-0.719191	0.000243355	-0.857841	4.17e-05	-0.714921	0.000156618
PLOD2	ENSG00000152952	brown	-0.52725	0.00085344	-0.442098	0.0423328	-0.344181	0.0802592	-0.220262	0.24888
PLPP1	ENSG00000067113	brown	-0.448248	7.08e-05	-0.390667	0.00766515	NA	NA	NA	NA
PLPP2	ENSG00000141934	brown	-0.127083	0.250633	-0.105208	0.591122	NA	NA	NA	NA
PLPPR1	ENSG00000148123	brown	-0.286479	0.23892	-0.259103	0.536844	NA	NA	NA	NA
PLS1	ENSG00000120756	brown	-0.279016	0.0617197	-0.090243	0.75856	-0.234242	0.153598	-0.159211	0.320455
PM20D2	ENSG00000146281	brown	-0.401943	0.000388107	-0.185325	0.293739	-0.426543	0.000429795	-0.369229	0.000817484
PMM1	ENSG00000100417	brown	-0.581757	1.91e-05	-0.384171	0.0396405	-0.0965809	0.528294	-0.154575	0.260873
PNLIPRP1	ENSG00000187021	brown	-0.700746	0.0106591	-0.255935	0.596779	-0.0430266	0.615645	-0.114146	0.11668
PNPLA1	ENSG00000180316	brown	0.342897	0.114009	-0.0868029	0.852916	0.307529	0.000732512	0.144113	0.0902868
PNPLA4	ENSG00000006757	brown	-0.176947	0.156616	-0.121086	0.582581	-0.154472	0.336628	-0.290198	0.0398851
POF1B	ENSG00000124429	brown	-0.3282	0.0159949	-0.16748	0.462797	-0.497226	0.00434506	-0.411099	0.0100672
PON3	ENSG00000105852	brown	-0.304535	0.0394964	-0.303496	0.164792	-0.269341	0.0130248	-0.331643	0.000917275
POR	ENSG00000127948	brown	-0.283025	0.00411536	-0.245598	0.0787107	-0.115535	0.216666	-0.196032	0.01809
POU1F1	ENSG00000064835	brown	-0.148646	0.448967	0.154339	0.668831	0.0582883	0.45194	0.0308391	0.703676
POU2AF2	ENSG00000150750	brown	-0.647387	0.00119692	-0.527216	0.0589041	NA	NA	NA	NA
POU2AF3	ENSG00000214290	brown	-0.440209	0.00338377	-0.289876	0.197565	NA	NA	NA	NA
POU5F1B	ENSG00000212993	brown	-0.736031	0.00280946	-0.903485	0.00415297	0.214945	0.102916	0.176775	0.155952
PPARG	ENSG00000132170	brown	-0.720976	3.85e-05	-0.440595	0.0750453	-0.916601	0.000200277	-0.784265	0.000465704
PPARGC1A	ENSG00000109819	brown	-0.765536	4.85e-05	-0.314293	0.282281	-1.30983	4.28e-07	-0.803661	0.000215228
PPEF2	ENSG00000156194	brown	0.0240598	0.939338	-0.124951	0.854275	-0.0941282	0.18814	-0.041819	0.575012
PPFIA3	ENSG00000177380	brown	-0.44087	0.000934692	-0.172615	0.431654	0.151585	0.105586	0.0502054	0.616799
PPP1CB	ENSG00000213639	brown	-0.332061	0.0005585	-0.249306	0.0647239	-0.399746	1.32e-05	-0.309219	0.000155914
PPP1R14A	ENSG00000167641	brown	-0.476331	0.0165598	-0.739884	0.00355033	0.309584	0.00814501	0.100257	0.401516
PPP1R14C	ENSG00000198729	brown	-0.597526	0.00071152	-0.282796	0.305336	-0.105781	0.406429	-0.190386	0.0902257
PPP1R14D	ENSG00000166143	brown	-0.468151	0.00272457	-0.149993	0.58713	0.0214523	0.920495	-0.164782	0.356569
PPP1R1C	ENSG00000150722	brown	-0.0737037	0.717997	-0.0543279	0.904805	0.306154	0.000683216	0.137103	0.104863
PPP1R36	ENSG00000165807	brown	-0.499072	0.000361227	-0.239548	0.26679	-0.264452	0.104495	-0.292975	0.0495738
PPP1R3B	ENSG00000173281	brown	-0.253729	0.0558906	-0.19987	0.342318	-0.0987252	0.295076	-0.0123427	0.913351
PPP1R9A	ENSG00000158528	brown	-0.163954	0.0778816	0.0085996	0.969995	-0.473152	0.000275288	-0.368269	0.00172296
PPP2CB	ENSG00000104695	brown	-0.12517	0.215563	-0.118061	0.490577	0.0173269	0.883338	-0.0735429	0.473192
PPP2R3A	ENSG00000073711	brown	-0.531784	3.56e-05	-0.233514	0.232515	-0.94276	8.78e-07	-0.625185	0.000135322
PRAP1	ENSG00000165828	brown	-0.46243	0.0936716	-0.936815	0.00924208	-0.156447	0.310832	-0.218309	0.117429
PRDX6	ENSG00000117592	brown	-0.740701	2.72e-05	-0.397897	0.120361	-0.617927	0.000242597	-0.475901	0.00173971
PRELID2	ENSG00000186314	brown	-0.231148	0.0589014	-0.0743318	0.757294	-0.234326	0.159341	-0.201133	0.202078
PRELID3B	ENSG00000101166	brown	-0.459792	2.73e-05	-0.280405	0.0688763	NA	NA	NA	NA
PRKACB	ENSG00000142875	brown	-0.477523	1.46e-05	-0.307444	0.0427366	-0.546575	4.04e-06	-0.461879	1.58e-05
PRKG2	ENSG00000138669	brown	-0.788328	0.0244361	-1.01385	0.0335786	-1.74819	1.08e-06	-1.54404	2.24e-06
PRKN	ENSG00000185345	brown	-0.521191	0.000141075	-0.364136	0.0564717	NA	NA	NA	NA
PRLR	ENSG00000113494	brown	-0.289779	0.0760779	-0.21499	0.422082	-0.785063	5.68e-05	-0.403579	0.0200304
PROC	ENSG00000115718	brown	-0.381962	0.0410059	-0.120656	0.738737	0.259087	0.0159042	0.107235	0.318798
PRODH	ENSG00000100033	brown	-0.0154055	0.941296	0.15819	0.687387	0.173726	0.0930643	0.0241508	0.84549
PROM1	ENSG00000007062	brown	-0.461959	0.003196	-0.309326	0.185655	-0.560853	0.0281097	-0.449877	0.0586149
PRR15	ENSG00000176532	brown	-0.71198	0.000143095	-0.424036	0.118097	-0.585496	0.00518914	-0.577518	0.00263562
PRR15L	ENSG00000167183	brown	-0.0708991	0.625969	0.0893209	0.754406	0.127574	0.516915	0.0406816	0.853287
PRR5L	ENSG00000135362	brown	-0.33537	0.0111202	0.0274564	0.926546	-0.487938	0.00140452	-0.300529	0.0328324
PRRG4	ENSG00000135378	brown	-0.275412	0.0114895	-0.0444742	0.847333	-0.0489135	0.660085	0.000950642	0.994443
PRSS12	ENSG00000164099	brown	-0.177841	0.0710269	-0.108302	0.522058	-0.37133	0.00223384	-0.295294	0.00786324
PRSS23	ENSG00000150687	brown	0.0250852	0.874507	-0.157257	0.572339	0.0544944	0.75838	0.0766517	0.646845
PRSS3	ENSG00000010438	brown	-0.307158	0.0374224	-0.284593	0.198156	-0.276656	0.0622084	-0.400848	0.00296222
PRSS36	ENSG00000178226	brown	-0.498836	0.000364456	-0.405457	0.0331837	0.0159294	0.822566	0.0580912	0.336804
PRSS58	ENSG00000258223	brown	-0.19528	0.699202	0.0151885	0.990502	-0.0294089	0.67699	0.0363584	0.586747
PRXL2A	ENSG00000122378	brown	-0.767422	1.53e-06	-0.637022	0.00140613	NA	NA	NA	NA
PSD3	ENSG00000156011	brown	-0.271373	0.0034705	-0.174452	0.212617	-0.632744	3.36e-06	-0.502067	3.45e-05
PTGDR2	ENSG00000183134	brown	-0.590446	0.00147599	-0.835879	0.000193731	0.0748862	0.243007	-0.0203325	0.777235
PTGR1	ENSG00000106853	brown	-0.444759	0.00852028	-0.516608	0.0230194	-0.637531	0.00014403	-0.698149	1.18e-05
PTGR2	ENSG00000140043	brown	-0.0682736	0.522699	-0.0735609	0.71909	-0.5823	0.000323285	-0.2487	0.0990396
PTK6	ENSG00000101213	brown	-0.299376	0.0348672	-0.0636621	0.828495	0.0507781	0.757303	-0.0410219	0.806634
PTP4A1	ENSG00000112245	brown	-0.394705	0.00392503	-0.201319	0.356089	-0.617447	1.26e-05	-0.488202	0.000114188
PTPN3	ENSG00000070159	brown	-0.155635	0.124104	-0.0811405	0.664616	-0.611102	4.72e-05	-0.521767	0.000129057
PTPRD	ENSG00000153707	brown	-0.118431	0.31715	0.192037	0.29846	-0.37074	0.00624904	0.0581263	0.704225
PTPRF	ENSG00000142949	brown	-0.566461	0.000133821	-0.30031	0.172373	-0.431354	0.00630994	-0.353868	0.0147037
PTPRH	ENSG00000080031	brown	-0.122023	0.428289	-0.0249243	0.944807	-0.234565	0.138537	-0.179748	0.236421
PTPRO	ENSG00000151490	brown	-0.358453	0.0540438	-0.042576	0.918974	-0.465045	0.000289965	-0.19024	0.11238
PTPRR	ENSG00000153233	brown	-0.621939	0.00864525	-0.418339	0.24914	-0.787407	0.000832538	-0.536483	0.0122634
PUDP	ENSG00000130021	brown	-0.0100843	0.93177	0.0206533	0.940588	NA	NA	NA	NA
PUS10	ENSG00000162927	brown	-0.247243	0.0161006	-0.121961	0.481233	-0.698727	6.5e-07	-0.398644	0.000668941
PWWP3B	ENSG00000157502	brown	-0.739642	0.0284842	-0.178533	0.793553	NA	NA	NA	NA
PXMP2	ENSG00000176894	brown	-0.70971	4.34e-06	-0.462783	0.0265111	-0.359108	0.00285807	-0.281663	0.0106346
PXMP4	ENSG00000101417	brown	-0.408253	1.09e-05	-0.27787	0.0266736	-0.0638462	0.54426	-0.146928	0.104206
QPRT	ENSG00000103485	brown	-0.138486	0.286183	-0.0144045	0.964631	0.110171	0.237363	0.0262115	0.805565
RAB11FIP1	ENSG00000156675	brown	-0.401887	0.000193614	-0.217917	0.173104	-0.350471	0.000549275	-0.30172	0.00109709
RAB17	ENSG00000124839	brown	-0.282029	0.0698196	-0.161526	0.549171	-0.114433	0.305559	-0.11906	0.255013
RAB27A	ENSG00000069974	brown	-0.211468	0.0507534	0.0592474	0.78469	0.097067	0.27226	0.0889306	0.290133
RAB27B	ENSG00000041353	brown	0.182092	0.0844244	0.258835	0.0842779	0.144047	0.310722	0.157396	0.234282
RAB6B	ENSG00000154917	brown	-1.03464	1.14e-08	-0.912068	1.74e-05	-0.0281115	0.794162	-0.0617209	0.525405
RAB9A	ENSG00000123595	brown	-0.188519	0.0769754	-0.0507281	0.817925	0.286964	0.0100938	0.088109	0.444945
RAC1	ENSG00000136238	brown	-0.197537	0.0628435	-0.0333319	0.886751	NA	NA	NA	NA
RAC3	ENSG00000169750	brown	-0.0113195	0.922589	0.137233	0.485073	0.238732	0.0179243	0.162493	0.0869768
RAG1	ENSG00000166349	brown	-0.108874	0.42219	-0.187511	0.393728	-0.121433	0.108491	0.0057214	0.951855
RALGPS1	ENSG00000136828	brown	-0.271405	0.00761204	-0.00541395	0.98344	-0.292713	0.00190241	-0.151896	0.0861093
RAPGEFL1	ENSG00000108352	brown	-0.644102	5.54e-05	-0.312754	0.190418	-1.09002	1.97e-05	-0.80027	0.000398709
RASEF	ENSG00000165105	brown	-0.2392	0.0430746	-0.00985445	0.973343	-0.220452	0.207479	-0.306719	0.0511422
RASL11A	ENSG00000122035	brown	-0.137269	0.306512	-0.0922539	0.719683	-0.0593146	0.661556	-0.0326278	0.819271
RASSF7	ENSG00000099849	brown	0.0121495	0.902591	0.120516	0.469317	0.10213	0.200911	0.0734116	0.345799
RAVER2	ENSG00000162437	brown	-0.588128	2.07e-05	-0.305291	0.129185	-0.901505	3.55e-05	-0.685422	0.000417971
RBBP8NL	ENSG00000130701	brown	-0.342479	0.0430953	-0.198666	0.487802	0.390254	0.000144686	0.233153	0.0112863
RBKS	ENSG00000171174	brown	-0.368391	0.00375245	-0.385877	0.0241171	-0.317028	0.0108705	-0.308511	0.0068764
RBM20	ENSG00000203867	brown	-0.476646	0.00929289	-0.354982	0.194609	NA	NA	NA	NA
RBP2	ENSG00000114113	brown	0.505112	0.0427488	0.00522191	0.992616	0.0620623	0.78829	-0.186597	0.348513
RCAN1	ENSG00000159200	brown	-0.1523	0.258419	0.0254031	0.935025	0.0805674	0.336489	0.0881046	0.259674
RDH5	ENSG00000135437	brown	-0.628945	0.000191673	-0.467951	0.0441803	-0.563738	5.67e-05	-0.579318	1.09e-05
RELL1	ENSG00000181826	brown	-0.444514	0.000174148	-0.343133	0.0332638	-0.15739	0.076602	-0.0953981	0.272064
REP15	ENSG00000174236	brown	-0.334264	0.0328512	0.0193321	0.960404	-0.372673	0.19822	-0.309211	0.262892
RETNLB	ENSG00000163515	brown	0.328565	0.1605	0.583864	0.0781408	-0.380836	0.227635	-0.469957	0.102066
RETREG1	ENSG00000154153	brown	0.00447089	0.980871	0.129354	0.716924	NA	NA	NA	NA
RETSAT	ENSG00000042445	brown	-0.698356	5.77e-06	-0.510478	0.0115064	-0.481802	0.0101462	-0.538926	0.00173982
RFK	ENSG00000135002	brown	-0.587741	0.000291981	-0.361565	0.125114	0.178067	0.214598	-0.0345779	0.836169
RFX6	ENSG00000185002	brown	-0.171673	0.423297	0.066321	0.888342	-0.10113	0.198947	-0.0440401	0.592472
RHBDL1	ENSG00000103269	brown	-0.232241	0.100024	-0.117285	0.649235	0.0593472	0.509818	0.111013	0.16078
RHBDL2	ENSG00000158315	brown	-0.0736942	0.600462	0.0923392	0.73501	0.0659677	0.737018	-0.142749	0.410253
RHOC	ENSG00000155366	brown	-0.0702011	0.579434	-0.0518237	0.846867	0.229495	0.0185869	0.0876589	0.375671
RHOU	ENSG00000116574	brown	-0.826601	8.42e-06	-0.602767	0.0139532	-0.517415	0.0058322	-0.385591	0.0261136
RHOV	ENSG00000104140	brown	-0.262347	0.0946323	-0.113519	0.702933	0.218059	0.00330046	0.10736	0.129077
RIDA	ENSG00000132541	brown	-0.331834	0.00185548	-0.260066	0.0863307	NA	NA	NA	NA
RILP	ENSG00000167705	brown	-0.393083	0.000486553	-0.229248	0.169447	0.123304	0.150433	0.020969	0.835612
RIMKLA	ENSG00000177181	brown	-0.453973	0.0238019	-0.208806	0.548753	-0.200692	0.0729356	-0.177597	0.0888561
RIMS2	ENSG00000176406	brown	-0.331546	0.218659	-0.531154	0.187281	-0.036935	0.668256	-0.00517663	0.957987
RIOK3	ENSG00000101782	brown	-0.449207	0.000321604	-0.2449	0.189385	-0.364384	0.0115916	-0.325603	0.0140009
RIPK4	ENSG00000183421	brown	-0.247418	0.0791559	-0.24283	0.263438	-0.0460644	0.730856	-0.0683066	0.58483
RMDN2	ENSG00000115841	brown	-0.62575	2.01e-05	-0.32253	0.132176	-1.1374	3.57e-07	-0.702512	0.000175373
RMND5A	ENSG00000153561	brown	-0.59116	5.38e-07	-0.351922	0.0272854	-0.616882	3.86e-05	-0.46907	0.000447662
RNASE3	ENSG00000169397	brown	-1.22779	2.15e-05	-0.602025	0.15148	-0.0854338	0.368807	-0.0494175	0.611269
RND3	ENSG00000115963	brown	-0.236488	0.0133441	-0.11981	0.450951	-0.351933	0.000758768	-0.146235	0.140136
RNF103	ENSG00000239305	brown	-0.280036	0.00509131	-0.142739	0.373992	-0.363011	0.00369724	-0.256329	0.026481
RNF125	ENSG00000101695	brown	-0.21616	0.0450287	-0.0577802	0.79083	-0.257252	0.0489225	-0.222395	0.0672392
RNF128	ENSG00000133135	brown	-0.527849	0.000132852	-0.544763	0.00166448	-0.374812	0.0111593	-0.481285	0.000441284
RNF138	ENSG00000134758	brown	-0.313213	0.0010469	-0.146554	0.331703	-0.380602	3.49e-05	-0.274708	0.000753112
RNF152	ENSG00000176641	brown	-0.618275	0.00105492	-0.295651	0.318508	-0.819984	6e-05	-0.350691	0.0572553
RNF5	ENSG00000204308	brown	-0.401083	0.000122708	-0.233328	0.124145	-0.331814	0.000639593	-0.282397	0.00140543
ROPN1	ENSG00000065371	brown	-0.330666	0.33224	0.276709	0.656552	NA	NA	NA	NA
ROS1	ENSG00000047936	brown	-0.789124	0.00296994	-0.27718	0.546238	-0.291132	0.00429787	-0.227444	0.0151031
RPL10L	ENSG00000165496	brown	-0.693816	0.000933247	-0.235017	0.511011	-0.0708779	0.501888	-0.0754512	0.45089
RPS6KA6	ENSG00000072133	brown	-0.804234	7.86e-06	-0.440163	0.0851987	-0.859246	0.000598475	-0.874486	0.000168154
RRAGC	ENSG00000116954	brown	-0.177116	0.0731522	-0.0571461	0.769901	-0.10118	0.22068	-0.0695782	0.391343
RRAS2	ENSG00000133818	brown	-0.469698	1.03e-05	-0.465215	0.000343578	0.152533	0.0516713	0.0511057	0.537585
RSAD2	ENSG00000134321	brown	-0.771716	0.00175701	-0.0994511	0.84995	0.225752	0.444608	0.111745	0.719271
RSPH1	ENSG00000160188	brown	0.260847	0.0373171	0.32968	0.0601184	0.212355	0.00416607	0.0858305	0.23736
RSPH14	ENSG00000100218	brown	0.0756022	0.764213	0.124459	0.809786	NA	NA	NA	NA
RUNDC3B	ENSG00000105784	brown	-0.556396	0.00320952	-0.579425	0.0224063	-0.602773	0.00095326	-0.660315	0.000110988
RXFP4	ENSG00000173080	brown	-0.441596	0.00251661	-0.184559	0.446482	-0.0872396	0.232737	-0.105161	0.115341
S100A10	ENSG00000197747	brown	-0.139635	0.249498	-0.148065	0.466217	-0.161867	0.00781106	-0.155544	0.00535258
S100A14	ENSG00000189334	brown	-0.43123	0.00529573	-0.290737	0.212362	-0.540764	0.000926913	-0.558234	0.000226409
SAG	ENSG00000130561	brown	-0.852677	0.00198779	-0.700517	0.0675955	0.0824661	0.320424	0.00812227	0.934569
SAMD12	ENSG00000177570	brown	-0.367226	3.39e-05	-0.145774	0.290216	-0.777435	3.03e-06	-0.440594	0.00189719
SAMD13	ENSG00000203943	brown	-0.559322	0.000363235	-0.280226	0.242183	-0.654569	0.000257873	-0.549722	0.000725807
SATB2	ENSG00000119042	brown	-0.633661	0.000385909	-0.201247	0.509492	-1.16488	1.1e-05	-0.792019	0.000633448
SATL1	ENSG00000184788	brown	-0.378473	0.000512307	-0.20435	0.212387	-0.143178	0.110092	-0.0591485	0.526859
SCEL	ENSG00000136155	brown	0.450328	0.109018	0.552938	0.187502	-0.0853836	0.477289	-0.0467199	0.708898
SCG2	ENSG00000171951	brown	0.142925	0.526845	0.333464	0.354169	-0.123767	0.186792	0.0708905	0.450968
SCGB2A1	ENSG00000124939	brown	-0.412446	0.0508448	0.0784156	0.86283	0.0133344	0.890247	0.0812787	0.308412
SCGN	ENSG00000079689	brown	-0.0538872	0.794039	0.0153089	0.976001	-0.236745	0.189832	-0.00345998	0.988421
SCIN	ENSG00000006747	brown	-0.687922	0.000405059	-0.429193	0.130072	-0.54279	0.0449803	-0.418891	0.100041
SCML2	ENSG00000102098	brown	-0.293422	0.0110283	-0.191567	0.284789	-0.408524	4.85e-05	-0.259872	0.00346925
SCN9A	ENSG00000169432	brown	-0.633461	0.000680641	-0.00161714	0.996935	-0.577277	0.000903285	-0.179935	0.294694
SCP2	ENSG00000116171	brown	-0.381878	0.000388701	-0.201024	0.216152	-0.329792	0.0082965	-0.359095	0.00175126
SCT	ENSG00000070031	brown	-0.141644	0.528	-0.0560629	0.910929	0.235451	0.00200004	0.135932	0.0551882
SCTR	ENSG00000080293	brown	-0.777985	7.99e-05	-0.250978	0.440896	-0.11647	0.188272	-0.0648915	0.467089
SCUBE2	ENSG00000175356	brown	-0.852699	7.2e-05	-0.504507	0.101728	-0.704703	0.000288012	-0.708881	9.12e-05
SDCBP2	ENSG00000125775	brown	-0.315105	0.0624465	-0.251514	0.349808	-0.133936	0.43619	-0.181416	0.247917
SDHC	ENSG00000143252	brown	-0.30501	0.0152192	-0.242771	0.197253	-0.352065	2.16e-05	-0.22392	0.000751168
SDHD	ENSG00000204370	brown	-0.483434	5.16e-05	-0.278657	0.104499	-0.266274	0.0382414	-0.224999	0.0142484
SDR42E1	ENSG00000184860	brown	-0.540548	3.86e-06	-0.434715	0.00355912	-0.74902	3.17e-05	-0.64658	7.89e-05
SDSL	ENSG00000139410	brown	-0.434329	0.000289828	-0.308661	0.0665815	0.0914886	0.278361	-0.011655	0.908413
SEC14L5	ENSG00000103184	brown	-0.394052	0.122364	-0.34393	0.407821	0.0190567	0.814036	0.0513367	0.473307
SEC23A	ENSG00000100934	brown	-0.206403	0.0504002	-0.166861	0.312999	-0.324481	0.000144666	-0.19116	0.0124836
SECTM1	ENSG00000141574	brown	-0.416647	0.0585055	-0.0558862	0.909456	0.134543	0.477289	0.36821	0.0219946
SELENBP1	ENSG00000143416	brown	-0.992587	3.07e-05	-0.45916	0.198187	-1.16861	8.73e-05	-0.796987	0.00267782
SELENOP	ENSG00000250722	brown	0.361914	0.0841573	0.408757	0.192151	NA	NA	NA	NA
SEMA3B	ENSG00000012171	brown	-0.158015	0.293627	-0.227276	0.340655	-0.0668233	0.653808	-0.11863	0.373561
SEMA3C	ENSG00000075223	brown	0.0534792	0.624923	0.102112	0.599651	0.0312249	0.848232	-0.0713034	0.635584
SEMA3E	ENSG00000170381	brown	-0.551012	0.036506	-0.916186	0.00742275	-0.108509	0.232919	-0.173998	0.0316722
SEMA5A	ENSG00000112902	brown	-0.737089	1.85e-06	-0.426039	0.0460365	-0.782632	1.07e-06	-0.631571	9.71e-06
SEMA6D	ENSG00000137872	brown	-0.25929	0.0441978	0.0582972	0.826953	-0.563647	0.00205531	-0.277172	0.108953
SEPHS2	ENSG00000179918	brown	-0.620269	4.03e-05	-0.458913	0.0239762	0.0367712	0.742465	-0.0558364	0.591838
SEPTIN12	ENSG00000140623	brown	-1.32629	0.000189101	-1.13518	0.0138416	NA	NA	NA	NA
SERF1A	ENSG00000172058	brown	1.19141	0.0312296	0.724763	0.429931	NA	NA	NA	NA
SERF1B	ENSG00000205572	brown	-0.626231	0.00155512	-0.481003	0.0861926	-0.724561	3.29e-09	-0.555351	9.07e-08
SERPINA10	ENSG00000140093	brown	-0.247646	0.283887	-0.166787	0.703226	-0.0403628	0.610139	-0.0103491	0.907357
SERPINA11	ENSG00000186910	brown	-1.71249	3.35e-05	-1.28652	0.0174794	-0.0759399	0.39264	0.0288211	0.765134
SERPINA6	ENSG00000170099	brown	-0.861522	0.000480717	-0.437993	0.245344	-0.5567	2.05e-05	-0.527229	1.34e-05
SERPINA7	ENSG00000123561	brown	0.140731	0.757658	-0.575445	0.456431	-0.159629	0.0201825	-0.0970586	0.139295
SETD9	ENSG00000155542	brown	-0.547893	0.000153565	-0.379988	0.0605648	-0.656385	1.02e-05	-0.692793	1.19e-06
SEZ6L	ENSG00000100095	brown	-0.96898	4.87e-05	-0.503396	0.146139	0.0275731	0.74901	0.0259009	0.762615
SFXN1	ENSG00000164466	brown	-0.732935	1.15e-08	-0.467055	0.00452006	-0.69039	1.45e-05	-0.410593	0.00310402
SFXN5	ENSG00000144040	brown	-0.45415	2.35e-06	-0.349947	0.004509	-0.400889	6.08e-05	-0.368846	6.08e-05
SGK1	ENSG00000118515	brown	-0.0366552	0.838956	-0.0200254	0.964631	-0.189216	0.427631	0.0913405	0.716857
SGK2	ENSG00000101049	brown	-0.819247	5.25e-05	-0.535703	0.0584419	-1.07196	4.49e-05	-0.947903	7.86e-05
SH2D4A	ENSG00000104611	brown	-0.294229	0.00128701	-0.162445	0.245344	-0.0266901	0.834794	-0.135749	0.196351
SH3BGRL2	ENSG00000198478	brown	-0.620421	4.77e-06	-0.310308	0.113801	-0.298921	0.0873744	-0.399987	0.0114809
SH3D19	ENSG00000109686	brown	-0.1999	0.0485316	-0.0420712	0.844563	-0.361091	0.00174365	-0.294815	0.00517082
SH3GL2	ENSG00000107295	brown	-0.620652	0.0094474	-0.424385	0.243862	0.164122	0.03244	0.0548183	0.494513
SH3YL1	ENSG00000035115	brown	-0.436705	0.000106828	-0.268893	0.0949083	-0.403444	0.000551078	-0.333674	0.00165192
SI	ENSG00000090402	brown	1.3392	5.19e-07	0.315006	0.484585	0.138451	0.753461	-0.49932	0.170872
SIAE	ENSG00000110013	brown	-0.512603	7.65e-05	-0.209245	0.301018	-0.51009	0.000652687	-0.3248	0.0170802
SIPA1L2	ENSG00000116991	brown	-0.304967	0.000922431	-0.0600573	0.736751	-0.610948	9.15e-06	-0.277883	0.0204255
SLC10A2	ENSG00000125255	brown	-0.71589	0.00997919	-0.78941	0.0382688	-0.589441	0.0327857	-0.735322	0.00357804
SLC10A5	ENSG00000253598	brown	-0.333739	0.0209817	-0.161376	0.513784	-1.30935	6.71e-06	-0.820682	0.00112079
SLC13A1	ENSG00000081800	brown	0.488119	0.190663	-0.0873449	0.91711	0.139424	0.291484	0.0359657	0.810681
SLC14A2	ENSG00000132874	brown	-2.47438	1.26e-06	-1.54201	0.0249752	-0.391204	0.0632279	-0.326858	0.0972595
[truncated: 372 more rows]

## Sheet: green.Myeloid
Gene	Ensembl.ID	module.NAME	GSE193677.log2FC.UC.vs.Ctrl	GSE193677.adjpval.UC.vs.Ctrl	GSE193677.log2FC.CD.vs.Ctrl	GSE193677.adjpval.CD.vs.Ctrl	GSE126124.log2FC.UC.vs.Ctrl	GSE126124.adjpval.UC.vs.Ctrl	GSE126124.log2FC.CD.vs.Ctrl	GSE126124.adjpval.CD.vs.Ctrl
[truncated: 542 more rows]

[truncated: 8 more sheets: greenyellow.ISG, magenta, pink, purple, red, tan, turquoise, yellow]
